# Supplementary material for: Large-scale gene expression changes in APP/PSEN1 and GFAP mutation models exhibit high congruence with Alzheimer’s disease
Source: PLoS One. 2024 Jan 18;19(1):e0291995. doi: 10.1371/journal.pone.0291995 (PMC10796008; doi:10.1371/journal.pone.0291995)
Supplement: S1 File — Scoring and ranking of over 500 models are compared with the AD portrait based on a hypergeometric test. Highest positive score represents the highest model match. Genes in the same direction are rewarded in scoring while genes in the opposite direction are penalized. Analysis also allows for identification of models that are most discordant with AD where patterns of genes are in the opposite direction. Differential gene expression of hippocampus and corpus collosum comparing GFAP mutation mouse model with control. (XLSX) [file pone.0291995.s002.xlsx]

## Sheet: key
		key
		models v AD portrait			full listing of models with scoring and ranking with AD portrait
		GFAP mutation diff exp			differential expression results for GFAP mutation mice

## Sheet: models v AD portrait
										AD portrait compared with models
							rank	GEO/syn #	genotype or treatment	A	D	B	C	score	universe		file name	species	sex	source; notes
	KEY						1	GSE63943	APP/PS1 mutation	75.8654	105.461	0	0	181.327	15142	315	m328	mice		CA1 hippocampus; 10 months; both groups treated with 18g cyclodextrin/L water
	hypergeometric score is log10 of pvalue *-1						2	GSE85162	APP/PS1 mutation	84.9315	90.4082	0	0	175.34	14268	145	m145	mice	female	frontal cortex; 8 months
	A = up in both						3	GSE85162	APP/PS1 mutation	85.7053	88.8291	0	0	174.534	14268	143	m143	mice	male	frontal cortex; 8 months
	D = down in both						4	GSE197044	GFAP mutation	87.3093	85.0213	0	4.82164e-15	172.331	12880	291	m292	mice	male	hippocampus; day 56; FVB/N Taconic background
	B = down in AD, up in model						5	GSE197044	GFAP mutation	102.666	48.0168	0	9.64327e-17	150.683	12722	290	m290	mice	male	corp collosum; day 56; FVB/N Taconic background
	C = up in AD, down in model						6		5XFAD, 5 mutations in APP/PS1	49.1539	65.2572	0	6.75029e-16	114.411	15891	505	m353	mice	both	hippocampus; multiple BxD strains; from Neuner et al 2018 (Neuron)
	score = A+D-B-C (higher positive score = better model)						7	GSE102014	APOE3+/+ with TBI	109.733	9.76943e-06	0	0	109.733	16311	354	M19A	mice	female	other_APOE3+/+ TBI brain_F_3m_cortices and hippocampi_na_other
	universe= number of common genes in the two datasets						8	GSE83336	Flinders sensitive line; compared to resistant	48.4766	60.4999	0	1.7356e-09	108.976	13244	133	m133	rats	male	ventral dentate gyrus
							9	GSE85162	APP/PS1 mutation	63.0775	38.8008	4.63359e-14	4.63359e-14	101.878	14268	146	m146	mice	female	hippocampus; 8 months
	file name: lower case m is from Gammie 21 or current study						10	GSE100888	SOD1G93A strain compared with cWT (SOD strain also had ATG7 cKO)	87.0978	12.3298	5.3038e-16	1.59e-11	99.4276	16315	349	M14A	mice		FTD-ALS_Atg7 cKO; SOD1G93A / cKO_na_150d_spinal cord_na_na
	file name: upper case M is from Wan et al 20; same numbering with upper case A added at end						11	GSE85162	APP/PS1 mutation	59.697	37.1386	6.26813e-16	1.75459e-13	96.8356	14268	144	m144	mice	male	hippocampus; 8 months
							12	GSE100888	SOD1G93A strain compared with cWT control	89.5118	4.72687	0	9.64327e-17	94.2386	16315	351	M16A	mice		FTD-ALS_Atg7 cWT; SOD1G93A_na_150d_spinal cord_na_na
	genotype: simplified genotype or treatment indicated						13	GSE65159	CK-p25 model	88.6817	2.90029	0	0	91.582	16311	386	M65A	mice	female	AD_CK-6wk-p25_F_3m_hippocampus_na_other
	source; notes: for models from Wan et al 20, the original text for describing models is used						14	GSE977	GFAP overexpression	50.9647	38.6219	0	1.92865e-16	89.5866	4833	267	m267	mice	both	olfactory bulb 4 months
	GEO/syn #: indicate GEO datasets or Synapse.org number						15	GSE27218	TDP-43 antisense	63.0084	25.8588	1.13704e-12	1.40792e-14	88.8672	16311	360	M24A	mice		FTD-ALS_Tdp-43 anti-sense oligo_na_8,9,10w_striatum_na_na
							16	GSE102014	APOE4+/+ with TBI	87.0756	3.70594e-05	0	9.64327e-17	87.0756	16311	358	M22A	mice	male	other_APOE4+/+ TBI brain_M_3m_cortices and hippocampi_na_other
							17	syn3157182	MAPT mutation	63.0268	22.5481	5.45041e-11	6.58636e-14	85.5749	16315	492	M243A	mice	male	AD_rTG4510_M_4.5m_forebrain_na_Tau
							18	GSE102014	APOE3+/+ with TBI	76.1642	0.0226223	0	0	76.1868	16311	355	M20A	mice	male	other_APOE3+/+ TBI brain_M_3m_cortices and hippocampi_na_other
							19	GSE65159	CK-p25 model	42.7738	31.4583	0	0	74.2321	16311	385	M64A	mice	female	AD_CK-2wk-p25_F_3m_hippocampus_na_other
							20	syn3157182	MAPT mutation	65.8641	7.25647	2.89298e-15	1.26471e-08	73.1206	16315	489	M240A	mice	female	AD_rTG4510_F_4.5m_forebrain_na_Tau
							21	syn5714308	MAPT D35 mutation	71.688	0.10634	0	5.51872e-10	71.7944	16315	501	M252A	mice		AD_TauD35_na_Aged_Hippocampus_na_Tau
							22	GSE90977	infection with sporadic creutzfeldt-Jakob disease	70.9295	0.0304372	1.04502e-06	1.61966e-09	70.96	16311	471	M199A	mice		CJD_PrP M129 +scJD MM 180dp1_na_na_na_na_na
							23	GSE9789	bulbectomized	70.1464	0.176923	4.01399e-08	0.00118409	70.3222	13151	83	m83	rats		frontoparietal cortex; age 2 months
							24	GSE102014	APOE4+/+ with TBI	63.0084	1.61966e-09	0	0	63.0084	16311	357	M21A	mice	female	other_APOE4+/+ TBI brain_F_3m_cortices and hippocampi_na_other
							25	syn3157182	MAPT mutation	54.1562	8.71038	2.89298e-15	5.51872e-10	62.8666	16315	490	M241A	mice	female	AD_rTG4510_F_6m_forebrain_na_Tau
							26	syn3157182	APP/PS1 mutation	47.0801	15.701	0	1.26471e-08	62.7811	16315	486	M237A	mice	female	AD_PS1APP_F_20m_forebrain_na_APP
							27	GSE98875	LSD1 deficient	60.2398	1.17861	6.58636e-14	5.3038e-16	61.4184	16315	478	M206A	mice	female	other_Cre-ER(TM)Lsd1(fl/fl)_F_na_hippocampus_na_na
							28	GSE139524	PWScrm+/- with SNORD116 KO	60.0734	0.00877431	0	2.15457e-09	60.0822	14985	141	m141	mice		hypothalamus
							29	GSE93678	APP/PS1 mutation	59.5332	0.00012506	2.84477e-15	2.84477e-15	59.5334	16311	474	M202A	mice		AD_APP/swePS1<delta>E9-Vehicle_na_na_hippocampus_na_APP
							30	syn3157182	MAPT mutation	48.3368	5.6768	9.64327e-17	5.45041e-11	54.0136	16315	484	M235A	mice	female	AD_MAPT P301L_F_6m_spinal cord_na_Tau
							31	GSE60415	GNAS cKO mediated by Olig1Cre	9.13073	44.1149	1.32456e-06	2.78461e-06	53.2456	15413	321	m334	mice		medulloblastoma from cerebella
							32	GSE55314	GRID2 KO	25.5785	26.0266	1.0689e-08	5.51721e-05	51.6051	11792	102	m102	mice	female	cerebellum; 12 weeks
							33	GSE60415	GNAS cKO mediated by hGFAPCre	20.3665	28.8182	1.38403e-10	6.93288e-07	49.1847	15464	320	m333	mice		medulloblastoma from cerebella
							34	GSE87550	APP/PS1 mutation	45.2204	1.79697	9.64327e-17	2.89298e-15	47.0174	16315	469	M197A	mice		AD_APP/PS1_na_12m_cortex_na_APP
							35	syn3157182	APP mutation TgCRND8	39.8261	7.25647	1.4272e-14	0.192168	46.8904	16315	494	M245A	mice	female	AD_TgCRND8_F_12m_forebrain_na_APP
							36	syn10378730	APP/PS1 mutation	45.8217	0.22859	5.3038e-16	4.64015e-07	46.0503	16311	344	M8A	mice	male	AD_Tyrobp-WT/WT;AppPS1_M_na_na_na_APP
							37	syn3157182	APP mutation TgCRND8	45.8369	0.0852529	2.29437e-06	6.95611e-05	45.9221	16315	495	M246A	mice	female	AD_TgCRND8_F_20m_forebrain_na_APP
							38	GSE46139	INSM1 KO	18.0455	26.2518	1.00369e-06	0.000223981	44.297	13432	57	m57	mice		pituitary; embryo 17
							39	GSE11322	XBP1 KO	39.9228	2.0795	2.01903e-09	0.254796	41.7475	11792	233	m233	mice		primary culture; telencephalon E12.5
							40	syn3157182	APP mutation TgCRND8	39.8261	0.0227174	0	0.0305588	39.8183	16315	498	M249A	mice	male	AD_TgCRND8_M_20m_forebrain_na_APP
							41	GSE142633	5XFAD, 5 mutations in APP/PS1	38.5331	0.572904	2.41082e-16	4.57526e-05	39.106	15181	330	m343	mice		frontal cortex; 11 months
							42	syn3157182	MAPT mutation	36.387	1.53232	9.84924e-06	4.8304e-06	37.9193	16315	493	M244A	mice	male	AD_rTG4510_M_6m_forebrain_na_Tau
							43	GSE31458	MPTP treatment	21.9782	15.964	0	0.0332026	37.909	7962	258	m258	mice		caudate putamen; three strains/transgenics
							44	syn3157182	MAPT mutation	28.8681	8.71038	4.68302e-07	1.77655e-10	37.5785	16315	488	M239A	mice	female	AD_rTG4510_F_2.5m_forebrain_na_Tau
							45	GSE47516	CSTB KO	37.3973	0.104401	1.60728e-05	0.0315951	37.4701	9830	270	m270	mice	male	cerebellum; day 30
							46	GSE65818	SRRM4 KO	1.89071	33.2745	8.66672e-07	0.000171602	35.1651	15555	323	m336	mice		E18.5 dpc hippocampus
							47		MPTP composite	17.5261	16.4796	1.77392e-07	0.00161311	34.0041	9198	293	m297			10 datasets
							48	GSE142633	5XFAD, 5 mutations in APP/PS1	33.7686	0.0656695	5.98722e-10	7.50593e-06	33.8343	15234	329	m342	mice		frontal cortex; 6 months
							49	GSE198817	GFAP mutation	28.6123	4.46189	3.54005e-07	0.229542	32.8447	13812	294	m304	mice	male	corpus callosum; p14
							50	GSE100070	AD_APP/PS1_na_4m_hippocampus_na_APP	32.5251	0.106011	1.98897e-07	1.57121e-11	32.6311	16311	347	M12A	mice		AD_APP/PS1_na_4m_hippocampus_na_APP
							51	syn10378730	AD_Tyrobp-WT/KO;AppPS1vsTyrobp-WT/KO;WT_M_na_na_na_APP	28.3473	4.49858	0.367614	1.25179e-08	32.4783	16311	343	M7A	mice	male	AD_Tyrobp-WT/KO;AppPS1vsTyrobp-WT/KO;WT_M_na_na_na_APP
							52	GSE75778	ATXN130Q-D776	30.9305	0.552418	6.90517e-05	6.49957e-14	31.4828	16311	435	M151A	mice		SCA_ATXN130Q-D776_na_5w_cerebellum_na_na
							53	GSE61499	USP18 KO	30.2119	0.606954	2.3673e-08	0.040008	30.7789	11792	170	m170	mice		total brain lysate
							54	GSE40852	CYFIP1 overexpression	17.6865	12.4268	8.93212e-06	0.000168906	30.1132	7157	268	m268	mice	male	frontal cortex; e15
							55	GSE80465	APP mutation APP23	29.8979	6.95611e-05	1.63726e-09	2.84091e-13	29.898	16315	457	M184A	mice		AD_APP23_na_18m_forebrain_na_APP
							56	GSE33057	STAT1 KO	5.83434	22.1786	9.05908e-05	0.0130098	27.9999	15818	14	m14	mice		primary hippocampal neurons; e15-16
							57	GSE8307	GBA mutation and PSAP deficiency	23.3266	3.9324	1.42791e-06	0.00973847	27.2493	9562	313	m326	mice		cerebellum; 12/18 weeks
							58	GSE77681	C9orf72 -/-	27.301	0.00767055	1.52423e-11	0.240753	27.0679	15141	327	m340	mice		spinal cord; mm10 assembly
							59	GSE75083	GRN KO	17.4334	9.47037	4.80268e-05	0.000116398	26.9036	8852	301	m314	mice	both	hippocampus; 12/18 months
							60	GSE977	GFAP overexpression	18.9268	7.19166	1.36024e-09	2.9294e-06	26.1184	5423	266	m266	mice	both	olfactory bulb day 23
							61	GSE10784	Df(16)A/+	1.40842	35.9655	11.332	3.48932e-11	26.0419	15392	77	m77	mice	male	prefrontal cortex
							62	GSE90696	MAPT mutation (PS19)	24.5006	1.50003	1.77511e-09	0.0407566	25.9599	11953	209	m209	mice	male	hippocampus; 6 months
							63	GSE198817	GFAP mutation	26.1159	0.887757	1.09574e-11	1.38413	25.6196	13783	292	m294	mice	male	hippocampus; p14; K146
							64	GSE109315	chronic social defeat stress (CSDS); susceptible	5.71138	19.2819	9.64327e-17	2.51226e-09	24.9932	15717	180	m180	mice	male	mPFC; C57 strain
							65	syn3157182	APP mutation CRND8	25.3835	0.0227174	1.26471e-08	0.553497	24.8528	16315	497	M248A	mice	male	AD_TgCRND8_M_12m_forebrain_na_APP
							66	GSE61915	aging	23.4671	1.28887	6.49957e-14	4.34613e-12	24.756	16311	380	M56A	mice		other-aging_29vs3m_na_29m_hippocampus_na_na
							67	GSE75083	GRN KO	9.20065	14.8044	0.00207921	2.71215e-07	24.003	9268	302	m315	mice	both	cortex; 12/18 months
							68	GSE8307	PSAP deficiency	23.7643	0.059981	1.66592e-06	0.0035172	23.8208	9933	312	m325	mice		cerebellum; 12/18 weeks
							69	GSE134151	5XFAD, 5 mutations in APP/PS1	20.1251	3.15408	1.83222e-14	0.000481565	23.2787	14730	334	m347	mice		cortex; vehicle both groups
							70	GSE31458	ACHE-R	4.18317	18.8815	4.47208e-07	0.000893477	23.0637	11792	5	m5	mice	both	pfc; 4 months
							71	GSE7707	MPTP treatment	19.4702	3.77631	0.185054	0.00076884	23.0607	10867	262	m262	mice		striatum
							72	GSE87102	aging	18.5709	4.38869	1.14864e-10	0.000147729	22.9594	15773	468	M195A	mice	male	other-aging_BALB-hypothalamus-old_M_oldvsYoung_hypothalamus_na_na
							73	GSE99622	other-inflammation-immunity_wt LPS_F_P60_na_microglia_na	22.538	0	1.61966e-09	2.80523e-13	22.538	16311	481	M209A	mice	female	other-inflammation-immunity_wt LPS_F_P60_na_microglia_na
							74	syn10378730	other-inflammation-immunity_Tyrobp KO/KO; WT_M_na_na_na_na	22.0794	4.78999e-06	2.84477e-15	1.04502e-06	22.0794	16311	342	M5A	mice	male	other-inflammation-immunity_Tyrobp KO/KO; WT_M_na_na_na_na
							75	syn3157182	MAPT mutation P301L	19.8565	1.53232	1.26471e-08	1.9469e-05	21.3888	16315	482	M233A	mice	female	AD_MAPT P301L_F_12m_spinal cord_na_Tau
							76	GSE134151	5XFAD, 5 mutations in APP/PS1	17.4716	3.81082	1.67084e-11	0.00484278	21.2776	14823	335	m348	mice		hippocampus; vehicle both groups
							77	GSE114062	high v control runner	10.6921	10.0479	1.14678e-10	0.000994908	20.7389	15404	272	m272	mice	male	striatum
							78	GSE42912	NR4A2 cKO	2.62486	17.6333	1.8339e-08	4.2829e-07	20.2582	13164	325	m338	mice		ventral tegmental area TH1+ neurons
							79	GSE94144	other-inflammation-immunity_EZHi-LPS-4hrs_na_na__primary microglia cells_na	19.847	0	0.0118342	2.80523e-13	19.8352	16311	476	M204A	mice		other-inflammation-immunity_EZHi-LPS-4hrs_na_na__primary microglia cells_na
							80	GSE76567	female v male; DBA/2 strain	12.355	7.39092	8.9721e-13	0.00311961	19.7428	15042	206	m206	mice	both	hippocampus
							81	GSE10535	prCAD mutant	15.6554	4.02156	5.10276e-08	0.113319	19.5637	11119	271	m271	mice		retina; 4 weeks
							82	GSE92718	sciatic nerve cuff	13.5605	5.86103	0.00145367	0.00225	19.4178	15638	69	m69	mice	male	anterior cingulate cortex
							83	GSE79929	other_nmf205-/-_na_3w_cerebellum_na_na	15.6927	3.65566	0.00831435	3.27127e-08	19.3401	16311	455	M182A	mice		other_nmf205-/-_na_3w_cerebellum_na_na
							84	GSE75083	GRN KO	17.4485	1.82361	0.00803089	0.0702319	19.1939	10229	303	m316	mice	both	cerebellum; 12/18 months
							85	GSE99622	other-inflammation-immunity_wt LPS_M_P60_na_microglia_na	18.5567	0	3.70594e-05	1.7565e-10	18.5567	16311	356	M210A	mice	male	other-inflammation-immunity_wt LPS_M_P60_na_microglia_na
							86	GSE19534	SNCA KO	15.6703	2.86408	0.00153405	0.0203626	18.5125	15392	37	m37	mice		cerebellum; 6 months
							87	GSE52584	LRRK2 KO	0.330294	17.3552	4.61364e-09	0.0401291	17.6454	7765	241	m241	mice		striatum; 4 months
							88	GSE65774	HD_Q175_F_2m_striatum_na_na	17.6007	6.06865e-07	0.0174805	2.78614e-10	17.5833	16073	414	M93A	mice	female	HD_Q175_F_2m_striatum_na_na
							89	GSE80633	CRTC1 KO	4.85728	12.7085	0.0203626	0.00153405	17.5439	15392	147	m147	mice	female	cortex; 2 months
							90	GSE143650	PER3 KO	13.5548	3.60735	4.97702e-05	0.00643567	17.1557	15818	176	m176	mice	male	hypothalamus
							91	GSE76567	DBA/2J v C57	0.551157	16.5825	6.20256e-07	0.0453857	17.0882	15110	195	m195	mice	female	hippocampus
							92	GSE54795	MPTP treatment	2.8194	14.2099	0.00192664	0.000103416	17.0273	14744	256	m256	mice	male	midbrain; 5 day treatment; 4 days later
							93	GSE35396	NEUROD1 KO tissue specific	17.2527	0.000217618	0.243438	0.0107209	16.9988	15392	94	m94	mice	both	retina, zt6 2 months
							94	GSE78730	FTD-ALS_Fus-/-_na_E18.5_whole brain_na_na	1.28887	15.6927	6.90517e-05	1.98897e-07	16.9815	16311	445	M172A	mice		FTD-ALS_Fus-/-_na_E18.5_whole brain_na_na
							95	GSE80465	AD_APP23_na_24m_forebrain_na_APP	16.9033	0.000221844	5.51872e-10	2.84091e-13	16.9035	16315	458	M185A	mice		AD_APP23_na_24m_forebrain_na_APP
							96	GSE93678	APP/PS1 mutation	16.8947	2.80523e-13	0.0304372	4.34613e-12	16.8642	16311	473	M201A	mice		AD_APP/swePS1<delta>E9-CAD-31_na_na_hippocampus_na_APP
							97	GSE10953	SOD1 mutation	2.64543	14.1182	0.000893477	0.00283566	16.7599	11792	113	m113	mice	male	motor neurons; 120 days
							98	GSE62122	other_antiCamta1-shRNAB_M_11w_whole brain_na_na	16.4898	0.00572279	4.34613e-12	4.64015e-07	16.4955	16311	382	M58A	mice	male	other_antiCamta1-shRNAB_M_11w_whole brain_na_na
							99	GSE116752	high activity selection	3.76544	12.6488	1.0284e-07	0.000348047	16.4139	15362	288	m288	mice		striatum
							100	GSE99112	UPF3B KO	0.994267	15.6997	8.93378e-05	0.383111	16.3108	16125	140	m140	mice		frontal cortex
							101	GSE4788	MPTP treatment	2.89328	12.8689	2.85934e-08	0.00405069	15.7581	4295	265	m265	mice	male	pooled SN
							102	GSE65770	HD_Q92_M_10m_cortex_na_na	17.1903	2.78614e-10	1.53081	5.35057e-13	15.6595	16073	402	M81A	mice	male	HD_Q92_M_10m_cortex_na_na
							103	GSE65973	FTD-ALS_bigenic delta NLS-hTDP-43_na_na_cortex_na_na	0.0118342	16.8947	1.28887	3.27127e-08	15.6176	16311	424	M103A	mice		FTD-ALS_bigenic delta NLS-hTDP-43_na_na_cortex_na_na
							104	GSE84208	high run v control; both blocked	8.04487	7.4825	4.24119e-06	3.47693e-08	15.5274	15287	235	m235	mice	male	cerebellum
							105	GSE60413	PINK1 KO	15.2851	0.285559	0.0052376	0.060224	15.5052	15392	26	m26	mice	both	cerebellum; 12 weeks
							106	GSE109315	CSDS; resilient	0.275739	16.3308	1.05501	0.165496	15.3861	15339	188	m188	mice	male	ventral hippo; c57
							107	GSE3621	R6/1 HD	3.59824	11.6695	0.00355277	0.172287	15.0919	15392	8	m8	mice	both	brain hemisphere; 27 weeks
							108	GSE65770	HD_Q140_M_10m_cortex_na_na	14.0598	0.0125978	0.133862	1.34215e-06	13.9385	16073	390	M69A	mice	male	HD_Q140_M_10m_cortex_na_na
							109	GSE8307	GBA mutation and PSAP deficiency	12.9394	0.950293	5.02293e-09	0.134343	13.7554	11116	310	m323	mice		cerebrum; 12/18 weeks
							110	GSE3621	R6/1 HD	3.99711	9.09624	3.87753e-05	0.000605792	13.0927	15392	7	m7	mice	both	brain hemisphere; 18 weeks
							111	GSE8720	MECP2 KO	0.50159	15.6703	3.03961	0.243438	12.8888	15392	212	m212	mice	male	tufted pyramidal
							112	GSE75000	other_Ercc1 delta/plus_na_na_midbrain_na_na	11.9775	1.17861	0.486497	1.59e-11	12.6696	16315	429	M141A	mice		other_Ercc1 delta/plus_na_na_midbrain_na_na
							113	GSE99307	other_dTgDox_M_na_cortex_na_na	11.2799	1.17684	0.130618	5.45791e-10	12.3261	16311	480	M208A	mice	male	other_dTgDox_M_na_cortex_na_na
							114	GSE60261	DICER1-ifKO	0.1611	12.5749	0.62522	0.00112338	12.1096	16060	322	m335	mice		hippocampus; 3 months
							115	GSE78730	FTD-ALS_FUSdeltaNLS/deltaNLS_na_E18.5_whole brain_na_na	6.70457	5.18699	0.000631581	5.45791e-10	11.8909	16311	446	M173A	mice		FTD-ALS_FUSdeltaNLS/deltaNLS_na_E18.5_whole brain_na_na
							116	GSE857	HD R6/2	0.553348	11.4235	0.00120917	0.17383	11.8018	8073	20	m20	mice		whole brain hemispheres
							117	GSE54418	TIA1 KO	13.4825	0.472906	0.36246	1.81232	11.7807	14423	98	m98	mice		spinal cord; 3 month
							118	GSE104424	APPdelta9	11.9709	8.69264e-12	0.00122224	0.328766	11.6409	16115	134	m134	mice	male	hippocampus; 6 months
							119	GSE60414	PINK KO & SNCA overexpress	4.03305	7.52902	0.0170562	0.0101359	11.5349	9290	247	m247	mice	both	cerebellum; 6 months
							120	GSE9444	sleep deprivation; C57 strain	12.0114	0.440172	0.205746	0.71695	11.5289	15392	218	m218	mice	male	whole brain
							121	GSE75778	SCA_ATXN182Q_na_28w_cerebellum_na_na	11.6229	0	0.130618	0	11.4923	16311	438	M154A	mice		SCA_ATXN182Q_na_28w_cerebellum_na_na
							122	GSE26025	prenatal stress	4.6345	6.82081	0.00097516	0.0950345	11.3593	15392	86	m86	mice	female	left hippocampus; in wt mice
							123	GSE60413	PINK1 KO	5.31812	6.04715	2.7028e-09	0.00756682	11.3577	15392	31	m31	mice	both	striatum; 12 weeks
							124	GSE24775	SD v long day 2 wks	8.49893	4.6345	0.332286	1.52923	11.2719	15392	160	m160	mice	male	pars tuberalis
							125	GSE19534	SNCA KO	9.71215	2.36991	0.0469803	0.887169	11.1479	15392	38	m38	mice		cerebellum; 21 months
							126	GSE54418	TIA1 KO	10.4567	1.55824	5.10862e-05	1.01531	10.9996	14423	100	m100	mice		midbrain; 6 months
							127	GSE100070	other_APP/PS1 FMN2+/+_na_8m_hippocampus_na_na	10.6078	0.00385578	0.00102915	0.00385578	10.6068	16311	348	M13A	mice		other_APP/PS1 FMN2+/+_na_8m_hippocampus_na_na
							128	GSE41821	PDE6B mutation	2.64543	9.41963	0.000893477	1.47505	10.5891	11792	43	m43	mice		retina; 8 days
							129	GSE75083	GRN KO	5.62479	4.81458	0.000174271	5.35456e-06	10.4392	10057	296	m309	mice	both	cortex; 2 months
							130	GSE8720	MECP2 KO	7.361	3.2205	0.285559	0.060224	10.2357	15392	211	m211	mice	male	fast spiking interneurons
							131	GSE33618	BRAF conditional KO	3.06709	7.91408	0.524473	0.664935	9.79177	15021	84	m84	mice	male	hippocampus; 4 months
							132	GSE87102	aging	3.18678	6.54371	0.000431521	0.000710304	9.72935	15773	467	M194A	mice	male	other-aging_BALB-cerebellum-old_M_oldvsYoung_cerebellum_na_na
							133	GSE13033	HTRA2 KO	0.285559	9.71215	0.243438	0.172287	9.58198	15392	9	m9	mice		cortex; day 10-17
							134	GSE75083	GRN KO	5.84844	3.7897	0.108558	0.0032791	9.5263	9031	299	m312	mice	both	cortex; 6/9 months
							135	GSE81672	chronic stress; resilient	3.39282	6.79995	2.00282e-05	0.711691	9.48106	15377	127	m127	mice		basolateral amygdala; both saline treated
							136	GSE3248	HTT nuclear localization	3.4021	6.08199	1.44857e-05	0.0123448	9.47173	8073	19	m19	mice	male	cerebellum; 16 months
							137	GSE65770	HD_Q175_M_10m_cortex_na_na	9.26449	0.0695398	0.162605	6.06865e-07	9.17143	16073	394	M73A	mice	male	HD_Q175_M_10m_cortex_na_na
							138	GSE31458	MPTP treatment	2.81343	6.18041	0.00103346	4.93883e-11	8.99281	7454	257	m257	mice		prefrontal cortex; three strains/transgenics
							139	GSE84547	other-neurodevelopment_Uhrf1 loss_na_E16_cortex_na_na	8.70451	0	0.000631581	0.00102915	8.70285	16311	463	M190A	mice		other-neurodevelopment_Uhrf1 loss_na_E16_cortex_na_na
							140	GSE100070	AD_APP/PS1 FMN2+/+_na_3m_hippocampus_na_APP	1.93552	7.532	0.875238	5.38744e-11	8.59228	16311	346	M11A	mice		AD_APP/PS1 FMN2+/+_na_3m_hippocampus_na_APP
							141	GSE61915	aging	11.2799	0.0016364	2.72536	9.76943e-06	8.55619	16311	379	M55A	mice		other-aging_24vs3m_na_24m_hippocampus_na_na
							142	GSE37056	FOSB KO	0.0020069	8.46099	6.74065e-13	0.00307664	8.45992	16145	149	m149	mice	female	hippocampus; saline both groups
							143	GSE77817	PUS1 KO	6.76261	1.70053	0.00200981	0.00677556	8.45436	16146	274	m274	mice		brain
							144	GSE62122	other_antiCamta1-shRNAA_M_11w_whole brain_na_na	9.0098	9.76943e-06	0.624772	8.22012e-08	8.38504	16311	381	M57A	mice	male	other_antiCamta1-shRNAA_M_11w_whole brain_na_na
							145	GSE74973	expressing a human C9ORF72 BAC including 500 G4C2 repeats	5.50798	2.83154	1.14394e-06	0.000116443	8.33941	15353	319	m332	mice		brain
							146	GSE51685	FTD-ALS_mouseC9orf72ASOoverNoASO_F_10w_spinal cord_na_na	0.367614	7.81776	4.59906e-09	0.0226223	8.16275	16311	378	M43A	mice		FTD-ALS_mouseC9orf72ASOoverNoASO_F_10w_spinal cord_na_na
							147	GSE75778	SCA_ATXN130Q-D776_na_28w_cerebellum_na_na	9.0098	0	0.970043	0	8.03976	16311	434	M150A	mice		SCA_ATXN130Q-D776_na_28w_cerebellum_na_na
							148	GSE40296	ESET KO	1.92481	6.04715	0.0273408	0.285559	7.65906	15392	48	m48	mice	male	dorsal telencephalon; embryo 14
							149	GSE76567	DBA/1J v C57	0.0175448	9.499	1.34133	0.599786	7.57543	15267	193	m193	mice	female	hippocampus
							150	GSE41608	BRG1 conditional KO	9.70532	0.0625231	5.51721e-05	2.21413	7.55365	11792	91	m91	mice		eyeball
							151	GSE70133	other-neurodevelopment_Satb1-KD_na_na_midbrain_dopaminergic neurons_na	7.532	0	0.0304372	2.84477e-15	7.50156	16311	428	M119A	mice		other-neurodevelopment_Satb1-KD_na_na_midbrain_dopaminergic neurons_na
							152	GSE13120	aging	5.61594	2.57783	0.666852	0.103629	7.42329	15247	359	M23A	mice	male	other-aging_30m-B6xC3F1hybrid_M_30mvs5m_cortex_na_na
							153	GSE72343	susceptible; chronic social defeat stress	4.44082	2.88904	1.13537e-08	0.0223817	7.30748	15217	122	m122	mice	male	amygdala; 28d post CSDS both groups
							154	GSE79929	EIF2AK4 KO	3.56836	3.96341	6.33648e-06	0.244165	7.2876	15161	328	m341	mice		cerebellum; 3-5 weeks
							155	GSE100070	FMN2 KO	1.18513	6.16213	0.197174	0.00904985	7.14104	16086	136	m136	mice	male	hippocampus; 8 months
							156	GSE3583	HDH knockin HD: 111/111	10.0195	1.68162	0.301301	4.27837	7.12149	11160	282	m282			striatal cells
							157	GSE77703	FTD-ALS_TAF15KD_F_8w_striatum_na_na	6.98053	0.00103541	1.05439e-06	1.77655e-10	6.98157	16315	444	M165A	mice	female	FTD-ALS_TAF15KD_F_8w_striatum_na_na
							158	GSE97198	BALB v C57	3.2205	6.30012	2.36991	0.205746	6.94496	15392	222	m222	mice	male	hippocampus; mix of PPI tested
							159	GSE84548	other-neurodevelopment_Uhrf1 loss_na_P5_cortex_na_na	3.85826	3.08082	0.000220334	0.000377925	6.93848	16311	464	M191A	mice		other-neurodevelopment_Uhrf1 loss_na_P5_cortex_na_na
							160	syn3157182	AD_TgCRND8_F_6m_forebrain_na_APP	1.07223	5.92731	0.0852529	0.00012595	6.91417	16315	496	M247A	mice	female	AD_TgCRND8_F_6m_forebrain_na_APP
							161	GSE65770	HD_Q140_M_6m_cortex_na_na	1.17924	5.64401	0.0318849	2.96049e-14	6.79136	16073	391	M70A	mice	male	HD_Q140_M_6m_cortex_na_na
							162	GSE42777	SHN-2 mutant	7.08848	2.21606	1.78743	0.799357	6.71776	15392	225	m225	mice		dentate gyrus; 36 weeks
							163	GSE60413	PINK1 KO	1.07916	7.63833	0.000605792	2.06769	6.64919	15392	25	m25	mice	both	cerebellum; 6 weeks
							164	GSE19534	SNCA KO	6.82081	0.440172	0.000367529	0.639897	6.62072	15392	39	m39	mice		striatum; 6 months
							165	GSE40630	FMR1 KO	0.577034	6.23456	1.63936e-15	0.286689	6.52491	16145	23	m23	mice	female	cerebellum
							166	GSE43366	FTD-ALS_SOD1-G93A-B6/SJL_na_End-stage_spinal cord_microglia_na	10.2788	0.00012506	2.39239	1.40667	6.47986	16311	366	M31A	mice		FTD-ALS_SOD1-G93A-B6/SJL_na_End-stage_spinal cord_microglia_na
							167	GSE3343	SOD1 mutation	2.64543	5.85024	1.58677	0.606954	6.30194	11792	61	m61	mice		oculomotor nucleus; 10 weeks
							168	GSE97198	BALB v C57	1.29314	7.63833	2.36991	0.285559	6.276	15392	223	m223	mice	male	striatum; mix of PPI tested
							169	GSE100070	FMN2 KO	2.72752	5.41426	1.94111	0.070269	6.1304	16085	135	m135	mice	male	hippocampus; 3 months
							170	GSE86043	FTD-ALS_ASO Hnrnpa2/b1_F_8w_spinal cord_na_na	7.25647	1.05439e-06	1.17861	5.45041e-11	6.07786	16315	466	M193A	mice		FTD-ALS_ASO Hnrnpa2/b1_F_8w_spinal cord_na_na
							171	GSE20547	SNCA overexpress TgB	2.2439	3.94646	0.00235689	0.174029	6.01398	10364	253	m253	mice	both	striatum/brainstem/cerebellum; 20-28 months
							172	GSE164798	5XFAD, 5 mutations in APP/PS1	3.04034	3.04034	0.00316744	0.068277	6.00923	14798	332	m345	mice		brain; 30 days running; C57 control
							173	syn7123287	AD_TyrobpKO;KO/KO_M_na_DG_na_other	2.72833	4.07007	0.971607	4.64779e-09	5.82679	16315	503	M254A	mice	male	AD_TyrobpKO;KO/KO_M_na_DG_na_other
							174	GSE84185	chronic variable stress	0.0402355	8.29099	2.51822	5.41587e-06	5.813	16029	52	m52	mice	male	dentate gyrus
							175	syn3157182	MAPT mutation P301L	2.90338	2.90338	0.0165892	5.45041e-11	5.79016	16315	483	M234A	mice	female	AD_MAPT P301L_F_2m_spinal cord_na_Tau
							176	GSE9444	sleep deprivation; AKR strain	0.639897	5.79914	0.440172	0.243438	5.75543	15392	220	m220	mice	male	whole brain
							177	GSE164798	5XFAD, 5 mutations in APP/PS1	6.83697	0.000220884	1.44868e-06	1.12659	5.7106	14850	333	m346	mice		brain; one day running; C57 control
							178	GSE84055	HD_Q7Q111_na_na_strIatum_neurons_na	8.4098	1.26471e-08	2.72833	4.64779e-09	5.68147	16315	461	M188A	mice		HD_Q7Q111_na_na_strIatum_neurons_na
							179	GSE54418	TIA1 KO	9.22497	0.314195	7.96705e-06	3.97195	5.56721	14423	101	m101	mice		spinal cord; 6 months
							180	GSE164798	5XFAD, 5 mutations in APP/PS1	5.61143	0.233298	0.0349684	0.273618	5.53614	14870	331	m344	mice		brain; sedentary; C57 control
							181	GSE54418	TIA1 KO	8.63592	0.0584963	0.0025509	3.21482	5.47704	14423	99	m99	mice		cerebellum; 6 months
							182	GSE61499	IFNAR KO	5.85024	0.0141811	0.0105852	0.673769	5.18007	11792	171	m171	mice		total brain lysate
							183	GSE5458	TOP2B KO	1.71372	3.46723	1.24343e-06	0.189356	4.9916	7333	45	m45	mice	both	whole brain; embryo 14-18 days
							184	GSE134151	5XFAD, 5 mutations in APP/PS1	5.13864	0.136612	6.22397e-06	0.317517	4.95773	14866	336	m349	mice		thalamus; vehicle both groups
							185	GSE79020	other_Rbm17-KO_na_4w_cerebellum_purkinje neurons_na	4.95223	4.78999e-06	0.0304372	4.34613e-12	4.9218	16311	449	M176A	mice		other_Rbm17-KO_na_4w_cerebellum_purkinje neurons_na
							186	GSE8555	PHGDH KO	2.69394	2.21606	0.00756682	0.0761446	4.82629	15392	92	m92	mice		head; embryo 13.5
							187	GSE65770	HD_Q111_F_6m_cortex_na_na	0.133862	5.16238	0.490029	2.0788e-12	4.80621	16073	387	M66A	mice	female	HD_Q111_F_6m_cortex_na_na
							188	GSE41307	SHN2 KO	9.09624	0.440172	0.980426	3.79505	4.76093	15392	50	m50	mice	male	hippocampus
							189	GSE2866	ALDH5A1 KO	1.2514	3.4021	0.00736337	0.0308914	4.61525	8073	60	m60	mice		cerebellum; day 19
							190	GSE87202	MEF2C conditional KO	2.11621	4.53721	1.96894	0.0730494	4.61142	16130	166	m166	mice	male	cortex
							191	syn7123287	AD_TyrobpKO;KO/KO_M_na_PC_na_other	4.07007	0.486497	0.00012595	2.00788e-07	4.55644	16315	504	M255A	mice	male	AD_TyrobpKO;KO/KO_M_na_PC_na_other
							192	GSE75431	AD_PS2APP_F_13m_na_astrocytes_APP	4.72687	0	0.192168	9.64327e-17	4.5347	16315	430	M145A	mice		AD_PS2APP_F_13m_na_astrocytes_APP
							193	GSE65818	SRRM4 KO	4.52836	0.0402217	1.45996e-07	0.154755	4.41382	15495	324	m337	mice		E18.5 dpc cortex
							194	GSE62571	other_NONO-KO_na_na_hippocampus_na_na	4.27975	1.40792e-14	0.22859	4.59906e-09	4.05116	16311	383	M59A	mice		other_NONO-KO_na_na_hippocampus_na_na
							195	GSE154428	5XFAD, 5 mutations in APP/PS1	6.15316	0.144169	0.0532573	2.20502	4.03905	12450	337	m350	mice		hippocampus; germ free both
							196	GSE2866	ALDH5A1 KO	3.25196	0.791615	3.30027e-06	0.0198952	4.02368	8073	58	m58	mice		hippocampus; day 19
							197	GSE3343	SOD1 mutation	4.18317	0.0187384	0.00283566	0.219835	3.97924	11792	62	m62	mice		spinal cord; 10 weeks
							198	GSE5786	PPARGC1A KO	4.11318	0.0181171	0.168949	0.0704556	3.89189	10453	269	m269	mice	female	striatum; 6 months
							199	GSE75083	GRN KO	2.75952	1.44394	0.0553361	0.270306	3.87781	9053	297	m310	mice	both	cerebellum; 2 months
							200	GSE43366	FTD-ALS_SOD1-G93AC57BL/6_na_End-stage_spinal cord_microglia_na	5.92262	0	2.0821	6.90517e-05	3.84045	16311	367	M32A	mice		FTD-ALS_SOD1-G93AC57BL/6_na_End-stage_spinal cord_microglia_na
							201	GSE65770	HD_Q80_M_10m_cortex_na_na	6.66867	2.65186e-07	2.89216	5.35057e-13	3.77651	16073	399	M78A	mice	male	HD_Q80_M_10m_cortex_na_na
							202	GSE78747	FTD-ALS_GRN-KO_na_24m_na_astrocytes_na	2.39239	1.40667	0.0226223	1.57121e-11	3.77643	16311	447	M174A	mice		FTD-ALS_GRN-KO_na_24m_na_astrocytes_na
							203	GSE150939	PINK1 KO	3.06372	0.846774	0.16198	0.00116547	3.74734	12399	165	m165	rats	female	periaqueductal gray
							204	GSE109315	CSDS; susceptible	0.0231387	4.32115	0.0668854	0.532756	3.74465	15503	181	m181	mice	male	mPFC; DBA strain
							205	GSE60414	PINK KO & SNCA overexpress	5.09655	0.0368353	0.201406	1.20465	3.72733	8567	246	m246	mice	both	striatum; 6 weeks
							206	GSE75083	GRN KO	4.10147	0.0141795	0.151128	0.263184	3.70134	8875	304	m317	mice	both	microglia; 4 months
							207	GSE2866	ALDH5A1 KO	4.73213	0.0308914	8.96831e-06	1.08418	3.67883	8073	59	m59	mice		cortex; day 19
							208	GSE40377	PDE10A KO	0.383778	6.30012	1.40842	1.65557	3.61991	15392	46	m46	mice	male	hippocampus; both with vehicle
							209	GSE3595	KLF7 KO	0.0893585	3.53138	0.0136687	0.0335063	3.57357	15322	95	m95	mice		olfactory epithelium; day 1
							210	GSE33457	MECP2 overexpress	5.70933	0.00977559	1.52879e-08	2.16541	3.5537	15321	226	m226	mice	male	amygdala
							211	GSE151807	chronic mild stress	1.92481	11.6695	10.027	0.060224	3.50702	15392	56	m56	mice	male	cerebral cortex
							212	GSE76567	female v male; PWD strain	1.74119	1.87568	0.166294	0.0103671	3.44021	15108	207	m207	mice	both	hippocampus
							213		PINK1 KO composite	2.06769	1.92481	0.117177	0.50159	3.37373	15392	283	m283			11 datasets used
							214	GSE154428	5XFAD, 5 mutations in APP/PS1	6.09586	0.000774805	0.0190714	2.72511	3.35246	12957	339	m352	mice		hippocampus; spf both
							215	GSE52584	LRRK2 human mutation	3.85764	0.0021049	0.563201	9.33926e-05	3.29645	7072	242	m242	mice		striatum; 4 months; control has human LRRK2 normal
							216	GSE29014	low anxiety LAB v NAB	0.45755	4.06648	1.11046	0.181243	3.23232	15460	151	m151	mice	male	basolateral amygdala
							217	GSE4040	PPP1R1A KO	3.40672	0.00235996	7.07336e-05	0.205746	3.20326	15392	49	m49	mice		hippocampus
							218	GSE17542	MPTP treatment	4.92618	0.00328305	7.7903e-06	1.91759	3.01186	10019	260	m260	mice		VTA; dopamine neurons; 10 day treat
							219	GSE65770	HD_Q175_F_6m_cortex_na_na	0.274307	3.84337	1.17924	1.78153e-08	2.93844	16073	393	M72A	mice	female	HD_Q175_F_6m_cortex_na_na
							220	GSE75083	GRN KO	2.81726	0.317391	0.0152852	0.187166	2.9322	9160	295	m308	mice	both	hippocampus; 2 months
							221	GSE60413	PINK1 KO	2.52921	1.65557	0.000605792	1.29314	2.89103	15392	32	m32	mice	both	striatum; 24 weeks
							222	GSE67541	other_Atp6ap2Camk2aCre/0_na_P30_hippocampus_na_na	6.70962	1.59e-11	3.86191	4.64779e-09	2.8477	16315	426	M106A	mice		other_Atp6ap2Camk2aCre/0_na_P30_hippocampus_na_na
							223	GSE89562	maneb & paraquat	2.46613	1.1559	0.16112	0.739412	2.72149	11520	276	m276	mice	male	nigrostriatal tissue
							224	GSE74630	SMCX KO	0.86669	3.34098	0.237368	1.26451	2.70579	15121	240	m240	mice	male	amygdala
							225	GSE8870	social defeat, susceptible	0.837613	1.96712	0.00336905	0.133296	2.66807	14837	74	m74	mice	male	ventral tegmental area
							226	GSE9444	sleep deprivation; DBA strain	3.40672	0.568135	1.07916	0.383778	2.51191	15392	219	m219	mice	male	whole brain
							227	GSE7191	S1P2 KO	1.83855	1.00583	0.150744	0.291356	2.40228	8073	35	m35	mice	male	hippocampus
							228	GSE75778	SCA_ATXN130Q_na_5w_cerebellum_na_na	3.26691	0.00385578	0.875238	4.34613e-12	2.39553	16311	436	M152A	mice		SCA_ATXN130Q_na_5w_cerebellum_na_na
							229	GSE8307	PSAP deficiency	3.08904	0.0348458	0.073603	0.740384	2.3099	7721	309	m322	mice		cerebrum; 12/18 weeks
							230	GSE5581	RS1H KO	2.52617	0.0400569	5.89688e-07	0.271976	2.29425	8373	280	m280	mice		retina; p7
							231	GSE75431	AD_PS2APP_F_13m_na_microglia_APP	4.50258	0	2.23703	6.95611e-05	2.26548	16315	431	M146A	mice		AD_PS2APP_F_13m_na_microglia_APP
							232	GSE72343	resistant; chronic social defeat stress	0.115822	2.35948	0.282946	0.00742505	2.18493	15378	123	m123	mice	male	amygdala; 28 d post CSDS both groups
							233	GSE54418	TIA1 KO	2.70057	2.38359	0.535313	2.38359	2.16526	14423	96	m96	mice		cerebellum; 3 months
							234	GSE26822	DICER1 KO	0.799357	1.40842	3.87753e-05	0.0950345	2.1127	15392	117	m117	mice		cochlea; P16
							235	GSE109315	DBA/2 v C57	2.12621	0.413972	0.472532	0.00212907	2.06552	15060	190	m190	mice	male	bnst
							236	GSE90696	MAPT mutation (PS19)	2.39053	0.495416	0.00407488	0.835422	2.04645	11953	208	m208	mice	male	hippocampus; 3 months; mice overexpress the TauP301S (4R2N isoform) under the control of mouse prion promoter
							237	GSE60413	PINK1 KO	3.99711	0.000367529	0.172287	1.78743	2.03776	15392	30	m30	mice	both	striatum; 6 weeks
							238	GSE4550	MPTP treatment	0.187097	3.26015	9.22861e-14	1.43413	2.01311	6553	264	m264	macaque		prefrontal cortex; 25 days
							239	GSE1947	PMP22 KO	0.773947	3.20998	0.000554882	2.03093	1.95243	8056	65	m65	mice		sciatic nerve; day 60
							240	GSE2867	ATXN1 knockin	1.47505	1.36791	9.19242e-05	0.900453	1.94241	11792	12	m12	mice		cerebellum
							241	GSE75083	GRN KO	2.47641	0.0177245	0.527413	0.0534842	1.91324	9124	298	m311	mice	both	hippocampus; 6/9 months
							242	GSE102014	AD_APOE4+/+ vs APO3+/+ Sham brain_F_3m_cortices and hippocampi_na_other	2.55605	0	0.786122	9.64327e-17	1.76993	16311	352	M17A	mice	female	AD_APOE4+/+ vs APO3+/+ Sham brain_F_3m_cortices and hippocampi_na_other
							243	GSE113368	SHANK3 overexpress	2.71966	1.97264e-11	0.00115271	1.00071	1.7178	15218	177	m177	mice	male	mPFC
							244	GSE19534	SNCA KO	3.99711	1.07916	2.06769	1.29314	1.71544	15392	40	m40	mice		striatum; 21 months
							245	GSE26024	female v male: DBA	2.61159	0.0115352	4.4947e-07	0.955118	1.668	14695	217	m217	mice	both	striatum
							246	GSE3248	HTT nuclear localization	1.94898	0.129954	2.30863e-05	0.501967	1.57694	8073	17	m17	mice	both	cerebellum; 3 months
							247	GSE109315	CSDS; susceptible	0.841915	0.931585	0.227216	0.00684941	1.53943	15060	182	m182	mice	male	bnst; c57 strain
							248	GSE17542	MPTP treatment	0.965377	0.965377	0.00675091	0.395099	1.5289	10163	259	m259	mice		SN; dopamine neurons; 10 day treat
							249	GSE35396	NEUROD1 KO tissue specific	3.99711	0.0107209	0.440172	2.06769	1.49997	15392	93	m93	mice	both	pineal gland; zt6, 2 months
							250	GSE26025	5HTT +/-	0.383778	1.78743	1.11385e-07	0.71695	1.45426	15392	88	m88	mice	female	left hippocampus
							251	GSE56028	unpredictable chronic mild stress	2.78734	2.12152e-15	1.03175	0.301388	1.4542	12721	167	m167	rats	male	dentate gyrus
							252	GSE1947	PMP22 point mutation	2.14945	0.593963	0.00292724	1.3171	1.42338	8057	66	m66	mice		sciatic nerve; day 4
							253	GSE65774	HD_Q175_F_10m_striatum_na_na	3.64222	4.54937e-08	2.23071	8.82209e-11	1.41151	16073	413	M92A	mice	female	HD_Q175_F_10m_striatum_na_na
							254	GSE79929	other_nmf205-/-;Gcn2-/-_na_3w_cerebellum_na_na	0.552418	0.875238	0.0304372	3.27127e-08	1.39722	16311	454	M181A	mice		other_nmf205-/-;Gcn2-/-_na_3w_cerebellum_na_na
							255	GSE7191	S1P2 KO	1.73172	0.501967	0.000195242	0.859581	1.37391	8073	36	m36	mice	female	hippocampus
							256	GSE96096	other_G392E-NS_na_E13.5_ cortex_NPC_na	6.43882	0	5.18699	0.00572279	1.24611	16311	477	M205A	mice		other_G392E-NS_na_E13.5_ cortex_NPC_na
							257	GSE93918	HDAC2 KO in forebrain neurons	0.0533864	2.10099	0.82784	0.0849292	1.2416	15025	142	m142	mice	male	pfc; both vehicle chronic; 8-20 weeks
							258	GSE67294	MECP2 KO	1.95745	1.01017	0.304013	1.44038	1.22323	15024	228	m228	mice	male	visual cortex
							259	GSE9134	HDAC5 KO	1.96782	0.00147265	0.0710351	0.67604	1.22222	14838	163	m163	mice		nucleus accumbens
							260	GSE29014	low anxiety LAB v NAB	3.86234	0.100769	1.96965	0.825184	1.16828	15460	153	m153	mice	male	central amygdala
							261	GSE16974	EGR1 KO	0.639897	3.99711	1.78743	1.78743	1.06215	15392	41	m41	mice	male	retina; 30 days
							262	GSE71233	MECP2 overexpress	1.78433	0.00645016	0.0830644	0.651566	1.05615	14769	230	m230	mice		hippocampus; 8 weeks
							263	GSE65770	HD_Q111_M_6m_cortex_na_na	0.320742	1.40791	0.706836	2.42504e-09	1.02182	16073	388	M67A	mice	male	HD_Q111_M_6m_cortex_na_na
							264	GSE11276	RTN4 KO	3.2205	0.00097516	1.40842	0.799357	1.01369	15392	118	m118	mice		spinal cord
							265	GSE29014	high anxiety HAB v NAB	0.58877	1.32822	0.181243	0.74101	0.994741	15460	150	m150	mice	male	basolateral amygdala
							266	GSE8870	social defeat, not susceptible	1.02063	2.25746	1.82998	0.471379	0.976728	14837	73	m73	mice	male	nucleus accumbens
							267	GSE26025	prenatal stress	1.40842	1.07916	0.799357	0.71695	0.971273	15392	87	m87	mice	female	left hippocampus; in 5HTT+/- mice
							268	GSE43879	FTD-ALS_SOD1-G93A MTN;WTG-WTN;WTG_na_14d_na_neurons_na	2.90029	1.98897e-07	1.65957	0.270101	0.970619	16311	374	M39A	mice		FTD-ALS_SOD1-G93A MTN;WTG-WTN;WTG_na_14d_na_neurons_na
							269	GSE18326	FOX03 KO	1.18339	3.79505	0.0149082	3.99711	0.966427	15392	106	m106	mice	both	forebrain
							270	GSE58261	DNMT3a cKO	2.38633	0.0480322	0.0480322	1.42035	0.965978	15414	238	m238	mice		cortex
							271	GSE77569	other_APP/PS1 Bex_na_na_cortex_na_APP	2.55605	3.70594e-05	1.65957	4.59906e-09	0.896513	16311	443	M163A	mice		other_APP/PS1 Bex_na_na_cortex_na_APP
							272	GSE60413	PINK1 KO	0.887169	0.980426	0.332286	0.639897	0.895412	15392	27	m27	mice	both	cerebellum; 24 weeks
							273	GSE140595	low responders (v high)	1.51703	0.0362022	0.00172349	0.704567	0.846939	11586	76	m76	rats	male	hippocampus; generation 15; age 14 days
							274	GSE109315	CSDS; susceptible	0.0171906	3.32665	0.935333	1.59701	0.811498	15510	184	m184	mice	male	ventral hippo; c57
							275	GSE8720	MECP2 KO	0.0361175	3.99711	3.03961	0.205746	0.787872	15392	213	m213	mice	male	purkinje neurons
							276	syn10378730	AD_Tyrobp-KO/KO;AppPS1vsTyrobp-KO/KO;WT_M_na_na_na_APP	3.45853	1.79467	4.49858	4.64015e-07	0.754624	16311	340	M3A	mice	male	AD_Tyrobp-KO/KO;AppPS1vsTyrobp-KO/KO;WT_M_na_na_na_APP
							277	GSE65831	Neurofibromatosis_Nf1 cKO_F/M_3m_optic nerve_astrocytes_na	0.702651	0.0118342	0.00572279	0.0025409	0.706222	16311	423	M102A	mice		Neurofibromatosis_Nf1 cKO_F/M_3m_optic nerve_astrocytes_na
							278	GSE43879	FTD-ALS_SOD1-G93A WTN;MTG-WTN;WTG_na_7d_na_neurons_na	5.18699	3.70594e-05	0.000377925	4.49858	0.688071	16311	376	M41A	mice		FTD-ALS_SOD1-G93A WTN;MTG-WTN;WTG_na_7d_na_neurons_na
							279	GSE72262	stress	0.652815	0.0584213	0.000803681	0.0452281	0.665204	16151	70	m70	mice	female	medial prefrontal cortex; age 17 wks
							280	GSE65774	HD_Q175_M_10m_striatum_na_na	3.84337	0.0695398	3.25622	8.40313e-10	0.656682	16073	416	M95A	mice	male	HD_Q175_M_10m_striatum_na_na
							281	GSE29014	low anxiety LAB v NAB	1.83028	0.00392407	0.45755	0.74101	0.635649	15460	159	m159	mice	male	paraventricular nucleus
							282	GSE90736	Rett_Mecp2-KO_F_5w_na_microglia_na	0.875238	0	0.270101	1.25179e-08	0.605138	16311	470	M198A	mice	female	Rett_Mecp2-KO_F_5w_na_microglia_na
							283	GSE3248	HTT nuclear exclusion	1.62849	0.0947698	1.16603	0.0463227	0.510915	8073	18	m18	mice	both	cerebellum; 8 months
							284	GSE75778	SCA_ATXN182Q_na_5w_cerebellum_na_na	1.17684	0.0118342	0.702651	1.25179e-08	0.486023	16311	439	M155A	mice		SCA_ATXN182Q_na_5w_cerebellum_na_na
							285	GSE65774	HD_Q111_F_10m_striatum_na_na	1.40791	0.000710021	0.973344	2.78614e-10	0.435277	16073	404	M83A	mice	female	HD_Q111_F_10m_striatum_na_na
							286	GSE75778	SCA_ATXN182Q_na_12w_cerebellum_na_na	3.26691	0	2.90029	9.64327e-17	0.366615	16311	437	M153A	mice		SCA_ATXN182Q_na_12w_cerebellum_na_na
							287	GSE65770	HD_Q175_M_6m_cortex_na_na	0.108956	1.40791	1.17924	1.78153e-08	0.33763	16073	395	M74A	mice	male	HD_Q175_M_6m_cortex_na_na
							288	GSE84545	other-neurodevelopment_Uhrf1 loss_na_E16_whole cortex_na_na	2.39239	3.27127e-08	2.0821	5.45791e-10	0.310288	16311	462	M189A	mice		other-neurodevelopment_Uhrf1 loss_na_E16_whole cortex_na_na
							289	GSE20547	SNCA overexpress TgA	0.852206	0.568696	0.000678532	1.1115	0.308721	11846	252	m252	mice	both	striatum/brainstem/cerebellum; 20-28 months
							290	GSE2502	DBA v C57	0.343981	0.428579	0.0592852	0.475547	0.237728	8302	221	m221	mice	male	whole brain
							291	GSE33618	CAMKII-Cre	1.55971	0.00921899	0.0316067	1.32307	0.214249	15021	85	m85	mice	male	hippocampus; 6 months
							292	GSE85512	other-neurodevelopment_Tshz3-KO_na_E18.5_cortex_na_na	0.270101	4.64015e-07	0.0672144	4.59906e-09	0.202887	16311	465	M192A	mice		other-neurodevelopment_Tshz3-KO_na_E18.5_cortex_na_na
							293	GSE8641	C10 congenic v AJ	0.744926	0.024434	0.606954	0.00283566	0.159571	11792	161	m161	mice	male	hippocampus
							294	GSE29417	MSN strain	1.00236	0.243614	0.0929382	1.00236	0.150675	16145	175	m175	mice	male	hippocampus
							295	GSE18308	FOXO KO	1.18339	0.383778	0.799357	0.639897	0.127917	15392	13	m13	mice		neural stem cells
							296	GSE7707	MPTP treatment	2.6314	0.110977	1.60266	1.01286	0.126858	10856	263	m263	mice		midbrain
							297	GSE4866	POLG mutation	1.40842	0.383778	0.060224	1.65557	0.0764092	15392	116	m116	mice		cochlea
							298	GSE44331	SARM1 KO	1.65557	0.00097516	0.000217618	1.65557	0.000757543	15392	15	m15	mice		whole brain
							299	GSE10953	SOD1 mutation	3.28402	0.0502929	3.1176	0.219835	-0.00312288	11792	111	m111	mice	male	motor neurons; 60 days
							300	GSE6614	CHRNA7 KO	0.453758	1.94898	0.00120917	2.55532	-0.15379	8073	107	m107	mice	both	whole brain
							301	GSE8307	PSAP KO	1.26871	0.00219657	0.0686486	1.36569	-0.163432	10109	311	m324	mice		cerebellum; 10/20 days
							302	GSE20547	SNCA overexpress TgA	0.0940757	8.36798e-06	0.0512343	0.288791	-0.245942	11246	250	m250	mice	both	striatum/brainstem/cerebellum; 6 months
							303	GSE26024	DBA/2 v C57	0.327663	0.955118	1.05056	0.491874	-0.259651	14695	215	m215	mice	female	striatum
							304	GSE10953	SOD1 mutation	0.744926	0.0502929	0.544421	0.544421	-0.293623	11792	112	m112	mice	male	motor neurons; 90 days
							305	GSE22137	RSK2 KO	1.26533	0.0502929	0.160142	1.47505	-0.319565	11792	63	m63	mice	male	hippocampus; 2 months
							306	GSE81672	chronic stress; resilient	3.00717	1.36989e-07	0.00103082	3.37019	-0.364045	15152	126	m126	mice		ventral hippo; both saline treated
							307	GSE33457	MECP2 KO	0.859905	0.00689789	0.000324662	1.25842	-0.391939	15324	227	m227	mice	male	amygdala
							308	GSE39811	DHCR7 KO	0.0730986	0.158792	5.02839e-12	0.671008	-0.439117	7598	114	m114	mice		brain; embryo 18
							309	GSE40630	TSC2 +/-	0.00127919	9.26873e-05	1.57832e-06	0.445343	-0.443973	16145	24	m24	mice	female	cerebellum
							310	GSE7191	S1P2 KO	0.859581	0.000604517	0.930978	0.408661	-0.479453	8073	34	m34	mice	female	neocortex
							311	GSE17735	Disc1-L100P	0.757474	1.81018e-05	0.0606214	1.22081	-0.523938	14239	174	m174	mice	both	frontal cortex
							312	GSE83636	miR17-92 KO	1.6045	0.0203185	1.47789	0.752021	-0.605091	16210	128	m128	mice		hippocampus
							313	GSE75431	AD_PS2APP_F_13m_na_neurons_APP	0.0674451	8.30052e-08	0.703918	0.0118891	-0.648362	16315	432	M147A	mice		AD_PS2APP_F_13m_na_neurons_APP
							314	GSE72262	stress	0.205973	0.141832	0.287734	0.732409	-0.672339	16151	71	m71	mice	female; ovx	medial prefrontal cortex; age 17 wks
							315	GSE109315	CSDS; susceptible	0.0226455	1.55778	0.0121154	2.24781	-0.679502	15227	183	m183	mice	male	bnst; DBA strain
							316	GSE20547	SNCA overexpress TgB	0.197023	9.46768e-06	0.433383	0.485292	-0.721642	10566	251	m251	mice	both	striatum/brainstem/cerebellum; 6 months
							317	GSE126996	STAU2 KO	0.440621	2.03888e-08	0.89849	0.330692	-0.788561	16125	234	m234	mice		purkinje neurons
							318	GSE7707	MPTP treatment	2.01412	2.54154e-06	1.88847	0.957	-0.831351	11245	261	m261	mice		frontal cortex
							319	GSE38359	AJ v C57	0.0217323	2.53113e-05	0.0290246	0.895914	-0.903181	15192	232	m232	mice		whole eye
							320	GSE29014	high anxiety HAB v NAB	0.74101	0.0161931	0.00575999	1.69645	-0.94501	15460	156	m156	mice	male	dentate gyrus
							321	GSE8870	social defeat, susceptible	2.40984	0.0560675	2.90107	0.534122	-0.969286	14836	72	m72	mice	male	nucleus accumbens
							322	GSE60414	PINK KO & SNCA overexpress	1.00149	0.40529	0.000197089	2.46787	-1.06129	10841	245	m245	mice	both	midbrain; 6 weeks
							323	GSE43051	CBP+/-	0.00972426	2.89298e-16	1.38548e-05	1.21201	-1.2023	16145	210	m210	mice	female	hippo; both with vehicle
							324	GSE8641	C10 congenic v AJ	0.05925	0.471708	1.2091	0.533635	-1.21178	14218	162	m162	mice	male	whole brain
							325	GSE85136	stress in WT	0.00326694	0.00478779	0.0324459	1.19141	-1.2158	14572	129	m129	mice	female	brain
							326	GSE38359	BALB v C57	0.136942	0.00704123	0.957721	0.426865	-1.2406	15339	231	m231	mice		whole eye
							327	GSE77572	R521C knock-in	0.161631	0.11279	0.022913	1.66689	-1.41538	12719	138	m138	rats	male	cortex; various times of day
							328	GSE65774	HD_Q92_M_10m_striatum_na_na	1.29072	6.70813e-09	2.71842	1.78153e-08	-1.4277	16073	422	M101A	mice	male	HD_Q92_M_10m_striatum_na_na
							329		maternal composite (ICR related)	0.356873	0.126661	0.30705	1.61864	-1.44215	16000	285	m285	mice		4 datasets; four regions; GSE62258; GSE54426; GSE43627
							330	GSE65774	HD_Q111_F_6m_striatum_na_na	0.195441	1.07345	2.71842	1.78153e-08	-1.44953	16073	405	M84A	mice	female	HD_Q111_F_6m_striatum_na_na
							331	GSE99250	other_Kmt2a-cKO_F_4,5,6m_hippocampus_na_na	0.875238	4.78999e-06	2.39239	0.000377925	-1.51752	16311	479	M207A	mice	female	other_Kmt2a-cKO_F_4,5,6m_hippocampus_na_na
							332	syn3157182	AD_rTG4510_M_2.5m_forebrain_na_Tau	6.95611e-05	0.00575198	0.876701	0.703918	-1.5748	16315	491	M242A	mice	male	AD_rTG4510_M_2.5m_forebrain_na_Tau
							333	GSE7191	S1P2 KO	1.16603	0.129954	1.94898	0.930978	-1.58398	8073	33	m33	mice	male	neocortex
							334	GSE29014	high anxiety HAB v NAB	0.0642481	0.0294711	1.11046	0.662225	-1.67897	15460	158	m158	mice	male	paraventricular nucleus
							335	GSE150939	PINK1 KO	0.0799381	0.0250944	0.140915	1.65526	-1.69114	12273	164	m164	rats	male	periaqueductal gray
							336	GSE3583	HDH knockin HD	1.20389	0.943113	1.61015	2.34621	-1.80936	10440	281	m281			striatal cells
							337	GSE28643	APOD KO	1.67733	0.398616	0.768723	3.14877	-1.84155	7689	279	m279	mice	male	cerebellum
							338	GSE75083	GRN KO	0.350417	0.037599	1.85424	0.579308	-2.04553	7562	300	m313	mice	both	cerebellum; 6/9 months
							339	GSE65770	HD_Q140_F_6m_cortex_na_na	0.0125978	2.38767	4.47903	4.54937e-08	-2.07877	16073	389	M68A	mice	female	HD_Q140_F_6m_cortex_na_na
							340	GSE43879	FTD-ALS_SOD1-G93A MTN;MTG-WTN;MTG_na_14d_na_neurons_na	0.367614	5.45791e-10	2.2344	0.316384	-2.18317	16311	372	M37A	mice		FTD-ALS_SOD1-G93A MTN;MTG-WTN;MTG_na_14d_na_neurons_na
							341	GSE6614	CHRNA4 KO	0.199327	0.111338	2.30194	0.199327	-2.1906	8073	108	m108	mice	both	whole brain
							342	GSE1482	NF1 Heterozygotic knockout (NF1+/-)	0.227346	0.0198952	0.0463227	2.55532	-2.3544	8073	68	m68	mice		hippocampus; d15
							343	GSE75778	SCA_ATXN130Q-D776_na_12w_cerebellum_na_na	2.55605	5.3038e-16	4.95223	0	-2.39618	16311	433	M149A	mice		SCA_ATXN130Q-D776_na_12w_cerebellum_na_na
							344	GSE65770	HD_Q92_M_6m_cortex_na_na	0.0318849	0.790074	3.25622	2.87177e-06	-2.43427	16073	403	M82A	mice	male	HD_Q92_M_6m_cortex_na_na
							345	GSE53061	Sp4neo KO	0.442581	1.42168	2.89398	1.42168	-2.4514	15638	178	m178	mice	male	cerebellum
							346	GSE65770	HD_Q20_M_6m_cortex_na_na	0.087612	0.973344	3.64222	1.34215e-06	-2.58126	16073	397	M76A	mice	male	HD_Q20_M_6m_cortex_na_na
							347	GSE33372	WFS1 KO	1.44403	3.4144e-10	3.7064	0.387184	-2.64956	16144	179	m179	mice		hypothalamus
							348	GSE65337	NFIX KO	2.94103	0.018725	3.69825	1.97204	-2.71055	16135	314	m327	mice		subventricular zone-derived primary monolayer cultured neural stem cells day 10
							349	GSE84175	CTCF cKO	0.0658587	0.0229116	0.257381	2.56988	-2.73849	15237	139	m139	mice	male	hippocampus
							350	GSE65774	HD_Q92_F_10m_striatum_na_na	0.320742	5.35057e-13	3.07144	0.000252881	-2.75095	16073	420	M99A	mice	female	HD_Q92_F_10m_striatum_na_na
							351	GSE25926	APP KO	0.142843	0.117177	2.21606	0.980426	-2.93647	15392	1	m1	mice	male	pfc; 24-28 weeks
							352	GSE43879	FTD-ALS_SOD1-G93A MTN;MTG-MTN;WTG_na_7d_na_neurons_na	0.22859	0.000631581	3.08082	0.0849757	-2.93657	16311	371	M36A	mice		FTD-ALS_SOD1-G93A MTN;MTG-MTN;WTG_na_7d_na_neurons_na
							353	GSE75431	PS2/APP mutation	0.277116	0.00905437	0.421411	2.82782	-2.96306	13854	318	m331	mice		microglia from 7 months
							354	GSE60414	PINK KO & SNCA overexpress	0.102557	0.0264982	0.492586	2.60458	-2.96811	8682	249	m249	mice	both	striatum; 6 months
							355	GSE9788	reserpine single dose	0.608284	0.0675618	0.752924	2.93252	-3.0096	13151	168	m168	rats		cortex
							356	syn3157182	AD_PS1APP_F_12m_forebrain_na_APP	2.72833	1.63726e-09	5.6768	0.192168	-3.14063	16315	485	M236A	mice	female	AD_PS1APP_F_12m_forebrain_na_APP
							357	GSE109315	DBA/2 v C57	0.00635652	0.67298	1.22858	2.59217	-3.14141	15265	191	m191	mice	male	ventral hippo
							358	GSE38820	FTD-ALS_SOD1 G85R YFP (737) transgenic mice_na_3m_motor neurons_na_na	2.2344	5.3038e-16	5.427	1.57121e-11	-3.1926	16311	361	M25A	mice		FTD-ALS_SOD1 G85R YFP (737) transgenic mice_na_3m_motor neurons_na_na
							359	GSE58261	DNMT1 cKO	4.46443	2.89218e-07	7.72622e-05	7.7037	-3.23934	15436	237	m237	mice		cortex
							360	GSE79702	other_Trim25-KO-brain-d5-PbA_na_na_whole brain_na_na	0.702651	0.000631581	2.90029	1.07057	-3.26758	16311	450	M177A	mice		other_Trim25-KO-brain-d5-PbA_na_na_whole brain_na_na
							361	GSE90977	CJD_PrP M129 +sCJD MM1 120dp1_na_na_na_na_na	1.40667	0.000631581	4.72275	3.27127e-08	-3.31545	16311	472	M200A	mice		CJD_PrP M129 +sCJD MM1 120dp1_na_na_na_na_na
							362	GSE26024	DBA/2 v C57	0.327663	0.2045	2.61159	1.25738	-3.3368	14695	214	m214	mice	male	striatum
							363	GSE78747	FTD-ALS_GRN-KO_na_24m_na_microglia_na	2.0821	0	5.427	4.64015e-07	-3.3449	16311	448	M175A	mice		FTD-ALS_GRN-KO_na_24m_na_microglia_na
							364	GSE54418	TIA1 KO	1.81232	0.0270986	1.11338	4.17384	-3.44779	14423	97	m97	mice		midbrain; 3 months
							365	GSE76567	DBA/2J v C57	0.100079	0.653325	2.71059	1.67255	-3.62974	15207	194	m194	mice	male	hippocampus
							366	GSE77471	5XFAD, 5 mutations in APP/PS1 ChR2 (GAMMA)	0.625944	0	4.28364	5.3038e-16	-3.65769	16315	442	M162A	mice		AD_5X FAD ChR2(GAMMA)_na_2,3,4m_hippocampus_neurons_APP
							367	GSE109315	CSDS; susceptible	0.00973713	5.46483	7.52848	1.61146	-3.66537	15318	185	m185	mice	male	ventral hippo; DBA
							368		female (v male) composite	0.92261	0.260746	3.4686	1.4524	-3.73764	15256	289	m289			8 datasets
							369	GSE74382	6-OHDA lesion	0.185466	5.16135e-05	2.69598	1.23702	-3.74748	8523	255	m255	rats	male	dorsal striatum; both saline; both ppx conditioned
							370	GSE84208	high run v control; both running	0.925129	1.55687e-05	3.4743	1.22707	-3.77622	15262	236	m236	mice	male	cerebellum
							371	GSE1947	Trembler	0.248317	0.0637411	1.5958	2.64327	-3.92702	8053	67	m67	mice		sciatic nerve; day 4
							372	GSE29014	low anxiety LAB v NAB	0.215937	0.00109162	0.298437	3.86234	-3.94375	15460	157	m157	mice	male	dentate gyrus
							373	GSE8972	NRL KO	1.94898	0.129954	4.20661	1.94898	-4.07665	8073	110	m110	mice	both	whole retina; 2 months
							374	GSE102849	BPA maternal exposure	0.0352876	0.000221054	3.34004	0.780335	-4.08486	15120	119	m119	mice	male	hippocampus
							375	GSE114062	high v control runner	1.3307	0.000281434	4.69218	0.829476	-4.19068	15247	273	m273	mice	male	cerebellum
							376	GSE9038	HTT knockin	1.07916	0.332286	3.2205	2.52921	-4.33826	15392	105	m105	mice	both	cerebellum
							377	GSE78748	GRN KO	1.63098	0.630626	5.24493	1.38746	-4.37078	15139	306	m319	mice		cortex; 1 year
							378	GSE81672	chronic stress; resilient	0.000648126	1.17369	1.17369	4.37256	-4.37191	15155	124	m124	mice		pfc; both saline treated
							379	GSE65774	HD_Q140_F_10m_striatum_na_na	0.790074	1.34215e-06	5.16238	2.0788e-12	-4.3723	16073	409	M88A	mice	female	HD_Q140_F_10m_striatum_na_na
							380	GSE76567	PWD v C57	0.021097	0.174078	0.28723	4.38576	-4.47781	15167	201	m201	mice	female	hippocampus
							381	GSE85136	stress in WT	0.0273785	8.01992e-08	1.98074	2.58192	-4.53528	14660	130	m130	mice	male	brain
							382	GSE30880	cbp+/-	0.204877	0.00306811	5.04316e-05	4.77507	-4.56718	16143	21	m21	mice	female	hippocampus; no enrichment
							383	GSE103435	chronic restrained stress	0.423313	0.423313	4.10044	1.36441	-4.61823	15097	121	m121	mice	male	ventral dentate gyrus
							384	GSE16974	EGR1 KO	0.0149082	2.36991	3.03961	3.99711	-4.6519	15392	42	m42	mice	male	retina; 42 days
							385	GSE76567	female v male; DBA1 strain	0.320737	1.75239	0.000331894	6.74295	-4.67016	15336	205	m205	mice	both	hippocampus
							386	GSE60414	PINK KO & SNCA overexpress	0.8104	0.0164393	0.376977	5.36466	-4.9148	8155	248	m248	mice	both	midbrain; 6 months
							387	GSE43366	FTD-ALS_SOD1-G93A-B6/SJL_na_100d_spinal cord_microglia_na	3.85826	0.0118342	5.92262	2.90029	-4.95281	16311	364	M29A	mice		FTD-ALS_SOD1-G93A-B6/SJL_na_100d_spinal cord_microglia_na
							388	GSE65770	HD_Q175_F_10m_cortex_na_na	0.973344	0.428464	6.4049	0.00014517	-5.00324	16073	392	M71A	mice	female	HD_Q175_F_10m_cortex_na_na
							389	GSE5320	CHRNB4 deficiency	0.000419853	1.2514	5.67875	0.607956	-5.03488	8073	109	m109	mice	both	whole brain
							390	GSE19780	HDH knockin HD	0.117177	8.20732	13.4231	0.0273408	-5.12597	15392	10	m10	mice		striatum
							391	syn10378730	other-inflammation-immunity_Tyrobp KO/KO; APPPS1 v Tyrobp WT/WT; APPPS1_M_na_na_na_na	2.0821	1.93163e-05	2.0821	5.18699	-5.18697	16311	341	M4A	mice	male	other-inflammation-immunity_Tyrobp KO/KO; APPPS1 v Tyrobp WT/WT; APPPS1_M_na_na_na_na
							392	GSE60413	PINK1 KO	0.172287	0.0107209	2.52921	2.86408	-5.21028	15392	29	m29	mice	both	midbrain 24 weeks
							393	GSE85136	stress in WT	0.000513109	0.00295601	1.37638	3.87107	-5.24398	14511	131	m131	mice	both	brain
							394	syn3157182	AD_TgCRND8_M_3m_forebrain_na_APP	0.486497	1.77655e-10	0.625944	5.19134	-5.33079	16315	499	M250A	mice	male	AD_TgCRND8_M_3m_forebrain_na_APP
							395	GSE65770	HD_Q20_F_6m_cortex_na_na	0.00418839	0.0318849	5.40061	0.000710021	-5.36524	16073	396	M75A	mice	female	HD_Q20_F_6m_cortex_na_na
							396	GSE25926	APPsa knock-in	0.332286	0.887169	3.2205	3.40672	-5.40776	15392	2	m2	mice	male	pfc; 24-28 weeks
							397	GSE43879	FTD-ALS_SOD1-G93A MTG;MTN-WTG;MTN_na_7d_na_glia_na	0.552418	1.61966e-09	3.65566	2.39239	-5.49563	16311	368	M33A	mice		FTD-ALS_SOD1-G93A MTG;MTN-WTG;MTN_na_7d_na_glia_na
							398	GSE43879	FTD-ALS_SOD1-G93A MTG;WTN-WTG;WTN_na_14d_na_glia_na	0.552418	1.61966e-09	3.65566	2.39239	-5.49563	16311	369	M34A	mice		FTD-ALS_SOD1-G93A MTG;WTN-WTG;WTN_na_14d_na_glia_na
							399	GSE25926	APLP2 KO	0.0469803	0.980426	3.99711	2.52921	-5.49891	15392	3	m3	mice	male	pfc; 24-28 weeks
							400	GSE25926	APLP2 KO mixed genetic background	0.887169	0.00355277	3.99711	2.69394	-5.80033	15392	4	m4	mice	male	pfc; 24-28 weeks
							401	GSE151807	chronic mild stress	1.07916	0.243438	6.55802	0.568135	-5.80355	15392	54	m54	mice	male	hippocampus
							402	GSE3248	HTT nuclear exclusion	0.080119	0.0198952	4.91439	1.00583	-5.82022	8073	16	m16	mice	both	cerebellum; 4 months
							403	0	C57 composite	0.00260776	0.646945	5.07338	1.53497	-5.9588	15188	287	m287	mice		21 datasets; compared with various other strains
							404	GSE40393	5-HTT KO	0.00127726	3.75606e-14	5.72695	0.243459	-5.96913	16144	148	m148	mice	male	amygadala; 7 months
							405	GSE77005	other_Satb2-KO_na_na_hippocampus_na_na	0.191656	6.90517e-05	6.17816	4.34613e-12	-5.98644	16311	441	M161A	mice		other_Satb2-KO_na_na_hippocampus_na_na
							406	GSE109315	DBA/2 v C57	0.0026102	0.0808339	3.468	2.74724	-6.1318	15458	189	m189	mice	male	mPFC
							407	GSE60414	PINK KO & SNCA overexpress	0.753492	0.000560882	3.67865	3.21392	-6.13851	8432	244	m244	mice	both	cerebellum; 6 weeks
							408	GSE109315	CSDS; resilient	3.33426e-06	0.00179208	0.751738	5.43629	-6.18623	15490	186	m186	mice	male	mPFC; C57 strain
							409	GSE29014	low anxiety LAB v NAB	1.32822	0.298437	7.18527	0.74101	-6.29962	15460	155	m155	mice	male	cingulate cortex
							410	GSE13984	L1CAM KO	1.2514	8.6376e-05	6.28884	1.34032	-6.37767	8073	44	m44	mice	male	cerebellum; 11 days
							411	GSE36237	Tg2576; overexpress mutant APP	0.000217618	0.00097516	3.79505	2.69394	-6.4878	15392	172	m172	mice		prefrontal cortex; both with vehicle
							412	GSE74630	SMCX KO	0.296548	0.00189057	6.00994	0.812677	-6.52418	14987	239	m239	mice	male	pfc
							413	GSE8870	social defeat, not susceptible	0.0709652	0.534428	1.22499	6.05356	-6.67316	14837	75	m75	mice	male	ventral tegmental area
							414	GSE75431	PS2/APP mutation	0.0239258	6.87066e-08	1.37948	5.35525	-6.7108	14324	316	m329	mice		neuron from 7 months
							415	GSE76567	AJ v C57	0.00489943	0.0447878	4.80366	2.03551	-6.78948	15345	198	m198	mice	male	hippocampus
							416	GSE65770	HD_Q80_M_6m_cortex_na_na	0.0419886	0.320742	7.2112	6.06865e-07	-6.84847	16073	400	M79A	mice	male	HD_Q80_M_6m_cortex_na_na
							417	GSE84055	other-neurodevelopment_Q111Q111-Sp1-OE_na_na_striatum_neurons_na	0.0305588	0	6.98053	1.26471e-08	-6.94997	16315	460	M187A	mice		other-neurodevelopment_Q111Q111-Sp1-OE_na_na_striatum_neurons_na
							418	GSE65774	HD_Q111_M_10m_striatum_na_na	0.195441	5.95083e-06	7.2112	5.35057e-13	-7.01576	16073	406	M85A	mice	male	HD_Q111_M_10m_striatum_na_na
							419	syn3157182	AD_PS1APP_F_9m_forebrain_na_APP	0.0305588	1.63726e-09	1.66177	5.43146	-7.06267	16315	487	M238A	mice	female	AD_PS1APP_F_9m_forebrain_na_APP
							420	GSE151807	chronic mild stress	0.205746	7.361	12.7085	1.92481	-7.06656	15392	55	m55	mice	male	prefrontal cortex
							421	GSE60413	PINK1 KO	0.799357	0.00355277	0.00756682	7.92045	-7.1251	15392	28	m28	mice	both	midbrain; 6 weeks
							422	GSE3075	IGHMBP2 mutation	0.744926	8.79863e-07	5.4075	2.64543	-7.308	11792	115	m115	mice	male	spinal cord
							423	GSE52584	LRRK2 human mutation	0.236663	0.0598757	5.50296	2.20347	-7.40989	7964	243	m243	mice		striatum; 4 months; control has no human version
							424	GSE29014	high anxiety HAB v NAB	0.0502847	0.0387915	7.18527	0.3996	-7.49579	15460	154	m154	mice	male	cingulate cortex
							425	GSE28643	paraquat in ApoD KO	1.59901	0.625015	1.48962e-07	9.76573	-7.54171	6983	278	m278	mice	male	cerebellum
							426	GSE43879	FTD-ALS_SOD1-G93A MTG;WTN-WTG;WTN_na_7d_na_glia_na	0.22859	4.59906e-09	5.92262	1.93552	-7.62954	16311	370	M35A	mice		FTD-ALS_SOD1-G93A MTG;WTN-WTG;WTN_na_7d_na_glia_na
							427	GSE102014	AD_APOE4+/+ vs APO3+/+ TBI brain_M_3m_cortices and hippocampi_na_other	0.316384	1.57121e-11	8.10846	4.64015e-07	-7.79207	16311	353	M18A	mice	male	AD_APOE4+/+ vs APO3+/+ TBI brain_M_3m_cortices and hippocampi_na_other
							428	GSE28643	paraquat	1.72328	0.000201364	1.05978	8.55065	-7.88695	8879	277	m277	mice	male	cerebellum
							429	GSE71233	MECP2 overexpress	0.0679374	1.44442e-10	1.20197	6.75319	-7.88722	14793	229	m229	mice		hippocampus; 4 weeks
							430	GSE41608	SMARCA5 conditional KO	1.07385	0.000379817	6.78682	2.21413	-7.92673	11792	90	m90	mice		eyeball
							431	GSE65770	HD_Q92_F_6m_cortex_na_na	4.40984e-05	0.00418839	8.06207	0.00114611	-8.05898	16073	401	M80A	mice	female	HD_Q92_F_6m_cortex_na_na
							432	GSE31458	ACHE-S	0.11299	0.000587692	6.07803	2.35334	-8.31779	11792	6	m6	mice	both	pfc; 4 months
							433	GSE76567	DBA/1J v C57	0.27464	0.777241	8.11602	1.26299	-8.32713	15333	192	m192	mice	male	hippocampus
							434		stress composite	0.733473	0.253339	4.2254	5.57435	-8.81294	15214	284	m284			29 datasets used
							435	GSE26024	female v male; C57 strain	0.491874	2.0153e-06	3.30119	6.35449	-9.16381	14695	216	m216	mice	both	striatum
							436	GSE90962	subchronic stress	0.454873	0.000156215	7.93977	1.67993	-9.16467	15219	132	m132	mice	female	nucleus accumbens
							437	GSE97198	BALB v C57	0.285559	2.36991	10.6704	1.18339	-9.19837	15392	224	m224	mice	male	brainstem; mix of PPI tested
							438	GSE30880	cbp+/-	0.00970077	3.2847e-11	8.45806	1.00155	-9.44991	16143	22	m22	mice	female	hippocampus; enrichment 2 weeks
							439	GSE65774	HD_Q111_M_6m_striatum_na_na	0.00180631	0.00890632	9.57703	0.000710021	-9.56703	16073	408	M87A	mice	male	HD_Q111_M_6m_striatum_na_na
							440	GSE151807	chronic mild stress	0.285559	4.6345	12.7085	1.92481	-9.71324	15392	53	m53	mice	male	amygdala
							441	GSE79702	other_USP15L749R-spinalcord-d7-EAE_na_na_spinal cord_na_na	1.28887	1.57121e-11	2.90029	8.10846	-9.71988	16311	453	M180A	mice		other_USP15L749R-spinalcord-d7-EAE_na_na_spinal cord_na_na
							442	GSE4623	NFIA deficient	0.291356	1.21263e-09	9.80444	0.227346	-9.74043	8073	64	m64	mice		brain; embryo 18
							443	GSE42912	NR4A2 cKO	0.0164512	0.373415	9.22877	0.938626	-9.77753	14263	326	m339	mice		substantia nigra TH1+ neurons
							444	GSE102965	learned helplessness	0.16799	0.0146401	10.1826	0.0927168	-10.0927	15121	120	m120	mice		hippocampus
							445	GSE65774	HD_Q175_M_2m_striatum_na_na	0.232604	4.40984e-05	10.5429	6.70813e-09	-10.3102	16073	417	M96A	mice	male	HD_Q175_M_2m_striatum_na_na
							446	GSE40377	PDE10A KO	0.0149082	0.00355277	4.41687	6.04715	-10.4456	15392	47	m47	mice	male	striatum; both with vehicle
							447	GSE8307	PSAP KO	0.000443807	4.23e-08	5.86975	4.60976	-10.4791	11238	308	m321	mice		cerebrum; 10/20 days
							448	GSE86350	rotenone	0.0013517	3.74712e-08	4.75657e-07	10.8561	-10.8547	15314	275	m275	rats	male	brainstem; 14 days treatment
							449	GSE84185	chronic variable stress	3.87877e-05	0.222767	8.555	2.84036	-11.1726	16007	51	m51	mice	male	cingulate gyrus
							450	GSE65774	HD_Q140_F_6m_striatum_na_na	0.0318849	0.108956	11.5504	1.34215e-06	-11.4096	16073	410	M89A	mice	female	HD_Q140_F_6m_striatum_na_na
							451	GSE79702	other_USP15L749R-brain-d3-PbA_na_na_whole brain_na_na	0.00572279	1.98897e-07	11.6229	0.0118342	-11.629	16311	451	M178A	mice		other_USP15L749R-brain-d3-PbA_na_na_whole brain_na_na
							452	GSE65774	HD_Q175_F_6m_striatum_na_na	0.0544357	0.274307	12.599	1.78153e-08	-12.2703	16073	415	M94A	mice	female	HD_Q175_F_6m_striatum_na_na
							453	GSE65770	HD_Q80_F_6m_cortex_na_na	0.0238153	0.0419886	12.599	0.000252881	-12.5335	16073	398	M77A	mice	female	HD_Q80_F_6m_cortex_na_na
							454	GSE65774	HD_Q140_M_10m_striatum_na_na	0.195441	0.00114611	12.9575	8.82209e-11	-12.7609	16073	411	M90A	mice	male	HD_Q140_M_10m_striatum_na_na
							455	GSE43879	FTD-ALS_SOD1-G93A MTN;WTG-WTN;WTG_na_7d_na_neurons_na	0.0025409	0.00102915	6.97537	5.92262	-12.8944	16311	375	M40A	mice		FTD-ALS_SOD1-G93A MTN;WTG-WTN;WTG_na_7d_na_neurons_na
							456	GSE154428	5XFAD, 5 mutations in APP/PS1	2.89343	5.33325e-07	7.01729	8.8746	-12.9985	12393	338	m351	mice		hippocampus; antiobiotics both
							457	GSE9797	cort. treatment 14 days	0.00077048	0.053976	9.67959	3.44999	-13.0748	13151	82	m82	rats		frontoparietal cortex; age 2 months
							458	GSE43879	FTD-ALS_SOD1-G93A MTN;MTG-WTN;MTG_na_7d_na_neurons_na	0.0118342	1.61966e-09	7.25119	5.92262	-13.162	16311	373	M38A	mice		FTD-ALS_SOD1-G93A MTN;MTG-WTN;MTG_na_7d_na_neurons_na
							459	GSE43294	FTD-ALS_TAF15 siRNAs_na_na_na_neurons_na	0.191656	0	13.406	0.000220334	-13.2146	16311	363	M28A	mice		FTD-ALS_TAF15 siRNAs_na_na_na_neurons_na
							460	GSE19780	HDH knockin HD	0.0950345	0.799357	13.0636	1.07916	-13.2484	15392	11	m11	mice		cerebellum
							461	GSE76567	female v male; C57 strain	0.0655436	0.000456	11.0337	2.7312	-13.6989	15232	204	m204	mice	both	hippocampus
							462	GSE65774	HD_Q175_M_6m_striatum_na_na	0.00180631	0.195441	14.436	2.32984e-05	-14.2387	16073	418	M97A	mice	male	HD_Q175_M_6m_striatum_na_na
							463	GSE87675	Kmt2a/Mll1 KO	0.0739924	1.38548e-05	14.5804	0.000286203	-14.5067	16145	169	m169	mice	male	prefrontal cortex
							464	GSE100070	FMN2 KO & APP/PS1 transgenic	0.797437	0.0428441	0.376513	15.2449	-14.7811	16094	137	m137	mice	male	hippocampus; 3 months
							465	GSE44402	other-neurodevelopment_PQBP1-KD_na_E16.5_na_neurons_na	0.367614	4.64015e-07	15.3007	0.000377925	-14.9335	16311	377	M42A	mice		other-neurodevelopment_PQBP1-KD_na_E16.5_na_neurons_na
							466	GSE70732	maternal composite (C57)	0.80418	0.0103751	3.63258	12.1278	-14.9459	15634	286	m286	mice		4 regions; 8 datasets; 2 timepoints
							467	GSE65774	HD_Q111_M_2m_striatum_na_na	1.65941	2.32984e-05	17.1903	8.82209e-11	-15.5308	16073	407	M86A	mice	male	HD_Q111_M_2m_striatum_na_na
							468	GSE76567	female v male; 129 strain	0.00306875	4.31141e-06	2.14624	13.9475	-16.0907	15294	202	m202	mice	both	hippocampus
							469	GSE74382	6-OHDA lesion	0.00658856	9.74297e-06	10.9723	5.26623	-16.2319	7469	254	m254	rats	male	dorsal striatum; both saline; both saline conditioned
							470	GSE76567	female v male; AJ strain	0.481598	9.16501e-08	13.2732	3.52852	-16.3201	15319	203	m203	mice	both	hippocampus
							471	GSE75878	other_Gnasxlm+/p-_na_na_hypothalamus_na_na	0.000220334	0.0118342	16.4898	5.45791e-10	-16.4777	16311	440	M156A	mice		other_Gnasxlm+/p-_na_na_hypothalamus_na_na
							472	GSE80312	other-neurodevelopment_PTCHD1-KO_na_P30_hippocampus_na_na	0.000631581	9.76943e-06	16.4898	1.25179e-08	-16.4891	16311	456	M183A	mice		other-neurodevelopment_PTCHD1-KO_na_P30_hippocampus_na_na
							473	GSE76567	AJ v C57	0.0123352	0.00283051	11.3832	5.60837	-16.9764	15241	199	m199	mice	female	hippocampus
							474	GSE75431	PS2/APP mutation	0.342666	3.28524e-06	17.0283	0.44909	-17.1348	14341	317	m330	mice		astrocyte from 7 months
							475	GSE76567	PWD v C57	0.00016594	0.00121608	8.86311	8.27479	-17.1365	15250	200	m200	mice	male	hippocampus
							476	GSE68890	other_Mbnl-DKO_na_na_cortex_na_na	0.0402637	0	17.3039	1.98897e-07	-17.2636	16311	427	M107A	mice		other_Mbnl-DKO_na_na_cortex_na_na
							477	GSE109315	CSDS; resilient	0.0174433	2.33441e-09	10.3009	7.07417	-17.3576	15011	187	m187	mice	male	bnst; c57 strain
							478	syn3157182	AD_TgCRND8_M_6m_forebrain_na_APP	3.08401	1.15131e-12	5.19134	17.7261	-19.8334	16315	500	M251A	mice	male	AD_TgCRND8_M_6m_forebrain_na_APP
							479	GSE65774	HD_Q80_M_10m_striatum_na_na	0.00278157	1.19538e-05	20.1507	4.54937e-08	-20.1479	16073	419	M98A	mice	male	HD_Q80_M_10m_striatum_na_na
							480	GSE75083	GRN KO	0.045386	0.0111322	6.82494	13.8867	-20.6551	9140	305	m318	mice	both	microglia; 16 months
							481	GSE76567	129S1/Sv v C57	1.01606e-06	0.00671968	15.8615	5.21353	-21.0683	15305	196	m196	mice	male	hippocampus
							482	GSE79702	other_USP15L749R-brain-d5-PbA_na_na_whole brain_na_na	0.0165163	0	16.4898	4.95223	-21.4255	16311	452	M179A	mice		other_USP15L749R-brain-d5-PbA_na_na_whole brain_na_na
							483	GSE77971	prenatal infection	3.70156e-06	0.000295637	12.5459	9.54218	-22.0877	15855	89	m89	mice		nucleus accumbens; 12 weeks
							484	GSE9038	HTT knockin	0.383778	0.639897	20.1799	3.03961	-22.1958	15392	104	m104	mice	both	striatum
							485	GSE65774	HD_Q92_F_6m_striatum_na_na	2.87177e-06	0.629128	22.8471	0.000252881	-22.2182	16073	421	M100A	mice	female	HD_Q92_F_6m_striatum_na_na
							486	GSE76567	129S1/Sv v C57	1.88387e-06	0.00016594	11.0673	12.0795	-23.1466	15250	197	m197	mice	female	hippocampus
							487	GSE81672	chronic stress; resilient	0.100079	6.75889e-08	21.8803	1.80451	-23.5848	15207	125	m125	mice		nac; both saline treated
							488	GSE65774	HD_Q140_M_6m_striatum_na_na	2.87177e-06	0.000252881	24.7241	0.00418839	-24.728	16073	412	M91A	mice	male	HD_Q140_M_6m_striatum_na_na
							489	GSE43366	FTD-ALS_SOD1-G93A-B6/SJL_na_65d_spinal cord_microglia_na	1.40667	0.000631581	25.3727	1.28887	-25.2543	16311	365	M30A	mice		FTD-ALS_SOD1-G93A-B6/SJL_na_65d_spinal cord_microglia_na
							490	GSE109445	chronic stress	0.00120754	0.820923	28.2235	0.322412	-27.7238	12965	173	m173	rats		hippocampus
							491	GSE29014	high anxiety HAB v NAB	0.0642481	0.45755	28.8055	0.914794	-29.1985	15460	152	m152	mice	male	central amygdala
							492	GSE94144	other-inflammation-immunity_EZHi-LPS-4hrs_na_na__BV2 microglia CL_na	10.6078	0	0.00572279	40.3974	-29.7953	16311	475	M203A	mice		other-inflammation-immunity_EZHi-LPS-4hrs_na_na__BV2 microglia CL_na
							493	GSE40652	FTD-ALS_Fus;Tls_na_8,9,10w_striatum_na_other	0.000631581	4.59906e-09	33.064	0.00012506	-33.0635	16311	362	M26A	mice		FTD-ALS_Fus;Tls_na_8,9,10w_striatum_na_other
							494	GSE20388	Flinders depression sensitive line	0.00536709	0.014183	28.4434	5.4645	-33.8884	13139	81	m81	rats	male	hippocampus; cohort 2
							495	GSE10784	Df(16)A/+	0.00153405	0.243438	29.0936	10.3465	-39.1951	15392	103	m103	mice	male	hippocampus
							496	GSE20388	Flinders depression sensitive line	3.91541e-08	0.00379024	33.4413	6.17175	-39.6093	13144	80	m80	rats	male	hippocampus; cohort 1
							497	GSE64526	other-cell types_DatbackTRAP_na_na_midbrain_dopaminergic neurons _na	5.45791e-10	1.7565e-10	38.6518	1.65957	-40.3114	16311	384	M63A	mice		other-cell types_DatbackTRAP_na_na_midbrain_dopaminergic neurons _na
							498	syn5987310	other_HDAC1_na_na_na_na_na	1.04502e-06	0	40.3974	1.13704e-12	-40.3974	16311	345	M9A	mice		other_HDAC1_na_na_na_na_na
							499	GSE81587	other_wt chronic unpredictable mild stress_na_na_ cortex_na_na	1.57121e-11	0	41.5787	4.34613e-12	-41.5787	16311	459	M186A	mice		other_wt chronic unpredictable mild stress_na_na_ cortex_na_na
							500	GSE66092	other_ wild type adult_na_na_cortex_na_na	0.0402637	0	47.0646	2.80523e-13	-47.0243	16311	425	M104A	mice		other_ wild type adult_na_na_cortex_na_na
							501	GSE20388	Flinders depression sensitive line	1.69299e-08	0.206895	44.3914	5.02588	-49.2104	13142	78	m78	rats	male	frontal cortex; cohort 1
							502	syn7123287	TYROBP KO in APP/PS1 compared with APP/PS1 only	5.45041e-11	8.30052e-08	64.4391	2.08462	-66.5238	16315	502	M253A	mice	female	AD_TyrobpKO;KO/KO_F_na_PC_na_other
							503	GSE100888	ATG7 cKO in SOD1G93A mice compared with SOD mice controls	5.3038e-16	0	55.4855	13.0478	-68.5333	16315	350	M15A	mice		other_Atg7 cKO; SOD1G93A /cWT; SOD1G93A_na_150d_spinal cord_na_na
							504	GSE78748	GRN hetero KO	1.20189e-09	4.24391e-12	57.3984	14.3167	-71.7151	15123	307	m320	mice		cortex; 1 year
							505	GSE20388	Flinders depression sensitive line	7.09552e-13	8.07258e-07	52.7991	20.3676	-73.1667	13137	79	m79	rats	male	frontal cortex; cohort 2

## Sheet: GFAP mutation diff exp.
	GFAP mutation (R236H) v control								GFAP mutation (R236H) v control							GFAP mutation (R236H) v control							GFAP mutation (R236H) v control
	hippocampus; day 56; FVB/N Taconic background								corpus collosum; day 56; FVB/N Taconic background							hippocampus; p14							corpus collosum; p14
	m292								m290							m294							m304
Gene.symbol	logFC	logCPM	F	PValue	FDR			Gene.symbol	logFC	logCPM	F	PValue	FDR		Gene.symbol	logFC	logCPM	F	PValue	FDR		Gene.symbol	logFC	logCPM	F	PValue	FDR
Cp	2.33006	6.35806	1484.28	0	0			C3	8.73437	6.44668	2949.88	0	0		Tgm1	9.75933	6.22556	1481.43	2.82301e-10	4.19585e-06		Cxcl10	9.2618	6.55886	4513.01	1.04e-18	1.54e-14
Gfap	3.39357	9.9486	1907.25	0	0			Aldh1a1	4.37407	6.05729	1520.38	0	0		Loxl2	7.03106	4.94589	921.428	1.8219e-09	7.23447e-06		Wisp2	10.9458	7.04714	2645.67	4.02e-17	3e-13
Osmr	4.17783	5.78801	1507.79	0	0			Ctss	2.67771	6.71773	1438.09	0	0		Lrp2	7.35445	3.34577	860.162	2.3859e-09	7.23447e-06		S100a11	4.65452	7.42017	1978.72	2.93e-16	1.18e-12
Ccdc80	3.13339	5.34348	1594.25	0	0			Lrp2	8.1977	4.52164	1231.06	1.08556e-269	4.48145e-266		Cxcl10	8.22141	6.84084	829.069	2.75615e-09	7.23447e-06		Tgm1	9.3014	5.69594	1957.35	3.15e-16	1.18e-12
C3	8.47753	6.99605	10670.8	0	0			Lcn2	9.36867	3.72523	989.633	3.21911e-217	1.06314e-213		Vim	4.46373	9.92977	829.001	2.75703e-09	7.23447e-06		Tagln2	4.46222	6.86774	1887.71	4.04e-16	1.2e-12
Csf1r	2.02374	6.98001	1868.77	0	0			C4b	4.86861	7.74023	929.273	4.24853e-204	1.16927e-200		Tagln2	5.02129	7.25454	816.903	2.92046e-09	7.23447e-06		Loxl2	7.08054	4.52403	1647.05	1.03e-15	2.55e-12
Prdx6	2.18228	7.47697	1587.76	0	0			Cp	2.80529	5.28579	799.117	8.39699e-176	1.98085e-172		Anxa3	6.12378	6.20479	740.288	4.29443e-09	8.18339e-06		Vim	3.60968	9.49814	1578.89	1.37e-15	2.91e-12
Vim	4.2084	7.8774	3853.46	0	0			Gm1966	4.88676	2.97517	754.013	5.37941e-166	1.11038e-162		Gbp2	4.49727	4.7779	726.635	4.61893e-09	8.18339e-06		Osgin1	7.30758	4.36869	1361.39	3.76e-15	6.34e-12
Lcn2	11.485	5.54576	4318.01	0	0			Nes	2.76427	5.64132	730.368	7.44969e-161	1.36685e-157		Wisp2	11.9272	7.31031	708.039	5.112e-09	8.18339e-06		Pxdc1	3.62849	5.38645	1357.54	3.83e-15	6.34e-12
Lrp2	5.90706	5.87614	2985.95	0	0			Cxcl10	8.05567	2.42736	723.474	2.35056e-159	3.88148e-156		Gpnmb	5.80847	5.7643	694.73	5.50588e-09	8.18339e-06		Myoc	-3.9287	5.7764	1302.11	5.09e-15	7.06e-12
Gpnmb	5.72897	4.09851	1767.6	0	0			Gpnmb	5.84441	2.55665	676.344	4.16791e-149	6.25679e-146		Tnfrsf12a	4.65254	5.1693	661.721	6.66025e-09	8.9992e-06		Cd74	6.23738	5.03802	1297.59	5.21e-15	7.06e-12
Ctss	2.9976	6.92247	2181.23	0	0			Ccl2	7.4809	2.91688	659.452	1.966e-145	2.70538e-142		Myoc	-5.03595	5.74945	581.591	1.10273e-08	1.36582e-05		C3	9.57509	6.79923	1173.35	1.03e-14	1.16e-11
Cnn3	2.2661	6.95862	1993.32	0	0			Steap4	7.57298	1.9531	607.776	3.40851e-134	4.3296e-131		Steap4	9.31036	5.82428	553.95	1.33348e-08	1.44144e-05		Tgfb3	3.67201	5.60082	1170.4	1.05e-14	1.16e-11
Ccnd1	2.99958	6.12337	2479.51	0	0			Tnfaip2	6.50361	3.03675	598.425	3.68466e-132	4.34605e-129		Isg15	5.29163	3.97185	551.396	1.35774e-08	1.44144e-05		Lgals1	3.31761	6.86856	1164.68	1.09e-14	1.16e-11
C4b	4.2148	7.0759	3793.4	0	0			Mpeg1	2.05051	5.62292	596.584	9.2653e-132	1.01999e-128		S1pr3	4.26212	6.06982	512.413	1.80706e-08	1.64424e-05		Cxcl1	10.0095	4.27691	1099.83	1.6e-14	1.51e-11
Ccl2	8.51894	3.68159	1444.3	0	0			Ccn5	10.0363	3.25291	580.667	2.68533e-128	2.77142e-125		Fn1	4.22807	6.80151	509.16	1.85247e-08	1.64424e-05		Ccl2	8.18319	3.64786	1098.08	1.62e-14	1.51e-11
Msn	2.65568	5.80823	1340.72	1.59979e-293	1.56365e-290			Vim	4.11377	7.35383	567.897	1.6097e-125	1.56359e-122		Atf3	6.21538	4.28529	507.191	1.88065e-08	1.64424e-05		Tagln	3.18789	6.05958	1077.32	1.85e-14	1.62e-11
S100a6	3.73873	3.96505	1332.39	1.03405e-291	9.54547e-289			Slc7a11	2.54025	6.94126	534.452	3.03658e-118	2.78573e-115		Srxn1	3.0748	8.50852	494.426	2.077e-08	1.71502e-05		S1pr3	3.97979	5.61673	976.064	3.61e-14	2.99e-11
Aldh1a1	4.34307	6.65223	1318.2	1.25074e-288	1.09381e-285			Oasl2	4.3235	3.02999	514.007	8.51896e-114	7.40387e-111		Cp	5.31296	5.76081	481.411	2.30438e-08	1.75756e-05		Tnfaip2	5.18177	4.5543	915.254	5.58e-14	4.14e-11
Anxa3	3.7299	4.72625	1263.58	9.28639e-277	7.71514e-274			Ifit1	3.68452	2.80165	506.014	4.67205e-112	3.85747e-109		Col12a1	5.75066	4.78932	478.21	2.36501e-08	1.75756e-05		Arsi	7.00835	3.85101	914.213	5.63e-14	4.14e-11
Steap4	5.32536	3.87337	1262.82	1.35962e-276	1.07578e-273			Gbp10	5.45813	2.46639	499.577	1.17464e-110	9.23656e-108		Ccnd1	3.25574	7.03597	467.933	2.57371e-08	1.79024e-05		Lcn2	9.01031	5.10631	909.234	5.84e-14	4.14e-11
Ccn5	8.87847	3.7004	1229.45	2.42855e-269	1.83422e-266			Itgam	1.99348	5.18881	499.478	1.23488e-110	9.26888e-108		Timp1	5.08404	3.19508	464.412	2.65049e-08	1.79024e-05		Gbp2	3.85209	4.9269	851.916	9.08e-14	6.15e-11
Hexb	1.73919	6.61021	1137.26	2.64014e-249	1.90733e-246			Ephx1	2.24983	4.86698	491.437	6.93526e-109	4.97921e-106		Cxcl1	9.16877	4.3737	459.164	2.77033e-08	1.79024e-05		Anxa3	5.45967	5.59603	816.001	1.22e-13	7.87e-11
Nes	3.09973	5.65197	1137.09	2.87289e-249	1.989e-246			Gm43302	4.60261	3.45223	478.751	3.99472e-106	2.74854e-103		Tagln	3.80217	5.89211	428.726	3.6172e-08	2.2401e-05		Plxnd1	2.53142	5.25407	770.978	1.78e-13	1.06e-10
Mpeg1	2.55975	5.58829	1077.49	2.57533e-236	1.71167e-233			A2m	4.56313	3.94196	477.929	6.0313e-106	3.98379e-103		Gpr126	5.34508	4.08877	405.863	4.47545e-08	2.66075e-05		Bmp6	2.90484	4.89788	770.848	1.79e-13	1.06e-10
Cxcl10	7.41041	2.74049	1026.51	3.10097e-225	1.98176e-222			Serping1	3.24902	2.86718	466.26	2.08739e-103	1.32573e-100		Ntn1	3.26342	3.94569	398.577	4.80156e-08	2.74483e-05		Msn	3.03492	7.71361	753.76	2.08e-13	1.19e-10
Dhrs1	1.85569	6.04848	1003.49	3.1263e-220	1.92395e-217			B2m	2.41584	6.12727	459.493	6.19734e-102	3.79025e-99		Tlr2	4.97981	3.08314	385.452	5.46786e-08	3.00996e-05		Sema3b	3.17126	4.09046	739.821	2.36e-13	1.3e-10
Tnfaip2	5.81037	3.02515	997.025	7.96023e-219	4.72383e-216			Anxa3	3.47126	4.31457	456.266	3.12235e-101	1.8414e-98		Cd109	5.35622	4.75661	371.379	6.31632e-08	3.35284e-05		Tnfrsf12a	3.96975	4.18694	722.024	2.78e-13	1.42e-10
Cx3cr1	1.8626	5.93996	988.978	4.46726e-217	2.55959e-214			Ifit3	4.44169	3.68022	440.326	9.192e-98	5.23405e-95		Tnfaip2	4.66724	4.49413	366.672	6.63646e-08	3.37966e-05		Srxn1	3.0951	8.60246	720.77	2.81e-13	1.42e-10
A2m	3.37644	4.86125	961.277	4.69321e-211	2.59941e-208			Ddx60	3.80751	2.18846	413.693	5.75758e-92	3.16916e-89		Ajuba	3.23189	4.77335	359.068	7.19793e-08	3.37966e-05		Flnc	3.68539	3.7058	719.065	2.86e-13	1.42e-10
Plce1	1.64018	5.8469	958.697	1.70737e-210	9.15148e-208			Sparc	1.48095	6.70652	395.041	6.61319e-88	3.5227e-85		Irf1	2.89068	4.37805	357.687	7.30618e-08	3.37966e-05		Rln1	6.81768	3.23621	711.678	3.06e-13	1.47e-10
Itgam	2.47881	5.53919	950.668	9.49722e-209	4.93143e-206			Prdx6	1.81714	7.32134	383.487	2.16715e-85	1.11831e-82		Fzd10	3.38398	4.56797	356.181	7.42657e-08	3.37966e-05		H2-Aa	6.7478	3.294	691.432	3.72e-13	1.7e-10
Slc7a11	1.74786	7.61888	949.354	1.83271e-208	9.22796e-206			Ifit3b	3.32591	3.0796	380	1.24463e-84	6.22807e-82		C3	9.44409	7.30636	355.231	7.50379e-08	3.37966e-05		Igfbp3	4.40315	5.31135	688.75	3.82e-13	1.7e-10
S1pr3	3.23703	4.93495	936.814	9.75091e-206	4.76533e-203			Hspb8	3.43396	4.24153	369.458	2.45646e-82	1.19304e-79		Tgfb3	3.94557	6.20032	346.994	8.21757e-08	3.57502e-05		Tuba1c	3.20934	5.77555	687.41	3.87e-13	1.7e-10
Adgrv1	2.8652	4.97849	916.474	2.57398e-201	1.22198e-198			Adgrg6	2.54312	3.33008	367.054	8.19617e-82	3.86695e-79		Ifi47	6.39841	2.18935	344.834	8.4186e-08	3.57502e-05		Casp12	5.65106	3.5844	682.439	4.07e-13	1.73e-10
C1qc	2.98169	4.3811	894.416	1.60602e-196	7.41269e-194			Adgrv1	2.35382	4.35336	364.346	3.18617e-81	1.46148e-78		Serpina3i	7.12959	3.33847	328.753	1.01274e-07	4.18122e-05		Col5a1	3.4085	3.87671	675.512	4.36e-13	1.8e-10
Lgmn	1.30337	6.81857	886.648	7.8429e-195	3.5221e-192			Msn	2.3518	5.58705	361.531	1.30661e-80	5.83135e-78		H2-D1	2.47679	7.0918	311.671	1.24473e-07	4.9376e-05		Map3k7cl	6.5806	3.24241	653.821	5.43e-13	2.19e-10
Gm1966	5.70182	3.55484	871.566	1.48992e-191	6.51489e-189			Csf1r	1.60394	6.67179	354.276	4.96503e-79	2.15757e-76		Ifit3	4.40361	5.1016	310.536	1.26239e-07	4.9376e-05		Fn1	4.04745	5.25766	639.768	6.29e-13	2.47e-10
Chrdl1	2.82088	3.69955	870.605	2.41023e-191	1.02688e-188			Gbp5	3.39829	2.91469	353.019	9.32575e-79	3.94862e-76		Icam1	4.6663	3.49817	306.466	1.32838e-07	5.06247e-05		Steap4	9.40711	4.18332	634.89	6.62e-13	2.53e-10
Aldh1l2	2.50863	4.17397	860.95	3.02754e-189	1.25764e-186			Ifi44	4.407	1.96479	352.561	1.17322e-78	4.84333e-76		Osgin1	7.71171	4.73023	302.841	1.39083e-07	5.16797e-05		Ecm1	5.26431	3.51584	611.255	8.55e-13	3.18e-10
Gbp5	3.82624	3.43904	860.203	4.39978e-189	1.78309e-186			Hexb	1.46087	6.33788	351.655	1.8482e-78	7.44374e-76		Arsi	6.1113	4.82508	298.758	1.46565e-07	5.23428e-05		Col12a1	4.18775	4.68854	599.04	9.79e-13	3.56e-10
Trf	1.64695	7.73583	857.595	1.62342e-188	6.42257e-186			Pla2g7	1.54974	6.74406	350.415	3.44251e-78	1.35348e-75		Pdlim2	2.76447	4.41434	298.051	1.47911e-07	5.23428e-05		Ptgfr	4.54836	2.69523	592.383	1.06e-12	3.75e-10
Abca1	1.56998	7.10284	839.926	1.12612e-184	4.35152e-182			Ptprc	2.62035	3.64354	349.317	5.96737e-78	2.29161e-75		Tnfrsf9	8.06098	2.83996	295.987	1.51931e-07	5.25151e-05		Cntf	3.1615	4.44857	589.24	1.09e-12	3.79e-10
Hspb8	3.1371	4.60877	832.475	4.69471e-183	1.77289e-180			Ugt1a6a	3.70853	2.13387	343.094	1.35196e-76	5.07385e-74		Tm4sf1	3.08438	4.31279	288.915	1.66787e-07	5.39488e-05		Ccnd1	2.07935	7.2051	586.261	1.13e-12	3.83e-10
Tmem176a	2.55201	3.89475	817.081	1.04321e-179	3.85198e-177			Cyp1b1	3.06012	2.492	342.435	1.88211e-76	6.90651e-74		S100a11	4.40417	7.56425	287.199	1.70662e-07	5.39488e-05		Acta2	3.68706	3.08134	574.928	1.29e-12	4.23e-10
C1qa	2.58104	5.2742	807.024	1.60266e-177	5.78907e-175			Osmr	3.56302	4.68917	335.676	5.57939e-75	2.00288e-72		Cdkn1a	2.84871	5.80278	285.769	1.73978e-07	5.39488e-05		Angptl2	3.40231	4.00074	573.971	1.31e-12	4.23e-10
Adgrg6	2.88245	3.38483	793.479	1.41196e-174	4.99174e-172			Gstm1	1.44429	7.10496	332.346	2.96368e-74	1.04126e-71		Hist1h1c	2.59863	7.09748	285.369	1.74922e-07	5.39488e-05		Hspb8	2.04572	7.85309	567.874	1.4e-12	4.45e-10
H2-D1	2.19966	5.76982	787.845	2.3706e-173	8.20624e-171			Cnn3	1.90051	6.38958	324.943	1.21414e-72	4.17689e-70		Maff	3.18211	4.12543	284.383	1.77271e-07	5.39488e-05		Ajuba	2.86717	4.46603	560.909	1.52e-12	4.7e-10
Ptprc	2.83855	4.06856	774.462	1.92609e-170	6.5314e-168			Casp12	3.45271	1.88038	314.713	2.05356e-70	6.92051e-68		C1ra	3.94564	2.69848	284.139	1.77857e-07	5.39488e-05		Ifitm3	2.17711	5.50876	559.833	1.54e-12	4.7e-10
Icam1	3.77795	3.56057	772.065	6.39325e-170	2.1246e-167			Ifitm3	3.15217	3.0235	313.231	4.3186e-70	1.42626e-67		Rln1	5.46853	2.79722	280.926	1.85827e-07	5.52389e-05		Chac1	4.00352	3.70776	555.911	1.62e-12	4.78e-10
Gstm1	1.35234	7.30198	765.122	2.0673e-168	6.73535e-166			Piezo2	4.50314	3.04435	312.973	4.91593e-70	1.5917e-67		Msn	3.03918	7.94118	278.955	1.90938e-07	5.55881e-05		Col4a6	3.51228	3.75902	554.96	1.64e-12	4.78e-10
Gm43302	4.05639	3.85628	741.021	3.59567e-163	1.14896e-160			Rnf213	1.84649	5.72212	311.86	8.59071e-70	2.72805e-67		Ier3	3.97216	3.42018	277.627	1.94482e-07	5.55881e-05		Cdkn2b	4.15791	3.00565	548.806	1.76e-12	5.06e-10
Slc43a3	4.22469	2.37525	725.793	7.36316e-160	2.30842e-157			Aldh1l2	2.4811	4.73848	309.966	2.22137e-69	6.92104e-67		Ccl2	12.4511	4.16962	721.258	2.13775e-07	5.99499e-05		Atf3	5.40708	3.65485	540.011	1.97e-12	5.53e-10
Klk6	5.71323	2.81111	719.045	2.15986e-158	6.64596e-156			Cd109	3.58926	3.28643	309.408	2.93925e-69	8.98812e-67		Hmox1	2.83941	5.75625	265.998	2.29316e-07	6.31172e-05		Thbs2	3.0152	4.39274	535.549	2.08e-12	5.74e-10
Nckap1l	2.14225	4.41252	713.436	3.58094e-157	1.08184e-154			Iigp1	3.29825	2.21581	306.632	1.18285e-68	3.55136e-66		Dapk2	3.0998	3.53147	262.66	2.40735e-07	6.50554e-05		Ier3	4.08665	2.61102	530.504	2.22e-12	6.01e-10
Eda2r	5.44286	2.09517	704.115	3.8088e-155	1.13013e-152			H2-K1	3.33285	3.92318	305.856	1.7456e-68	5.14734e-66		Cnn1	5.36687	2.63013	260.412	2.48826e-07	6.50757e-05		Serpina3i	7.92746	2.06425	521.544	2.48e-12	6.61e-10
Pld4	2.44665	3.85517	698.948	5.06365e-154	1.4761e-151			Loxl2	4.53735	2.84763	305.347	2.25332e-68	6.52791e-66		Heg1	2.58922	5.77461	258.58	2.55674e-07	6.50757e-05		Gbp5	3.44109	4.40077	518.595	2.58e-12	6.75e-10
Aldh1l1	1.51555	5.71115	696.868	1.43495e-153	4.11089e-151			Parp14	2.20071	3.33271	301.484	1.56506e-67	4.45583e-65		Ctgf	4.66908	5.50952	258.342	2.56583e-07	6.50757e-05		Nes	2.64606	5.99671	506.383	3.03e-12	7.78e-10
Ctsd	1.42046	8.52652	695.096	3.48392e-153	9.81166e-151			Lgals3bp	3.02648	3.60553	300.122	3.09925e-67	8.67421e-65		Cntf	2.70229	4.99583	257.352	2.60399e-07	6.50757e-05		H2-Ab1	3.64047	3.46089	495.338	3.51e-12	8.73e-10
Tgm1	8.5679	3.73149	678.709	1.27526e-149	3.53161e-147			Fyb	2.53627	2.49482	299.895	3.47222e-67	9.55612e-65		Glipr2	2.70588	6.20421	256.763	2.62702e-07	6.50757e-05		Ucp2	2.33476	5.892	494.058	3.57e-12	8.73e-10
Txnrd1	1.41477	6.37085	674.14	1.25709e-148	3.42422e-146			Gmnc	4.38486	1.90814	296.169	2.25114e-66	6.09394e-64		Leprel1	3.28951	4.09917	251.839	2.83005e-07	6.69658e-05		Aebp1	3.63286	4.58044	494.031	3.57e-12	8.73e-10
Tmem176b	2.13989	4.90556	672.499	2.85825e-148	7.66012e-146			Adamtsl3	2.83456	3.74207	293.969	6.78827e-66	1.80798e-63		Igfbp3	4.13249	5.78476	251.68	2.83689e-07	6.69658e-05		Hspb6	1.96639	7.2217	492.001	3.67e-12	8.83e-10
Nrg1	2.04687	4.32702	644.741	3.11136e-142	8.20608e-140			Plce1	1.72451	5.24931	289.827	5.42235e-65	1.42126e-62		Trib3	6.82285	2.93855	251.644	2.83849e-07	6.69658e-05		Adamtsl4	3.76042	2.95023	473.767	4.73e-12	1.12e-09
C1qb	2.86827	5.02296	632.965	1.13231e-139	2.93975e-137			Aebp1	3.31306	4.1302	286.985	2.25711e-64	5.82369e-62		Lcn2	10.327	7.38482	246.616	3.0673e-07	6.99383e-05		Ifit3	2.85571	4.5848	471.276	4.9e-12	1.14e-09
Ephx1	1.96222	5.60009	632.187	1.67184e-139	4.27373e-137			Gbp3	2.86753	3.43253	283.752	1.14262e-63	2.90278e-61		Foxj1	2.80945	4.98724	246.575	3.06928e-07	6.99383e-05		Anxa2	2.14636	5.63805	468.882	5.07e-12	1.16e-09
Ugt1a6a	4.88714	2.52922	626.693	2.61825e-138	6.59165e-136			Gbp2b	4.35668	1.08888	283.652	1.20169e-63	3.0066e-61		Ctps	2.27414	6.15949	245.213	3.13528e-07	6.99383e-05		Cd109	5.07557	4.00887	467.799	5.15e-12	1.16e-09
Sparc	1.13375	7.27943	619.643	8.94167e-137	2.21753e-134			Sema3b	3.72593	2.52479	283.177	1.52515e-63	3.75892e-61		Psmb8	3.8344	3.78005	244.859	3.1527e-07	6.99383e-05		Lrp2	6.89645	3.57089	464.441	5.4e-12	1.2e-09
Prdx1	1.42207	6.92753	607.219	4.50482e-134	1.10077e-131			Ifi27l2a	5.80858	0.867034	281.177	4.15998e-63	1.0102e-60		Cdkn2b	4.81637	2.98893	239.638	3.42465e-07	7.41381e-05		Hist1h1c	1.92601	6.64076	462.93	5.52e-12	1.21e-09
Col16a1	2.20295	4.38902	605.266	1.19759e-133	2.88394e-131			Cxcl1	6.97378	1.37201	280.277	6.53332e-63	1.56355e-60		Gldn	2.8235	3.60161	238.727	3.47504e-07	7.41381e-05		Pdlim1	2.59072	4.09187	453.041	6.38e-12	1.38e-09
Cxcl1	6.85527	2.20054	592.263	8.06742e-131	1.91497e-128			Col4a6	2.81182	2.45406	279.298	1.06777e-62	2.51887e-60		Map3k7cl	6.79119	3.22697	238.431	3.49167e-07	7.41381e-05		Igfbp7	2.80658	4.90689	450.205	6.65e-12	1.42e-09
Dock2	2.08756	3.64522	582.83	9.08889e-129	2.12706e-126			Nupr1	3.24245	2.85364	274.771	1.03567e-61	2.40874e-59		Angptl2	3.33465	4.74158	236.746	3.58798e-07	7.51101e-05		Cp	6.60464	5.09417	447.009	6.98e-12	1.47e-09
Myoc	-5.43906	1.61773	582.707	9.66637e-129	2.23078e-126			Gbp6	4.61403	1.27795	268.053	3.01492e-60	6.91463e-58		Ndrg1	2.2291	4.68346	235.751	3.64637e-07	7.52453e-05		Cyr61	2.14628	5.71857	444.954	7.2e-12	1.49e-09
Ggta1	3.0053	3.70669	581.261	1.99404e-128	4.53877e-126			Csf1	1.7735	5.19937	265.877	8.98694e-60	2.03289e-57		Thbs2	3.49592	4.40354	234.685	3.71034e-07	7.52453e-05		Ifit2	3.05234	5.25287	442.707	7.45e-12	1.52e-09
Tyrobp	2.40317	3.60152	569.442	7.42583e-126	1.6674e-123			Ggta1	2.64141	3.59711	263.432	3.06551e-59	6.84064e-57		Slc7a3	2.83308	2.78002	234.095	3.74632e-07	7.52453e-05		Actn1	2.095	5.83518	422.634	1.01e-11	2.04e-09
Cd109	2.14951	4.82636	564.891	7.25636e-125	1.60762e-122			H19	5.00732	1.03321	262.196	5.69927e-59	1.25483e-56		Gbp10	4.14704	1.91607	230.839	3.95299e-07	7.83377e-05		Trib3	5.78846	2.22696	421.466	1.03e-11	2.05e-09
Olfml3	2.20945	4.62177	551.645	5.52384e-122	1.20769e-119			Trim30a	3.2427	2.28106	260.744	1.181e-58	2.56603e-56		Pxdc1	4.06114	5.48562	227.013	4.21449e-07	8.24211e-05		S100a10	1.78714	6.10857	419.166	1.07e-11	2.1e-09
H2-K1	2.89467	4.47514	551.397	6.25428e-122	1.34963e-119			Slfn8	2.92421	2.14166	260.481	1.3479e-58	2.89064e-56		Rnd1	2.20402	4.81785	223.07	4.50706e-07	8.69979e-05		Tlr2	6.12406	2.67037	414.813	1.15e-11	2.23e-09
Pbxip1	1.3931	5.94851	546.185	8.50842e-121	1.81251e-118			Gbp2	2.87839	3.63692	259.397	2.3223e-58	4.91643e-56		Gsta3	5.82419	2.62936	220.743	4.69171e-07	8.82823e-05		Ptpn14	3.13368	2.90995	413.928	1.17e-11	2.23e-09
Ly86	2.6661	3.09727	544.077	2.4459e-120	5.14444e-118			Cd44	3.64425	4.82335	254.32	2.96901e-57	6.20598e-55		Col4a6	3.91709	4.22467	220.436	4.71679e-07	8.82823e-05		Isg15	3.98456	2.79131	410.382	1.24e-11	2.33e-09
Tnc	2.30092	5.49237	543.802	2.80805e-120	5.83233e-118			Ptx3	6.4493	3.09273	253.184	5.25182e-57	1.08404e-54		Ddit4l	2.17007	6.2115	220.01	4.75179e-07	8.82823e-05		Rhbdf2	5.15027	1.9775	407.402	1.3e-11	2.42e-09
Adamtsl3	2.47602	3.78234	542.464	5.48833e-120	1.12585e-117			Capn3	2.24358	2.88943	252.891	6.08521e-57	1.24056e-54		Lgals9	2.80352	3.049	217.941	4.92681e-07	8.95598e-05		H2-D1	1.74209	6.30976	402.991	1.39e-11	2.57e-09
Gsn	1.2051	5.93384	540.311	1.61316e-119	3.26881e-117			C1qa	2.18506	4.90912	252.803	6.35968e-57	1.2807e-54		Gbp6	3.78264	3.68516	217.334	4.97965e-07	8.95598e-05		Hspg2	2.6217	3.86421	400.43	1.45e-11	2.64e-09
Mgst1	2.10009	3.81218	538.64	3.72567e-119	7.45852e-117			Sqor	1.90895	3.14881	251.184	1.43313e-56	2.85123e-54		I830012O16Rik	3.56331	4.00089	217.088	5.00132e-07	8.95598e-05		Phldb2	2.73348	4.06539	395.966	1.57e-11	2.77e-09
Siglech	1.96736	3.92189	535.279	2.00631e-118	3.96868e-116			Gbp7	1.97853	3.97814	248.214	6.36527e-56	1.25131e-53		Osr1	3.48302	3.14472	214.937	5.19551e-07	9.19297e-05		Prr5l	2.71506	3.78999	395.797	1.57e-11	2.77e-09
Ptx3	6.00926	3.24264	529.042	4.56432e-117	8.92244e-115			Icam1	3.34584	2.57141	247.303	1.00563e-55	1.95364e-53		Rassf4	2.84118	3.13914	213.93	5.28962e-07	9.2397e-05		Aim1	6.19118	2.76549	395.464	1.58e-11	2.77e-09
C1s1	3.66102	2.33243	528.615	5.65324e-117	1.09226e-114			Pdpn	2.32087	3.72023	246.195	1.75343e-55	3.36678e-53		Parp3	2.37821	5.13321	213.153	5.36378e-07	9.2397e-05		Nupr1	1.89784	5.72937	387.603	1.81e-11	3.13e-09
Add3	1.06294	7.71106	526.719	1.46164e-116	2.79156e-114			Fam167a	3.32552	2.78318	244.006	5.26313e-55	9.98966e-53		Galnt15	2.81234	3.79394	212.691	5.40842e-07	9.2397e-05		Ctgf	2.48573	5.62879	383.728	1.93e-11	3.31e-09
Gbp3	3.29263	3.72785	521.403	2.09567e-115	3.957e-113			Myoc	-4.64189	1.57512	243.328	7.39618e-55	1.38788e-52		Gbp5	4.23857	4.33039	209.616	5.71809e-07	9.65772e-05		Glipr2	2.26365	6.09613	379.848	2.07e-11	3.46e-09
S100a4	3.59754	2.43551	515.687	3.67183e-114	6.85519e-112			Fabp7	2.03967	4.96204	238.124	1.00877e-53	1.87167e-51		Hist1h4h	6.23831	2.66341	208.213	5.86675e-07	9.79747e-05		Itga3	2.57632	3.27488	379.844	2.07e-11	3.46e-09
Fcgr3	2.40131	3.32661	505.29	6.71567e-112	1.23986e-109			Ifi202b	5.9427	0.99974	236.465	2.32059e-53	4.25777e-51		Fam46b	7.25809	2.08749	204.706	6.26004e-07	0.000103209		Irf1	2.61495	4.26984	375.787	2.22e-11	3.68e-09
Cd63	1.72469	4.37736	503.75	1.45259e-111	2.65234e-109			Klk6	2.32148	4.31932	232.101	2.07598e-52	3.76711e-50		Nes	3.92122	6.06916	204.204	6.31909e-07	0.000103209		Csf1	1.83751	6.01472	374.188	2.28e-11	3.74e-09
Pdpn	2.10462	4.32582	503.33	1.79219e-111	3.23685e-109			S100a6	2.72428	3.48249	230.826	3.93696e-52	7.06641e-50		H2-Aa	4.78954	3.12203	202.098	6.57414e-07	0.000106208		Ogn	4.85819	2.81545	372.56	2.35e-11	3.81e-09
Stat3	1.56999	5.90148	496.626	5.15349e-110	9.20757e-108			Glis3	2.5669	3.26463	229.764	6.71157e-52	1.1917e-49		Asns	2.14835	5.41027	198.182	7.08387e-07	0.000113212		Dhrs1	1.3166	9.80094	368.187	2.54e-11	4.07e-09
Inpp5d	1.95163	4.2232	492.017	5.18771e-109	9.1701e-107			Tgm1	7.80303	2.79739	228.612	1.19679e-51	2.10241e-49		Ifit1	5.27013	2.68281	197.448	7.18479e-07	0.000113604		Gpr126	3.9665	4.29358	365.911	2.65e-11	4.2e-09
Aqp4	1.20468	8.0431	491.817	5.73307e-109	1.00274e-106			Tmem176a	2.38586	2.90222	228.014	1.61591e-51	2.80879e-49		Clcf1	6.69171	1.65027	195.938	7.39832e-07	0.000115749		Cnn1	6.86612	1.69341	363.226	2.78e-11	4.37e-09
Gbp2	3.12759	4.06085	487.607	4.7263e-108	8.18043e-106			Dhrs1	1.6503	5.67062	226.759	3.03585e-51	5.22199e-49		Gdf15	7.8656	2.39475	193.271	7.79515e-07	0.000120687		Cdc42ep1	1.99009	5.9878	360.966	2.9e-11	4.5e-09
Unc93b1	2.28331	3.03779	485.922	1.09918e-107	1.88289e-105			Mx1	5.34792	0.726438	226.73	3.07906e-51	5.24171e-49		Mafk	2.18377	4.37123	190.779	8.19026e-07	0.000125497		Heg1	2.5091	5.82902	355.887	3.19e-11	4.9e-09
Vcam1	1.66962	5.76257	483.907	3.01705e-107	5.11544e-105			Igtp	3.20434	2.02513	225.795	4.9248e-51	8.29829e-49		Ifit2	3.88009	5.11893	188.019	8.65778e-07	0.000131307		Ephx1	1.83072	6.55095	354.291	3.28e-11	4.99e-09
Ckap2	3.73813	1.94859	483.602	3.51482e-107	5.89921e-105			Tyrobp	2.03682	3.20544	223.856	1.30393e-50	2.17492e-48		Serping1	2.63149	4.57924	186.576	8.91538e-07	0.000132688		Parp3	1.88305	5.04909	352.272	3.41e-11	5.13e-09
Fas	3.91989	1.9277	479.676	2.51392e-106	4.17713e-104			Ccl7	9.57722	0.508195	223.236	1.78087e-50	2.94075e-48		Kirrel	2.83457	3.51456	186.103	9.00201e-07	0.000132688		Osr1	5.43577	2.69376	351.484	3.46e-11	5.16e-09
Pla2g7	1.47358	7.13148	476.161	1.46286e-105	2.40661e-103			C1qb	2.42662	4.546	223.192	1.8201e-50	2.97577e-48		Murc	4.23611	1.80351	186.023	9.01666e-07	0.000132688		Lrrk1	2.57234	3.37922	347.547	3.73e-11	5.5e-09
Clic1	2.0091	3.4569	472.962	7.263e-105	1.18316e-102			Fgl2	3.13696	1.58041	221.33	4.63638e-50	7.50593e-48		Adamts5	2.72936	4.02567	185.422	9.12844e-07	0.000133016		Rassf4	2.79441	3.13032	346.426	3.81e-11	5.57e-09
Akap12	1.18295	5.70043	469.564	3.98779e-104	6.43312e-102			S100a11	3.82018	1.44569	221.01	5.44643e-50	8.73174e-48		Anxa1	5.25353	3.43469	181.714	9.85752e-07	0.000142245		Gpnmb	4.65689	3.18279	340.769	4.25e-11	6.15e-09
Csf3r	2.60362	3.05685	468.361	7.28513e-104	1.16394e-101			Abca1	1.64345	6.81962	219.814	9.92999e-50	1.57667e-47		Ecm1	5.71899	4.38046	181.136	9.97772e-07	0.000142595		Slc39a4	4.56298	1.6185	338.573	4.44e-11	6.36e-09
Gbp10	4.45161	2.8915	464.745	4.45957e-103	7.05717e-101			Cd84	2.33232	2.20185	218.845	1.61565e-49	2.54088e-47		Gadd45b	2.8208	3.48239	179.106	1.04146e-06	0.000144725		Bdkrb1	6.59201	1.77616	335.722	4.69e-11	6.64e-09
Ifi202b	5.84591	1.95232	462.812	1.17467e-102	1.84135e-100			Ddx58	2.17625	3.48724	217.734	2.82319e-49	4.39805e-47		Nupr1	3.23958	5.74253	179.092	1.04176e-06	0.000144725		Plagl1	2.15981	6.61871	335.375	4.72e-11	6.64e-09
Cybrd1	2.79055	2.70136	462.767	1.20173e-102	1.86616e-100			Ugt1a6b	3.71176	1.05582	217.051	3.97871e-49	6.14023e-47		Mrvi1	4.00254	1.39223	178.831	1.04756e-06	0.000144725		Ccl19	2.56507	3.11725	334.58	4.8e-11	6.68e-09
Serpina3n	1.52505	7.28339	461.614	2.14152e-102	3.29477e-100			Zc3hav1	2.09136	2.84996	215.411	9.06485e-49	1.386e-46		Rtp4	2.34124	2.72056	178.649	1.05163e-06	0.000144725		Txnrd1	1.98362	7.49369	331.251	5.13e-11	7.07e-09
Heg1	1.32237	5.78453	457.5	1.68261e-101	2.56498e-99			Ccdc80	2.09505	4.60778	208.89	2.39861e-47	3.63378e-45		Il34	2.56375	5.32218	176.718	1.09594e-06	0.00014944		I830012O16Rik	2.07344	3.85899	326.561	5.63e-11	7.68e-09
Plek	1.63376	4.25548	455.147	5.4699e-101	8.26254e-99			Rtp4	2.99675	1.86998	207.685	4.3957e-47	6.59874e-45		Casp12	6.44858	3.18057	173.498	1.17522e-06	0.000158044		Fosl2	2.38	4.89715	326.063	5.69e-11	7.68e-09
Loxl2	3.0715	2.86173	454.179	8.8871e-101	1.33034e-98			Olfml3	1.99457	4.23058	206.311	8.76555e-47	1.30401e-44		Ptx3	4.29923	4.5581	173.301	1.1803e-06	0.000158044		Gsta3	5.58304	2.58974	325.82	5.72e-11	7.68e-09
Csf1	2.09342	5.25702	452.873	1.70935e-100	2.53594e-98			Gbp9	1.94513	3.17815	205.858	1.10047e-46	1.61573e-44		Ahnak	2.27669	3.70523	172.212	1.20888e-06	0.000160425		Rspo1	1.95674	4.45552	325.026	5.81e-11	7.73e-09
Ifit2	2.33784	4.41314	452.763	1.8061e-100	2.65577e-98			C1s1	2.87282	1.61504	205.849	1.10566e-46	1.61573e-44		Met	2.61965	2.95576	171.723	1.222e-06	0.000160731		Gbp6	2.89364	3.67145	320.15	6.42e-11	8.47e-09
Lgals3bp	2.82145	4.17293	452.019	2.62193e-100	3.82158e-98			Fcgr3	2.02897	2.87289	203.622	3.38495e-46	4.90313e-44		Vasn	2.02067	3.65956	170.99	1.242e-06	0.000161929		Hmox1	2.41161	5.39834	317.84	6.74e-11	8.79e-09
Top2a	2.56521	2.90902	446.572	4.01902e-99	5.80696e-97			Lyz2	2.43895	2.29647	201.645	9.13811e-46	1.31215e-43		Chac1	4.67271	4.74134	168.042	1.32668e-06	0.000171464		Gpx1	1.8037	6.11988	317.515	6.78e-11	8.79e-09
Bin2	2.60547	2.84399	446.037	5.25615e-99	7.52898e-97			Vcam1	1.64116	4.899	201.156	1.16843e-45	1.6633e-43		Gpx1	2.1079	6.41704	167.055	1.35663e-06	0.000173825		Lsp1	1.92738	4.0626	316.871	6.87e-11	8.83e-09
Cd44	3.64951	5.18777	442.228	3.54409e-98	5.03321e-96			Tlr4	2.35536	2.31005	201.094	1.20517e-45	1.70094e-43		Tuba1c	3.46	6.37264	163.807	1.46141e-06	0.000185648		Synpo	1.65336	5.54265	303.687	9.1e-11	1.16e-08
Tor3a	1.87512	3.87748	441.206	5.91513e-98	8.32931e-96			Eif2ak2	1.84745	3.77859	200.783	1.40942e-45	1.97235e-43		Txnrd1	2.34965	7.43579	161.714	1.53432e-06	0.000192751		Ptx3	3.26912	4.21197	303.087	9.22e-11	1.16e-08
Ugt1a6b	4.45558	1.36458	440.35	9.08285e-98	1.26824e-95			Ly86	2.20366	2.73565	199.35	2.89575e-45	4.01828e-43		Ltbp2	4.62875	1.48408	161.466	1.54325e-06	0.000192751		Fxyd6	-1.26537	7.83372	300.249	9.81e-11	1.23e-08
Fyb	2.84497	2.59191	438.611	2.17183e-97	3.00725e-95			Cx3cr1	1.47907	5.76719	198.809	3.79962e-45	5.22859e-43		Cela1	3.46781	1.98947	159.71	1.60846e-06	0.000199221		Fam167a	1.55693	6.58414	298.457	1.02e-10	1.27e-08
P2ry12	1.15541	5.93515	436.645	5.81626e-97	7.98702e-95			Ccnd1	2.24626	5.44299	197.981	5.7604e-45	7.86128e-43		Ccl7	6.24004	1.7369	158.586	1.65204e-06	0.000202613		Maff	2.64541	3.82714	296.079	1.08e-10	1.33e-08
Laptm5	1.97761	3.68245	436.413	6.53468e-97	8.90002e-95			Irgm1	1.97129	3.33702	195.223	2.3031e-44	3.11731e-42		Actn1	2.56904	6.07268	158.306	1.66311e-06	0.000202613		Omd	2.67451	2.58596	294.652	1.11e-10	1.36e-08
Trem2	2.05312	3.33491	435.433	1.06737e-96	1.44191e-94			H2-D1	2.50065	5.70612	195.052	2.50982e-44	3.36949e-42		S100a6	2.00355	7.43914	157.648	1.6895e-06	0.000204079		Lgals3	2.23254	3.96671	292.557	1.16e-10	1.41e-08
Vsir	1.67374	4.94446	435.273	1.1568e-96	1.55011e-94			Ncf1	1.96844	2.79254	194.843	2.78722e-44	3.71172e-42		Ces1g	10.2159	1.96247	354.443	1.7026e-06	0.000204079		Ehd2	1.98778	4.57109	291.006	1.21e-10	1.44e-08
Mmp3	9.15875	1.67658	432.988	3.63616e-96	4.83347e-94			Vsir	1.38724	4.81453	194.368	3.54023e-44	4.67678e-42		Hk2	2.14468	3.37973	154.895	1.80585e-06	0.000214336		Sema3c	2.82002	4.32659	290.878	1.21e-10	1.44e-08
Fam167a	3.74974	2.9898	431.761	6.72335e-96	8.86628e-94			Parp12	1.83106	2.82491	194.23	3.79372e-44	4.97189e-42		Bmp6	2.73677	4.42101	154.211	1.83631e-06	0.000214336		Serping1	2.54358	3.80281	290.275	1.23e-10	1.45e-08
Adgre1	2.26551	2.97525	430.538	1.24123e-95	1.62396e-93			Oas1a	3.77636	0.889144	193.945	4.37779e-44	5.69216e-42		Shroom3	3.17182	2.03783	154.063	1.84298e-06	0.000214336		Bdkrb2	4.81639	1.30551	288.889	1.27e-10	1.48e-08
B2m	2.04893	6.34075	428.303	3.8043e-95	4.93846e-93			Csf3r	2.18574	3.10963	193.279	6.11949e-44	7.89462e-42		Aim1	6.09432	2.42443	153.999	1.84586e-06	0.000214336		Cd44	2.52454	5.56245	288.238	1.28e-10	1.49e-08
Bmp2k	1.31226	5.44881	424.473	2.59277e-94	3.33965e-92			Apobec1	2.88346	1.74346	193.255	6.19246e-44	7.92682e-42		Capg	2.93689	4.17046	153.049	1.8895e-06	0.000217703		Nuak1	1.57847	5.66853	277.611	1.64e-10	1.9e-08
Socs3	3.98636	2.47511	423.169	4.98553e-94	6.37227e-92			Usp18	3.94642	1.23789	191.859	1.2493e-43	1.5869e-41		Lgals3	3.43677	5.25763	152.517	1.91453e-06	0.00021889		Nfkbie	1.86162	4.15217	275.724	1.72e-10	1.97e-08
Tfcp2l1	2.4191	3.48858	420.138	2.2772e-93	2.88839e-91			Dock2	1.84082	3.31503	190.981	1.94216e-43	2.44816e-41		Bdkrb1	5.99471	1.9557	151.665	1.95545e-06	0.000221861		Gdf15	9.93658	1.56625	402.292	1.88e-10	2.13e-08
Anxa2	2.16736	3.69287	419.895	2.57205e-93	3.23767e-91			Ddr2	2.13463	3.11785	190.291	2.74703e-43	3.4365e-41		Rrad	3.90397	1.251	151.348	1.97092e-06	0.000221923		Eif4ebp1	1.80185	4.27905	271.487	1.9e-10	2.15e-08
Itga6	1.3755	5.28306	415.896	1.9089e-92	2.38484e-90			Il4ra	2.00092	2.74832	190.208	2.86366e-43	3.55546e-41		Hspb8	1.77708	8.00497	148.994	2.09104e-06	0.000232192		Timp1	4.57265	2.29076	270.72	1.94e-10	2.17e-08
Tgfb3	1.65437	4.04423	411.321	1.89097e-91	2.34481e-89			Txnrd1	1.23002	6.15509	189.728	3.64489e-43	4.49164e-41		9430020K01Rik	1.93463	5.6754	148.95	2.09337e-06	0.000232192		Arhgef2	1.47493	6.25323	269.457	2e-10	2.22e-08
Slfn9	4.63534	1.71036	407.391	1.35524e-90	1.66805e-88			Bin2	2.25939	2.70485	189.358	4.39112e-43	5.37116e-41		Lpin3	2.79858	4.53581	147.8	2.15549e-06	0.000237311		Ptrf	2.08206	4.7703	265.537	2.2e-10	2.43e-08
Ccn1	3.53132	3.77373	402.373	1.67634e-89	2.04809e-87			Crybg1	2.62455	2.00182	188.448	6.93768e-43	8.42367e-41		Slc12a8	3.46635	1.86761	147.174	2.19023e-06	0.000239364		Flna	1.49164	5.29478	264.445	2.26e-10	2.48e-08
Itgb5	1.43726	5.34614	402.28	1.75605e-89	2.12982e-87			Ifit2	1.64767	4.157	188.124	8.16086e-43	9.83652e-41		Col22a1	3.41594	3.19482	145.845	2.26638e-06	0.000245878		Ndufc1	-1.24034	6.22417	264.04	2.28e-10	2.49e-08
Slco2b1	1.42424	4.17023	402.237	1.79449e-89	2.16067e-87			Irf7	2.41696	1.92121	187.88	9.22559e-43	1.10393e-40		Htatip2	2.02415	2.77216	143.437	2.41312e-06	0.0002599		Gfap	1.2928	12.6673	262.675	2.36e-10	2.55e-08
Ncf1	2.11967	3.02692	402.142	1.88187e-89	2.24958e-87			Lgals9	2.13675	2.38828	187.686	1.01744e-42	1.2087e-40		Top2a	3.09221	2.85244	140.987	2.57477e-06	0.000275039		H2-K1	1.45486	6.18251	262.35	2.38e-10	2.55e-08
Ifit3	3.85771	4.26184	401.474	2.63097e-89	3.10044e-87			Mgst1	1.73054	3.23414	187.518	1.10717e-42	1.3059e-40		Aldh3a1	4.05842	2.77479	140.552	2.60487e-06	0.000275039		Rras	1.34695	5.87731	260.263	2.51e-10	2.66e-08
Gbp6	4.66466	1.60623	401.483	2.61831e-89	3.10044e-87			Ctsc	1.97158	3.53964	187.046	1.40363e-42	1.64384e-40		Vdr	6.23076	1.21103	140.49	2.6092e-06	0.000275039		Sod3	1.30356	5.86974	260.192	2.52e-10	2.66e-08
Gna13	0.933522	6.51976	396.601	3.0254e-88	3.54014e-86			Tmem176b	1.95354	4.19537	185.158	3.62585e-42	4.21645e-40		Prr5l	2.97604	4.4048	139.923	2.64921e-06	0.00027729		Arvcf	1.46168	5.18662	257.833	2.67e-10	2.8e-08
Lgals1	2.14575	4.05709	394.672	7.95875e-88	9.24774e-86			Glipr2	2.53555	2.55325	183.977	6.565e-42	7.58097e-40		Egr2	3.44614	1.35503	137.955	2.79411e-06	0.000290412		Icam1	4.10564	3.04014	257.045	2.72e-10	2.84e-08
Nfe2l2	1.72375	4.78413	394.598	8.25838e-88	9.52925e-86			Cd53	1.56049	3.25731	183.86	6.96238e-42	7.98402e-40		Abcg2	1.99241	3.14707	137.457	2.83229e-06	0.000292063		Ntn1	1.94626	4.21138	256.615	2.75e-10	2.85e-08
Chil1	1.78838	3.97761	393.581	1.37469e-87	1.5753e-85			Ccr5	1.84356	2.74981	183.787	7.22128e-42	8.2238e-40		Hist1h4i	3.78503	2.05927	137.16	2.85546e-06	0.000292063		Kirrel	2.50508	3.53816	255.472	2.84e-10	2.91e-08
Aspg	2.50064	2.86619	390.309	7.09067e-87	8.06977e-85			Siglecf	3.50597	0.684221	183.75	7.35723e-42	8.32122e-40		Rhbdf2	5.96391	1.44006	136.988	2.86895e-06	0.000292063		Pdlim7	3.01627	5.29486	253.353	2.99e-10	3.06e-08
Ddx58	2.17535	4.05044	389.864	8.86156e-87	1.00166e-84			Mx2	2.78802	1.77629	183.075	1.03306e-41	1.16047e-39		Fas	3.17947	2.47783	136.595	2.90004e-06	0.000292784		Cd151	1.24107	6.43165	252.685	3.05e-10	3.09e-08
Hpgds	1.46108	4.10878	388.871	1.45788e-86	1.63676e-84			S100a4	3.32753	1.78581	181.917	1.84843e-41	2.06238e-39		Bdkrb2	3.71047	2.3598	136.036	2.94508e-06	0.000292784		Ddit4l	1.88631	5.93278	251.943	3.11e-10	3.13e-08
Epb41l2	1.0783	5.69976	388.731	1.56392e-86	1.74403e-84			Cybrd1	2.94316	1.34161	181.009	2.91807e-41	3.23397e-39		Esd	1.69822	7.72314	135.987	2.94905e-06	0.000292784		Nrg1	2.3621	3.2609	250.964	3.19e-10	3.19e-08
Gbp7	2.24417	4.37089	387.898	2.37432e-86	2.63012e-84			Pappa	3.33674	2.44415	178.809	8.81937e-41	9.70895e-39		Ccnd2	1.61874	7.70817	135.916	2.95483e-06	0.000292784		Leprel1	2.24169	3.20877	249.949	3.27e-10	3.25e-08
Tlr4	2.35331	2.87942	387.599	2.75763e-86	3.03448e-84			Psmb8	2.81889	1.48285	177.509	1.69522e-40	1.85385e-38		Cdc42ep1	2.40557	6.17876	135.31	3.00482e-06	0.000295766		A2m	2.28647	4.95119	249.082	3.35e-10	3.3e-08
C1ra	2.74008	2.479	386.763	4.19253e-86	4.5831e-84			Hcar2	5.55136	0.0204745	176.475	2.85207e-40	3.09843e-38		Parp14	2.31678	2.01834	134.718	3.05475e-06	0.000298702		Sfrp4	2.79186	2.16996	248.833	3.37e-10	3.3e-08
Hmox1	3.40821	3.2442	386.047	6.00519e-86	6.52171e-84			Fas	3.22582	1.39838	175.698	4.21481e-40	4.54897e-38		Nfkbie	2.10794	4.38301	132.677	3.23481e-06	0.000313201		Bst2	2.51425	2.48836	248.29	3.42e-10	3.33e-08
Ifngr1	1.54283	4.11558	385.495	7.91693e-86	8.54206e-84			Hk2	2.75215	2.56252	175.174	5.4841e-40	5.88045e-38		Ddr2	1.7979	5.37494	132.529	3.24841e-06	0.000313201		Podxl	2.37981	3.1164	247.782	3.46e-10	3.35e-08
Casp12	2.83861	2.19272	385.469	8.02332e-86	8.60099e-84			Ccl12	5.23301	0.866405	175.11	5.66579e-40	6.03608e-38		Palld	1.90199	4.05392	132.336	3.26624e-06	0.000313201		Lpin3	2.01324	3.86841	246.728	3.56e-10	3.42e-08
Myo1f	2.67169	2.16367	384.248	1.47925e-85	1.57559e-83			Hck	2.59259	1.65676	174.663	7.0924e-40	7.50748e-38		Tmem43	1.56624	6.03002	131.662	3.32936e-06	0.000317207		Tmem108	1.98675	3.80338	245.555	3.67e-10	3.51e-08
Pros1	1.78868	4.64847	383.732	1.91584e-85	2.02761e-83			Cd33	1.70197	2.6963	174.545	7.52458e-40	7.91423e-38		Col5a1	3.49785	4.40091	131.373	3.35693e-06	0.000317796		Capns1	1.08221	9.20442	243.07	3.93e-10	3.73e-08
Il10ra	2.01587	3.0602	382.04	4.47545e-85	4.70659e-83			AU020206	2.41341	1.8956	173.512	1.26532e-39	1.32242e-37		Nuak1	1.59612	5.26705	129.71	3.52113e-06	0.000329867		Slc43a3	2.06624	4.53782	242.3	4.01e-10	3.77e-08
Rac2	3.18038	1.89642	380.404	1.0162e-84	1.06196e-82			Tlr2	3.22226	1.37123	172.574	2.02783e-39	2.10601e-37		Oasl2	4.13859	4.17665	129.634	3.52882e-06	0.000329867		Asns	2.05127	5.38183	242.135	4.03e-10	3.77e-08
Sqor	2.04145	3.38452	378.306	2.90968e-84	3.0217e-82			C1qc	2.67135	3.92813	170.331	6.26545e-39	6.46634e-37		Usp43	3.30564	2.32794	129.014	3.59274e-06	0.000331741		Ctps	1.749	6.06461	241.701	4.07e-10	3.79e-08
Amotl1	1.33945	5.62543	375.256	1.34193e-83	1.38494e-81			Tfcp2l1	1.65434	3.60904	170.242	6.55242e-39	6.7205e-37		Olfml3	2.17972	3.6309	129.007	3.59351e-06	0.000331741		Sqstm1	1.18699	8.87002	239.848	4.28e-10	3.97e-08
Sbno2	1.81026	4.40542	373.487	3.25884e-83	3.34252e-81			Hfe	2.27604	1.72774	168.804	1.35006e-38	1.37614e-36		Ckap2l	2.28581	2.48741	128.752	3.62022e-06	0.000332144		Gstp1	1.19304	7.80686	238.975	4.39e-10	4.04e-08
H19	4.31728	1.40853	372.127	6.44216e-83	6.56705e-81			Thbs1	2.73694	2.45969	166.517	4.26572e-38	4.32147e-36		Ptpn14	2.27195	3.52766	128.23	3.67574e-06	0.000334725		Adamts1	2.09311	4.86501	236.464	4.7e-10	4.3e-08
Mybl1	1.97336	3.01074	370.746	1.28757e-82	1.30453e-80			Lcp2	2.11915	1.9081	165.781	6.17699e-38	6.21955e-36		Nuak2	3.55208	1.90408	128.066	3.6934e-06	0.000334725		Mafk	1.66662	3.97566	235.723	4.8e-10	4.36e-08
Serping1	2.2562	4.11245	365.868	1.48576e-81	1.49621e-79			Cebpd	3.86	1.83933	165.753	6.26327e-38	6.26821e-36		Crb2	2.43709	3.73941	127.418	3.76421e-06	0.000339076		Casq1	2.34226	3.59573	235.456	4.83e-10	4.36e-08
Tlr2	3.48239	1.89607	363.523	4.8126e-81	4.81724e-79			Parp9	2.01776	2.37281	165.701	6.42891e-38	6.35692e-36		H2-Q7	3.39535	1.47044	126.318	3.88834e-06	0.000348147		Pgd	1.27948	6.5938	235.174	4.87e-10	4.37e-08
S100a11	3.13798	2.00971	361.942	1.06363e-80	1.05828e-78			Nox4	3.9434	0.760719	165.707	6.40952e-38	6.35692e-36		Csf1	1.86569	6.12713	126.058	3.91845e-06	0.000348742		Fam46b	6.85174	1.19204	234.863	4.91e-10	4.38e-08
Cebpd	2.63768	2.82272	360.34	2.37408e-80	2.34808e-78			Dock8	1.68122	2.85703	163.868	1.61641e-37	1.5888e-35		Gpr98	2.76418	3.39322	125.61	3.97093e-06	0.000351309		Blvrb	1.48677	5.06611	234.251	5e-10	4.43e-08
Fabp7	2.22948	6.41008	360.126	2.64352e-80	2.5991e-78			Usp53	0.920306	5.95433	163.25	2.20615e-37	2.15563e-35		Dhrs1	1.67766	9.90701	125.126	4.0287e-06	0.000354311		Dap	1.52541	4.98714	233.452	5.11e-10	4.51e-08
Capg	2.92254	1.95327	359.414	3.77663e-80	3.69132e-78			Dbi	1.05967	6.08282	162.88	2.65707e-37	2.58095e-35		H2-Ab1	3.66533	3.45373	124.379	4.11992e-06	0.00035823		Trpc5	3.4496	1.88672	233.208	5.14e-10	4.51e-08
Ahnak	1.66865	7.98675	358.986	4.68103e-80	4.54854e-78			Pros1	1.67026	4.13933	160.06	1.09772e-36	1.06004e-34		Sfrp4	3.01498	2.84171	124.334	4.12556e-06	0.00035823		Fgd3	2.6208	3.4856	232.53	5.24e-10	4.57e-08
Lcp1	1.7856	4.25743	358.07	7.41166e-80	7.16e-78			Il1a	3.06846	0.74584	159.366	1.55664e-36	1.49447e-34		Fam179a	2.5519	2.60127	123.866	4.18413e-06	0.00035823		Cited2	1.90514	4.97809	232.313	5.27e-10	4.57e-08
Apobec1	3.16247	2.03876	357.914	8.01501e-80	7.69812e-78			Oasl1	4.80954	-0.0683859	159.019	1.85358e-36	1.76926e-34		Dlc1	1.5681	6.25483	123.702	4.20483e-06	0.00035823		Col22a1	2.42371	2.99089	230.898	5.49e-10	4.73e-08
Ftl1	1.34016	6.69252	357.528	9.72356e-80	9.28544e-78			Adgre1	1.90941	2.32661	157.894	3.26373e-36	3.09736e-34		Amotl2	1.82916	4.72256	123.653	4.21115e-06	0.00035823		Psmb8	3.02969	2.64315	230.199	5.6e-10	4.77e-08
Rnf213	2.19564	5.94924	354.17	5.23765e-79	4.97307e-77			Gm4951	6.86042	0.176704	157.71	3.58145e-36	3.37945e-34		Aldh1a7	2.36591	3.75091	123.6	4.21787e-06	0.00035823		Thbs1	3.7108	3.19765	230.168	5.6e-10	4.77e-08
Lyz2	2.07111	3.53053	353.658	6.76995e-79	6.39145e-77			Spta1	3.09183	0.647168	157.366	4.25777e-36	3.9948e-34		Fosl2	2.13569	5.46253	123.356	4.2491e-06	0.000358832		Casp4	6.04471	1.53864	228.274	5.91e-10	5.01e-08
Glipr2	2.35167	2.98642	353.467	7.45094e-79	6.99462e-77			Csf2rb	3.27782	1.0167	157.138	4.77407e-36	4.45391e-34		Nfil3	2.23376	3.23585	122.785	4.32337e-06	0.000363041		2900011O08Rik	1.25179	7.26867	227.143	6.11e-10	5.13e-08
Erbin	0.976181	7.40008	352.489	1.21659e-78	1.13566e-76			Nfe2l2	1.33461	4.72102	157.016	5.07644e-36	4.7094e-34		Filip1l	3.49291	2.29316	122.272	4.39161e-06	0.0003667		Sorbs2	1.89159	5.89704	227.036	6.13e-10	5.13e-08
Lyn	1.63321	3.84838	351.651	1.85157e-78	1.71875e-76			Cd74	4.08485	2.96293	155.692	9.88413e-36	9.11824e-34		H2-K1	2.17755	6.55252	121.844	4.44952e-06	0.000369459		Trim16	3.11085	1.6928	226.722	6.18e-10	5.15e-08
Mx2	4.24721	2.10761	351.026	2.53293e-78	2.33818e-76			Myo1f	2.24584	2.0628	155.189	1.27301e-35	1.16784e-33		Apobr	2.36741	3.32953	120.815	4.59266e-06	0.000379226		Fstl1	1.71012	7.12299	225.826	6.34e-10	5.25e-08
Hk2	2.40707	2.90805	350.494	3.30801e-78	3.03679e-76			Naip2	2.42669	1.46619	154.911	1.46448e-35	1.33607e-33		Wnt5b	3.26905	2.47261	120.357	4.65823e-06	0.000382515		Nek6	1.19115	7.27546	223.031	6.88e-10	5.66e-08
Lpcat2	1.85769	3.2992	345.027	5.13036e-77	4.68385e-75			Tor3a	1.85006	3.59692	154.444	1.85197e-35	1.68031e-33		Igfbp7	2.10153	4.82061	120.128	4.69138e-06	0.000383121		Crb2	1.88404	3.79589	222.872	6.91e-10	5.66e-08
Selplg	1.58185	4.38332	344.668	6.14246e-77	5.57722e-75			Zbp1	5.3658	0.0822152	154.092	2.2107e-35	1.99483e-33		Col5a3	2.84934	2.52579	119.778	4.74275e-06	0.000385199		Plp2	1.78715	4.30399	221.62	7.17e-10	5.84e-08
Hck	2.82084	2.03621	343.875	9.14214e-77	8.25575e-75			Stat1	1.24353	4.71774	153.884	2.45493e-35	2.20317e-33		Ifi44	4.99318	2.22239	119.527	4.77998e-06	0.000386113		Tbc1d2b	1.51876	4.87372	221.256	7.24e-10	5.87e-08
Ctsz	1.57398	4.66806	341.89	2.47338e-76	2.2215e-74			Itgax	4.05719	0.460861	153.371	3.17828e-35	2.83692e-33		Hist1h2br	4.40139	2.52123	119.298	4.81433e-06	0.000386786		Spta1	7.66123	1.21371	220.526	7.4e-10	5.96e-08
Ifit3b	3.52417	3.49161	337.851	1.87424e-75	1.67432e-73			Pld4	2.02498	3.55916	152.817	4.19998e-35	3.72872e-33		Serpina3g	2.91454	2.56515	118.996	4.86007e-06	0.000388362		Osbpl5	1.47472	4.94986	220.103	7.49e-10	5.99e-08
Tgm2	1.58092	4.11096	336.847	3.10107e-75	2.75548e-73			Slc43a3	2.73482	0.973746	152.655	4.55727e-35	4.02429e-33		Batf3	5.22057	0.551297	117.108	5.1586e-06	0.000410012		Atp5g3	-1.06401	9.06925	220.003	7.52e-10	5.99e-08
AU020206	2.72392	2.08311	335.72	5.45846e-75	4.82435e-73			Nckap1l	1.532	4.34036	152.264	5.54819e-35	4.87326e-33		A2m	1.92498	4.85173	116.871	5.19768e-06	0.00041092		Ces1g	6.06162	1.2714	219.434	7.64e-10	6.06e-08
Atf3	4.16805	1.98122	335.157	7.23947e-75	6.3646e-73			Nqo1	2.06807	2.14466	151.605	7.72878e-35	6.75266e-33		Nrg1	2.51056	3.21666	116.389	5.27842e-06	0.000415096		Adamts8	2.59639	2.58958	218.788	7.79e-10	6.14e-08
Fgd2	2.12801	2.67811	334.813	8.60072e-75	7.52156e-73			Plcg2	1.71433	2.81515	149.833	1.88584e-34	1.63899e-32		Adamts1	2.0746	5.36692	115.51	5.42952e-06	0.000424731		Glis3	1.52091	5.78836	218.24	7.92e-10	6.21e-08
Gbe1	1.4349	4.28082	331.529	4.46464e-74	3.88401e-72			Aqp4	1.35278	7.50888	148.834	3.11739e-34	2.69516e-32		Synpo2	1.82863	3.38828	114.946	5.52939e-06	0.000427614		C1ra	4.0348	1.91907	217.538	8.09e-10	6.31e-08
Psmb8	2.69713	2.05677	330.492	7.51031e-74	6.49954e-72			Itih5	1.01368	5.73352	147.944	4.87928e-34	4.19644e-32		Plagl1	2.44442	5.34968	114.842	5.5481e-06	0.000427614		Gadd45b	2.57086	3.01859	216.822	8.26e-10	6.41e-08
Neat1	1.9503	7.09718	327.975	2.6542e-73	2.28509e-71			Isg15	3.7861	0.468529	146.519	9.99584e-34	8.5524e-32		Ugt1a6a	3.11116	2.60316	114.816	5.55268e-06	0.000427614		Lgals3bp	1.41519	4.67067	215.963	8.48e-10	6.55e-08
Dbi	1.24178	6.3995	327.887	2.77393e-73	2.37586e-71			Mmp3	9.10517	0.0587797	145.967	1.31966e-33	1.12328e-31		Myof	2.47889	2.94487	114.515	5.60717e-06	0.000429585		Spata6	2.26081	3.67713	214.601	8.83e-10	6.79e-08
Aox1	1.91747	4.09267	327.468	3.42153e-73	2.91549e-71			Fgd2	1.9578	2.1196	145.014	2.13276e-33	1.80606e-31		Sbno2	2.57286	3.9508	113.589	5.77925e-06	0.000440497		Nuak2	3.64629	1.59094	211.71	9.65e-10	7.37e-08
Itgax	4.6728	0.666448	327.23	3.85589e-73	3.26885e-71			Bst2	4.45856	0.027884	141.561	1.21305e-32	1.02199e-30		Tnfaip3	2.47425	2.69183	113.188	5.85576e-06	0.000444052		Wnt5b	2.70078	1.92024	210.783	9.92e-10	7.55e-08
Arpc1b	2.00348	3.67184	324.892	1.24525e-72	1.05031e-70			Heg1	1.13567	5.77545	141.148	1.49316e-32	1.2516e-30		Aox1	1.59237	3.7721	112.501	5.98983e-06	0.000451078		Adamtsl3	3.29898	3.3197	210.408	1e-09	7.6e-08
Lair1	1.57785	3.95273	323.701	2.26281e-72	1.89894e-70			P2ry12	0.958889	5.77899	139.523	3.38453e-32	2.82266e-30		Gm8909	2.75673	1.46954	112.395	6.01088e-06	0.000451078		Cav1	1.42029	5.8106	209.798	1.02e-09	7.7e-08
Mki67	1.67953	3.84161	323.219	2.88162e-72	2.40608e-70			Slfn9	2.15545	1.83355	139.052	4.29046e-32	3.56022e-30		S100a4	1.88622	5.76939	112.171	6.05563e-06	0.000451078		Palld	1.83745	3.91607	209.091	1.05e-09	7.79e-08
Ifitm3	3.18079	3.49014	318.695	2.78758e-71	2.31592e-69			Rsad2	2.92383	1.41484	139.026	4.34663e-32	3.5888e-30		C1s	2.72823	1.96878	112.1	6.06981e-06	0.000451078		Slc3a2	1.24965	8.56018	209.079	1.05e-09	7.79e-08
Gpx1	1.30939	4.99318	318.119	3.72103e-71	3.07605e-69			Neat1	1.81495	7.32828	138.62	5.3324e-32	4.38079e-30		Rsad2	2.71378	1.75937	111.638	6.16371e-06	0.000455777		Psmc3ip	-1.87947	3.74439	208.909	1.05e-09	7.8e-08
Abhd4	1.26711	5.39842	316.41	8.76951e-71	7.21357e-69			Itgb2	2.06621	2.65414	138.365	6.06457e-32	4.95764e-30		Pir	1.91252	3.55754	111.207	6.25283e-06	0.000457931		Fas	3.0552	2.68761	207.419	1.1e-09	8.13e-08
Trim30a	3.67947	3.13139	315.712	1.24437e-70	1.01855e-68			Flnc	4.75573	4.54726	138.315	6.21716e-32	5.05734e-30		Mx2	3.22315	2.25308	111.188	6.25685e-06	0.000457931		Arhgap29	2.07799	3.40573	207.001	1.12e-09	8.19e-08
Cyth4	1.85118	4.13006	314.866	1.90217e-70	1.54934e-68			Tnfrsf19	0.840854	6.10865	138.304	6.25471e-32	5.06294e-30		Col5a2	1.74753	3.69771	111.053	6.28527e-06	0.000457931		Hist1h4h	4.55791	1.26142	206.328	1.14e-09	8.33e-08
Vav1	2.2375	2.51223	314.782	1.98359e-70	1.60777e-68			Stat3	1.40599	5.76882	138.232	6.48368e-32	5.22268e-30		Ckap2	3.96975	2.76104	110.573	6.38714e-06	0.000460681		Filip1l	3.87242	2.38178	205.947	1.15e-09	8.38e-08
Cdkn1a	2.87527	2.61709	311.88	8.50337e-70	6.85884e-68			Serpina3n	1.55383	6.88638	137.304	1.03444e-31	8.29206e-30		Cited2	2.44559	4.92724	110.343	6.43683e-06	0.000460681		Ada	3.60461	1.33492	205.796	1.16e-09	8.38e-08
Npl	2.34728	2.79996	310.786	1.47234e-69	1.18185e-67			Gfap	3.48328	9.55226	135.61	2.42822e-31	1.93706e-29		Ly6a	2.79579	2.74972	110.32	6.44171e-06	0.000460681		Ccl7	9.45064	1.0978	289.999	1.21e-09	8.71e-08
Capn3	1.61384	3.67232	310.732	1.51246e-69	1.2052e-67			Ccr1	2.81655	1.02688	135.523	2.53758e-31	2.01457e-29		Cd14	3.35103	2.3723	110.296	6.447e-06	0.000460681		Osmr	2.71932	4.3069	203.381	1.25e-09	8.96e-08
Cntf	2.68401	2.11177	310.728	1.51593e-69	1.2052e-67			Clic1	1.64518	3.24754	133.719	6.29375e-31	4.97266e-29		Plb1	3.20582	1.37507	109.695	6.57899e-06	0.000467864		Rcn3	1.93348	3.16477	202.866	1.27e-09	9.07e-08
Sema3c	1.12314	5.60481	309.822	2.38835e-69	1.88975e-67			Trim12c	1.63656	2.56883	133.07	8.72777e-31	6.86293e-29		Cdsn	5.80971	1.27432	109.444	6.63518e-06	0.000468442		Myh10	1.12646	6.19418	201.978	1.31e-09	9.28e-08
Il4ra	2.16569	3.10695	308.826	3.93573e-69	3.09934e-67			Vav1	1.93162	2.20014	132.038	1.4678e-30	1.14871e-28		Mcl1	1.3824	8.32304	109.378	6.65016e-06	0.000468442		Ifi47	4.62928	1.47437	200.88	1.36e-09	9.57e-08
Ifit1	3.55986	3.38133	308.49	4.65685e-69	3.64991e-67			Laptm5	1.70587	4.00505	131.893	1.57917e-30	1.23004e-28		Akap2	1.59768	5.12347	109.156	6.70044e-06	0.000469594		Zfp185	3.26646	2.50788	200.422	1.38e-09	9.67e-08
Tbxas1	2.1237	2.24371	307.634	7.15475e-69	5.58138e-67			Cfb	3.81169	0.488955	131.509	1.91622e-30	1.48557e-28		Bst2	3.19623	4.10112	108.929	6.75228e-06	0.000469594		S100a6	1.17637	6.63619	199.284	1.43e-09	9.98e-08
Pik3ap1	2.82415	1.95533	307.455	7.8285e-69	6.07842e-67			Cntf	2.24481	1.27599	131.334	2.09286e-30	1.61492e-28		Zbp1	6.29423	0.573358	108.89	6.76129e-06	0.000469594		Rab7l1	1.23627	5.15319	199.122	1.43e-09	9.99e-08
Oasl2	3.79114	2.95654	301.822	1.32071e-67	1.02069e-65			Irgm2	2.14686	1.54888	130.611	3.01144e-30	2.31293e-28		Mmp19	1.98882	2.6354	106.327	7.38574e-06	0.000510328		Glb1l2	2.26616	2.60966	197.68	1.5e-09	1.04e-07
Bcl2	1.31882	4.88381	301.772	1.35402e-67	1.04159e-65			Lpcat2	1.46587	3.11054	130.492	3.19856e-30	2.44527e-28		Xaf1	2.34461	2.33447	106.164	7.42779e-06	0.000510328		9430020K01Rik	1.52272	5.72153	196.44	1.57e-09	1.08e-07
Cfi	7.65633	0.236268	301.311	1.70646e-67	1.30666e-65			Dtx3l	1.51271	2.88653	130.352	3.43193e-30	2.61159e-28		Oas1a	4.31575	0.967567	106.075	7.45079e-06	0.000510328		Klhdc8a	1.42351	4.32201	195.763	1.6e-09	1.1e-07
Slc3a2	1.08592	6.14205	298.949	5.5819e-67	4.25453e-65			Pik3ap1	2.40571	1.60252	130.092	3.91263e-30	2.95231e-28		H2-Q4	1.52042	5.18311	104.233	7.95017e-06	0.000542034		Sesn2	1.38418	4.6323	195.656	1.61e-09	1.1e-07
Galnt15	3.03568	2.24079	298.07	8.67691e-67	6.58336e-65			Itga6	1.12039	4.67799	130.09	3.91543e-30	2.95231e-28		Tubb6	2.22877	4.39681	103.816	8.069e-06	0.00054273		Syde1	1.40684	5.18033	194.422	1.67e-09	1.14e-07
Man2b1	1.45527	4.84662	297.728	1.02979e-66	7.7777e-65			Trem2	1.59366	3.03239	130.03	4.03635e-30	3.02965e-28		Trpc5	2.56495	1.98743	103.794	8.0751e-06	0.00054273		Gbp3	1.28849	5.41287	194.143	1.69e-09	1.14e-07
Nox4	3.53001	1.37497	297.149	1.37707e-66	1.03536e-64			Gsta1	8.24186	-0.739077	129.501	5.2698e-30	3.93757e-28		Sytl2	2.73721	4.30171	103.777	8.08013e-06	0.00054273		Myof	3.82959	2.07265	194.127	1.69e-09	1.14e-07
Zc3hav1	1.79177	3.38416	295.955	2.50648e-66	1.87602e-64			Fcgr1	2.22237	2.07657	129.273	5.9093e-30	4.39551e-28		Fosl1	3.65359	2.68694	103.686	8.10645e-06	0.00054273		Btbd3	-1.08392	6.51471	193.781	1.71e-09	1.15e-07
Ifi44	4.49754	2.39834	295.605	2.98824e-66	2.22658e-64			Siglech	1.4526	3.58212	128.849	7.31954e-30	5.42007e-28		Cd44	2.74274	5.45201	102.897	8.3387e-06	0.000553823		Mpdz	1.51444	5.75326	193.417	1.73e-09	1.15e-07
Fth1	0.733768	8.00681	295.559	3.0566e-66	2.26734e-64			Col16a1	1.82937	4.30678	128.332	9.49653e-30	7.00072e-28		Stx11	5.42893	0.718035	102.87	8.34666e-06	0.000553823		Itga5	1.5596	3.65507	193.401	1.73e-09	1.15e-07
Afap1l2	1.40077	4.18012	294.281	5.80543e-66	4.28725e-64			Ecm1	2.28731	2.06082	128.024	1.10871e-29	8.13693e-28		Fgd3	3.69416	3.83935	101.823	8.66824e-06	0.000570484		Slc7a1	2.0234	5.11976	192.153	1.8e-09	1.2e-07
Cd33	1.81849	2.96399	293.94	6.88862e-66	5.06466e-64			Hmox1	2.82806	2.98338	127.002	1.85617e-29	1.35624e-27		Ube2c	2.5663	1.89024	101.76	8.68831e-06	0.000570484		Ccnd2	1.29537	8.00882	191.42	1.85e-09	1.22e-07
Lag3	3.5063	1.07099	293.406	9.00321e-66	6.59019e-64			S1pr3	2.84795	4.14046	126.081	2.95155e-29	2.14709e-27		Rhod	1.97652	2.99094	101.612	8.73515e-06	0.000570484		C4b	1.42645	5.70983	190.197	1.93e-09	1.27e-07
Fgfrl1	1.40794	4.05944	293.376	9.139e-66	6.66025e-64			Slc14a1	1.70881	3.90876	125.417	4.12495e-29	2.98751e-27		Mxra8	1.57357	4.94992	101.561	8.75129e-06	0.000570484		Abcc1	1.7584	4.57153	189.429	1.98e-09	1.29e-07
Usp53	0.87574	6.22007	292.94	1.13758e-65	8.25413e-64			Lcp1	1.50099	4.16415	125.171	4.66837e-29	3.36632e-27		Gm867	3.35021	0.912977	101.276	8.84258e-06	0.000573918		Kazn	1.09191	6.23193	188.865	2.02e-09	1.31e-07
Parp3	2.74028	2.65684	292.357	1.5242e-65	1.10114e-63			Tlr7	1.50072	3.10171	124.863	5.45257e-29	3.91471e-27		Cyb5r2	5.84364	1.23322	100.898	8.96553e-06	0.000579368		Col18a1	3.42478	1.92992	188.071	2.07e-09	1.34e-07
Tgfbr1	0.87185	5.74823	289.181	7.49741e-65	5.39294e-63			Cfh	1.09621	4.54704	124.294	7.26501e-29	5.19338e-27		Emp1	2.7065	2.79481	100.557	9.07824e-06	0.000584112		P2ry2	3.55428	1.6946	187.55	2.11e-09	1.36e-07
Mt2	1.88247	5.8551	288.627	9.89976e-65	7.09027e-63			Rassf4	1.56365	2.85462	124.225	7.52114e-29	5.3533e-27		Serpina3f	5.74252	1.16355	100.233	9.18722e-06	0.000588576		S100a4	1.39297	5.18779	187.482	2.11e-09	1.36e-07
Cd53	1.84509	3.70623	288.149	1.25839e-64	8.97397e-63			Arhgap30	1.79829	2.36686	123.233	1.24028e-28	8.78999e-27		Igtp	1.81201	2.76142	99.7999	9.33514e-06	0.000595486		Met	2.72115	3.41842	187.269	2.13e-09	1.36e-07
Samd4	1.32971	4.95519	287.709	1.56969e-64	1.11462e-62			Fstl1	1.1205	4.90943	122.791	1.54967e-28	1.09358e-26		Fam184b	-1.52671	3.5606	98.8441	9.67251e-06	0.000612675		Esd	1.44219	7.39978	187.223	2.13e-09	1.36e-07
Cd84	2.49394	2.42018	285.935	3.82174e-64	2.70221e-62			Irf1	1.91849	2.66099	121.695	2.69248e-28	1.89195e-26		Arhgap22	3.54765	2.59023	98.7115	9.72051e-06	0.000612675		Clcf1	4.77761	1.71409	185.948	2.23e-09	1.41e-07
Mcl1	0.850872	6.66628	283.93	1.04504e-63	7.35779e-62			Tlr13	1.87235	2.35839	121.18	3.48902e-28	2.43098e-26		Acta2	1.79163	2.8913	98.6901	9.72828e-06	0.000612675		Slc5a5	3.39468	2.5715	185.221	2.29e-09	1.44e-07
Cyp1b1	1.60503	3.65549	282.872	1.777e-63	1.24585e-61			Slfn2	2.82771	0.680219	121.183	3.48527e-28	2.43098e-26		Pappa	4.01975	1.57793	98.4039	9.83299e-06	0.000616657		Tmem254c	-1.39882	6.40429	183.999	2.39e-09	1.5e-07
Sgpl1	1.09951	5.25687	282.75	1.88905e-63	1.31884e-61			Cyp4v3	1.25986	3.08749	121.099	3.63507e-28	2.5221e-26		Akap12	2.4453	3.33562	97.6788	1.01047e-05	0.000631035		Gstm1	1.03557	10.4205	183.523	2.43e-09	1.52e-07
Hsd11b1	-1.60762	3.37151	282.228	2.4554e-63	1.70707e-61			Gsta3	2.01105	1.65809	121.05	3.72564e-28	2.57412e-26		Ccl5	9.35401	1.1307	189.789	1.03716e-05	0.0006427		Cgnl1	2.72875	2.52442	183.278	2.45e-09	1.53e-07
Rassf4	1.98881	2.58919	281.448	3.63117e-63	2.51398e-61			Ltbp2	3.63443	1.75328	120.924	3.97078e-28	2.73206e-26		Cda	2.27107	1.8335	96.9739	1.0378e-05	0.0006427		Aldh1a7	1.67821	4.19838	182.883	2.48e-09	1.54e-07
Ccl7	5.88658	1.1217	280.917	4.73915e-63	3.26746e-61			Havcr2	1.69309	1.95497	120.316	5.39334e-28	3.69544e-26		Tap1	1.91977	2.59789	96.7148	1.04807e-05	0.000645174		Akap2	1.25087	5.0134	182.287	2.53e-09	1.57e-07
Plcd4	1.16859	4.3053	278.96	1.26536e-62	8.6881e-61			Maff	3.52546	1.31268	120.205	5.70558e-28	3.89323e-26		Esrrg	2.19609	3.46222	96.604	1.0525e-05	0.000645174		St8sia2	1.88685	2.92602	181.9	2.57e-09	1.58e-07
Tmem119	1.81126	4.32153	278.207	1.84679e-62	1.26281e-60			Phf11b	5.95586	-0.665536	119.849	6.82474e-28	4.63773e-26		Tbc1d2b	1.3757	4.91528	96.5465	1.05482e-05	0.000645174		Tor3a	1.11175	6.27328	180.808	2.67e-09	1.64e-07
Csf2rb	2.94889	1.65705	277.943	2.10829e-62	1.43571e-60			Pdlim5	0.916541	5.11359	119.511	8.09432e-28	5.47793e-26		Plp2	1.88421	4.07716	95.9899	1.07751e-05	0.000656351		Cd24a	1.48115	6.15983	179.478	2.8e-09	1.71e-07
Tnfrsf1a	2.46448	2.84457	276.6	4.13493e-62	2.80433e-60			Fzd10	3.23275	1.09962	119.492	8.174e-28	5.50927e-26		Junb	2.71935	3.06817	95.2421	1.10896e-05	0.000672757		Prss23	1.93537	3.58684	179.094	2.84e-09	1.73e-07
Ampd3	1.57164	4.36326	276.372	4.63687e-62	3.13196e-60			Col13a1	3.92945	1.06242	118.863	1.12193e-27	7.53104e-26		Mpdz	1.53824	5.5327	94.7511	1.13025e-05	0.000681327		Tspan4	1.72562	3.42571	178.637	2.89e-09	1.75e-07
Trim56	1.27504	4.30859	276.262	4.89984e-62	3.29618e-60			Ifi204	5.31111	-0.461051	118.641	1.25489e-27	8.3895e-26		Haus8	2.2013	4.49995	94.7053	1.13226e-05	0.000681327		Atp5e	-1.03554	7.22453	177.981	2.95e-09	1.78e-07
Ifi27	1.34873	4.22144	274.077	1.46671e-61	9.82695e-60			Anxa2	2.36911	3.46336	118.432	1.39435e-27	9.28427e-26		Ecm2	2.31583	3.77416	94.3669	1.14726e-05	0.000687003		Ckap2	1.67552	3.03722	177.375	3.02e-09	1.81e-07
Parp14	2.48353	3.76822	273.508	1.9513e-61	1.30212e-59			Itgb5	1.48088	5.0639	118.055	1.68664e-27	1.11854e-25		Mcam	2.35089	2.95704	94.2847	1.15094e-05	0.000687003		Ifi44	3.34421	1.37435	177.211	3.04e-09	1.82e-07
Slc1a3	0.896794	9.44192	273.335	2.1287e-61	1.41482e-59			Ppl	2.52907	1.45331	117.416	2.32764e-27	1.53745e-25		Adamts8	2.6769	2.95493	94.1763	1.15582e-05	0.000687157		Sbno2	1.8952	3.43323	175.443	3.24e-09	1.93e-07
Irgm1	2.42288	3.97572	273.262	2.20834e-61	1.4619e-59			Gm8995	1.58734	2.61059	117.361	2.3928e-27	1.5742e-25		Man1c1	1.45799	4.58277	94.0008	1.16377e-05	0.000689126		Oasl2	3.22488	3.69375	175.321	3.25e-09	1.93e-07
Ccl12	5.69417	1.71859	273.231	2.2431e-61	1.47902e-59			Tap1	2.41435	1.39053	117.195	2.60126e-27	1.70455e-25		Ehd4	1.92598	2.52829	93.7588	1.17484e-05	0.000690816		Pappa	4.96788	1.68634	173.671	3.46e-09	2.04e-07
Timp1	4.82959	1.33155	272.416	3.37576e-61	2.21706e-59			Lag3	2.79438	0.680635	117.115	2.70906e-27	1.76817e-25		S100a10	1.28933	6.72443	93.6635	1.17924e-05	0.000690816		Rnd1	1.19035	5.09941	173.236	3.51e-09	2.07e-07
Ptpn6	2.23735	2.49925	271.817	4.55876e-61	2.98222e-59			Rnase4	2.08745	4.12418	116.409	3.86789e-27	2.51459e-25		Nox4	5.40552	0.630149	93.6349	1.18056e-05	0.000690816		Rarres2	1.25579	5.43752	172.256	3.64e-09	2.14e-07
Cfb	4.46669	1.58613	270.258	9.96788e-61	6.49515e-59			Ampd3	1.43409	4.62404	116.269	4.1497e-27	2.68722e-25		Tprkb	-1.37864	8.55021	93.0119	1.20987e-05	0.000705191		Fads3	1.26006	4.54493	171.65	3.73e-09	2.18e-07
Herc6	1.99647	3.9562	270.226	1.01305e-60	6.57531e-59			Mdfic	1.79532	1.80828	115.999	4.75653e-27	3.06815e-25		Eif4ebp1	1.87364	4.87661	90.9422	1.31402e-05	0.000762264		Uqcrfs1	-0.931006	8.16569	171.097	3.8e-09	2.21e-07
Fxyd1	1.60258	3.98247	269.966	1.15402e-60	7.46119e-59			Phf11d	2.82136	0.623268	115.743	5.41193e-27	3.47732e-25		Psrc1	2.72686	1.88205	90.8664	1.31805e-05	0.000762264		Olfml3	1.6438	3.24476	170.612	3.87e-09	2.25e-07
Itgb2	2.2183	2.74812	269.939	1.16993e-60	7.53468e-59			Eda2r	2.83406	1.17334	115.558	5.93871e-27	3.80101e-25		Ociad2	1.46318	4.83103	90.6401	1.33015e-05	0.000766281		Gpr98	2.62614	2.89622	169.518	4.04e-09	2.33e-07
Ltbp2	4.43849	1.4324	268.828	2.04347e-60	1.31098e-58			Ctsh	1.64639	2.0808	115.509	6.08898e-27	3.88214e-25		Dusp14	1.60731	4.26902	89.9875	1.36585e-05	0.000783809		Ifi202b	6.23481	1.10582	169.473	4.04e-09	2.33e-07
Ccr5	2.44021	2.59463	268.805	2.06659e-60	1.32071e-58			Herc6	1.18526	4.3552	115.434	6.32359e-27	4.01621e-25		Myl12a	1.26532	6.8486	89.537	1.39119e-05	0.000795279		Myl12a	1.05308	6.67888	168.975	4.12e-09	2.36e-07
Tnfrsf19	0.849973	6.35494	268.68	2.20035e-60	1.4008e-58			Bmp6	2.07143	2.38469	115.407	6.40997e-27	4.05548e-25		Slc38a1	1.36605	6.52131	89.3053	1.40445e-05	0.000799786		Sipa1	1.37721	4.8096	168.843	4.14e-09	2.36e-07
Slfn8	3.9212	2.66956	268.611	2.27847e-60	1.445e-58			Rarres2	1.67822	2.29032	115.088	7.52945e-27	4.74557e-25		Cd74	5.18143	4.86514	89.1976	1.41067e-05	0.000800262		Ahnak	1.95378	3.45315	166.133	4.59e-09	2.61e-07
Angpt1	1.4705	3.69853	268.452	2.46824e-60	1.5594e-58			Ahnak	1.50247	7.63491	114.978	7.95563e-27	4.99511e-25		Samd4	1.26978	6.26911	88.9924	1.42262e-05	0.000801428		Ltbp2	5.80277	1.04544	165.287	4.74e-09	2.69e-07
Gpam	0.994397	5.88071	266.998	5.11975e-60	3.22234e-58			Pbxip1	1.25613	5.39234	114.653	9.3762e-27	5.86474e-25		Mtr	1.85063	2.82566	88.9771	1.42351e-05	0.000801428		Agpat4	1.33327	4.50907	163.83	5.02e-09	2.83e-07
Ddx60	3.2116	2.70577	266.222	7.5553e-60	4.73732e-58			Gsta4	1.19307	4.3844	114.38	1.07574e-26	6.70331e-25		1300002K09Rik	5.24297	0.970526	88.8749	1.42952e-05	0.000801771		Uaca	1.306	3.96088	161.772	5.44e-09	3.06e-07
P2rx7	1.31842	3.80546	261.841	6.81144e-59	4.25485e-57			Gclm	0.790257	5.82254	114.119	1.2273e-26	7.61893e-25		Podxl	2.03646	3.06965	88.7717	1.43561e-05	0.00080216		Vasn	1.71203	3.37936	161.599	5.48e-09	3.07e-07
Esd	1.03817	5.49957	261.81	6.91939e-59	4.30609e-57			Gm4070	1.65251	3.67119	113.308	1.84771e-26	1.14274e-24		Glb1l2	2.2195	2.40479	88.2947	1.4642e-05	0.000815071		Cobll1	2.14473	2.86049	160.999	5.61e-09	3.13e-07
Tgif1	2.7452	1.97867	261.488	8.13345e-59	5.04274e-57			C3ar1	2.77627	1.67893	112.585	2.65958e-26	1.63872e-24		Agpat4	1.97375	5.31402	87.9662	1.4843e-05	0.000823176		Pawr	1.80194	3.84358	160.858	5.64e-09	3.14e-07
Cat	0.852922	5.77291	261.473	8.19146e-59	5.05982e-57			Aldh1l1	1.00003	5.47852	112.529	2.73596e-26	1.67952e-24		Ifi35	2.77067	2.92334	87.4152	1.5188e-05	0.000838058		Gldn	2.44678	3.90286	158.91	6.09e-09	3.37e-07
Adamts5	2.61635	2.84163	257.853	5.04001e-58	3.10166e-56			Bmp2k	0.957792	5.74436	111.954	3.65734e-26	2.2368e-24		Tfcp2l1	1.87375	4.70412	87.3585	1.52241e-05	0.000838058		Hk2	1.8806	3.18167	158.851	6.11e-09	3.37e-07
Gbp2b	4.44453	1.14316	257.749	5.31201e-58	3.25699e-56			Casp4	4.03781	0.0623797	111.592	4.38976e-26	2.67484e-24		Sema3b	2.85814	4.58636	87.2426	1.52982e-05	0.000839029		Aldh3a1	2.64857	1.51882	158.125	6.29e-09	3.46e-07
Nupr1	2.24476	3.26577	257.497	6.026e-58	3.68118e-56			F830016B08Rik	5.71861	-0.427369	111.296	5.09549e-26	3.09345e-24		Ifi202b	4.4859	0.847389	86.7056	1.56473e-05	0.000855021		Capg	2.05597	2.97005	157.402	6.47e-09	3.55e-07
Ikzf1	2.13847	2.47175	257.264	6.77628e-58	4.12435e-56			Myzap	3.0871	0.888333	110.868	6.32395e-26	3.82518e-24		Tnc	1.49029	6.71537	86.5204	1.577e-05	0.00085857		Vdr	4.97168	0.790461	157.287	6.51e-09	3.55e-07
Col4a5	1.4378	3.84645	256.447	1.02071e-57	6.1898e-56			Il13ra1	1.35984	2.95224	110.803	6.53554e-26	3.93874e-24		F2rl1	6.3495	0.120906	86.2053	1.59816e-05	0.000866915		Ecm2	2.57678	2.54152	156.278	6.78e-09	3.69e-07
Slc14a1	1.54687	4.61884	255.859	1.37174e-57	8.28832e-56			Ifih1	1.12878	3.10812	110.7	6.88532e-26	4.13445e-24		Pdlim1	2.71208	3.93098	84.3222	1.73231e-05	0.000936144		Gem	1.40176	5.60736	156.046	6.84e-09	3.71e-07
Rarres2	1.72016	2.90956	255.619	1.54677e-57	9.312e-56			Ikzf1	1.4615	2.5041	110.638	7.10273e-26	4.24954e-24		Rprm	1.53604	4.88717	84.2412	1.73838e-05	0.000936144		Cnn3	0.936663	9.9884	155.95	6.87e-09	3.71e-07
Itgb1	0.724758	6.05891	254.96	2.15307e-57	1.29153e-55			Col4a5	1.97204	2.91298	110.047	9.5685e-26	5.70283e-24		Adamtsl4	3.87529	3.60212	84.0706	1.75128e-05	0.000939686		Dlc1	1.15737	6.01589	155.391	7.03e-09	3.78e-07
Crybg1	2.09996	2.34276	252.705	6.67956e-57	3.99236e-55			Aox1	1.79384	3.53785	110.041	9.60085e-26	5.70283e-24		Sh3rf2	3.45046	1.10203	83.9751	1.75855e-05	0.00094019		Pdp1	1.5232	5.94687	154.397	7.32e-09	3.92e-07
Ctsb	0.801937	8.363	251.548	1.19417e-56	7.11192e-55			Rida	0.988196	4.90055	109.465	1.2838e-25	7.59835e-24		Parp10	2.91948	2.29298	83.4247	1.8012e-05	0.000959545		Anxa5	0.987308	8.06394	154.313	7.34e-09	3.92e-07
Naip2	2.61445	1.76705	250.7	1.82731e-56	1.08438e-54			Wdfy4	1.81388	2.21229	109.223	1.45037e-25	8.55355e-24		Ddx58	1.57465	3.65635	82.517	1.87441e-05	0.000994976		Lamc1	1.14409	5.40539	153.69	7.53e-09	4.01e-07
Ctsl	0.8532	6.27571	250.522	1.99779e-56	1.18132e-54			Gm44860	1.61789	2.08541	109.143	1.51028e-25	8.87517e-24		Apol9b	6.01643	0.626936	82.0871	1.91039e-05	0.00101047		Pir	1.68033	3.0443	152.481	7.92e-09	4.2e-07
Ccr1	2.69896	1.75644	249.869	2.77355e-56	1.63423e-54			Runx1	2.27733	1.31827	108.465	2.1257e-25	1.24474e-23		Tgm2	2.00457	3.47157	81.6629	1.94673e-05	0.00102362		Timp2	0.952006	7.73801	152.194	8.02e-09	4.24e-07
Idh2	1.26243	5.23338	249.653	3.09095e-56	1.81481e-54			Atf3	4.0006	1.58256	108.408	2.18768e-25	1.27651e-23		Rasgef1b	1.62232	3.96123	81.6365	1.94902e-05	0.00102362		Bicc1	1.43998	3.8193	151.479	8.26e-09	4.35e-07
Col4a6	1.75852	2.96049	247.915	7.39469e-56	4.32641e-54			Tgfbr1	0.813582	5.59307	108.017	2.66429e-25	1.54913e-23		Hist1h1d	5.22101	0.884974	81.3141	1.97727e-05	0.00102961		Ace2	5.59701	0.856179	151.223	8.35e-09	4.38e-07
Sla	1.57206	3.34233	246.825	1.27839e-55	7.45321e-54			Fam111a	1.39982	2.73517	107.538	3.39262e-25	1.9657e-23		Anxa5	1.17098	8.50789	81.252	1.98277e-05	0.00102961		Haus8	2.07031	4.09135	150.386	8.65e-09	4.52e-07
Ighm	1.60044	3.04542	245.992	1.94213e-55	1.12834e-53			Plek	1.27727	4.30708	106.793	4.94087e-25	2.85275e-23		Apol9a	9.00676	0.801082	151.309	1.98466e-05	0.00102961		Ccrn4l	1.38761	5.78573	150.002	8.79e-09	4.58e-07
Fam129b	1.5701	4.33454	245.778	2.16175e-55	1.25156e-53			Ccdc190	1.254	3.81708	106.655	5.29886e-25	3.04878e-23		Cttnbp2nl	1.1837	5.90431	81.1141	1.99505e-05	0.00102961		Osbpl3	1.69148	3.92429	149.906	8.82e-09	4.58e-07
Mmp19	2.39918	1.66154	244.784	3.56169e-55	2.0549e-53			Man2b1	1.12296	4.87942	105.903	7.74319e-25	4.4397e-23		Zfp185	2.81279	2.0338	81.1138	1.99508e-05	0.00102961		Sox4	1.37759	6.65217	149.704	8.9e-09	4.61e-07
Plxnb2	1.20898	5.70439	244.665	3.78018e-55	2.17341e-53			Lat2	2.1178	1.16442	105.812	8.10833e-25	4.63297e-23		Ptrf	1.70462	5.61316	81.018	2.00367e-05	0.00103047		Akr1c14	4.19509	2.13705	149.609	8.94e-09	4.61e-07
Hcls1	2.11221	2.22031	244.489	4.13052e-55	2.36665e-53			Bcl3	4.23597	-0.175213	105.778	8.2486e-25	4.69687e-23		Birc5	1.89481	1.66936	80.8209	2.02148e-05	0.00103325		Slc36a2	-1.82374	2.47635	149.32	9.05e-09	4.65e-07
Fat1	0.780937	7.00785	243.828	5.75479e-55	3.28596e-53			Arsi	4.20111	0.189324	105.733	8.43885e-25	4.78868e-23		Flna	1.99689	5.50888	80.8044	2.02299e-05	0.00103325		Tm4sf1	1.53205	3.73153	147.147	9.93e-09	5.07e-07
Ifi27l2a	5.12099	1.33945	242.316	1.2296e-54	6.99693e-53			C530044C16Rik	4.38689	-0.294507	105.648	8.80766e-25	4.98085e-23		Ddit3	1.37807	4.77218	80.211	2.07789e-05	0.00105393		Ugt1a6a	2.71302	2.53315	147.062	9.96e-09	5.07e-07
Gldn	2.47978	1.87515	242.252	1.26989e-54	7.20153e-53			Cyth4	1.82207	3.53712	105.562	9.19924e-25	5.18454e-23		Gtse1	3.48621	1.47003	80.1699	2.08176e-05	0.00105393		Hs3st1	1.51232	3.09882	147.044	9.97e-09	5.07e-07
Mx1	6.24229	1.31323	241.058	2.31219e-54	1.30678e-52			Gna13	0.840821	6.33303	105.2	1.10429e-24	6.20241e-23		Glis3	1.36718	5.69155	80.1382	2.08475e-05	0.00105393		Pdlim2	1.44534	4.14341	146.079	1.04e-08	5.27e-07
Gstm5	-0.784932	6.01515	240.938	2.45622e-54	1.38347e-52			Capg	2.57726	1.16362	104.862	1.30915e-24	7.32815e-23		9530053A07Rik	2.91235	0.25417	80.0536	2.09276e-05	0.00105398		Gadd45a	2.01703	3.60683	145.459	1.07e-08	5.39e-07
Vwa5a	1.18325	4.59837	238.292	9.26975e-54	5.20359e-52			Tnc	1.88385	4.88889	104.748	1.3869e-24	7.7371e-23		Socs3	2.97483	1.53784	79.9661	2.10109e-05	0.00105398		Plat	1.17341	6.12028	144.996	1.09e-08	5.49e-07
Hcar2	6.74809	0.547362	236.206	2.64238e-53	1.47831e-51			Pik3cg	1.52879	2.58633	104.48	1.58755e-24	8.82665e-23		Igf2	-1.2876	6.12396	79.9136	2.10611e-05	0.00105398		Ndufb6	-1.03443	6.03775	144.451	1.12e-08	5.6e-07
Cryzl2	1.83074	2.28835	235.949	3.00667e-53	1.67647e-51			Cfi	5.83242	-0.78068	104.262	1.77247e-24	9.82177e-23		Fads3	1.42179	4.75004	79.0045	2.1954e-05	0.00109497		Tnfaip3	1.87959	2.69104	144.116	1.13e-08	5.65e-07
Piezo2	2.3417	2.43212	235.926	3.04155e-53	1.69024e-51			Gal3st4	1.80474	1.75144	103.894	2.13396e-24	1.17853e-22		Spc25	2.00384	1.94953	78.8358	2.21249e-05	0.00109981		Gclc	1.32753	6.83566	144.077	1.13e-08	5.65e-07
Tlr1	3.5057	0.71856	235.788	3.25885e-53	1.80497e-51			Tmem173	1.67481	1.8687	103.401	2.7377e-24	1.50192e-22		Anxa2	1.38856	6.84428	78.0461	2.29474e-05	0.00113689		Fam129a	2.72328	2.18975	143.473	1.16e-08	5.79e-07
Gpc5	-1.28038	4.00098	235.486	3.79406e-53	2.09442e-51			Abca9	1.1749	4.13289	103.402	2.73634e-24	1.50192e-22		Arvcf	2.01052	5.16083	77.9357	2.30654e-05	0.00113894		Apobec1	1.4343	4.20575	143.319	1.17e-08	5.81e-07
Asap3	2.007	2.50363	234.785	5.39277e-53	2.96709e-51			Unc93b1	1.74096	2.84125	103.388	2.75513e-24	1.50647e-22		Uhrf1	2.18489	2.35343	77.4553	2.35878e-05	0.00116088		Ppp1r15a	1.09791	5.43299	142.984	1.19e-08	5.86e-07
Gbp9	2.0404	3.57829	234.65	5.7726e-53	3.16559e-51			Ms4a6c	3.685	-0.16621	103.199	3.03126e-24	1.65199e-22		Tlr4	2.27354	2.34303	77.1278	2.39525e-05	0.00117494		Bcl3	6.09936	0.46822	142.959	1.19e-08	5.86e-07
Chst2	0.696504	6.89087	232.954	1.35219e-52	7.39078e-51			Palld	2.0554	2.37102	103.092	3.20008e-24	1.73825e-22		Relb	1.77368	3.77131	76.983	2.4116e-05	0.00117684		Mxra8	1.16789	4.49155	142.572	1.21e-08	5.91e-07
Ttyh1	-0.663172	6.90201	232.946	1.35825e-52	7.39955e-51			Lgmn	0.84977	6.74141	103.003	3.34567e-24	1.81138e-22		Zc3hav1	2.32965	2.64807	76.9534	2.41496e-05	0.00117684		Galnt16	0.925272	6.80458	142.543	1.21e-08	5.91e-07
Kcnj10	0.941399	5.75603	232.631	1.59102e-52	8.63935e-51			Pard3b	1.28312	3.02324	102.88	3.56046e-24	1.92137e-22		Thbs1	2.49543	2.97543	76.8555	2.42612e-05	0.00117841		Rcan2	1.19871	6.83044	142.539	1.21e-08	5.91e-07
Tagln2	2.24694	2.53501	232.533	1.67099e-52	9.04405e-51			Cryzl2	1.69297	1.58261	102.638	4.02435e-24	2.16463e-22		Mrgprf	2.56353	1.66124	76.3645	2.48304e-05	0.00120213		Tnfrsf9	4.60351	0.436754	142.414	1.22e-08	5.92e-07
Birc3	2.3362	2.11739	231.702	2.53573e-52	1.36798e-50			Parp3	1.93544	2.71675	102.59	4.12132e-24	2.20959e-22		Adamtsl3	3.04857	2.62422	76.0215	2.5238e-05	0.00121449		Ifitm10	2.61668	1.48877	142.154	1.23e-08	5.97e-07
Frmd8	1.42545	3.13691	231.517	2.78363e-52	1.49686e-50			Selplg	1.49297	4.30537	102.427	4.47455e-24	2.39121e-22		Phldb2	2.24293	3.61023	76.0123	2.5249e-05	0.00121449		Ifit1	4.60103	1.83636	141.592	1.27e-08	6.1e-07
Irf8	2.38806	2.43505	231.111	3.4119e-52	1.82878e-50			Inpp5d	1.39033	4.1933	102.404	4.52785e-24	2.41188e-22		Tgif1	2.19435	2.83208	75.9346	2.53425e-05	0.00121505		Svip	-1.02936	6.84996	141.25	1.29e-08	6.16e-07
Uhrf1	2.82146	1.31863	230.816	3.95792e-52	2.11462e-50			Lamp2	0.648532	6.43631	102.365	4.61813e-24	2.45206e-22		Abcc1	1.66206	4.72859	75.3379	2.60755e-05	0.00124617		Iigp1	3.12911	1.27644	141.229	1.29e-08	6.16e-07
Flnc	4.09834	4.47471	230.709	4.17556e-52	2.22375e-50			Vwa5a	1.1664	4.31337	102.351	4.65127e-24	2.46174e-22		Osbpl3	2.21033	3.77194	74.7618	2.68087e-05	0.00127711		Galnt15	1.77851	2.88901	140.991	1.3e-08	6.21e-07
Gadd45a	2.3597	2.05522	229.714	6.88077e-52	3.65274e-50			Amotl1	1.06717	5.55178	102.262	4.86446e-24	2.56635e-22		Oasl1	7.01808	0.736761	74.6546	2.69479e-05	0.00127964		Mcl1	1.14103	8.10454	139.894	1.37e-08	6.5e-07
Igfbp5	0.980628	6.76504	229.655	7.08751e-52	3.75051e-50			Ifi27	1.6302	3.7317	101.665	6.57478e-24	3.45762e-22		Elf5	-2.0258	3.57336	74.5585	2.70735e-05	0.00128151		Cars	1.07948	5.15055	139.687	1.38e-08	6.54e-07
Spta1	3.59461	1.12925	229.572	7.38967e-52	3.89799e-50			Tnfsf8	3.92168	-0.346202	101.639	6.66205e-24	3.49239e-22		Tcf19	1.93067	3.24586	74.2125	2.75318e-05	0.00129907		Tmem43	1.13437	5.89201	139.643	1.38e-08	6.54e-07
Dcxr	1.88035	2.13922	228.123	1.5302e-51	8.04613e-50			Met	1.71702	3.73299	101.302	7.89691e-24	4.12663e-22		Casp4	5.14188	1.43312	73.8025	2.80877e-05	0.00131174		Man1c1	1.03052	5.47682	139.322	1.4e-08	6.59e-07
Nfkbie	2.39803	1.98314	227.341	2.26551e-51	1.1875e-49			Irf8	1.5263	2.4812	101.287	7.95792e-24	4.1454e-22		Mthfd1l	1.48626	2.75091	73.7656	2.81384e-05	0.00131174		H2-DMb1	4.17014	0.342756	139.308	1.4e-08	6.59e-07
Rida	1.28104	5.04228	224.592	9.01271e-51	4.70928e-49			Ifi47	3.21974	0.356597	100.705	1.06764e-23	5.54402e-22		Slc25a25	1.15158	5.52605	73.7641	2.81405e-05	0.00131174		Shroom3	2.22072	2.11745	139.053	1.42e-08	6.65e-07
Slc11a1	2.75031	1.08804	224.44	9.72401e-51	5.06502e-49			Lgals1	1.73375	3.22265	100.667	1.08818e-23	5.63295e-22		Slc11a1	3.40926	1.04936	73.7118	2.82125e-05	0.00131174		Ism1	2.73809	1.53256	138.941	1.43e-08	6.66e-07
Odc1	1.06312	5.18494	224.213	1.09014e-50	5.66057e-49			Chst2	0.655682	6.54646	100.334	1.28774e-23	6.64515e-22		Trip6	1.56123	4.56948	73.6907	2.82417e-05	0.00131174		Hnrnpa0	-0.883415	7.06784	138.759	1.44e-08	6.7e-07
Grin2c	-1.63469	3.46054	222.922	2.08425e-50	1.07888e-48			Adgrg5	4.32654	-0.209583	100.079	1.46448e-23	7.53364e-22		Slc5a5	1.92142	3.11378	73.6065	2.83584e-05	0.00131306		Tnc	1.16231	6.66943	138.539	1.45e-08	6.74e-07
Irf7	3.46166	2.38725	222.292	2.86109e-50	1.47639e-48			Fxyd1	1.70612	3.67281	99.8975	1.60494e-23	8.23056e-22		Map3k14	2.03806	3.57479	73.3857	2.86673e-05	0.00132248		Ddx58	1.42678	3.51804	138.136	1.48e-08	6.85e-07
Nlrc5	3.31185	1.4497	222.222	2.96347e-50	1.52449e-48			Epsti1	3.34114	0.0126367	99.3699	2.09481e-23	1.07095e-21		Iars	1.30441	5.47992	73.3342	2.87398e-05	0.00132248		Afap1l2	1.05429	6.03093	136.993	1.56e-08	7.19e-07
Sema3b	2.48295	2.87892	222.178	3.02889e-50	1.55333e-48			C1ra	1.66574	1.9957	98.8487	2.72551e-23	1.38908e-21		Tmem132b	1.16074	6.71465	73.1686	2.89749e-05	0.00132918		Myc	1.36861	4.5748	135.686	1.66e-08	7.6e-07
Tln1	1.04361	5.70376	221.216	4.90977e-50	2.51018e-48			Uba7	1.90199	2.0327	98.8229	2.7612e-23	1.40294e-21		Gna14	2.57057	0.586654	73.0434	2.91545e-05	0.0013333		Tnfrsf1a	0.924097	5.65313	135.655	1.66e-08	7.6e-07
Parp12	1.80726	3.27247	220.932	5.66301e-50	2.8864e-48			Cd300c2	2.27765	1.10276	98.2486	3.69022e-23	1.86922e-21		Mthfd2	1.62699	4.12155	72.9563	2.928e-05	0.00133494		F2r	1.28164	5.37078	135.147	1.7e-08	7.76e-07
Kcnk6	2.05166	1.98164	220.543	6.88589e-50	3.49896e-48			Ptpn6	1.96332	2.29149	98.1419	3.89443e-23	1.96663e-21		H2-Q10	3.27554	0.25392	72.605	2.97936e-05	0.0013542		Trp53	1.09575	5.47507	134.503	1.75e-08	7.97e-07
Cd74	2.86335	3.63724	219.396	1.22501e-49	6.20572e-48			Chil1	1.38253	3.6956	98.0682	4.04222e-23	2.03504e-21		Trim30a	3.25263	0.886526	72.229	3.03559e-05	0.00137555		Cltb	0.919995	7.29124	133.676	1.82e-08	8.24e-07
Runx1	3.13651	1.40556	219.388	1.2301e-49	6.21255e-48			Cd86	1.94068	1.24403	97.7217	4.81508e-23	2.41676e-21		Irf9	1.49033	3.8074	72.16	3.04605e-05	0.00137609		Mrgprf	5.89702	0.736084	133.627	1.82e-08	8.24e-07
Maff	3.61585	1.75921	217.153	3.77998e-49	1.90328e-47			Hcls1	1.81464	2.04462	97.7142	4.8334e-23	2.4186e-21		Fam129a	1.85396	3.0864	72.0547	3.0621e-05	0.00137915		H2-Eb1	4.25925	1.03501	133.588	1.83e-08	8.24e-07
H2-Q4	2.88176	1.52604	216.967	4.14837e-49	2.08245e-47			Foxj1	2.02604	2.41199	97.4658	5.47933e-23	2.73354e-21		Ptgr1	1.50479	4.17755	71.832	3.09641e-05	0.00138745		Rhoc	0.923625	6.88101	132.442	1.93e-08	8.67e-07
Cysltr1	2.45378	1.69386	216.452	5.37398e-49	2.68958e-47			Ifi209	4.84478	-0.881332	97.304	5.94591e-23	2.95737e-21		Kif18b	3.44834	1.1772	71.8141	3.0992e-05	0.00138745		2610034M16Rik	-0.943259	5.7149	131.826	1.98e-08	8.9e-07
Bglap2	8.74155	-0.287647	216.226	6.02073e-49	3.00422e-47			Chrdl1	1.27276	3.75448	97.2412	6.13759e-23	3.04354e-21		Slc39a4	3.98981	2.51897	71.5168	3.14578e-05	0.00140408		Pstpip1	1.45303	3.21372	131.174	2.05e-08	9.16e-07
Npc2	1.03886	5.03956	215.919	7.02445e-49	3.48413e-47			Wwtr1	1.05987	4.85803	97.2183	6.20886e-23	3.06967e-21		Lamc2	2.0546	1.42988	71.1547	3.20374e-05	0.00142566		Cyp1b1	1.7418	4.32438	130.975	2.07e-08	9.22e-07
Fermt3	2.25421	1.91502	215.923	7.00993e-49	3.48413e-47			Ucp2	1.76389	3.18489	96.2187	1.02866e-22	5.07054e-21		Prnd	3.30281	1.44841	71.072	3.21716e-05	0.00142736		St6gal1	1.02914	6.64291	130.742	2.09e-08	9.29e-07
Tnfrsf12a	3.09671	1.99084	215.591	8.28093e-49	4.09512e-47			Timp1	4.62756	-0.0876119	95.4956	1.48218e-22	7.28429e-21		Lamc1	1.29703	5.50856	70.9168	3.24254e-05	0.0014304		1110058L19Rik	-1.07063	4.96675	130.417	2.12e-08	9.41e-07
Fam111a	2.05597	2.89879	215.466	8.81918e-49	4.34835e-47			Cd52	2.97295	0.692488	95.0582	1.84867e-22	9.0585e-21		Col6a1	2.98004	4.41157	70.9125	3.24324e-05	0.0014304		H2-Q4	1.0449	4.78728	129.124	2.26e-08	9.99e-07
Rhoh	2.47567	1.36786	214.298	1.58594e-48	7.79647e-47			Gpr35	3.33106	-0.0598399	94.9284	1.97398e-22	9.64389e-21		Nusap1	2.15683	2.65381	70.6829	3.28128e-05	0.00144289		Gstm2	2.45997	1.55777	127.087	2.49e-08	1.1e-06
Prkcd	1.0042	4.40803	213.576	2.27911e-48	1.1171e-46			Plscr2	2.34242	0.477713	94.8816	2.02118e-22	9.84537e-21		Prl2a1	8.12042	-0.0194544	126.266	3.32092e-05	0.00145197		Amotl2	1.23131	4.60223	126.935	2.51e-08	1.1e-06
Ecm1	2.2672	2.27054	213.214	2.73302e-48	1.33564e-46			Adamts5	1.9826	2.17165	94.0628	3.05667e-22	1.48455e-20		Slfn8	2.72707	0.675077	70.4437	3.32148e-05	0.00145197		Fosl1	3.1849	1.82095	126.674	2.55e-08	1.12e-06
Zbp1	6.01108	1.09046	211.713	5.80999e-48	2.83105e-46			Siglec1	3.381	-0.209475	93.9855	3.17849e-22	1.53919e-20		Ifitm3	2.76544	6.52829	70.2974	3.34637e-05	0.00145857		Col4a5	1.23433	5.37403	126.593	2.56e-08	1.12e-06
Myo1e	1.2668	3.84933	211.685	5.89147e-48	2.86236e-46			Idh2	1.03586	4.8749	93.5244	4.01224e-22	1.93726e-20		Tmem108	1.93366	4.19085	70.2191	3.3598e-05	0.00146014		Map3k14	1.55662	3.08059	126.518	2.57e-08	1.12e-06
Spi1	2.6309	1.05303	210.957	8.4949e-48	4.1152e-46			Nfkbie	1.9721	1.54473	93.4314	4.20516e-22	2.02448e-20		Fam167a	1.24584	6.71628	70.1244	3.37611e-05	0.00146295		Bre	1.03353	5.92458	126.2	2.61e-08	1.13e-06
Tnfrsf9	4.03901	0.483909	210.747	9.43832e-48	4.55893e-46			Asap3	1.75938	2.33639	93.4189	4.23186e-22	2.03142e-20		Casq1	2.15494	3.52449	69.9774	3.40164e-05	0.00146973		Cd14	2.82199	1.55295	126.127	2.62e-08	1.13e-06
Adgrg5	6.0869	-0.0714101	210.566	1.03352e-47	4.97768e-46			Rac2	2.61219	1.54633	93.1271	4.90417e-22	2.34732e-20		Arhgef2	1.96111	6.54746	69.3862	3.50681e-05	0.00151077		Kctd10	0.927693	5.6175	126.029	2.63e-08	1.14e-06
Ctsc	1.62389	4.40804	210.52	1.05783e-47	5.08001e-46			Tbxas1	1.87104	1.95256	93.0532	5.09062e-22	2.42952e-20		Slc1a5	2.02869	2.55801	69.32	3.51883e-05	0.00151157		Shmt2	1.09526	5.8802	125.436	2.71e-08	1.17e-06
Tlr7	1.93049	3.60138	210.022	1.35839e-47	6.50462e-46			Tnfrsf1a	2.16985	2.05285	92.9597	5.33696e-22	2.53975e-20		Pycr1	2.40881	1.60406	69.2302	3.53523e-05	0.00151424		Tubb6	1.33895	4.08916	124.813	2.79e-08	1.2e-06
Blvrb	1.81122	2.62221	209.87	1.466e-47	6.99972e-46			Nrg1	1.15089	4.9615	92.9515	5.35907e-22	2.54294e-20		Otud1	1.64028	4.4936	68.8744	3.60115e-05	0.00153804		Rcsd1	1.83085	2.17716	124.691	2.81e-08	1.2e-06
Casp4	3.5166	0.779318	209.514	1.7534e-47	8.348e-46			Oas2	3.14499	0.121514	92.7943	5.80233e-22	2.74538e-20		Plxnd1	2.6422	5.90502	67.8379	3.80219e-05	0.00161591		Cnn2	1.90505	1.98691	124.161	2.88e-08	1.23e-06
Bcas1	0.677045	6.54351	208.235	3.33358e-47	1.5826e-45			Lyn	1.57227	3.4682	92.1019	8.23262e-22	3.88415e-20		Serpind1	-1.97312	1.31209	67.8228	3.80521e-05	0.00161591		Foxj1	1.37757	5.46435	123.927	2.92e-08	1.24e-06
Ccl8	7.08854	-0.295044	207.531	4.74916e-47	2.2482e-45			Gpam	0.759431	5.65473	91.9541	8.87086e-22	4.17335e-20		Osmr	1.32201	4.70412	67.5792	3.85453e-05	0.00162927		Gpc4	1.10957	5.19373	123.279	3.02e-08	1.28e-06
Siglecf	4.16871	1.09764	207.262	5.43654e-47	2.56629e-45			Socs3	3.07499	2.22841	91.9019	9.10794e-22	4.27271e-20		C4b	2.18318	5.91608	67.5593	3.85859e-05	0.00162927		Fbln7	2.46546	1.91678	122.525	3.13e-08	1.33e-06
Eif2ak2	1.60123	4.28927	206.897	6.53029e-47	3.07386e-45			F11r	1.3715	2.18675	91.3515	1.20289e-21	5.62699e-20		9930012K11Rik	2.453	0.326365	67.2595	3.92048e-05	0.00165071		Hist1h1d	3.31932	0.618074	121.839	3.24e-08	1.37e-06
Irf1	1.61556	3.2219	206.871	6.61438e-47	3.10465e-45			Tagln2	2.21502	2.05464	91.1818	1.31062e-21	6.11363e-20		Aldh1l2	1.61786	3.86039	66.8954	3.99732e-05	0.00167831		Nrep	-0.849014	7.28767	121.462	3.31e-08	1.39e-06
Itih5	0.794466	6.09527	205.619	1.24117e-46	5.80937e-45			H2-Q4	2.66008	1.07009	91.1196	1.35248e-21	6.29113e-20		Dap	1.4976	5.4483	66.6918	4.04112e-05	0.00169192		Dusp1	1.05602	4.86201	120.608	3.46e-08	1.45e-06
Lgals3	3.43773	1.49069	204.978	1.71229e-46	7.99196e-45			Ifi35	2.00611	1.27344	91.1078	1.36052e-21	6.31076e-20		Knstrn	2.37038	2.8196	66.611	4.05865e-05	0.00169449		Kdelr3	1.59335	3.03726	120.268	3.52e-08	1.47e-06
Il1a	3.46534	1.16992	204.487	2.1914e-46	1.01995e-44			Plcb2	1.48906	2.01482	91.0667	1.38911e-21	6.42532e-20		Fam64a	2.62226	1.3852	66.5531	4.0713e-05	0.001695		Taldo1	0.87937	7.3815	119.697	3.62e-08	1.51e-06
C3ar1	2.64345	2.10236	203.858	3.00601e-46	1.39519e-44			Kcnj10	0.77247	6.1158	90.928	1.48994e-21	6.87245e-20		Slc7a1	2.34355	5.44689	66.4298	4.09835e-05	0.00170012		Adamts2	1.85115	1.96044	119.292	3.7e-08	1.54e-06
Pard3b	1.30934	3.61053	202.885	4.90147e-46	2.2686e-44			Ube2l6	1.79058	1.55851	90.654	1.71126e-21	7.87132e-20		Epha2	3.57184	0.769549	66.3931	4.10645e-05	0.00170012		Nudt10	-1.01098	4.61311	119.142	3.73e-08	1.55e-06
Prune2	1.11353	5.11945	202.34	6.44534e-46	2.97488e-44			Ptpn14	1.37315	2.20162	90.5379	1.81466e-21	8.32373e-20		Tinf2	1.15534	4.49135	66.2912	4.12905e-05	0.00170148		Eda2r	3.72015	1.96551	118.75	3.81e-08	1.58e-06
S100a16	1.10986	4.14073	202.215	6.86188e-46	3.15837e-44			Sema3c	0.992307	5.24498	90.0455	2.32747e-21	1.06464e-19		Cdk1	2.82454	2.37924	66.2751	4.13264e-05	0.00170148		Nppc	2.82387	1.23148	118.481	3.86e-08	1.59e-06
Plekhb1	0.593538	6.8128	201.928	7.92834e-46	3.63915e-44			Afap1l2	1.37236	3.71004	89.5836	2.93945e-21	1.34086e-19		Lgals1	2.94923	8.08963	66.1384	4.16323e-05	0.00170256		B2m	1.01575	7.39972	118.402	3.88e-08	1.6e-06
Foxj1	2.19672	2.54885	201.91	8.00073e-46	3.66226e-44			Cd63	1.62391	4.03659	89.4369	3.16577e-21	1.44012e-19		Eda2r	4.4913	2.0167	66.1158	4.16829e-05	0.00170256		Samd4	1.11407	5.99202	118.236	3.91e-08	1.61e-06
Pik3cg	1.64969	2.80887	199.654	2.48492e-45	1.13432e-43			Trim56	1.25101	3.95476	89.3372	3.32943e-21	1.51041e-19		Adh7	5.78246	-0.571392	66.1099	4.16964e-05	0.00170256		Gm1110	4.52887	0.138138	116.321	4.33e-08	1.77e-06
Anxa5	1.02812	5.35695	198.526	4.37997e-45	1.99391e-43			Itpripl2	1.39194	2.85127	89.104	3.74586e-21	1.69467e-19		Gpc4	1.19305	5.53474	66.0022	4.19398e-05	0.00170781		Cdsn	4.26867	0.81472	115.955	4.41e-08	1.8e-06
Ifi204	4.73959	0.440262	198.483	4.47556e-45	2.03186e-43			Tgfb3	1.65704	4.29763	89.0449	3.85952e-21	1.74132e-19		Myh10	1.37269	5.90977	65.9142	4.21401e-05	0.0017102		Chchd2	-0.804084	8.03058	115.787	4.45e-08	1.81e-06
Fstl1	0.941306	5.47637	198.361	4.75963e-45	2.15493e-43			Kcnk6	1.44708	1.93828	88.9759	3.99657e-21	1.79824e-19		BC030867	2.99132	1.10985	65.8755	4.22286e-05	0.0017102		Ak4	-0.771596	7.18999	115.389	4.55e-08	1.85e-06
Bdkrb2	3.21565	2.19775	198.33	4.83311e-45	2.18225e-43			Rab3il1	1.25568	2.7982	88.8838	4.187e-21	1.8788e-19		Phldb1	1.9278	5.07374	65.8022	4.23965e-05	0.00171234		Zc3hav1	1.97314	2.18461	114.866	4.68e-08	1.89e-06
Itpripl2	1.47253	3.19599	198.195	5.17385e-45	2.32978e-43			Pycard	1.38758	2.55336	88.782	4.40799e-21	1.97261e-19		Plekha2	1.49702	3.86947	65.6521	4.27435e-05	0.00172167		Sytl2	1.32223	4.60316	114.684	4.72e-08	1.91e-06
Gatm	0.987301	5.35399	197.949	5.85335e-45	2.62863e-43			Rnaset2b	1.2301	4.4645	88.4566	5.19635e-21	2.31912e-19		Pqlc3	2.75073	1.56051	65.4809	4.31437e-05	0.00173309		Ttpa	-0.930384	6.70181	114.508	4.77e-08	1.92e-06
Gnai2	0.701043	6.4409	195.902	1.63707e-44	7.33195e-43			Npl	1.79031	2.24843	88.2874	5.6604e-21	2.51941e-19		Pdlim7	3.46548	6.11675	65.374	4.33959e-05	0.00173844		Iqgap2	1.52681	3.60837	114.427	4.79e-08	1.92e-06
Isg15	4.25899	0.449343	195.307	2.20842e-44	9.86426e-43			Lair1	1.13419	3.98391	88.2264	5.83753e-21	2.59127e-19		F2r	1.17869	5.20786	65.3256	4.35108e-05	0.00173844		Gbe1	1.28907	5.26932	114.079	4.88e-08	1.96e-06
Lsp1	1.90716	2.04473	195.028	2.54084e-44	1.13186e-42			Nlrc5	2.92016	1.02303	88.1094	6.19334e-21	2.74184e-19		Gch1	4.01366	0.296283	65.2009	4.38082e-05	0.00174563		Rnd3	1.18244	6.1429	113.604	5.01e-08	2e-06
Plscr2	1.97081	2.01462	194.611	3.13324e-44	1.39203e-42			E230029C05Rik	1.50436	2.03372	87.7135	7.56546e-21	3.34033e-19		Foxs1	2.97902	1.14742	64.9911	4.43146e-05	0.00176109		Ddr2	1.76457	5.56555	113.503	5.03e-08	2.01e-06
Sgca	4.28119	0.300851	194.473	3.35741e-44	1.48765e-42			Stx11	6.36142	-0.983226	87.11	1.02652e-20	4.52023e-19		Slc24a4	1.67936	2.40443	64.5894	4.53048e-05	0.00179564		Sptssa	-1.0297	6.60127	112.725	5.25e-08	2.09e-06
Abca9	1.16515	4.70207	193.149	6.52991e-44	2.88566e-42			Glb1l2	1.85476	1.5305	87.0854	1.03934e-20	4.56451e-19		Rarres2	1.62819	6.1612	64.2562	4.61472e-05	0.00182416		Nox4	4.99173	0.578625	112.418	5.34e-08	2.12e-06
Pla2g4a	1.64268	2.8464	192.448	9.28897e-44	4.09404e-42			Naip5	2.03089	0.723432	87.0403	1.06333e-20	4.65749e-19		Csmd1	1.31981	4.11314	64.0981	4.65538e-05	0.00183536		Fabp5	-0.784075	10.5287	112.166	5.42e-08	2.14e-06
Aif1	1.55169	2.65783	192.439	9.33219e-44	4.10221e-42			Ptgr1	2.61974	0.78379	86.8014	1.19982e-20	5.24143e-19		Adm2	9.07783	0.868677	111.939	4.66905e-05	0.00183587		Pltp	1.28493	4.23839	111.964	5.48e-08	2.16e-06
Gm4951	4.3446	1.17156	191.956	1.1894e-43	5.21451e-42			Phyhd1	1.4908	2.29807	86.6393	1.30236e-20	5.67437e-19		Spta1	8.33084	0.170729	111.174	4.76026e-05	0.0018668		Sdhc	-0.726895	8.33853	111.667	5.57e-08	2.19e-06
Arhgap11a	2.0548	1.76441	190.693	2.24371e-43	9.81094e-42			Aspg	1.82958	1.79358	86.3231	1.52813e-20	6.64052e-19		Lgi2	2.26618	2.40689	63.5108	4.81039e-05	0.00188134		Aldh18a1	1.23291	5.41401	111.391	5.65e-08	2.22e-06
Pawr	2.46752	1.26157	190.303	2.73035e-43	1.19075e-41			Irf5	1.71671	1.80724	85.613	2.18827e-20	9.48423e-19		Fhod3	1.41671	3.11078	63.4654	4.82265e-05	0.00188134		Aadat	2.78912	1.4524	111.319	5.68e-08	2.22e-06
Tap1	1.7983	2.18444	190.013	3.15854e-43	1.37388e-41			Npsr1	-1.47864	3.40867	85.4002	2.437e-20	1.05346e-18		Dusp1	1.34148	4.88934	63.3421	4.85614e-05	0.00188944		Slc1a5	1.95729	2.7014	111.31	5.68e-08	2.22e-06
Dtx3l	1.39902	3.61191	189.15	4.87496e-43	2.11494e-41			Rhoh	1.96698	1.13529	85.1642	2.74592e-20	1.1839e-18		Slc6a19	4.00899	-0.17364	63.2008	4.89485e-05	0.00189954		Tcf19	1.31249	3.31581	110.773	5.85e-08	2.28e-06
S1pr1	-0.732292	6.39933	188.652	6.25936e-43	2.70848e-41			Akr1c14	1.63123	2.10711	85.0447	2.91702e-20	1.2544e-18		Frmd6	1.18087	4.37588	63.0073	4.94848e-05	0.00191053		Cryab	0.844145	8.05954	110.628	5.9e-08	2.29e-06
Siglec1	3.68769	1.35913	188.585	6.47344e-43	2.79384e-41			Ctsz	0.903032	4.98371	84.9454	3.0672e-20	1.31555e-18		Zbtb42	2.49085	1.28108	63.0058	4.9489e-05	0.00191053		Cox5a	-0.864764	7.90967	110.388	5.98e-08	2.31e-06
Ddias	2.32049	1.13443	188.535	6.64086e-43	2.85867e-41			Prdx1	0.705372	6.61227	84.8569	3.20755e-20	1.37218e-18		Hist1h3d	3.18239	0.731945	62.9038	4.97748e-05	0.00191659		Tle3	0.930282	6.18098	110.24	6.03e-08	2.33e-06
Arhgap30	1.7525	2.64916	188.474	6.84706e-43	2.93981e-41			Gm37310	1.33056	2.98914	84.7909	3.31639e-20	1.41508e-18		Glycam1	1.34396	4.26497	62.545	5.07969e-05	0.00195089		Pole4	-0.853808	6.40397	109.94	6.13e-08	2.36e-06
Wdfy4	2.16595	2.23796	187.471	1.13314e-42	4.85262e-41			Hpgds	1.10424	3.88046	84.5394	3.76628e-20	1.6029e-18		Nek6	1.33723	7.23786	62.4949	5.09416e-05	0.0019514		Scube3	2.57874	1.64634	109.774	6.19e-08	2.38e-06
Cd151	1.45366	4.5836	187.179	1.31223e-42	5.60514e-41			Cela1	1.85793	1.03057	84.5208	3.80196e-20	1.61393e-18		Psmb9	2.25099	1.27496	62.3639	5.13227e-05	0.00196095		Usp18	2.88545	1.20964	109.714	6.21e-08	2.38e-06
Phyhd1	1.86204	2.48203	187.119	1.35296e-42	5.76432e-41			Pxdc1	1.61709	2.0027	84.3075	4.23504e-20	1.79316e-18		Tnfsf18	7.9447	-0.175705	107.822	5.18931e-05	0.00197766		Il34	1.16104	4.11921	109.43	6.31e-08	2.41e-06
Gna14	2.23887	2.1278	186.583	1.77064e-42	7.52455e-41			9930111J21Rik2	1.07766	3.24443	84.2404	4.38118e-20	1.85029e-18		Sipa1	1.71128	4.82841	61.9446	5.25663e-05	0.00199734		Usp53	1.19501	5.63619	109.385	6.32e-08	2.41e-06
Rnase4	1.37264	3.87768	186.336	2.00553e-42	8.50098e-41			9930111J21Rik1	1.49856	1.81458	84.0885	4.73103e-20	1.99295e-18		Col18a1	2.78962	3.24002	61.8643	5.28089e-05	0.00199734		Spata13	1.14749	4.2104	108.565	6.62e-08	2.52e-06
Rasal3	2.44793	1.22199	185.883	2.51756e-42	1.06442e-40			Parp10	1.93957	1.12912	84.0329	4.86612e-20	2.04464e-18		Tpx2	1.89866	3.26506	61.8429	5.28738e-05	0.00199734		Nop9	0.851039	5.65303	108.455	6.67e-08	2.53e-06
Glis3	1.24453	4.13487	185.395	3.21784e-42	1.35705e-40			Gna14	2.23352	1.23331	83.8566	5.31986e-20	2.22961e-18		Rspo1	1.09692	4.82508	61.8188	5.29469e-05	0.00199734		Cdkn1a	1.19528	5.6111	108.229	6.75e-08	2.55e-06
Oasl1	4.90107	0.347863	185.117	3.69975e-42	1.55633e-40			Epb41l2	0.583836	6.47232	83.5688	6.1537e-20	2.57256e-18		Pla2g4a	2.9752	1.96457	61.7497	5.31575e-05	0.0020002		Mboat1	1.77582	2.11456	107.916	6.87e-08	2.59e-06
Ptgs1	1.23474	3.61898	184.956	4.01316e-42	1.68391e-40			Slc11a1	2.4945	0.859297	83.488	6.41048e-20	2.67314e-18		Scd4	2.69322	0.447494	61.5584	5.37455e-05	0.00201722		Tgif1	1.88975	3.10426	107.505	7.04e-08	2.65e-06
Id3	1.98025	2.74134	184.543	4.93784e-42	2.06668e-40			G6pdx	0.841016	4.935	82.9776	8.2987e-20	3.4518e-18		Rcan2	1.47956	5.76407	61.3981	5.42449e-05	0.00203084		Tnfaip1	0.857483	7.60601	107.173	7.17e-08	2.69e-06
Usp18	3.79242	1.74696	184.282	5.63071e-42	2.35075e-40			Rbp1	2.08356	1.53566	82.934	8.48411e-20	3.52005e-18		Piezo1	2.3928	3.29293	61.1904	5.49004e-05	0.00205021		Nfil3	1.83407	2.90816	107.088	7.21e-08	2.7e-06
Pamr1	1.18679	4.01928	184.051	6.32455e-42	2.6338e-40			Apobr	2.38417	0.236976	82.8134	9.01781e-20	3.73211e-18		Cyr61	2.16799	5.53425	61.0791	5.52556e-05	0.00205525		Lpar1	1.31713	4.5533	106.949	7.26e-08	2.71e-06
Dock8	1.71858	2.8442	183.702	7.53794e-42	3.13126e-40			Mmp19	2.42236	0.673569	82.496	1.05884e-19	4.37115e-18		Mocos	2.07203	1.47617	61.0616	5.53118e-05	0.00205525		Lars2	-1.52367	12.0192	106.785	7.33e-08	2.73e-06
Gsta3	2.84935	1.36722	183.625	7.83531e-42	3.24667e-40			Casp8	1.50142	1.84016	82.1699	1.24876e-19	5.14232e-18		Cenpf	1.80914	1.23253	60.8001	5.61591e-05	0.00208153		Rrad	2.8561	0.627527	105.983	7.68e-08	2.85e-06
Shroom3	2.01686	1.99768	183.253	9.44645e-42	3.90453e-40			Sp110	1.87803	0.899634	82.0223	1.34557e-19	5.5272e-18		Ephx1	2.36418	7.34929	60.5409	5.70151e-05	0.00210324		Tlr4	1.79915	2.72524	105.978	7.68e-08	2.85e-06
Amotl2	1.12648	3.89907	182.91	1.12216e-41	4.62675e-40			Ptgfr	2.36537	0.23999	82.0154	1.35033e-19	5.53299e-18		Serpinh1	1.05896	7.14614	60.537	5.70279e-05	0.00210324		Ano6	1.10022	4.75481	105.7	7.81e-08	2.89e-06
G6pdx	1.01522	4.81944	182.842	1.16137e-41	4.77657e-40			Il10ra	1.18973	2.99488	81.9321	1.40842e-19	5.75676e-18		Dnajb13	2.15575	0.89304	60.2769	5.79038e-05	0.00213026		Ripk2	1.24342	3.35758	105.436	7.93e-08	2.92e-06
Lat2	2.45606	1.23532	182.65	1.27873e-41	5.24626e-40			Plagl1	1.11479	4.24733	81.9152	1.42054e-19	5.79196e-18		Lsp1	2.19583	3.61546	60.2244	5.80824e-05	0.00213155		Relb	1.48155	3.32505	105.288	8e-08	2.94e-06
2810459M11Rik	1.06872	3.81311	182.19	1.61201e-41	6.59732e-40			H2-Q6	4.03277	-0.602212	81.781	1.52037e-19	6.1837e-18		Fstl3	5.38217	0.501858	60.1107	5.84721e-05	0.00213536		Slc12a8	3.04605	1.54745	105.117	8.08e-08	2.96e-06
Tmem173	1.98765	2.1505	182.127	1.66392e-41	6.79305e-40			Ugp2	0.574224	6.0913	81.3931	1.85001e-19	7.50594e-18		Adam12	1.73245	2.97985	60.1103	5.84735e-05	0.00213536		Slc38a2	1.3539	5.71362	105.023	8.12e-08	2.97e-06
Bmp6	1.64341	2.88432	181.962	1.80712e-41	7.35958e-40			Ccl9	1.90008	1.84061	81.374	1.86796e-19	7.56022e-18		Gbp3	1.91009	5.16687	59.9811	5.89201e-05	0.00214639		Klf6	1.08243	5.80386	104.84	8.21e-08	3e-06
Ddit4l	1.76278	2.86134	181.609	2.15843e-41	8.76883e-40			Vgll3	1.68399	1.35869	81.2096	2.03007e-19	8.19624e-18		Sesn2	1.40838	4.77133	59.8187	5.94878e-05	0.00216178		Zyx	1.23616	5.26254	104.718	8.27e-08	3.01e-06
Agt	-1.54774	2.72445	181.594	2.17475e-41	8.81359e-40			Lpin3	2.70143	0.522346	81.1338	2.10937e-19	8.49562e-18		Tor3a	1.26691	6.33207	59.609	6.02309e-05	0.00218345		Rin3	2.11324	1.60442	104.442	8.4e-08	3.05e-06
Parp10	1.96349	1.5713	181.002	2.92801e-41	1.18374e-39			Igfbp2	1.9102	3.2312	80.6872	2.64428e-19	1.06241e-17		Prc1	2.66424	3.08852	59.4493	6.08047e-05	0.00219888		Tpx2	1.09955	3.83191	103.962	8.64e-08	3.13e-06
Gclm	0.906084	5.59266	180.769	3.29169e-41	1.32754e-39			Add3	0.807545	7.12969	80.5822	2.78853e-19	1.11494e-17		Lama5	2.25099	2.93358	58.9676	6.25772e-05	0.00225749		Frmd5	1.31785	3.61004	103.725	8.76e-08	3.17e-06
Alox5ap	1.99847	1.51754	180.58	3.61997e-41	1.4564e-39			Abhd4	0.970802	5.39326	80.5844	2.78554e-19	1.11494e-17		Hc	2.55145	1.16952	58.7904	6.32455e-05	0.00227607		Fam174b	1.07099	4.69574	103.233	9.02e-08	3.26e-06
Fes	1.76623	2.17634	180.105	4.59803e-41	1.84543e-39			Ctnnal1	0.7973	4.66142	80.5448	2.8419e-19	1.13353e-17		Alox8	-1.47825	2.30955	58.5685	6.4095e-05	0.00230107		Fbln5	2.33954	2.10819	102.98	9.16e-08	3.3e-06
Cd86	2.18082	1.66723	180.006	4.83239e-41	1.93482e-39			Samd9l	1.31347	3.47327	80.4549	2.97422e-19	1.18345e-17		Taldo1	1.22783	7.63173	58.3299	6.50246e-05	0.00232882		Sorbs3	1.09116	6.9278	102.566	9.39e-08	3.37e-06
Apob	3.6669	0.49486	179.714	5.59599e-41	2.23517e-39			Tlr1	2.74905	0.329319	79.7944	4.15475e-19	1.64921e-17		Emp3	2.86489	3.14708	58.1792	6.56203e-05	0.00234451		Tax1bp3	0.777697	6.15323	102.348	9.51e-08	3.41e-06
Pbk	3.37315	0.37681	179.548	6.0822e-41	2.42355e-39			Plxnb2	0.947038	5.26945	79.1659	5.71071e-19	2.26141e-17		Layn	2.31432	1.83139	57.92	6.66613e-05	0.00237599		Nbl1	0.827736	5.68691	102.262	9.56e-08	3.42e-06
Hbegf	1.5603	3.79672	179.023	7.92175e-41	3.14899e-39			B4galt1	1.46367	1.99694	79.1278	5.82197e-19	2.29996e-17		Ttr	-1.13029	10.4209	57.8154	6.70872e-05	0.00238545		Sorbs1	0.861021	6.46866	102.077	9.67e-08	3.45e-06
Tlr13	2.01852	2.57765	178.747	9.10059e-41	3.60896e-39			Cd300lf	2.49009	0.964556	79.0039	6.19885e-19	2.443e-17		Lhfpl2	1.02765	6.5756	57.7065	6.75341e-05	0.0023944		Rgcc	-0.804636	7.02064	101.981	9.72e-08	3.46e-06
Grm3	-0.705657	5.76847	178.503	1.02863e-40	4.06646e-39			Tgm2	1.62174	3.59293	78.7564	7.02598e-19	2.76238e-17		Flnc	3.38799	4.38407	57.6758	6.7661e-05	0.0023944		Csmd1	1.1797	3.96489	101.155	1.02e-07	3.63e-06
Gpr35	4.10264	0.313981	178.5	1.03032e-40	4.06646e-39			Gldn	2.30203	1.50841	78.6137	7.5523e-19	2.96226e-17		Iigp1	2.94593	2.10212	57.4529	6.85897e-05	0.00242149		Ptpn21	1.06894	4.17789	100.984	1.03e-07	3.65e-06
Parp9	2.10648	3.00017	178.416	1.07448e-40	4.23069e-39			Gbe1	1.04706	3.99898	78.5257	7.89649e-19	3.08992e-17		Itga3	2.4127	4.17331	57.3454	6.90434e-05	0.00243174		Adamts5	1.12683	4.52059	100.929	1.04e-07	3.66e-06
Gem	1.85048	2.58618	177.691	1.54761e-40	6.07922e-39			Cd48	2.3704	0.10749	78.5047	7.98072e-19	3.1155e-17		Kifc1	2.54083	1.73334	56.9653	7.0678e-05	0.00248342		Piezo1	1.53979	2.58104	100.716	1.05e-07	3.7e-06
Slc6a11	-1.02551	5.15071	176.743	2.49198e-40	9.76573e-39			Xaf1	1.59117	2.31512	78.4918	8.03323e-19	3.1286e-17		Cars	1.19407	5.29501	56.9216	7.08691e-05	0.00248426		Sgms2	2.11437	1.72143	100.659	1.05e-07	3.7e-06
Entpd1	1.10231	4.04314	176.578	2.70821e-40	1.05881e-38			Fgfrl1	1.58571	3.76456	78.4518	8.19745e-19	3.18505e-17		Plk1	2.37965	0.808297	56.8055	7.13799e-05	0.00249628		Adm2	5.74734	0.163006	99.533	1.13e-07	3.95e-06
Irf9	1.53974	3.84479	176.4	2.96144e-40	1.1551e-38			Casp1	2.05626	0.460656	78.1447	9.57621e-19	3.71202e-17		Crabp2	-1.94337	1.53573	56.6746	7.19612e-05	0.0025107		Dapk2	1.36416	3.05293	99.5044	1.13e-07	3.95e-06
Klhl6	2.11018	1.53451	175.894	3.81986e-40	1.48643e-38			Col5a2	1.41387	2.32235	77.5941	1.26545e-18	4.89376e-17		Lrrc8c	1.17159	5.54278	56.3533	7.34135e-05	0.00255538		Rnf182	-0.764901	6.49771	99.4345	1.13e-07	3.96e-06
Oas1a	3.5941	1.71974	175.794	4.0165e-40	1.5593e-38			Igfbp3	1.10076	3.26847	77.5482	1.29525e-18	4.99729e-17		Fbln7	2.39462	2.09874	56.1106	7.4535e-05	0.00258835		C1s	2.72903	1.47816	99.3862	1.14e-07	3.96e-06
Cd300c2	2.81491	1.27367	175.498	4.66125e-40	1.8012e-38			Pirb	2.69768	-0.0842393	77.4441	1.3653e-18	5.25528e-17		Klhdc8a	1.6172	4.0462	56.0348	7.48895e-05	0.0025946		Sulf2	0.848038	5.6546	99.2023	1.15e-07	4e-06
Naip5	2.98282	0.90254	175.502	4.65229e-40	1.8012e-38			Masp1	1.22203	3.50883	77.3797	1.41061e-18	5.41707e-17		Arhgap11a	1.44521	2.58548	55.9423	7.53251e-05	0.00259501		Mageh1	-0.913341	5.47282	99.0283	1.16e-07	4.03e-06
Bst2	3.45282	0.58125	175.041	5.8635e-40	2.26051e-38			Treml2	2.4917	-0.135644	77.3711	1.41674e-18	5.42797e-17		Arnt2	0.957276	8.47598	55.924	7.54116e-05	0.00259501		Slc25a3	-0.659618	9.20685	98.9054	1.17e-07	4.05e-06
Gm7932	3.43786	0.623782	174.535	7.56409e-40	2.90937e-38			Ifi30	1.76838	1.16285	77.1164	1.61172e-18	6.16074e-17		Rab27a	2.16879	1.84121	55.9211	7.54252e-05	0.00259501		Hspb1	2.67203	1.18108	98.5239	1.2e-07	4.14e-06
Irf5	1.67435	2.0607	174.099	9.41888e-40	3.61442e-38			Angpt1	1.20865	2.59416	76.8604	1.83483e-18	6.99734e-17		Ptpn21	1.06948	4.03895	55.83	7.58581e-05	0.00260388		Dynlrb1	0.668674	8.05853	98.4333	1.21e-07	4.15e-06
Apbb1ip	1.96402	1.82074	173.607	1.20618e-39	4.61794e-38			Txlnb	1.70187	1.42635	76.8065	1.88555e-18	7.17421e-17		Flnb	1.72983	3.28215	55.6251	7.68432e-05	0.00263161		Tsc22d3	-0.750804	8.60237	98.3414	1.21e-07	4.17e-06
Tgfbr2	1.1625	4.49503	173.139	1.52604e-39	5.82912e-38			Was	2.26917	0.461974	76.7837	1.90747e-18	7.24094e-17		Insl6	2.42221	0.172347	55.5665	7.7128e-05	0.0026331		Fam84a	-0.886271	5.42837	98.1273	1.23e-07	4.21e-06
Rps6ka1	1.2942	3.45058	172.694	1.90907e-39	7.2755e-38			Dusp27	3.77722	-0.464774	76.7379	1.95223e-18	7.39386e-17		Fhl3	2.48987	1.72025	55.514	7.73839e-05	0.0026331		Gbp10	2.65756	1.36915	98.1134	1.23e-07	4.21e-06
Gm44860	1.78086	2.12613	172.355	2.26376e-39	8.60747e-38			Gem	1.50812	2.60399	75.9662	2.88555e-18	1.09037e-16		Shisa3	3.79778	0.902469	55.4437	7.77285e-05	0.0026331		Iars	1.16063	5.60275	97.9031	1.25e-07	4.25e-06
Fam107b	1.04229	4.85081	172.071	2.61161e-39	9.90743e-38			Trim34a	1.89828	0.48737	75.8659	3.03594e-18	1.14458e-16		Runx2	2.34197	0.508462	55.4369	7.7762e-05	0.0026331		Gstp2	4.64678	0.89762	97.5239	1.28e-07	4.34e-06
Ezr	1.08828	5.74873	171.953	2.77129e-39	1.04892e-37			Esd	0.825391	5.23941	75.8123	3.11944e-18	1.17338e-16		Sema3c	2.17562	3.96767	55.4348	7.77724e-05	0.0026331		Tgm2	1.51798	2.85742	97.2263	1.3e-07	4.41e-06
Igtp	2.5906	2.29494	171.812	2.97498e-39	1.12346e-37			Ajuba	2.33928	1.25779	75.031	4.6337e-18	1.73901e-16		Ror1	1.69042	1.54043	55.3848	7.80191e-05	0.00263545		Nfkbia	0.855507	6.02566	97.1076	1.31e-07	4.44e-06
Baz1a	1.9001	2.1436	171.581	3.34077e-39	1.25874e-37			Irf9	1.19001	3.58804	74.9315	4.87328e-18	1.82477e-16		Pawr	2.36407	3.37813	55.2209	7.88337e-05	0.00265184		Tmem229a	-0.762709	8.96388	97.0732	1.31e-07	4.44e-06
Adamts1	1.41659	4.8954	170.874	4.76719e-39	1.79212e-37			Galnt15	1.90555	1.84166	74.1449	7.25888e-18	2.7119e-16		Ace2	4.16236	0.536007	55.2155	7.8861e-05	0.00265184		Ddr1	0.943245	7.26398	96.7502	1.34e-07	4.51e-06
9930111J21Rik1	1.66899	2.45183	170.845	4.83718e-39	1.81432e-37			Clcf1	3.42587	0.686579	73.7647	8.80048e-18	3.28041e-16		Stc2	2.0078	2.59985	55.1686	7.9096e-05	0.00265373		Mmp19	2.47443	1.68272	96.7479	1.34e-07	4.51e-06
Pycard	1.64605	2.9229	170.512	5.71902e-39	2.14025e-37			Tgif1	2.50345	1.81236	73.675	9.20986e-18	3.42528e-16		Ppp1r15a	1.28576	5.3617	55.0956	7.94639e-05	0.00266007		Serpina3g	2.56795	0.982062	96.5323	1.36e-07	4.56e-06
Arsi	3.48836	1.36182	170.151	6.85614e-39	2.56004e-37			Gcnt1	1.45973	2.27204	73.6606	9.27718e-18	3.44256e-16		Grin3a	-1.42218	6.12949	54.8658	8.06364e-05	0.00269326		Cybrd1	1.1884	6.18579	96.3648	1.37e-07	4.6e-06
Gm26735	1.22241	3.83783	170.062	7.17167e-39	2.67185e-37			Grn	0.921758	4.76176	73.5864	9.63278e-18	3.5665e-16		Evpl	2.79513	0.972269	54.6932	8.15312e-05	0.00271339		Arnt2	0.721752	8.49988	96.3112	1.38e-07	4.6e-06
Snx33	1.04671	4.07065	169.621	8.95277e-39	3.32795e-37			Slco2b1	1.11452	3.95095	73.5288	9.91784e-18	3.66383e-16		Tle3	1.15814	6.28899	54.6528	8.17423e-05	0.00271339		Gabarapl2	-0.787025	7.86308	96.1436	1.39e-07	4.63e-06
Rtp4	3.0827	2.21836	169.517	9.43528e-39	3.49948e-37			Ddo	1.06415	2.94411	73.4086	1.05404e-17	3.88513e-16		Gsta1	4.55169	0.141021	54.6443	8.17868e-05	0.00271339		Fzd10	0.822803	5.8959	96.1044	1.4e-07	4.63e-06
Brca1	1.88813	1.63016	169.485	9.5866e-39	3.54768e-37			Slc1a5	2.21072	0.974576	72.9074	1.35877e-17	4.98608e-16		Fos	1.20513	4.27472	54.4601	8.27593e-05	0.00273606		Apobr	1.86585	3.12517	96.0805	1.4e-07	4.63e-06
Ctsh	1.54959	2.61945	169.184	1.11545e-38	4.11875e-37			Cd68	1.4315	2.41339	72.9115	1.35596e-17	4.98608e-16		Bbox1	-1.54506	3.03141	54.4268	8.29364e-05	0.00273606		Hist1h2br	3.1599	1.79556	96.0677	1.4e-07	4.63e-06
E230029C05Rik	1.45473	2.26461	169.01	1.21713e-38	4.48421e-37			Oas1b	3.05062	-0.625358	72.6735	1.52977e-17	5.60114e-16		Mns1	1.68283	1.91808	54.4107	8.30225e-05	0.00273606		Slc22a23	0.79284	7.55938	95.8486	1.42e-07	4.69e-06
Cd14	2.89945	1.05684	168.742	1.39286e-38	5.1203e-37			Plcd4	0.998621	3.84082	72.5485	1.62974e-17	5.95397e-16		Pbk	2.74933	2.26471	54.3451	8.33737e-05	0.00274156		Vgll3	3.55878	1.17915	95.6568	1.44e-07	4.73e-06
Prex1	0.736704	5.80728	168.468	1.59867e-38	5.86392e-37			Fam107b	1.22685	4.15526	72.4592	1.70519e-17	6.21585e-16		Adm	3.09193	0.895023	54.2679	8.37891e-05	0.00274369		Clip1	0.934367	4.75462	95.3726	1.46e-07	4.81e-06
Fgf2	1.49961	4.31467	167.973	2.05116e-38	7.50707e-37			Adcy7	1.03884	2.96653	72.0383	2.11059e-17	7.67668e-16		Gdf10	-1.39947	3.73625	54.2645	8.38076e-05	0.00274369		Fhl3	1.93979	1.56784	94.5587	1.54e-07	5.05e-06
Il6st	0.622304	6.52222	167.614	2.45645e-38	8.97063e-37			Ifngr1	1.07357	3.8818	71.9683	2.18685e-17	7.93658e-16		Traf1	1.71362	2.14428	53.7769	8.6495e-05	0.00282544		2010107E04Rik	-0.779087	7.56851	94.3749	1.56e-07	5.1e-06
Lcp2	1.79839	2.34832	167.499	2.60243e-38	9.4829e-37			St14	3.11607	-0.241549	71.6012	2.63399e-17	9.53839e-16		Gbe1	1.52856	4.83404	53.7137	8.68511e-05	0.00283085		Plekhg2	1.20121	4.78534	94.2385	1.57e-07	5.14e-06
Arhgap45	2.02844	2.06009	167.333	2.82962e-38	1.02882e-36			Tspo	2.77646	0.372413	71.5833	2.65803e-17	9.60439e-16		Prss23	1.89054	4.0904	53.5369	8.78575e-05	0.00285739		Epb4.1l4a	1.05632	4.78798	94.0501	1.59e-07	5.19e-06
Mvp	1.41133	3.67708	167.213	3.00556e-38	1.0904e-36			H2-Aa	4.25866	-0.26252	71.4662	2.82045e-17	1.0169e-15		Bcl3	5.23689	0.666306	53.4659	8.82658e-05	0.00286153		Aox1	1.75309	3.43921	93.8366	1.61e-07	5.25e-06
Fcgr1	2.6735	1.82485	166.902	3.51472e-38	1.27234e-36			H2-Q7	3.80437	-0.543479	70.9883	3.59344e-17	1.29278e-15		Rras	1.27	6.12943	53.4478	8.83698e-05	0.00286153		Bace2	1.56075	3.5671	93.4079	1.66e-07	5.38e-06
Slc39a14	0.863349	5.11131	166.834	3.6372e-38	1.31382e-36			Nlrp3	2.3556	-0.0288273	70.8949	3.76765e-17	1.3525e-15		Slc22a23	1.13416	7.13665	53.3395	8.89983e-05	0.00286709		Psph	-0.711577	6.68179	93.285	1.67e-07	5.41e-06
Flna	0.794273	7.32436	165.092	8.73248e-38	3.14748e-36			Cflar	0.730209	4.97966	70.6115	4.34972e-17	1.55807e-15		Ada	3.01706	1.1822	53.3277	8.90669e-05	0.00286709		1300002K09Rik	4.11009	0.787139	93.192	1.68e-07	5.44e-06
Gpr34	1.10297	4.11424	165.061	8.86937e-38	3.1899e-36			Sash3	1.67215	1.32012	70.2764	5.15504e-17	1.84254e-15		Nppc	3.28543	1.57027	53.3186	8.91203e-05	0.00286709		Gm561	-1.08379	3.87271	93.004	1.7e-07	5.49e-06
Ctnnal1	1.09717	4.3544	164.752	1.03638e-37	3.71933e-36			Klhl6	1.73124	1.24704	70.178	5.41871e-17	1.9326e-15		Ccrn4l	1.60279	5.97629	53.2823	8.9332e-05	0.00286769		Emp3	2.59744	1.14423	92.0724	1.81e-07	5.82e-06
Ddr2	1.34702	4.39502	164.686	1.0714e-37	3.83673e-36			Pon3	1.86021	0.828525	70.1246	5.56739e-17	1.98134e-15		Il6ra	2.41706	1.09194	53.0138	9.09213e-05	0.00291242		Tex15	2.49592	0.79191	91.7817	1.84e-07	5.92e-06
Mafk	1.14502	3.46076	164.319	1.28867e-37	4.60485e-36			Sgpl1	0.866184	4.98119	69.9109	6.20438e-17	2.20329e-15		Mmp2	1.77513	2.87724	52.8938	9.16432e-05	0.00292923		Col6a1	1.31464	3.15739	91.7446	1.85e-07	5.92e-06
Wwtr1	1.00156	5.1389	164.187	1.37714e-37	4.89989e-36			Birc3	1.6295	1.70923	69.8745	6.31995e-17	2.23951e-15		Wdr62	2.54904	0.609155	52.5355	9.38406e-05	0.00299303		Ttll5	0.935674	5.1165	91.7175	1.85e-07	5.92e-06
Cxcl5	4.75015	-0.253752	164.19	1.37461e-37	4.89989e-36			Layn	1.32329	2.49964	69.5119	7.59545e-17	2.68573e-15		Wnt9a	2.06639	2.45825	52.4432	9.4418e-05	0.003005		Abca8b	1.60808	3.04998	91.5902	1.87e-07	5.96e-06
Tnfrsf1b	1.80207	2.50577	164.018	1.49878e-37	5.32132e-36			Tnfrsf12a	2.37691	1.68559	68.9124	1.02937e-16	3.63204e-15		Gstp2	4.15675	1.30379	52.2419	9.56911e-05	0.00303901		Slc38a1	1.07694	7.03223	91.3148	1.9e-07	6.04e-06
Plcb2	1.85921	2.06253	163.997	1.51486e-37	5.36692e-36			Serpinb1a	-1.09007	3.35471	68.4732	1.28611e-16	4.52825e-15		Akr1b8	1.9911	0.467507	52.0182	9.71323e-05	0.0030722		Utrn	0.943095	5.03085	91.3064	1.9e-07	6.04e-06
Tnfsf8	5.1209	0.0800865	163.974	1.53288e-37	5.41921e-36			Slc3a2	0.942679	5.79779	68.279	1.41922e-16	4.9863e-15		Igfn1	4.60465	0.260668	52.0155	9.71494e-05	0.0030722		Emp1	1.36122	3.50791	91.0963	1.93e-07	6.12e-06
Mrc1	1.18021	3.84469	163.554	1.89282e-37	6.67753e-36			Arhgap45	1.54579	2.07071	68.262	1.43155e-16	5.01894e-15		Nfkb2	1.96914	3.7201	51.895	9.79368e-05	0.00309052		Ttc9	1.09248	4.19783	91.0547	1.93e-07	6.12e-06
Gm37310	1.3804	3.68481	163.406	2.03915e-37	7.17851e-36			Apod	0.558939	6.72495	68.2314	1.45391e-16	5.08653e-15		Vwa7	3.36283	-0.0220466	51.8461	9.82587e-05	0.00309411		Slc11a1	2.60454	0.643748	90.6918	1.98e-07	6.24e-06
Rsad2	2.72689	1.79328	161.736	4.72532e-37	1.65996e-35			Ms4a6d	2.59833	0.332768	68.0042	1.63149e-16	5.69573e-15		Kif27	1.68322	1.45496	51.6886	9.93048e-05	0.00311593		Zbp1	8.24899	-0.0263944	115.456	1.98e-07	6.24e-06
Efemp2	1.42509	2.78184	161.085	6.55585e-37	2.29814e-35			Naip6	1.81727	0.753631	67.6386	1.96389e-16	6.84171e-15		Lrrk1	2.64568	3.78173	51.6694	9.94328e-05	0.00311593		Ppm1k	-0.894764	5.51531	90.6427	1.99e-07	6.24e-06
Pappa	1.59671	2.92466	161.04	6.70511e-37	2.34552e-35			Gngt2	1.95799	0.263116	67.3372	2.28817e-16	7.95465e-15		Slc36a2	-1.98665	2.01451	51.6474	9.95807e-05	0.00311593		Trim47	1.23948	4.11369	90.6277	1.99e-07	6.24e-06
Gal3st4	1.73148	2.14063	160.924	7.10828e-37	2.48133e-35			Lgals3	2.91107	0.799023	67.3113	2.31849e-16	8.04312e-15		Cobll1	1.72754	2.66945	51.4333	0.000101029	0.00315462		Elf5	-0.949835	4.20742	90.5592	2e-07	6.26e-06
Arhgdib	1.66635	2.52257	160.717	7.88958e-37	2.74829e-35			Tlr3	0.971456	3.86914	66.3838	3.71132e-16	1.2848e-14		Cgnl1	1.60695	3.29633	51.0346	0.000103799	0.00323246		Cela1	2.66623	1.12822	90.4632	2.01e-07	6.29e-06
Clcf1	3.6587	0.880426	160.699	7.95989e-37	2.76698e-35			Blvrb	1.43044	2.39117	65.8421	4.88537e-16	1.6877e-14		C1qc	1.53376	2.833	50.9534	0.000104375	0.00323246		Akap12	2.08689	2.59925	90.3442	2.03e-07	6.32e-06
Lamp2	0.748269	6.64312	160.381	9.34112e-37	3.24034e-35			Tmem119	1.6819	4.17759	65.7072	5.23146e-16	1.80349e-14		Myc	1.69166	4.42827	50.9527	0.000104379	0.00323246		Glycam1	2.10803	1.56119	90.2645	2.04e-07	6.34e-06
Pik3r5	2.12628	1.50409	160.295	9.75492e-37	3.37683e-35			Hbegf	1.48519	3.31323	65.6843	5.29271e-16	1.81702e-14		Bace2	2.05061	3.63051	50.942	0.000104456	0.00323246		Tprkb	-0.804973	8.65454	89.8587	2.09e-07	6.5e-06
Gm42928	3.651	0.13338	159.966	1.15087e-36	3.97565e-35			Fermt3	1.63112	1.67245	65.6867	5.28607e-16	1.81702e-14		St6gal1	1.00112	6.38635	50.9204	0.00010461	0.00323246		Odc1	0.749835	7.6795	89.8372	2.1e-07	6.5e-06
Plin2	1.34045	2.87262	159.875	1.20507e-36	4.15423e-35			Pawr	2.21219	0.818903	65.5831	5.57132e-16	1.9087e-14		Adamts7	2.28254	1.08779	50.8142	0.000105371	0.00324923		Cyb5r2	4.58966	0.814997	89.6117	2.13e-07	6.58e-06
Cldn11	0.841928	5.86196	159.042	1.83179e-36	6.30165e-35			Mcl1	0.614838	6.33421	65.5788	5.58372e-16	1.90898e-14		Irf7	2.10527	1.68784	50.356	0.000108736	0.00334604		Psmd8	0.711128	7.75059	89.586	2.13e-07	6.58e-06
Vdr	4.23637	0.07181	158.892	1.97555e-36	6.78218e-35			Cachd1	0.972316	3.86473	65.4783	5.87571e-16	2.00466e-14		Melk	2.92285	-0.0564768	50.1736	0.000110112	0.0033814		Gm14295	-0.841068	7.55821	89.3447	2.17e-07	6.68e-06
Arhgap18	1.01307	3.80051	158.738	2.13473e-36	7.31354e-35			Gm44751	2.52824	-0.269259	65.3831	6.16661e-16	2.09957e-14		Zfp36	1.42579	3.29537	49.9813	0.000111588	0.00341964		Tfcp2l1	1.34449	5.73085	89.2398	2.18e-07	6.7e-06
Gsap	1.00883	3.90334	158.69	2.18766e-36	7.47945e-35			Emp1	2.54693	1.84319	64.992	7.52044e-16	2.55525e-14		Myh15	-1.1357	4.02484	49.9399	0.000111908	0.00342241		Cyb5r1	1.26633	3.34159	89.2379	2.18e-07	6.7e-06
St14	3.64497	0.300573	158.291	2.67357e-36	9.12196e-35			Sox9	0.937256	3.33145	64.9657	7.62146e-16	2.58425e-14		Fndc1	1.66792	1.97638	49.9063	0.000112169	0.00342334		Sfxn5	-0.607863	10.3243	89.2012	2.19e-07	6.7e-06
Pirb	3.37896	0.682168	158.164	2.84945e-36	9.70215e-35			Fcer1g	1.94242	0.330402	64.8921	7.91124e-16	2.67702e-14		Cd28	4.90231	0.302392	49.7973	0.000113022	0.00344178		Plxnb2	0.887594	6.9448	88.7957	2.25e-07	6.87e-06
Lgals9	2.19121	3.10138	158.141	2.88298e-36	9.79623e-35			Trim21	1.34697	1.66392	64.7819	8.36638e-16	2.82524e-14		Apln	-0.970995	7.41674	49.7701	0.000113236	0.00344178		Mxra7	1.0103	4.46587	88.7214	2.26e-07	6.89e-06
Slc25a45	1.75007	2.13684	157.98	3.12682e-36	1.06031e-34			Ctsl	0.585404	5.96268	64.7122	8.66777e-16	2.92104e-14		Mcm5	2.01366	2.80606	49.717	0.000113655	0.00344747		Stc2	2.39075	2.51107	88.6125	2.28e-07	6.93e-06
Ifi30	1.96856	1.57675	157.721	3.56173e-36	1.20533e-34			Nfkb2	2.10291	1.17498	64.6744	8.83556e-16	2.96978e-14		Blvrb	1.43855	5.44329	49.622	0.000114411	0.00346331		Nfkb2	1.67021	3.34879	88.429	2.31e-07	7e-06
Lrrk1	1.46	2.7511	157.621	3.74489e-36	1.26474e-34			Lhfpl2	1.03342	4.28308	64.6715	8.84837e-16	2.96978e-14		Usp18	3.31678	2.02083	49.5838	0.000114716	0.0034655		Amd2	-1.58858	2.30685	88.2898	2.33e-07	7.05e-06
Syngr2	1.4208	2.65936	157.355	4.28151e-36	1.44303e-34			Akr1c13	2.62026	-0.327153	64.6333	9.02158e-16	3.02177e-14		Gadd45a	2.56588	3.3599	49.3778	0.00011638	0.00350864		Murc	3.47027	1.38941	88.1977	2.34e-07	7.06e-06
Myorg	-1.04278	3.5498	156.903	5.37334e-36	1.80736e-34			Apbb1ip	1.38472	1.65619	64.5989	9.18076e-16	3.06886e-14		Ier5l	2.74849	0.807399	49.3265	0.0001168	0.00351362		Slc43a2	0.986914	5.58898	88.1808	2.35e-07	7.06e-06
Tifab	2.21209	1.62327	156.381	6.98867e-36	2.34594e-34			Fes	1.41967	1.88848	64.528	9.5172e-16	3.1749e-14		Olfr287	-1.60079	5.00662	49.2999	0.000117018	0.00351362		Cttnbp2nl	0.890308	6.02932	88.1625	2.35e-07	7.06e-06
Sorbs1	0.804211	5.22646	155.805	9.34065e-36	3.12912e-34			Vdr	3.00019	0.0717587	64.3734	1.02941e-15	3.42715e-14		Mvp	2.18236	4.20541	49.1589	0.000118183	0.00353833		Tmem38b	-1.10199	4.81967	88.1495	2.35e-07	7.06e-06
Anxa1	1.84701	1.79404	154.791	1.55543e-35	5.20019e-34			Gm44250	1.63922	0.943832	64.3186	1.0584e-15	3.51659e-14		Sgol1	3.34702	-0.189404	49.1427	0.000118317	0.00353833		Thbs4	-0.975615	6.25604	87.9429	2.38e-07	7.15e-06
Mcm3	1.76638	2.0141	154.599	1.71368e-35	5.71779e-34			Dnah9	1.09535	3.06883	64.293	1.07225e-15	3.55544e-14		Cyp39a1	1.442	2.20456	48.9846	0.000119643	0.0035708		Asap3	1.17915	4.60165	87.5428	2.45e-07	7.33e-06
Ndrg2	-0.624279	8.23346	154.583	1.72728e-35	5.75159e-34			Adora3	1.69769	0.563972	63.3327	1.74578e-15	5.77717e-14		Sox4	1.42173	6.41936	48.805	0.000121172	0.00360917		Pqlc3	2.97107	0.59585	87.4773	2.46e-07	7.35e-06
Hfe	1.5867	2.47773	154.389	1.90444e-35	6.32882e-34			Syk	1.07096	2.65846	63.1748	1.89153e-15	6.24698e-14		Hspa1a	1.93798	2.45136	48.5988	0.000122957	0.00365501		Igfbpl1	1.179	3.80709	87.304	2.49e-07	7.42e-06
Pcdhgc3	0.647237	6.14231	154.341	1.95066e-35	6.4695e-34			Nuak2	2.90691	0.424842	63.1216	1.94328e-15	6.40507e-14		Ube2l6	1.45315	3.981	48.2989	0.000125612	0.00372405		Synpo2	1.33649	3.75474	87.0809	2.53e-07	7.52e-06
Mob1a	0.855216	5.16694	153.615	2.81061e-35	9.30299e-34			Abi3	1.57658	1.88329	63.0467	2.01867e-15	6.64031e-14		Tppp3	1.96342	4.70508	48.2801	0.00012578	0.00372405		Rhod	1.37567	2.49507	86.8155	2.58e-07	7.65e-06
Kcne1l	2.08499	1.18627	153.568	2.87888e-35	9.51005e-34			Cat	0.741981	5.65594	62.9717	2.09702e-15	6.8843e-14		Clip1	0.949712	4.73584	48.1605	0.000126862	0.0037486		Mcam	1.22334	3.47298	86.7736	2.58e-07	7.66e-06
Pm20d1	1.57037	2.56901	152.753	4.33787e-35	1.43012e-33			Ncf4	2.30957	0.227658	62.8369	2.24554e-15	7.35725e-14		Papss2	-0.949927	6.89399	48.0628	0.000127753	0.00376744		Marcks	-0.692743	8.11931	86.7105	2.59e-07	7.67e-06
Gm37885	-3.02642	0.383135	152.542	4.82272e-35	1.58682e-33			Nfam1	1.4578	1.37369	62.7543	2.34167e-15	7.65702e-14		S100a3	1.86011	1.24412	47.8653	0.000129579	0.00381372		Phldb1	0.95814	5.1333	86.6173	2.61e-07	7.71e-06
Gltp	0.98233	3.61263	152.453	5.04389e-35	1.65631e-33			Ctsd	1.15048	8.10529	62.3721	2.84328e-15	9.27887e-14		Apobec1	1.69684	3.62385	47.7772	0.000130404	0.00383043		Cyb5r3	0.783285	7.44752	86.4153	2.65e-07	7.8e-06
Abi3	2.031	1.85268	151.806	6.98442e-35	2.28902e-33			Cd14	2.29773	0.911297	62.1485	3.18504e-15	1.03737e-13		Thbd	-1.49785	1.83674	47.5912	0.000132168	0.00386754		Prc1	1.14462	3.66762	86.3117	2.67e-07	7.84e-06
Plcg2	1.42359	3.10175	151.783	7.06721e-35	2.31159e-33			Fam187a	2.93078	0.370342	62.0672	3.31933e-15	1.07898e-13		Cox6a2	2.44715	0.578986	47.5892	0.000132188	0.00386754		Gm17455	1.46946	2.24326	85.8971	2.75e-07	8.06e-06
Sdc4	1.13745	6.03599	151.458	8.32486e-35	2.7176e-33			Pdgfd	1.29993	1.65595	62.0094	3.41826e-15	1.10895e-13		Ppp1r3d	-0.978118	5.64055	47.5281	0.000132774	0.00386971		Pard3b	1.06421	5.03555	85.8597	2.75e-07	8.06e-06
Cd52	3.60003	0.784151	151.436	8.415e-35	2.74164e-33			P2ry6	2.05731	0.874091	61.8712	3.66669e-15	1.18722e-13		Xdh	3.10988	0.344963	47.5272	0.000132783	0.00386971		Plcd3	1.46423	2.61781	85.466	2.83e-07	8.27e-06
Ctnna1	0.740887	5.67817	151.397	8.58088e-35	2.79021e-33			Fcgr2b	1.62688	1.04607	61.8518	3.703e-15	1.19663e-13		Rab7l1	1.29575	5.51556	47.366	0.000134344	0.00390292		Mvp	1.51175	2.92318	85.4095	2.84e-07	8.28e-06
Sash3	2.12136	1.52225	151.375	8.67694e-35	2.81594e-33			Il6st	0.600114	6.49691	61.7509	3.89777e-15	1.25711e-13		Gstp1	1.85174	8.67468	47.3554	0.000134448	0.00390292		Ssc5d	2.54852	1.56217	85.3917	2.84e-07	8.28e-06
Trp53inp1	1.0905	5.24205	151.328	8.88701e-35	2.87849e-33			Renbp	1.62944	0.750485	61.6905	4.01922e-15	1.29375e-13		Slc6a6	-1.05563	4.79707	47.1961	0.000136016	0.00393756		Psd2	-0.619866	8.54887	85.3484	2.85e-07	8.29e-06
Rab3il1	1.09982	3.34004	151.317	8.9344e-35	2.8826e-33			BC035044	1.9114	0.427167	61.4159	4.6206e-15	1.48444e-13		Foxm1	1.55155	2.2437	47.1797	0.000136179	0.00393756		Lhfpl2	0.898207	6.24199	85.2348	2.88e-07	8.34e-06
Slfn2	2.71422	1.4163	151.32	8.91994e-35	2.8826e-33			Adamts1	1.42966	4.48366	61.3651	4.74144e-15	1.5203e-13		Nfkbiz	1.42583	3.77295	47.1539	0.000136436	0.00393756		Serpinh1	0.80584	6.99555	85.0382	2.92e-07	8.44e-06
Col20a1	1.83609	1.95066	150.439	1.38968e-34	4.47497e-33			Mob1a	0.656436	4.95276	61.1775	5.21545e-15	1.66905e-13		Scube3	1.74924	1.93781	47.0387	0.000137588	0.00396311		Htatip2	1.32696	2.53646	84.8602	2.95e-07	8.52e-06
Fzd10	2.74213	0.950803	149.88	1.84132e-34	5.91787e-33			Tifab	1.66582	1.28326	60.9178	5.95069e-15	1.90065e-13		Odc1	0.997565	7.61031	47.0117	0.00013786	0.00396327		Gars	0.79525	6.34756	84.8538	2.95e-07	8.52e-06
Cyb5r3	0.938484	5.28061	149.614	2.10577e-34	6.75474e-33			Bcl2a1b	2.34769	-0.0400225	60.8397	6.19158e-15	1.97378e-13		Tnfrsf1a	1.2966	6.11294	46.9381	0.000138604	0.00397697		Cbx3	-0.695512	8.40245	84.5481	3.02e-07	8.68e-06
Pxdc1	1.41493	2.91608	149.427	2.31367e-34	7.40733e-33			Ly9	2.78111	-0.640773	60.5292	7.24951e-15	2.30657e-13		Arid5b	1.85368	2.39565	46.6906	0.000141146	0.00403486		Col1a2	0.957477	4.66805	84.346	3.06e-07	8.79e-06
Gpx4	0.554077	6.34025	149.17	2.63217e-34	8.41079e-33			S100a1	0.667029	4.97141	60.5082	7.32718e-15	2.3268e-13		Cldn2	-1.56138	2.08236	46.6888	0.000141164	0.00403486		Angpt1	1.07273	4.86782	84.0952	3.12e-07	8.93e-06
Ccnd2	0.746245	6.01173	149.133	2.68159e-34	8.55226e-33			Thbs2	1.13905	3.76822	60.4198	7.66374e-15	2.42901e-13		Afap1l2	1.03281	5.67793	46.6559	0.000141507	0.00403689		Nfkb1	0.906231	4.43855	83.7205	3.2e-07	9.16e-06
Iigp1	2.47534	2.96787	149.112	2.71101e-34	8.62952e-33			Cysltr1	1.66827	1.28238	60.2576	8.32191e-15	2.63256e-13		St3gal4	-0.950646	6.53171	46.5943	0.00014215	0.00404748		Samhd1	1.17206	4.67066	83.4371	3.27e-07	9.33e-06
Ltbr	1.60943	2.62688	148.73	3.28452e-34	1.04351e-32			Hspb6	1.43824	2.23616	60.214	8.50835e-15	2.68639e-13		Rnd3	1.72557	5.48333	46.5102	0.000143035	0.00406487		Slc7a3	2.13585	2.39491	83.3805	3.28e-07	9.35e-06
Samhd1	1.14242	3.69288	148.56	3.57951e-34	1.13506e-32			Pla2g4a	1.06546	2.93363	60.171	8.69662e-15	2.7406e-13		Lats2	0.940772	6.23421	46.412	0.000144076	0.00408666		Fam174a	-1.01763	4.60922	82.9385	3.39e-07	9.63e-06
Il21r	2.40834	0.859911	148.548	3.6e-34	1.13938e-32			Togaram2	1.35558	1.76927	59.813	1.04314e-14	3.28102e-13		Nbl1	1.2152	6.4271	46.3448	0.000144796	0.00409923		Snx33	0.844901	5.59308	82.8959	3.4e-07	9.63e-06
Syk	1.51056	2.65347	148.483	3.72079e-34	1.17537e-32			Tnfrsf1b	1.50045	2.097	59.7875	1.05674e-14	3.31747e-13		Fstl1	1.76496	7.22558	46.1776	0.000146602	0.00414119		Adam12	1.81317	2.85707	82.8798	3.4e-07	9.63e-06
Ccdc190	1.28297	4.37638	148.428	3.82469e-34	1.2059e-32			Srxn1	0.729794	5.96607	59.7673	1.06763e-14	3.34532e-13		Car6	5.50409	-0.618205	46.1562	0.000146835	0.00414119		Ifngr1	1.0928	4.83593	82.7669	3.43e-07	9.69e-06
Vcan	0.642459	5.796	147.442	6.28218e-34	1.97698e-32			Efemp1	1.04181	2.23785	59.7073	1.10065e-14	3.44225e-13		Lmx1a	1.9702	0.81397	45.7666	0.000151165	0.00425525		Camk2n1	-0.663842	9.29089	82.5625	3.48e-07	9.82e-06
Zfp36l2	1.16597	3.25735	147.271	6.8479e-34	2.15094e-32			Gm42603	2.34382	0.22335	59.507	1.21858e-14	3.80387e-13		Foxc1	1.34384	2.16026	45.446	0.000154849	0.00434842		Aldh1l2	1.34664	3.77802	82.1252	3.59e-07	1.01e-05
Rrbp1	0.894006	5.2849	146.9	8.253e-34	2.58739e-32			H2-Ab1	2.0679	1.27691	59.4426	1.25916e-14	3.9231e-13		Ehd2	2.09328	5.03685	45.4279	0.00015506	0.00434842		Echs1	-0.655569	7.39451	81.9213	3.64e-07	1.02e-05
Axl	0.909155	5.28935	146.794	8.70487e-34	2.72392e-32			Lrig1	0.900849	5.12344	59.3577	1.31464e-14	4.08827e-13		Pla1a	3.97255	0.133257	45.3633	0.000155817	0.00435628		Sptan1	0.685375	6.6481	81.661	3.71e-07	1.04e-05
Fcgr2b	1.78417	1.68491	146.209	1.16864e-33	3.65002e-32			Ddit4l	1.39124	2.19673	59.28	1.36757e-14	4.24487e-13		Grifin	2.18589	0.836547	45.3318	0.000156189	0.00435628		Timp4	-0.648998	8.06244	81.3954	3.79e-07	1.06e-05
Gm49342	0.995347	4.30587	146.011	1.29124e-33	4.02539e-32			Sat1	0.855601	4.41336	58.9883	1.58615e-14	4.9141e-13		Ano6	0.902072	5.41538	45.3291	0.00015622	0.00435628		Myeov2	-0.734281	6.33968	81.3735	3.79e-07	1.06e-05
Cd81	0.505899	7.37033	145.971	1.31719e-33	4.09858e-32			Sod3	1.52402	2.02334	58.9471	1.61968e-14	5.00858e-13		Aldh18a1	1.4982	5.63602	45.2357	0.000157326	0.00437892		Tmem132b	0.87827	6.75541	81.3594	3.8e-07	1.06e-05
Palld	1.24697	2.96947	145.809	1.42903e-33	4.43827e-32			Apob	3.12058	-0.724036	58.9156	1.64578e-14	5.07977e-13		Fgf21	4.92052	-0.636391	45.0758	0.000159243	0.00441636		Gjc1	1.25682	3.24964	81.2731	3.82e-07	1.06e-05
Mfap3l	0.533858	6.77488	145.092	2.05013e-33	6.34755e-32			Sorbs1	0.6644	5.11576	58.7079	1.82907e-14	5.63496e-13		Hlx	2.47086	0.690794	45.074	0.000159266	0.00441636		Mcm5	1.17996	3.40194	80.7491	3.97e-07	1.1e-05
Apobr	2.49786	0.483849	145.091	2.05142e-33	6.34755e-32			Cth	1.79873	0.469118	58.2631	2.293e-14	7.03798e-13		Pacsin2	1.04716	6.17311	44.9691	0.000160539	0.00443337		Gria1	0.760945	6.17102	80.6861	3.99e-07	1.11e-05
Vat1	0.981751	3.91159	144.863	2.30055e-33	7.10518e-32			A130071D04Rik	2.25905	0.0164544	58.2646	2.29134e-14	7.03798e-13		Spc24	2.43422	0.849234	44.9626	0.000160619	0.00443337		Pmaip1	2.10022	1.20845	80.3868	4.08e-07	1.13e-05
Tpx2	1.57719	1.92876	144.735	2.45456e-33	7.56679e-32			Trim34b	2.57488	-0.368338	58.1742	2.39903e-14	7.34974e-13		Plekhh2	1.20817	2.79876	44.9499	0.000160774	0.00443337		Gsr	0.830561	5.69138	80.2565	4.12e-07	1.14e-05
Tnfaip8l2	2.21786	0.92909	144.696	2.50222e-33	7.69943e-32			Rasal3	1.8505	1.49857	58.1675	2.40725e-14	7.36128e-13		Panx1	1.01816	3.81291	44.8241	0.000162321	0.00446774		Tapbp	0.741843	5.48642	80.2	4.13e-07	1.14e-05
Ifih1	1.96723	3.00927	144.621	2.59861e-33	7.98124e-32			Axl	0.829914	5.04135	58.1036	2.48668e-14	7.59012e-13		Stat3	0.920113	6.74653	44.7715	0.000162974	0.00447741		Insl6	3.95406	0.87626	80.0484	4.18e-07	1.15e-05
Cdk6	1.31465	2.93116	144.553	2.68909e-33	8.2439e-32			Loxl1	2.3323	0.13212	57.976	2.6534e-14	8.08406e-13		Trim47	2.40624	4.50161	44.7339	0.000163443	0.00448201		Ptgr1	1.33063	3.7908	80.0381	4.18e-07	1.15e-05
Aebp1	1.54728	4.71057	144.487	2.78104e-33	8.49443e-32			Spi1	1.7634	0.92735	57.9297	2.71655e-14	8.2612e-13		Bicc1	1.15331	3.96833	44.6575	0.000164399	0.00449994		Plekhf2	-0.753396	6.26832	79.7402	4.28e-07	1.17e-05
Cd300lf	2.53989	1.18652	144.489	2.7777e-33	8.49443e-32			Gm44861	1.58804	0.706233	57.8441	2.83733e-14	8.61265e-13		Fmo1	-0.906586	6.56422	44.5735	0.000165459	0.00452063		Tars	0.897727	5.43741	79.7134	4.28e-07	1.17e-05
Eif4ebp1	2.7548	1.19928	143.718	4.09438e-33	1.2483e-31			Clec5a	1.77571	0.831862	57.7323	3.00326e-14	9.09961e-13		Eps8l3	-1.00549	4.23668	44.5359	0.000165938	0.00452538		Gas6	0.771849	6.61119	79.6702	4.3e-07	1.18e-05
Prr5l	1.36135	3.09185	143.518	4.5286e-33	1.37815e-31			Lcat	0.974486	3.20029	57.6548	3.12404e-14	9.44823e-13		H2-DMb1	2.30321	0.659823	44.5065	0.000166312	0.00452727		Fut9	-0.761474	6.40131	79.1239	4.48e-07	1.22e-05
Sox4	1.20874	3.82509	143.089	5.62088e-33	1.70743e-31			Lrrk1	1.46289	2.11039	57.6314	3.16132e-14	9.54349e-13		Efna1	1.70545	1.09806	44.432	0.000167266	0.00454045		Tgfb2	0.918639	5.82649	79.0559	4.5e-07	1.23e-05
Grn	1.12137	4.67616	142.76	6.63341e-33	2.01133e-31			Stom	1.00317	2.70434	57.2915	3.75778e-14	1.13234e-12		Tcf7	1.26452	2.73155	44.421	0.000167407	0.00454045		Ptgs2	3.60015	1.68563	79.0413	4.51e-07	1.23e-05
Ajuba	2.41776	1.57437	142.609	7.15708e-33	2.16616e-31			Cd274	1.85996	0.79962	57.0284	4.29557e-14	1.29203e-12		Cdt1	2.45141	1.03583	44.2427	0.000169721	0.00458216		Pla2g4a	1.98444	1.98082	78.8559	4.57e-07	1.24e-05
BC035044	2.60384	0.761174	142.549	7.37451e-33	2.22791e-31			Lilrb4a	2.20091	0.221139	56.9522	4.46537e-14	1.34067e-12		2410004P03Rik	1.78639	3.07564	44.2334	0.000169842	0.00458216		Qdpr	-0.641771	6.90376	78.7176	4.62e-07	1.25e-05
Pdlim5	0.872739	5.58553	142.532	7.43808e-33	2.24303e-31			Serpinf1	1.57606	2.80906	56.9121	4.55733e-14	1.36579e-12		H2-Q6	1.38983	3.6156	44.2313	0.000169869	0.00458216		Ccnd3	0.902234	6.73614	78.6494	4.64e-07	1.25e-05
Necap2	1.0774	3.2409	142.206	8.76596e-33	2.63868e-31			Card9	2.04062	0.327672	56.8729	4.64914e-14	1.39078e-12		Ulbp1	5.08202	0.176922	43.9448	0.000173676	0.00467635		Ehd3	0.815684	6.5906	78.4644	4.7e-07	1.27e-05
Scg3	0.617497	7.87935	141.933	1.00588e-32	3.02238e-31			Itgb1	0.496655	6.07875	56.1289	6.78734e-14	2.02675e-12		Rab3d	1.13143	3.6522	43.7905	0.00017577	0.00472417		Sybu	-0.675624	6.32115	78.1771	4.81e-07	1.3e-05
Ddah2	1.62605	2.298	141.644	1.1631e-32	3.48846e-31			Apobec3	1.5435	0.86713	56.061	7.02587e-14	2.09419e-12		Unc93b1	1.56592	2.52442	43.6358	0.000177901	0.00477281		Cox7a2	-0.679077	7.9775	78.1097	4.83e-07	1.3e-05
Sh3pxd2b	0.938602	4.26108	141.365	1.33854e-32	4.00741e-31			Fgf2	1.35902	3.3405	55.939	7.47529e-14	2.22414e-12		2900011O08Rik	0.93271	7.22918	43.5811	0.000178663	0.00478462		Tacc2	0.942103	4.18773	78.0625	4.85e-07	1.3e-05
Phf11d	3.5604	1.26	141.36	1.34234e-32	4.01155e-31			Prune2	0.758642	5.16695	55.6863	8.50077e-14	2.5247e-12		Scn7a	4.31421	0.0046298	43.5073	0.000179695	0.00480213		Gfpt2	1.05693	4.71001	77.9128	4.91e-07	1.31e-05
Myc	2.12018	1.95597	141.303	1.38099e-32	4.11966e-31			Cdkn2b	2.54744	-0.0645924	55.3743	9.96323e-14	2.95373e-12		Tmem154	2.7484	0.72584	43.4883	0.000179963	0.00480213		Dusp14	0.88019	4.78422	77.7184	4.98e-07	1.33e-05
Spc25	2.95685	0.244009	140.737	1.83638e-32	5.46833e-31			Gpx1	0.915676	5.23549	55.026	1.18947e-13	3.52001e-12		Mxra7	1.0626	4.5721	43.4653	0.000180287	0.00480217		Tns3	-0.615703	8.04319	77.5902	5.03e-07	1.34e-05
Skap2	1.00234	4.47518	140.519	2.05021e-32	6.09413e-31			Samd4	0.846263	5.49699	54.9639	1.22763e-13	3.62645e-12		Rhoc	1.16189	7.01317	43.3266	0.000182259	0.004846		Dio2	-0.63405	10.3088	77.3738	5.11e-07	1.36e-05
Sat1	1.08188	4.5965	139.934	2.75236e-32	8.16664e-31			Samsn1	1.77879	1.05808	54.9245	1.25249e-13	3.69327e-12		Hist1h2bq	4.85785	-0.510555	43.2828	0.000182887	0.00485402		Col5a3	2.20694	1.57367	77.3287	5.13e-07	1.36e-05
Sp110	2.55657	1.24184	139.805	2.93687e-32	8.69859e-31			Myc	2.03804	2.0734	54.8473	1.30268e-13	3.83442e-12		Gfpt2	0.940566	4.92097	43.258	0.000183244	0.00485482		Dynll2	-0.576783	8.63862	77.2581	5.16e-07	1.37e-05
Anxa4	1.14526	2.91466	139.712	3.07794e-32	9.1002e-31			Ptgds	-0.485819	6.2464	54.7554	1.36502e-13	4.01078e-12		Slc25a30	2.17495	2.6708	43.1325	0.000185063	0.0048943		Mocos	1.71695	1.57066	77.1857	5.18e-07	1.37e-05
Stat1	1.30232	5.12654	139.543	3.35082e-32	9.8894e-31			Cmtm3	1.24384	1.98472	54.5623	1.50594e-13	4.41698e-12		Kdelr3	1.35782	3.6725	43.0315	0.000186543	0.00491719		Stx11	4.122	0.0223267	76.9365	5.28e-07	1.4e-05
Cdkn2b	2.96595	0.285676	139.166	4.0503e-32	1.19326e-30			Il7r	1.76638	0.406871	54.5254	1.5345e-13	4.49276e-12		Spty2d1	1.12343	3.95597	43.0283	0.00018659	0.00491719		Rai2	1.76154	1.83075	76.9185	5.29e-07	1.4e-05
Prss23	0.926416	4.15165	137.657	8.66351e-32	2.54784e-30			Cdk6	0.983642	2.82494	54.3282	1.69649e-13	4.95827e-12		Fabp5	-0.981701	10.719	42.9788	0.000187322	0.00492334		Tm7sf2	-0.802463	6.12485	76.8792	5.31e-07	1.4e-05
Col27a1	1.4755	2.79977	137.571	9.04524e-32	2.6554e-30			Shroom3	1.458	2.54209	54.316	1.70707e-13	4.98036e-12		H2-Eb1	2.83938	1.10793	42.9677	0.000187486	0.00492334		Ctsd	0.626374	9.38091	76.7503	5.36e-07	1.41e-05
2900052N01Rik	-0.875735	4.97761	137.436	9.68083e-32	2.83698e-30			Il33	1.17865	5.12833	54.1148	1.89113e-13	5.50764e-12		St8sia2	1.94927	2.7666	42.7922	0.000190111	0.00498345		Aldh1a1	0.816515	9.29821	76.7037	5.38e-07	1.41e-05
Iqgap3	2.937	0.135165	136.654	1.43551e-31	4.19936e-30			Lacc1	1.03587	2.10169	53.7815	2.24073e-13	6.5143e-12		Igfbpl1	1.54376	3.64975	42.7455	0.000190817	0.00498623		Arid5b	1.64249	2.5214	76.6356	5.41e-07	1.42e-05
Heatr5a	0.914046	4.37691	136.528	1.52963e-31	4.46685e-30			Mfap3l	0.475676	6.59267	53.7497	2.27727e-13	6.60888e-12		Plekha4	1.93357	1.10557	42.7408	0.000190888	0.00498623		Tmem256	-0.687193	6.21459	76.5872	5.43e-07	1.42e-05
Ccdc88b	1.62565	1.68767	136.304	1.71176e-31	4.98994e-30			Ccr6	1.55717	0.978804	53.4342	2.674e-13	7.74663e-12		Mcm2	1.22383	2.42199	42.6534	0.000192219	0.00501219		Ephx2	-0.65852	6.89292	76.2574	5.57e-07	1.46e-05
Adora3	2.59535	1.07651	135.991	2.00441e-31	5.83279e-30			Il6ra	1.18069	1.92234	53.365	2.76985e-13	8.01027e-12		Tmem37	1.62709	1.8535	42.5601	0.000193653	0.00504074		Acat2	-0.670533	6.85051	76.0981	5.64e-07	1.47e-05
Pmaip1	1.48733	2.17454	135.577	2.46857e-31	7.17093e-30			Nadk2	0.648297	4.96206	53.1646	3.06742e-13	8.8553e-12		Abcc12	2.21564	0.943506	42.2676	0.000198235	0.005151		Slco5a1	2.21793	1.52055	76.0348	5.66e-07	1.48e-05
Clic4	0.635121	6.06457	135.499	2.568e-31	7.44675e-30			Sh3pxd2b	0.871776	4.2588	52.9024	3.50543e-13	1.01021e-11		Postn	2.51424	1.83512	42.2372	0.00019872	0.00515459		Grin3a	-0.835129	6.09332	75.8467	5.75e-07	1.5e-05
Col5a3	2.24499	1.70889	135.451	2.63143e-31	7.61738e-30			Gm37498	1.85108	0.547401	52.6658	3.95425e-13	1.13757e-11		Gcnt4	-1.85915	1.97351	42.1704	0.000199789	0.0051703		Ube2l6	1.05809	3.54453	75.4147	5.94e-07	1.54e-05
Mfge8	-0.89389	4.86271	135.379	2.72731e-31	7.88121e-30			Bdkrb2	2.53466	1.8362	52.645	3.99626e-13	1.14766e-11		Tenc1	1.56335	3.15713	42.1559	0.000200022	0.0051703		Pacrg	-0.71456	5.42894	75.326	5.99e-07	1.55e-05
Lilr4b	3.43087	-0.127367	134.915	3.44646e-31	9.94208e-30			S100a16	0.718685	4.6898	52.1839	5.05393e-13	1.44888e-11		Gstm5	-0.9052	9.64187	42.0973	0.000200967	0.00518572		Ptgr2	-0.704108	7.89961	75.1038	6.09e-07	1.58e-05
Card9	2.48976	0.503639	134.88	3.50714e-31	1.00996e-29			Arhgdib	1.04737	2.58431	52.0083	5.52658e-13	1.58164e-11		Iqgap2	1.09995	3.99551	42.0051	0.000202464	0.0052153		Gm129	1.29846	2.61697	75.0798	6.1e-07	1.58e-05
Lpin3	2.70001	0.806171	134.689	3.86212e-31	1.11026e-29			Golm1	0.698533	4.64294	51.9985	5.55439e-13	1.58684e-11		Rgs22	1.91572	0.476874	41.9529	0.000203318	0.00522824		Mfap4	1.76933	1.58433	74.783	6.25e-07	1.61e-05
Xaf1	2.2309	2.18318	134.427	4.40631e-31	1.26451e-29			Slc39a1	0.737307	4.87001	51.9286	5.7557e-13	1.64152e-11		Fzd3	1.11211	3.99749	41.8142	0.000205612	0.00527808		Mthfd1l	1.2998	2.74685	74.7684	6.25e-07	1.61e-05
Ugp2	0.602627	6.30775	134.345	4.59117e-31	1.31529e-29			Ptges	1.23493	1.7066	51.6654	6.58127e-13	1.87373e-11		Atp13a5	-1.42934	1.32979	41.7313	0.000206997	0.00530448		Sh3d19	0.867173	4.22222	74.5277	6.37e-07	1.64e-05
Marcks	0.652432	6.26609	134.307	4.68018e-31	1.33848e-29			Tnfrsf10b	2.08977	-0.168743	51.5821	6.86655e-13	1.95159e-11		Psmc3ip	-1.44712	3.85495	41.6424	0.000208495	0.00533368		Desi2	-0.717497	7.08499	74.3819	6.45e-07	1.65e-05
Casp8	1.51221	2.23801	134.179	4.99288e-31	1.42546e-29			Arhgef26	0.681087	4.94062	51.5491	6.98294e-13	1.98126e-11		Rgs2	1.3871	4.52167	41.5166	0.00021064	0.00537928		Fhdc1	1.05097	3.15767	74.3603	6.46e-07	1.65e-05
Clec7a	3.82168	-0.200105	134.146	5.0753e-31	1.4465e-29			Gfra1	0.680984	4.92249	51.4386	7.38721e-13	2.09237e-11		Cdc20	2.29398	1.63682	41.3552	0.000213432	0.00544124		Aspg	1.39163	2.7168	74.2014	6.54e-07	1.67e-05
Vwa1	0.938169	3.94155	133.816	5.99339e-31	1.70524e-29			Cd151	1.22148	4.1055	51.4313	7.41469e-13	2.09655e-11		AA467197	2.36987	-0.17631	41.3077	0.000214263	0.00545306		Fhad1	1.69566	2.0025	74.1979	6.54e-07	1.67e-05
Oat	0.572842	6.11866	133.711	6.31876e-31	1.79474e-29			Oat	0.588506	5.75399	51.3972	7.54455e-13	2.12963e-11		Tmod1	1.4973	2.53088	41.2216	0.000215778	0.00548224		Stard7	-0.645896	8.19222	74.0923	6.6e-07	1.68e-05
Aen	0.793518	4.43291	133.087	8.65459e-31	2.454e-29			Tnfaip8l2	1.49065	0.780281	50.967	9.39336e-13	2.64697e-11		Slc17a8	2.12646	1.27672	41.1063	0.000217829	0.0055249		Gabrb1	0.849474	5.33568	73.7775	6.76e-07	1.72e-05
Lamp1	0.510575	7.90227	133.063	8.75879e-31	2.47932e-29			Efemp2	1.24772	2.17309	50.801	1.02221e-12	2.8756e-11		Sh3bp2	1.28548	2.7604	41.0223	0.000219339	0.00555372		L2hgdh	-0.763656	5.18522	73.558	6.88e-07	1.75e-05
Il6ra	1.24989	2.94949	132.802	9.98847e-31	2.82259e-29			Psmb9	2.28998	-0.107501	50.7811	1.03265e-12	2.90002e-11		Pard3b	0.97725	4.57762	40.9852	0.00022001	0.00556123		Fam184b	-1.03806	3.39648	73.0162	7.19e-07	1.82e-05
Ckap2l	2.33843	0.586178	132.643	1.08224e-30	3.05306e-29			Eif4ebp1	2.26117	0.827293	50.7591	1.04427e-12	2.92768e-11		Ppp1r3c	-0.848181	8.44371	40.9366	0.000220893	0.00557408		Ckap2l	1.12736	3.20626	72.9556	7.22e-07	1.83e-05
Naip6	2.26393	0.985079	132.433	1.20311e-30	3.38829e-29			Gmfg	1.71539	0.220063	50.7375	1.0558e-12	2.95499e-11		Mt2	1.11156	10.7082	40.8904	0.000221736	0.00558586		Abcc4	1.02314	4.40533	72.9028	7.25e-07	1.83e-05
Ncf2	1.46042	2.19901	132.347	1.25607e-30	3.53143e-29			Gdpd2	0.984187	2.3332	50.613	1.12495e-12	3.14319e-11		Smpdl3b	1.3168	2.51485	40.8185	0.000223057	0.00560963		Trip6	1.02748	4.09952	72.8664	7.27e-07	1.83e-05
Tm4sf1	1.47093	3.74067	132.188	1.36108e-30	3.82022e-29			Scn7a	1.86478	1.08504	50.4472	1.22416e-12	3.41463e-11		Hspg2	2.7985	4.75154	40.5398	0.000228268	0.00571141		Stat3	0.747403	6.85349	72.7624	7.33e-07	1.85e-05
Sytl2	0.957073	5.46908	132.139	1.3952e-30	3.90939e-29			Gnai2	0.555143	6.25747	50.2964	1.3219e-12	3.68103e-11		Ccnb1	2.73459	1.84158	40.5294	0.000228466	0.00571141		Slc25a25	0.758568	5.35122	72.5356	7.47e-07	1.88e-05
Cav2	0.980095	3.7612	132.12	1.40863e-30	3.94036e-29			Icosl	1.18578	1.96765	50.1202	1.44614e-12	4.02021e-11		Slc13a4	-1.6773	3.46913	40.526	0.00022853	0.00571141		Gabrg1	-0.951016	7.05955	72.5264	7.47e-07	1.88e-05
Fcrls	1.55987	2.26049	131.892	1.57962e-30	4.41126e-29			Cyp2d22	0.773193	4.51493	50.0416	1.50524e-12	4.17748e-11		Itgb4	3.07999	0.99517	40.5202	0.000228641	0.00571141		Nqo1	0.864773	5.30688	72.3841	7.56e-07	1.89e-05
Cttnbp2nl	0.84434	4.88991	131.606	1.82421e-30	5.08576e-29			Iqcg	1.12507	2.06487	50.0037	1.53454e-12	4.25165e-11		Hspb1	2.98519	2.7877	40.4436	0.000230103	0.00573052		Rtp4	1.43969	2.6899	71.9803	7.81e-07	1.95e-05
P4ha3	1.82433	1.61246	131.576	1.85281e-30	5.15682e-29			Rras	1.40262	1.14252	49.9198	1.60156e-12	4.42992e-11		Tspan4	2.06236	4.68654	40.4397	0.000230177	0.00573052		Abcg2	1.33167	2.61424	71.7791	7.94e-07	1.98e-05
Apol9a	6.82588	-0.5418	131.488	1.93684e-30	5.38169e-29			Cyba	1.7912	0.873646	49.9132	1.60699e-12	4.43748e-11		Trpm1	2.16602	0.370732	40.3912	0.00023111	0.00574412		Peg10	0.989982	4.28546	71.7669	7.95e-07	1.98e-05
Phf11b	5.08976	0.043655	131.112	2.34027e-30	6.49182e-29			Abca8a	0.87698	3.79634	49.8258	1.6802e-12	4.6319e-11		Ccl19	1.26351	2.93414	40.2439	0.000233971	0.00580553		Abca9	1.65434	1.82139	71.2174	8.31e-07	2.07e-05
Rab31	0.672123	5.98843	131.091	2.36562e-30	6.5512e-29			Akna	1.1942	2.69596	49.74	1.75526e-12	4.83078e-11		H2-Q2	2.80575	0.621754	40.1236	0.000236339	0.0058543		Tnfaip8	-0.65986	6.21724	71.1537	8.36e-07	2.08e-05
Slc1a5	2.58489	1.05276	130.674	2.91823e-30	8.06811e-29			P4ha3	1.50933	1.33429	49.7175	1.77553e-12	4.87673e-11		Tapbp	1.09705	5.76246	40.0946	0.000236916	0.0058543		Wnk4	2.05592	1.3994	71.0597	8.42e-07	2.09e-05
Epsti1	3.28029	0.840637	130.321	3.48605e-30	9.62197e-29			Tor4a	1.21742	1.5838	49.7149	1.77787e-12	4.87673e-11		Sorbs2	1.91091	6.06967	40.0844	0.000237118	0.0058543		Sncaip	0.719292	5.8367	70.9737	8.48e-07	2.1e-05
Tbc1d2b	0.87742	4.1552	130.244	3.62331e-30	9.98424e-29			P2ry13	0.843057	4.28558	49.6398	1.84731e-12	5.05881e-11		Hspb7	5.22156	-0.268038	40.0579	0.000237646	0.00585759		Lrrc8c	1.03109	5.69153	70.8543	8.56e-07	2.12e-05
Ccng1	0.624762	6.9529	130.225	3.6593e-30	1.00667e-28			Agtrap	1.01273	2.57441	49.5879	1.89676e-12	5.18564e-11		Slc39a14	0.857201	4.49889	39.7918	0.000243032	0.00598044		Hspb7	5.14082	-0.512007	70.742	8.64e-07	2.13e-05
Gcnt1	1.45544	2.26947	129.612	4.98168e-30	1.36819e-28			I830077J02Rik	1.71345	0.34556	49.4852	1.99877e-12	5.45549e-11		Sgol2	1.97663	0.888141	39.6766	0.000245411	0.006029		Has2	3.45075	-0.185457	70.4029	8.89e-07	2.19e-05
Phlda3	1.55978	2.21074	129.549	5.1443e-30	1.41052e-28			Nek6	0.92117	4.38442	49.4262	2.05978e-12	5.61272e-11		Osbpl5	1.7975	5.2657	39.6545	0.000245871	0.00603034		Mmd2	-0.61144	10.4301	70.3945	8.9e-07	2.19e-05
Cyp4f15	-1.47645	1.93729	129.521	5.21515e-30	1.42759e-28			Rrbp1	0.61388	5.57455	49.2939	2.20348e-12	5.99442e-11		Peg10	1.46339	3.70291	39.5687	0.000247667	0.00605502		Cd82	0.888933	3.92667	70.3652	8.92e-07	2.19e-05
Uba7	1.73888	2.67281	129.081	6.51183e-30	1.77961e-28			Cyb5r3	0.931283	5.04623	49.2896	2.20834e-12	5.99774e-11		Frmd5	1.24895	2.87507	39.5675	0.000247692	0.00605502		Ap4s1	-0.722738	5.8291	70.1978	9.04e-07	2.22e-05
Tppp3	1.11632	3.62706	128.477	8.82573e-30	2.40802e-28			C2	1.94178	0.189913	49.2631	2.23836e-12	6.0693e-11		Tmem140	5.0041	0.912157	39.5319	0.000248441	0.00606114		Nfkbiz	0.956372	3.76835	69.9646	9.22e-07	2.26e-05
Cyp4v3	1.02248	3.47203	128.431	9.03294e-30	2.46051e-28			Ccn1	1.53762	3.54334	49.122	2.40526e-12	6.51115e-11		C1qb	1.43876	3.35686	39.4933	0.000249257	0.00606114		Vat1	0.71997	5.53099	69.794	9.35e-07	2.28e-05
Piezo1	1.35012	2.95635	128.295	9.67314e-30	2.62629e-28			Ftl1	0.926069	6.60117	48.9468	2.62996e-12	7.10777e-11		Pard6b	1.56059	1.49463	39.4873	0.000249384	0.00606114		Eps8l3	-0.798497	4.47388	69.7189	9.41e-07	2.3e-05
Apod	0.737806	6.53835	128.296	9.67125e-30	2.62629e-28			Col12a1	1.02997	4.1012	48.9114	2.67795e-12	7.22566e-11		Msx2	1.1465	2.85049	39.4784	0.000249574	0.00606114		Mpp6	0.791146	7.71283	69.6857	9.44e-07	2.3e-05
Srxn1	0.715229	6.11966	127.78	1.25427e-29	3.39984e-28			Tmem47	0.477636	6.82249	48.8281	2.79411e-12	7.52015e-11		Aebp1	2.37402	6.16102	39.3952	0.000251346	0.00609421		Pcolce	2.21048	0.764014	69.5908	9.51e-07	2.31e-05
Cpne3	0.765242	4.35158	127.74	1.27932e-29	3.46208e-28			Ncf2	1.16138	1.91563	48.8266	2.7962e-12	7.52015e-11		Cyp4f39	7.27575	-0.751915	60.8746	0.000253366	0.0061332		Rtp1	1.12575	3.11712	69.545	9.55e-07	2.32e-05
Txlnb	2.2342	1.30489	127.497	1.44637e-29	3.90779e-28			Spata6	1.1601	1.89673	48.7423	2.91899e-12	7.8376e-11		1810041L15Rik	-1.03164	6.07102	39.1219	0.000257284	0.00621791		Il6ra	2.03794	0.880749	69.3052	9.74e-07	2.36e-05
Trim12c	1.29954	3.02078	127.429	1.49644e-29	4.0365e-28			Sap30bpos	1.46026	1.5043	48.5238	3.26299e-12	8.74705e-11		Cd24a	1.57242	4.97979	39.0331	0.000259251	0.00625528		Tec	1.94827	1.49554	69.0773	9.93e-07	2.4e-05
Adcy7	1.27653	3.03546	127.393	1.52375e-29	4.1035e-28			Alox5ap	1.8836	1.27744	48.4948	3.31159e-12	8.86293e-11		Krt80	3.56839	0.388293	38.9851	0.000260322	0.00627094		Tpm3	0.586487	7.54973	69.0001	9.99e-07	2.41e-05
Itpr2	0.712575	5.36331	127.293	1.60259e-29	4.30884e-28			Cd9	0.670273	5.2916	48.3789	3.51333e-12	9.38764e-11		Pithd1	0.918119	6.35608	38.9598	0.000260889	0.00627442		Apol9b	3.56201	-0.45894	68.9837	1e-06	2.41e-05
Tlr9	2.69265	0.781611	127.077	1.78673e-29	4.79618e-28			Fam129b	1.06673	4.57288	48.2846	3.68643e-12	9.82013e-11		Gm129	1.49434	2.52146	38.8988	0.000262263	0.00629728		Rars	0.875943	5.45875	68.8864	1.01e-06	2.43e-05
Cd48	2.41152	0.362311	127.031	1.8285e-29	4.90037e-28			Cxcl5	2.40468	-0.598534	48.2842	3.68708e-12	9.82013e-11		Spsb2	1.26991	2.61041	38.8413	0.000263564	0.0063183		Dbn1	0.81217	5.40993	68.8526	1.01e-06	2.43e-05
Adamtsl4	1.52124	1.95847	126.887	1.96642e-29	5.26151e-28			Skap2	0.822913	4.12732	48.1275	3.99391e-12	1.06202e-10		Ctss	1.36185	3.21334	38.6869	0.000267103	0.00639284		Trib2	-0.61417	7.72295	68.8488	1.01e-06	2.43e-05
Snx5	0.565803	5.81996	126.732	2.12648e-29	5.68064e-28			Ptgs1	1.00769	3.66906	48.1045	4.041e-12	1.07281e-10		Arhgap29	1.48362	3.64191	38.6368	0.000268263	0.00641028		Pck2	0.829434	4.19963	68.6245	1.03e-06	2.47e-05
Spidr	1.06624	3.28624	126.693	2.16858e-29	5.78382e-28			Aif1	1.09587	2.61465	48.0806	4.09053e-12	1.08422e-10		Pcbp4	1.13047	6.85378	38.5032	0.000271391	0.0064746		Pfn4	-0.799229	4.93853	68.5024	1.04e-06	2.49e-05
P2ry13	0.878023	4.53057	126.621	2.24876e-29	5.98805e-28			Rhod	2.14775	-0.444512	47.9415	4.39123e-12	1.16206e-10		Mamld1	1.10318	2.64779	38.4476	0.000272704	0.00649551		Cpeb1	0.996307	3.58026	68.2562	1.06e-06	2.54e-05
Bglap	6.54335	-0.799532	126.083	2.94876e-29	7.83945e-28			Has2	1.78498	0.671733	47.8453	4.61201e-12	1.21853e-10		Itga5	2.21724	4.45957	38.3747	0.000274441	0.00652399		Ccl5	7.76105	-0.461463	83.9833	1.07e-06	2.55e-05
Rhod	2.58645	0.660247	126.075	2.96006e-29	7.85693e-28			Psmc3ip	-0.815498	2.72431	47.7763	4.77728e-12	1.26018e-10		Mki67	1.50898	2.18055	38.3557	0.000274894	0.00652399		1110001J03Rik	-1.19247	4.39119	67.7163	1.11e-06	2.65e-05
Trib3	3.79771	-0.0358825	125.687	3.6004e-29	9.54134e-28			Ccng1	0.47768	6.43187	47.6744	5.03227e-12	1.32532e-10		Ifi27	1.32957	5.11494	38.3423	0.000275217	0.00652399		AI597468	-0.686449	5.81431	67.6511	1.12e-06	2.66e-05
Lrig1	0.817018	5.52788	125.648	3.67234e-29	9.71649e-28			Adap2	1.10261	2.10477	47.5865	5.26294e-12	1.38387e-10		Fxyd6	-0.946047	7.16382	38.2803	0.000276708	0.0065489		Acss1	-0.594267	7.31511	67.4703	1.14e-06	2.7e-05
Mpp6	0.583916	6.30236	125.627	3.71074e-29	9.80249e-28			Sbno2	1.27913	4.25282	47.5467	5.37101e-12	1.41004e-10		Pde7b	-0.95542	4.35389	38.2138	0.00027832	0.00657403		Cryz	-0.67768	5.26026	67.1208	1.17e-06	2.78e-05
Litaf	0.946836	3.70117	124.952	5.21365e-29	1.37508e-27			Prnd	2.62593	-0.700997	47.2852	6.13734e-12	1.60867e-10		Gsn	1.2192	5.50389	38.2001	0.000278654	0.00657403		St3gal4	-0.636867	6.86727	67.0764	1.18e-06	2.78e-05
Cela1	2.21223	0.52703	124.606	6.2062e-29	1.63427e-27			Tln1	0.748525	5.7294	47.2463	6.2605e-12	1.63835e-10		Mybl2	2.27387	0.541282	38.1133	0.000280779	0.00661365		Rab27a	2.08276	1.4168	67.0498	1.18e-06	2.79e-05
Akna	1.40069	2.708	124.489	6.58451e-29	1.73114e-27			Thbs4	-1.0025	3.12236	47.2145	6.36286e-12	1.6625e-10		Rhbdd1	0.858511	4.69762	38.0118	0.000283289	0.00666221		Col1a1	1.54746	1.96364	66.9798	1.19e-06	2.8e-05
Hnrnpf	0.525579	6.4082	124.477	6.62316e-29	1.73855e-27			Tifa	1.16454	1.99883	47.1789	6.47938e-12	1.69027e-10		Cd151	1.16136	6.9942	37.9335	0.000285245	0.00669763		Tppp3	1.14425	5.08629	66.7952	1.21e-06	2.84e-05
Nek6	0.860572	5.15339	124.404	6.87298e-29	1.80129e-27			Gsap	0.881181	3.08014	47.1048	6.72901e-12	1.75262e-10		Spata13	1.19684	3.89292	37.6679	0.000292008	0.00684562		Layn	1.63049	1.75588	66.715	1.21e-06	2.85e-05
Col12a1	1.29712	4.93011	124.255	7.40687e-29	1.93815e-27			Flna	0.665428	6.92023	47.061	6.88105e-12	1.7894e-10		Rasgef1c	1.65059	1.12135	37.5704	0.000294542	0.0068878		Ptgis	2.04821	1.09648	66.6336	1.22e-06	2.87e-05
Ccl9	1.8891	1.7241	124.038	8.26291e-29	2.1556e-27			Slc39a4	3.65126	-0.943122	46.9518	7.27552e-12	1.889e-10		Trim59	1.29143	2.59351	37.563	0.000294734	0.0068878		Rps6	0.621375	8.43831	66.6086	1.23e-06	2.87e-05
Nfkb2	2.47631	1.55016	124.038	8.26381e-29	2.1556e-27			Themis2	1.56675	0.546186	46.8789	7.55125e-12	1.95752e-10		Pprc1	1.21187	3.68849	37.3658	0.000299946	0.00699113		Mthfd2	1.3454	3.72154	66.564	1.23e-06	2.88e-05
Tpt1	0.49986	7.65881	124.035	8.27839e-29	2.15601e-27			Arhgap4	1.10403	3.00053	46.8627	7.61378e-12	1.97063e-10		Il21r	1.74235	0.707465	37.3602	0.000300097	0.00699113		Glud1	-0.524654	10.9638	66.4223	1.25e-06	2.91e-05
Pim1	2.03039	1.3929	123.536	1.06446e-28	2.76467e-27			Ptpn21	0.948899	3.04148	46.7782	7.9493e-12	2.05425e-10		Csrnp1	1.00799	3.60101	37.2999	0.000301714	0.0070178		Parp14	1.69838	1.63891	66.3725	1.25e-06	2.92e-05
C530044C16Rik	3.59508	0.0228826	123.535	1.06487e-28	2.76467e-27			Maoa	0.709057	4.97716	46.5233	9.05376e-12	2.33601e-10		Fkbp5	0.932216	5.00653	37.2736	0.000302423	0.0070233		Scpep1	0.986767	4.61996	66.2634	1.26e-06	2.94e-05
Nxn	1.34269	3.28864	123.402	1.13856e-28	2.95138e-27			Gm20559	1.34926	1.01814	46.4581	9.35979e-12	2.41121e-10		Pla2g3	-1.19444	3.42184	37.217	0.000303955	0.00704787		Slc25a30	1.3735	2.21277	66.1431	1.28e-06	2.97e-05
Prxl2a	-0.639747	5.92519	123.265	1.22018e-28	3.15802e-27			Myof	1.15305	2.96532	46.3474	9.90397e-12	2.54742e-10		Taf15	0.835863	5.75097	37.0825	0.000307638	0.00711735		Ctnnal1	0.763962	4.96282	66.0606	1.29e-06	2.98e-05
Gtse1	4.10322	-0.263679	122.755	1.57796e-28	4.07767e-27			Kank2	1.09913	2.72353	46.301	1.01412e-11	2.60438e-10		Fam187a	4.95628	-0.17416	37.0727	0.000307909	0.00711735		Pacsin2	0.607584	6.14642	66.024	1.29e-06	2.99e-05
Irgm2	2.03132	1.92912	122.723	1.60378e-28	4.13796e-27			Gm10252	1.10617	2.98131	46.2603	1.03541e-11	2.65492e-10		Samhd1	1.08725	4.73378	36.8653	0.000313702	0.00724		Fam129b	0.966414	5.27305	65.889	1.3e-06	3.02e-05
Nqo1	1.98926	2.61291	122.713	1.61115e-28	4.15053e-27			Cotl1	1.13806	3.5544	46.2456	1.04319e-11	2.67072e-10		Atp2b4	1.00188	5.36068	36.7705	0.000316397	0.00729087		Btg3	1.07824	3.80138	65.8637	1.31e-06	3.02e-05
2310022B05Rik	-0.788868	4.17841	122.441	1.84836e-28	4.75423e-27			P3h2	1.42677	1.14789	46.1704	1.084e-11	2.7709e-10		Col1a1	1.34107	3.62391	36.7236	0.000317741	0.00731051		Gna14	2.81797	1.09124	65.8518	1.31e-06	3.02e-05
Slc39a1	0.819599	5.04028	122.438	1.85134e-28	4.75453e-27			Omd	1.75449	0.0676941	46.0454	1.15547e-11	2.94904e-10		Cxcl2	6.95687	-1.01446	55.8585	0.000319955	0.00735006		Ift27	-0.691825	6.17964	65.8022	1.31e-06	3.03e-05
Tmem43	0.770085	4.91291	122.259	2.02585e-28	5.19467e-27			Zfp185	1.69321	0.734883	46.0174	1.17208e-11	2.9868e-10		Bcat1	0.965766	5.16632	36.621	0.000320705	0.00735593		Srgap1	0.764702	5.39038	65.6196	1.34e-06	3.07e-05
Klf6	0.81258	5.46793	121.955	2.36191e-28	6.04707e-27			Tax1bp3	1.1537	2.25885	45.7598	1.33678e-11	3.40126e-10		Eprs	0.823341	6.99957	36.6035	0.000321216	0.00735628		Nudt11	-0.679572	5.82408	65.3183	1.37e-06	3.15e-05
Map4k4	0.496853	6.84241	121.934	2.38659e-28	6.10085e-27			Ms4a6b	2.00613	-0.00966745	45.4954	1.52995e-11	3.88677e-10		Slc10a6	3.5482	-0.864439	36.5768	0.000321993	0.00736274		Ulbp1	5.22226	0.192198	65.2067	1.39e-06	3.18e-05
Hexa	0.788057	5.26313	121.818	2.53004e-28	6.45762e-27			Col20a1	1.5216	1.39733	45.4587	1.55891e-11	3.95426e-10		Txlnb	1.94276	1.49985	36.4976	0.000324316	0.00740408		Micall2	1.1396	3.7763	64.9159	1.42e-06	3.25e-05
Glycam1	3.66133	-0.329848	121.789	2.56703e-28	6.542e-27			Rdh5	1.47148	1.09487	45.3935	1.61165e-11	4.08177e-10		Ifitm10	2.37422	1.15069	36.4813	0.000324797	0.00740408		Idi1	-0.616707	8.96246	64.6724	1.45e-06	3.32e-05
Gm8995	1.70581	2.88944	121.744	2.62586e-28	6.68168e-27			Lama2	-0.799005	4.291	45.275	1.71218e-11	4.32975e-10		Acsl5	0.905874	5.10411	36.4561	0.000325544	0.00740974		1700007K13Rik	0.901106	3.77239	64.6717	1.45e-06	3.32e-05
Mlc1	0.579681	6.22392	121.736	2.63711e-28	6.70002e-27			Tnfrsf13b	1.7975	0.389889	45.1379	1.83632e-11	4.63658e-10		Medag	1.29852	2.85894	36.3985	0.000327253	0.00743725		Foxf1	4.42241	0.0738929	64.3985	1.49e-06	3.39e-05
Ttc12	1.35796	2.01605	121.04	3.7444e-28	9.49876e-27			Cfap126	1.76495	0.0957606	44.9131	2.05975e-11	5.19277e-10		Prrx2	1.21825	3.25953	36.3578	0.000328469	0.00745349		Birc3	1.73101	1.727	64.3769	1.49e-06	3.39e-05
Cmtm6	1.02449	4.26993	120.904	4.00995e-28	1.01569e-26			Trim25	1.09307	1.9103	44.7508	2.2377e-11	5.63281e-10		Gbp9	2.86978	0.451701	36.2338	0.00033221	0.00752689		Gm4724	-1.5041	1.7441	64.336	1.5e-06	3.4e-05
Npsr1	-1.36292	2.47666	120.891	4.03748e-28	1.02111e-26			Slc22a4	1.18038	1.85481	44.709	2.28608e-11	5.74583e-10		Trim66	1.76073	2.30391	36.1441	0.000334949	0.00757739		Mrps14	-0.770467	6.18363	64.3058	1.5e-06	3.4e-05
Trim25	1.59107	2.00724	120.5	4.91606e-28	1.24142e-26			Il21r	1.68478	0.391064	44.7042	2.29165e-11	5.75106e-10		Trim16	2.36933	1.52505	36.1263	0.000335494	0.00757819		Insig1	-0.661649	7.69385	64.2914	1.5e-06	3.4e-05
Tax1bp3	1.31817	2.87474	120.389	5.20007e-28	1.31114e-26			Akap13	0.540678	5.56012	44.45	2.60932e-11	6.53834e-10		Gjb2	-0.988007	4.2168	36.1042	0.000336177	0.0075821		Hmgcs1	-0.503832	10.46	64.2379	1.51e-06	3.41e-05
P2ry6	1.87253	1.23364	119.995	6.34065e-28	1.59631e-26			Gfpt2	1.33073	2.3922	44.2315	2.91752e-11	7.29955e-10		Lmna	1.84539	4.88566	36.0608	0.000337518	0.0076008		Tinf2	0.790704	4.50251	64.1196	1.53e-06	3.45e-05
Psd4	1.91989	0.753705	119.7	7.35869e-28	1.8498e-26			Mlc1	0.571437	5.92282	44.202	2.96184e-11	7.39923e-10		Enkur	1.95236	1.49452	36.0407	0.000338142	0.00760333		Atp5l	-0.587719	8.41216	64.0512	1.54e-06	3.46e-05
Rcsd1	1.20856	2.47434	119.398	8.56764e-28	2.15045e-26			Piezo1	1.14663	2.75824	44.052	3.19772e-11	7.97644e-10		Tuba8	1.39806	1.67373	35.9246	0.00034177	0.0076675		C1d	-0.693309	5.54974	63.9347	1.55e-06	3.49e-05
Vwa7	4.60414	-0.585924	119.171	9.609e-28	2.40819e-26			Spidr	1.04306	2.3076	44.0386	3.21957e-11	8.01883e-10		Icos	4.92107	-1.25849	35.9164	0.000342027	0.0076675		Gdpd5	0.933119	4.29559	63.8428	1.56e-06	3.52e-05
Gm10252	1.38735	3.16104	119.124	9.83939e-28	2.46222e-26			Bicc1	0.973309	2.75375	43.9512	3.36674e-11	8.37275e-10		Fgf1	-0.994282	8.23904	35.8196	0.000345095	0.00772463		Fam168b	-0.519765	8.84183	63.7661	1.58e-06	3.54e-05
Rasa3	0.59179	6.07644	119.112	9.90017e-28	2.4737e-26			Ror1	1.53622	0.843444	43.9437	3.37955e-11	8.39195e-10		Tjp1	0.963272	7.402	35.7971	0.000345813	0.00772904		Tnfrsf21	0.643228	6.48138	63.4713	1.62e-06	3.63e-05
Matn4	1.34644	2.09978	119.091	1.00022e-27	2.49544e-26			Igfbp5	0.646045	7.61158	43.9136	3.43197e-11	8.50933e-10		Slc1a2	-0.823323	13.5929	35.7326	0.00034788	0.00776357		Slc29a3	0.639032	5.96989	63.3701	1.63e-06	3.65e-05
Clec5a	2.13861	1.0722	118.612	1.27338e-27	3.17218e-26			Atoh8	1.68665	0.69379	43.9028	3.45087e-11	8.54336e-10		Lgals3bp	1.5669	5.10163	35.7071	0.000348703	0.00777028		Sync	3.01051	0.338339	63.2717	1.65e-06	3.68e-05
Ddr1	1.01373	4.56185	118.596	1.2836e-27	3.19287e-26			Cdkn1a	1.19997	2.17884	43.8555	3.53533e-11	8.73936e-10		Sqstm1	1.39036	9.41261	35.6062	0.000351978	0.00783152		Nusap1	1.11762	3.20415	63.0835	1.68e-06	3.74e-05
Crb2	1.36686	2.4958	118.554	1.31151e-27	3.2574e-26			Plin2	1.1412	2.41962	43.8396	3.56427e-11	8.78459e-10		1110008P14Rik	1.34566	6.0482	35.5671	0.000353259	0.00784826		Vamp4	-0.660032	6.4623	62.8772	1.71e-06	3.79e-05
Maoa	0.875027	5.05038	118.416	1.40611e-27	3.48715e-26			Gna15	1.50289	0.422452	43.8404	3.56277e-11	8.78459e-10		Itga7	0.891067	5.42657	35.4946	0.000355648	0.00787734		Slirp	-0.970938	4.15817	62.8712	1.71e-06	3.79e-05
Met	0.974877	3.95662	118.174	1.58836e-27	3.93327e-26			0610040J01Rik	1.10384	1.72201	43.8216	3.59717e-11	8.85248e-10		Ush1c	2.622	-0.474693	35.4832	0.000356026	0.00787734		Kcne1l	-0.722591	6.75543	62.8703	1.71e-06	3.79e-05
Rbpj	0.762619	4.25957	117.672	2.04576e-27	5.05838e-26			Pkp2	1.28999	1.56146	43.8049	3.62788e-11	8.91475e-10		Aldh1a1	0.84184	9.95307	35.4792	0.000356158	0.00787734		Anxa7	0.779346	5.24255	62.8697	1.71e-06	3.79e-05
Cd68	1.56642	2.63566	117.488	2.2441e-27	5.54055e-26			Cmtm7	1.32183	1.02284	43.7509	3.72938e-11	9.15056e-10		Crispld2	1.64606	1.73667	35.4318	0.000357732	0.0079004		Clip3	0.655917	9.27222	62.8212	1.72e-06	3.8e-05
Fam187a	2.8299	0.561475	117.195	2.60215e-27	6.41503e-26			Ntpcr	0.804113	2.58187	43.6604	3.90586e-11	9.56936e-10		Cebpb	1.86478	0.883363	35.3956	0.000358941	0.00791533		Myl6	0.525209	8.61908	62.8151	1.72e-06	3.8e-05
Was	2.55445	0.715382	117.15	2.66114e-27	6.55074e-26			C5ar2	2.27922	-0.50897	43.6423	3.94218e-11	9.64402e-10		Arpc1b	1.22942	4.73075	35.2697	0.000363186	0.00799708		Idh2	0.549267	8.13921	62.6855	1.74e-06	3.84e-05
H2-Ab1	2.53977	1.7574	116.901	3.01715e-27	7.41611e-26			Dhx58	1.73062	-0.108727	43.6308	3.96555e-11	9.68687e-10		Gas6	0.845733	7.40477	35.146	0.00036742	0.00807834		Rnf149	-0.752194	5.32904	62.5735	1.75e-06	3.87e-05
Gm13293	1.89876	0.9613	116.898	3.02175e-27	7.41644e-26			Gm6548	1.78649	0.289669	43.4777	4.28827e-11	1.04597e-09		Ssc5d	2.86671	2.61564	35.123	0.000368211	0.00808379		Gnl3	0.95311	5.12319	62.4697	1.77e-06	3.9e-05
Ppp1r18	1.38218	2.40155	116.694	3.34915e-27	8.2079e-26			Kirrel	0.895419	2.3469	43.417	4.42323e-11	1.0773e-09		Rnase1	-1.09742	3.27292	35.008	0.000372214	0.00815962		Ccnb1ip1	-1.6814	1.39256	62.4275	1.78e-06	3.91e-05
Sorbs3	1.19206	3.35027	116.593	3.5244e-27	8.62465e-26			Ifitm2	1.09913	1.8494	43.3756	4.51787e-11	1.09873e-09		Slc43a3	1.34891	4.94366	34.9253	0.000375124	0.00821128		Hist1h2bc	0.5578	7.29733	62.3856	1.79e-06	3.92e-05
Krcc1	0.803484	4.05168	116.405	3.87469e-27	9.46791e-26			Ripk1	0.739086	3.31023	43.3136	4.66341e-11	1.13245e-09		Adamts9	-0.841522	4.16089	34.8947	0.00037621	0.00822295		Cmpk1	-0.704458	7.21161	62.3479	1.79e-06	3.93e-05
Samsn1	1.59741	1.34874	116.163	4.37751e-27	1.06809e-25			Dcxr	1.6275	1.07153	43.3039	4.68659e-11	1.13641e-09		Trmt2b	-0.820597	4.66199	34.7976	0.000379676	0.00828652		Atp11a	0.674869	5.40179	62.284	1.8e-06	3.94e-05
Tns3	0.645702	5.79647	116.107	4.50321e-27	1.09715e-25			Lsp1	0.956375	3.34443	43.1914	4.96381e-11	1.20187e-09		Atp1a1	0.778684	6.94512	34.7273	0.000382212	0.00832963		Ube2c	1.10148	2.55951	62.2796	1.8e-06	3.94e-05
C1rl	3.28303	-0.0711509	115.525	6.03948e-27	1.46928e-25			Tgfbr2	0.923633	4.48495	43.1462	5.07974e-11	1.22814e-09		Slc2a12	-1.0764	3.90921	34.6668	0.000384411	0.00834737		2310022B05Rik	-0.654886	8.75176	62.217	1.81e-06	3.96e-05
Ifi47	3.06093	0.775524	115.157	7.26913e-27	1.76584e-25			Laptm4a	0.443381	6.16162	43.0261	5.4014e-11	1.304e-09		Stox1	1.45331	1.44447	34.6469	0.000385137	0.00834737		Plce1	0.689766	5.78794	62.0486	1.84e-06	4.01e-05
Slc39a4	3.01046	0.113251	114.821	8.61349e-27	2.08937e-25			Sox6	0.544545	5.12067	42.881	5.81729e-11	1.40235e-09		Sh3bp4	0.930721	4.32669	34.6299	0.000385757	0.00834737		Gsta1	4.27062	0.157962	62.0424	1.84e-06	4.01e-05
Tubb6	1.45738	2.05502	114.816	8.6346e-27	2.09144e-25			Hvcn1	1.22883	1.5909	42.8026	6.05501e-11	1.45753e-09		Tnfsf8	7.04123	-0.947552	52.1125	0.000385807	0.00834737		Pabpc1	0.709992	7.67154	61.9734	1.85e-06	4.03e-05
Myo6	0.515581	7.02291	114.381	1.07554e-26	2.60133e-25			Gpr34	0.768642	3.86144	42.7424	6.24432e-11	1.50091e-09		Ccnb2	2.0096	1.10838	34.623	0.000386011	0.00834737		Col9a1	-1.36859	2.10913	61.9301	1.86e-06	4.04e-05
Lrrc9	1.27647	2.29477	114.322	1.1078e-26	2.67546e-25			Cyfip1	0.432324	6.0464	42.6897	6.41477e-11	1.53964e-09		Rcsd1	1.31283	1.87343	34.6126	0.000386395	0.00834737		Dmpk	0.859321	5.14765	61.9231	1.86e-06	4.04e-05
Nuak2	2.12897	1.06922	114.065	1.26107e-26	3.04121e-25			Btk	1.87406	0.280564	42.5334	6.94861e-11	1.66535e-09		Chst10	-0.824773	7.44329	34.4753	0.000391474	0.00842869		Ifi35	1.61296	1.57594	61.9067	1.87e-06	4.04e-05
Togaram2	1.58434	1.54714	113.906	1.36655e-26	3.29082e-25			Rab29	1.24393	0.901134	42.5244	6.98053e-11	1.67057e-09		Cd52	2.56166	-0.458702	34.4655	0.000391839	0.00842869		Ftl1	0.783599	7.60006	61.7325	1.9e-06	4.09e-05
Ms4a6d	2.93296	1.11237	113.663	1.54458e-26	3.71414e-25			Csf2rb2	2.40731	-0.501652	42.4822	7.13273e-11	1.70453e-09		Serpinb8	2.34136	0.769575	34.465	0.00039186	0.00842869		Socs3	1.98881	1.19663	61.7023	1.9e-06	4.1e-05
Gfpt2	1.58651	2.7105	113.648	1.55628e-26	3.73687e-25			Smim3	1.26236	2.05126	42.4315	7.32025e-11	1.74681e-09		Sp5	2.11061	1.70548	34.4179	0.000393623	0.00845437		Six4	3.11437	-0.0632089	61.6347	1.91e-06	4.12e-05
Oas1b	3.77912	-0.330206	113.266	1.88644e-26	4.52311e-25			Col5a3	1.83109	0.530179	42.2872	7.88054e-11	1.8778e-09		9930013L23Rik	0.919199	3.47527	34.3547	0.000396007	0.00849329		Isoc1	-0.644691	5.23861	61.6263	1.91e-06	4.12e-05
Relb	1.44896	2.06761	112.959	2.2033e-26	5.27523e-25			Id3	1.30707	2.55486	42.1384	8.50352e-11	2.02332e-09		Gbp2b	2.85369	0.496599	34.2412	0.000400335	0.00857375		Smim15	-0.688131	6.81497	61.5227	1.93e-06	4.15e-05
Prc1	1.94647	1.32604	112.904	2.26448e-26	5.4139e-25			Pde3b	0.676478	4.40375	42.1062	8.64466e-11	2.05395e-09		Spata6	1.92596	3.15836	34.2218	0.00040108	0.00857734		Rgl1	0.576005	6.95531	61.4279	1.95e-06	4.18e-05
Mt1	1.46738	6.19679	112.819	2.3641e-26	5.64395e-25			H2-Ob	1.84485	-0.152544	41.9227	9.49534e-11	2.25282e-09		Tmem132c	1.44656	1.3067	34.1724	0.000402986	0.00860571		Hint3	-1.07729	2.8977	61.2701	1.98e-06	4.24e-05
Hist1h1c	1.35048	3.16428	112.771	2.42162e-26	5.77298e-25			Odc1	0.632574	4.94962	41.9005	9.60364e-11	2.27525e-09		Ly6c1	1.07042	2.56753	34.1345	0.000404456	0.00862471		Apol9a	4.99111	-0.4753	61.2543	1.98e-06	4.24e-05
Themis2	2.34343	0.752709	112.705	2.5035e-26	5.95961e-25			Il1r1	1.13585	1.85453	41.7287	1.04857e-10	2.48066e-09		Efcab2	-0.954667	4.21791	34.1154	0.0004052	0.00862821		Fgfbp3	-0.756334	4.56542	61.0707	2.02e-06	4.3e-05
Ucp2	1.35223	3.36271	112.554	2.70225e-26	6.42354e-25			Cdca7	-0.988644	2.03165	41.6969	1.06578e-10	2.51778e-09		Kitl	1.63924	3.6739	34.0907	0.000406162	0.00863632		Itga1	2.12689	1.72283	61.0345	2.02e-06	4.31e-05
Itgb8	0.540059	6.38178	112.23	3.18146e-26	7.55188e-25			Kcne4	1.50624	0.333835	41.628	1.10403e-10	2.6044e-09		Kctd14	-1.13852	3.53382	34.0534	0.000407624	0.00865502		Kif27	1.47121	1.92406	61.0295	2.02e-06	4.31e-05
Utrn	0.459517	6.70766	112.197	3.23564e-26	7.66953e-25			Dnajb13	1.64209	0.313663	41.5841	1.1291e-10	2.65975e-09		Creb5	2.03847	0.381242	34.0115	0.000409272	0.00867762		Rnaset2a	-0.864585	4.71794	60.8959	2.05e-06	4.36e-05
Capn2	0.495726	5.8386	111.856	3.84132e-26	9.09223e-25			Psd4	1.60508	0.559298	41.5037	1.1765e-10	2.76746e-09		Hrct1	3.0221	0.399486	33.7861	0.000418291	0.00884584		Mast2	0.699478	6.57711	60.8734	2.05e-06	4.36e-05
Jak3	1.37679	1.69446	111.851	3.8528e-26	9.10641e-25			Gpr50	2.18335	-0.376469	41.4311	1.22101e-10	2.86808e-09		Liph	2.55502	-0.624811	33.7835	0.000418396	0.00884584		Prl2a1	8.26742	-0.00994996	73.7833	2.09e-06	4.42e-05
Cav1	1.12285	4.3862	111.526	4.53833e-26	1.07115e-24			Chac1	1.76679	1.54086	41.3686	1.26067e-10	2.95703e-09		Birc3	1.72968	1.83721	33.7426	0.000420058	0.00886835		Panx1	1.18004	3.76922	60.6976	2.09e-06	4.42e-05
Hk3	2.11436	0.716481	111.452	4.71133e-26	1.1104e-24			Syngr2	0.987473	2.76522	41.1655	1.39873e-10	3.27621e-09		Gypc	1.22954	2.1137	33.7272	0.000420687	0.00886903		Igtp	1.28826	2.5637	60.412	2.14e-06	4.53e-05
Rest	0.812181	3.80854	111.405	4.82455e-26	1.13548e-24			Mpp6	0.509154	5.92387	41.0772	1.46332e-10	3.42264e-09		Abat	-0.754666	9.4724	33.6017	0.000425851	0.0089652		Mrpl39	0.633247	5.66319	60.4112	2.14e-06	4.53e-05
H2-Aa	2.65564	0.239756	110.732	6.77276e-26	1.59174e-24			Sdc4	1.1106	5.41126	41.0628	1.47417e-10	3.44313e-09		Tacc2	0.901801	4.18283	33.4963	0.000430251	0.00904501		Cox6b2	1.26292	2.57803	60.3693	2.15e-06	4.54e-05
Serpinf1	0.883343	3.71823	110.534	7.48672e-26	1.75705e-24			Ltbr	1.219	2.20628	40.978	1.53954e-10	3.59073e-09		Bambi	1.07418	2.75754	33.4818	0.00043086	0.00904502		Zfp36	1.21499	2.67269	60.3535	2.16e-06	4.54e-05
Clec4a2	2.53461	0.135977	110.487	7.66515e-26	1.79639e-24			Zfp36l1	0.972949	2.64439	40.9181	1.58742e-10	3.6972e-09		Abca9	1.11663	2.5171	33.4212	0.000433421	0.00908595		Gtse1	1.43832	1.56094	60.2501	2.18e-06	4.58e-05
Taldo1	0.751235	5.60475	110.068	9.4702e-26	2.21629e-24			Npc2	0.686756	5.05657	40.8998	1.60237e-10	3.72676e-09		Sdc1	1.85441	1.74088	33.375	0.000435385	0.00911427		Ndrg1	1.13987	4.08188	60.2349	2.18e-06	4.58e-05
Rplp0	0.585717	6.41447	109.932	1.01412e-25	2.36998e-24			Trib3	3.07641	-0.359542	40.8935	1.60757e-10	3.7336e-09		Pgd	1.59655	7.07957	33.1731	0.000444101	0.00928366		Gm14440	-2.11662	4.47185	60.0282	2.22e-06	4.66e-05
Adcyap1r1	-0.603941	6.20778	109.789	1.08985e-25	2.5434e-24			Loxl3	0.911009	2.16336	40.8864	1.61339e-10	3.74184e-09		Trp53	0.871509	5.52722	33.1148	0.00044666	0.00932402		Tnfsf8	5.33907	-0.889807	59.5579	2.32e-06	4.87e-05
Arhgap4	0.996963	3.2026	109.643	1.1734e-25	2.73454e-24			Ptpn18	2.08529	-0.456158	40.7774	1.70598e-10	3.95102e-09		Adcy2	-0.861764	8.46776	33.0884	0.00044782	0.00933514		Ybx1	0.549277	7.43184	59.4365	2.35e-06	4.92e-05
Ctps	0.808549	5.17664	109.587	1.20668e-25	2.80814e-24			Mt2	1.55488	5.15039	40.5832	1.88416e-10	4.35758e-09		Grid2	-0.929667	4.02978	33.0047	0.000451537	0.00939943		Xaf1	1.50501	1.6043	59.2933	2.38e-06	4.98e-05
Stk17b	1.02464	2.9765	109.484	1.27141e-25	2.95464e-24			Cd180	1.86188	0.896506	40.5159	1.95019e-10	4.50399e-09		Tnfaip1	1.03426	7.7909	32.969	0.000453137	0.00941311		1110008P14Rik	0.812456	5.29075	59.1273	2.42e-06	5.05e-05
Ndrg1	0.534601	6.28953	108.853	1.74761e-25	4.05563e-24			C030029H02Rik	-0.842607	2.64498	40.4475	2.01974e-10	4.65809e-09		Hdc	1.71975	3.00042	32.9617	0.000453461	0.00941311		Atp2b4	0.690874	6.51763	59.0193	2.45e-06	5.09e-05
Gngt2	2.21502	0.589055	108.789	1.80521e-25	4.18346e-24			Slc39a14	0.632421	4.76859	40.435	2.03267e-10	4.68137e-09		Slc38a2	1.90696	5.48769	32.9141	0.000455603	0.0094444		Slc2a4	0.91113	4.05521	58.905	2.47e-06	5.14e-05
Tspo	2.15557	0.727372	108.484	2.10525e-25	4.86774e-24			Rps27l	0.824864	2.68351	40.4256	2.04248e-10	4.69743e-09		Ybx3	0.973956	5.66986	32.7968	0.000460936	0.00954164		Pxk	0.725946	4.97235	58.8316	2.49e-06	5.16e-05
Slamf8	3.85597	-0.166594	108.483	2.10635e-25	4.86774e-24			Ppp1r18	0.958359	2.39214	40.3493	2.12387e-10	4.87781e-09		Irx3	4.61887	-1.31247	32.7458	0.000463279	0.0095768		Fscn1	0.86699	6.72105	58.8253	2.49e-06	5.16e-05
Arhgef40	0.886638	3.98117	108.326	2.28065e-25	5.26322e-24			Cpq	0.824762	2.61563	40.2274	2.2606e-10	5.18462e-09		Aldh3b1	1.00598	3.44068	32.5987	0.000470125	0.00970482		2022-09-03	0.582024	8.11182	58.8222	2.49e-06	5.16e-05
Abcb1b	1.05921	2.77863	108.317	2.29105e-25	5.27991e-24			Micall2	1.69138	1.12366	40.2164	2.27332e-10	5.20656e-09		Bid	1.03646	2.82064	32.5202	0.000473826	0.00976766		Sox8	-0.661381	6.37529	58.5302	2.56e-06	5.3e-05
Cdk5rap2	0.707145	4.98185	108.287	2.32546e-25	5.35178e-24			Timp3	0.703906	5.5402	40.1454	2.35741e-10	5.39168e-09		Jun	0.828604	6.17293	32.4766	0.0004759	0.00979681		Rpl22l1	-0.89868	5.66259	58.3896	2.6e-06	5.37e-05
Ube2l6	1.42911	2.33914	108.271	2.34378e-25	5.38647e-24			Trp53inp1	0.599123	4.75432	40.006	2.53188e-10	5.78271e-09		Fam129b	1.40758	5.54446	32.2594	0.000486396	0.00999903		Actn4	0.757677	5.38922	58.3446	2.61e-06	5.38e-05
Cox6b2	2.3606	0.486276	108.176	2.45946e-25	5.64453e-24			Gpr84	3.43115	-0.667319	39.8791	2.70185e-10	6.16238e-09		Trafd1	0.789161	5.15535	32.1348	0.000492551	0.0101116		Sfr1	0.549802	6.99977	58.2258	2.64e-06	5.44e-05
Gm3716	1.8453	0.847156	108.018	2.66303e-25	6.1033e-24			Greb1	1.46401	0.0437667	39.8543	2.73628e-10	6.2323e-09		Lrp4	-0.762932	6.82305	32.1011	0.000494233	0.0101321		Polr2j	0.699179	5.72264	58.1806	2.65e-06	5.45e-05
Tnfrsf10b	2.26746	0.480342	107.875	2.86217e-25	6.55065e-24			Ccdc170	1.50098	0.433746	39.8372	2.76032e-10	6.2784e-09		Myo1c	0.972897	3.51531	32.0715	0.000495717	0.0101449		Ephb2	1.01105	3.2008	58.0835	2.68e-06	5.5e-05
Layn	1.28215	2.82118	107.845	2.90622e-25	6.64232e-24			Pald1	0.925336	2.79273	39.8152	2.79165e-10	6.34093e-09		Hlf	-0.831181	7.25382	32.0614	0.000496221	0.0101449		Ppp1r3d	-0.602031	5.82939	58.0326	2.69e-06	5.52e-05
Slc22a23	0.804299	5.35154	107.827	2.93269e-25	6.69363e-24			Plekha4	2.62134	-0.651922	39.6504	3.03739e-10	6.88962e-09		Rras2	1.25978	5.09986	32.046	0.000496995	0.0101468		Ehd4	1.24262	2.224	57.7269	2.77e-06	5.68e-05
Cryab	0.911744	4.88405	107.773	3.01446e-25	6.87081e-24			Zfp36l2	0.909261	3.49828	39.5617	3.17856e-10	7.19994e-09		Synpo	1.76658	5.98212	32.0046	0.000499087	0.0101682		Suclg2	-0.580146	7.59067	57.7025	2.78e-06	5.68e-05
Bcl2a1b	3.13305	0.457476	107.712	3.10805e-25	7.07443e-24			Car5b	1.00386	1.93391	39.4748	3.32319e-10	7.51724e-09		Slc6a20a	-1.43544	2.95506	31.9981	0.000499415	0.0101682		Nipa1	-0.751083	5.5213	57.5689	2.82e-06	5.75e-05
Rgs10	0.807713	4.01071	107.555	3.36518e-25	7.64923e-24			Mafk	0.969971	3.10693	39.465	3.3399e-10	7.54471e-09		Heatr2	0.883114	3.51463	31.8866	0.000505103	0.0102631		Kctd14	-0.832941	3.85056	57.5195	2.83e-06	5.77e-05
Pdlim2	1.2443	2.70655	107.471	3.50937e-25	7.96607e-24			Mocos	1.17046	0.960049	39.4595	3.34933e-10	7.55567e-09		Acss1	-0.842749	7.11517	31.8797	0.000505458	0.0102631		Tmem164	-0.562301	6.95423	57.488	2.84e-06	5.78e-05
Tcirg1	1.22244	2.84718	107.364	3.7055e-25	8.39981e-24			Tlr9	1.7283	0.803487	39.4023	3.44891e-10	7.7697e-09		Clic1	0.753077	5.77009	31.8349	0.000507768	0.0102865		Parp10	1.92582	1.25217	57.4693	2.84e-06	5.78e-05
Hyal1	1.03371	3.10742	107.184	4.05724e-25	9.18463e-24			Pm20d1	1.00743	1.70704	39.344	3.55335e-10	7.99406e-09		Tjap1	1.29095	4.02865	31.8278	0.000508131	0.0102865		Slc7a11	0.951415	7.56582	57.4208	2.86e-06	5.8e-05
Kif18b	3.58837	-0.393196	107.143	4.14202e-25	9.36379e-24			Mafb	1.06443	1.75934	39.2931	3.64737e-10	8.19443e-09		Amica1	3.03914	-0.925029	31.8128	0.000508912	0.0102865		Loxl1	1.10261	4.25153	57.3933	2.86e-06	5.81e-05
Emp1	1.85814	2.49477	106.969	4.52251e-25	1.02101e-23			Nrp2	0.706386	4.34878	38.8443	4.58995e-10	1.02981e-08		Gars	0.861577	6.45266	31.8035	0.000509391	0.0102865		Aars	0.638306	7.08818	57.3589	2.87e-06	5.82e-05
Slc29a3	1.14906	3.0491	106.773	4.99222e-25	1.12552e-23			Ccdc3	0.876373	2.58712	38.7448	4.82985e-10	1.08216e-08		Pkp2	0.96959	2.94846	31.7905	0.000510068	0.0102865		Slc6a19	3.49507	-0.150149	57.3335	2.88e-06	5.83e-05
Acsbg1	0.552816	6.3064	106.736	5.08685e-25	1.1453e-23			Slc37a2	1.00942	2.07106	38.6256	5.13416e-10	1.14879e-08		Col4a5	1.70776	5.43225	31.7513	0.000512114	0.0103015		Nat1	-0.889418	3.60733	57.3217	2.89e-06	5.83e-05
Lhfp	0.964964	3.71368	106.686	5.21567e-25	1.17272e-23			Rhoc	1.06006	2.09089	38.6013	5.19839e-10	1.16158e-08		Shcbp1	1.96292	0.521763	31.7496	0.000512201	0.0103015		Cidea	-1.2348	1.94423	57.25	2.91e-06	5.86e-05
C030018K13Rik	-3.39402	-0.408876	106.404	6.01319e-25	1.3502e-23			Mvp	1.12213	3.55408	38.574	5.27174e-10	1.17638e-08		Gdnf	4.09252	-1.0528	31.6958	0.000515023	0.0103443		Pard6b	1.34247	1.79863	57.1878	2.92e-06	5.89e-05
Cxcl12	-0.709752	4.44701	105.99	7.41028e-25	1.66166e-23			Fbln7	1.35728	0.729	38.4805	5.53026e-10	1.2324e-08		Kazn	1.55186	6.368	31.593	0.000520471	0.0104396		Sfxn3	0.588347	5.88038	57.1413	2.94e-06	5.91e-05
Rnd3	0.785983	4.0482	105.569	9.1661e-25	2.05261e-23			Grm3	-0.460958	7.01524	38.3848	5.80843e-10	1.29265e-08		Ptgfr	3.69225	2.63272	31.5489	0.000522827	0.010442		Chpt1	-0.727926	7.23165	57.1056	2.95e-06	5.92e-05
Cyba	1.80901	1.10216	105.206	1.10049e-24	2.46106e-23			Hexa	0.592611	4.9993	38.3274	5.98171e-10	1.32942e-08		Kcnk10	1.34768	1.99153	31.5418	0.000523211	0.010442		Ltv1	0.738127	4.4446	56.8585	3.02e-06	6.05e-05
Carhsp1	0.789453	4.69291	104.911	1.27775e-24	2.85364e-23			Slc29a3	0.751	3.61301	38.2444	6.2416e-10	1.38532e-08		Tap2	1.15314	3.96555	31.5417	0.000523214	0.010442		Ror1	1.81316	1.48465	56.854	3.02e-06	6.05e-05
Spata6	1.3971	2.31726	104.799	1.35169e-24	3.01471e-23			Entpd1	0.75936	3.87529	38.21	6.35268e-10	1.40808e-08		Hist1h4j	6.76045	-1.16797	46.4951	0.000523399	0.010442		Ptbp1	0.775311	6.02708	56.8516	3.02e-06	6.05e-05
1700007K13Rik	1.94208	1.13602	104.654	1.45409e-24	3.23877e-23			Emp3	2.02132	-0.107473	38.1632	6.50673e-10	1.44029e-08		Asf1b	2.04738	0.531448	31.5163	0.000524582	0.0104516		Ppp1r18	0.84832	3.46906	56.7695	3.05e-06	6.09e-05
Adap2	1.39527	2.26382	104.578	1.51114e-24	3.36132e-23			Pgm5	0.968032	2.13044	37.9561	7.2356e-10	1.59948e-08		Bub1b	1.50279	0.931941	31.4205	0.000529774	0.0105409		Ubap2l	0.606229	6.54371	56.7347	3.06e-06	6.09e-05
Lamb2	0.935082	4.25364	104.128	1.89656e-24	4.213e-23			Mt3	0.776911	5.80364	37.9063	7.42233e-10	1.63857e-08		Procr	2.09511	0.591321	31.3372	0.000534343	0.0106176		Plekhb2	-0.512164	8.32057	56.7304	3.06e-06	6.09e-05
Sdc1	1.71429	1.07337	103.943	2.08265e-24	4.6202e-23			Igsf10	0.854743	2.99884	37.8469	7.65194e-10	1.687e-08		Cks2	1.57523	1.6487	31.2665	0.000538258	0.0106811		Slc4a4	-0.637421	9.67807	56.6548	3.08e-06	6.13e-05
Oas2	2.89804	1.00032	103.693	2.36175e-24	5.23238e-23			Erap1	0.753762	3.80102	37.8185	7.7641e-10	1.70945e-08		Kctd10	1.42298	6.38163	31.1793	0.000543136	0.0107635		Pter	0.813651	5.66439	56.6414	3.09e-06	6.13e-05
H2-Q6	3.2229	-0.00473341	103.23	2.98391e-24	6.60196e-23			Alox5	1.37136	0.82077	37.7642	7.98315e-10	1.75534e-08		Itpripl2	1.00702	4.12092	31.0164	0.000552398	0.0109325		Kdr	1.64942	2.25404	56.5545	3.11e-06	6.18e-05
Bach1	0.733637	4.22069	103.196	3.03544e-24	6.70703e-23			Tent5c	1.03075	2.10611	37.6578	8.43105e-10	1.85136e-08		Racgap1	1.0735	3.20221	30.9238	0.000557753	0.0110238		Serpina3f	4.6261	-0.804882	56.5385	3.12e-06	6.18e-05
Trpm1	4.24203	-0.702089	103.093	3.19786e-24	7.05652e-23			Procr	1.73028	-0.134576	37.6475	8.47547e-10	1.85864e-08		Utrn	0.965477	4.6023	30.8921	0.000559602	0.0110456		Mtbp	1.12635	2.93848	56.4581	3.14e-06	6.22e-05
Chac1	2.30497	1.73322	103.064	3.24444e-24	7.14981e-23			Cpne3	0.648639	4.3201	37.5966	8.69942e-10	1.90522e-08		Gprc5a	4.00129	-0.808289	30.8693	0.000560936	0.0110573		Anxa1	2.54138	1.03676	56.4004	3.16e-06	6.25e-05
Tspan7	-0.515963	7.82729	103.041	3.28366e-24	7.22666e-23			Serpinh1	1.39871	3.1286	37.5488	8.91534e-10	1.94992e-08		Tars	1.12071	5.33989	30.833	0.000563064	0.0110832		Fzd3	1.12865	3.87289	56.355	3.17e-06	6.27e-05
F2r	0.906983	3.32179	102.596	4.11061e-24	9.03463e-23			Osr1	1.74812	0.437505	37.5182	9.05633e-10	1.97814e-08		Gjb6	-0.918138	8.21428	30.8215	0.000563741	0.0110832		Lamc2	1.70301	1.14806	56.3313	3.18e-06	6.27e-05
Pea15a	0.500388	8.61585	102.43	4.46854e-24	9.80835e-23			F3	0.786319	4.32735	37.4554	9.35296e-10	2.04023e-08		Il18bp	2.4165	1.76126	30.745	0.000568275	0.0111575		Myo1c	0.888805	3.19301	56.1033	3.26e-06	6.41e-05
Mapkapk3	1.93348	1.3336	101.962	5.66066e-24	1.24086e-22			Col23a1	1.18575	2.77466	37.4461	9.39725e-10	2.04719e-08		Nfkb1	0.990234	4.487	30.7034	0.000570761	0.0111916		Mamld1	1.00947	2.83637	56.0854	3.26e-06	6.41e-05
Trim30d	5.80473	-0.775236	101.909	5.81218e-24	1.2724e-22			Spp1	1.70876	1.15303	37.4362	9.44525e-10	2.05493e-08		Orm2	4.46367	-1.00242	30.6797	0.000572181	0.0112046		Arhgap22	1.64723	1.19027	55.9963	3.29e-06	6.46e-05
Aff1	0.933571	4.18925	101.589	6.83196e-24	1.49368e-22			Wsb1	0.485955	5.75157	37.3594	9.8245e-10	2.13463e-08		Gpr37	-0.859645	5.87466	30.6417	0.000574468	0.0112346		Pdrg1	-0.562487	6.00753	55.7246	3.38e-06	6.63e-05
Ptprv	3.41801	-0.457945	101.564	6.9176e-24	1.51042e-22			Cpne2	0.841503	3.38562	37.3119	1.00668e-09	2.1844e-08		Kdr	1.23178	2.41336	30.6212	0.000575711	0.0112441		Gcsh	-0.559848	8.59356	55.5847	3.43e-06	6.72e-05
Cflar	0.647775	5.41185	101.249	8.11209e-24	1.7689e-22			Smco3	-0.728389	2.67434	37.1747	1.08006e-09	2.34056e-08		Msx1	-1.16605	4.71021	30.604	0.000576752	0.0112497		Prl7a2	7.8331	-0.398504	66.8544	3.45e-06	6.74e-05
Lacc1	1.11008	2.87554	101.241	8.14409e-24	1.77355e-22			Col27a1	0.891571	3.19354	37.1599	1.08829e-09	2.3553e-08		PYURF	-0.795405	6.04257	30.5857	0.000577862	0.0112566		Ybx3	0.657412	5.69584	55.5008	3.46e-06	6.75e-05
Slc44a1	0.485423	6.35737	101.165	8.46516e-24	1.84106e-22			Cmklr1	1.48144	0.958763	37.0363	1.15949e-09	2.50612e-08		Scrg1	-0.742814	8.59647	30.5569	0.00057962	0.011276		Sh3bp2	1.22864	2.63808	55.4836	3.46e-06	6.76e-05
Serpinh1	1.31679	3.78784	100.832	1.00145e-23	2.17517e-22			Sp100	1.1845	1.6206	36.8695	1.26307e-09	2.72641e-08		Cdca8	1.71914	1.37827	30.5372	0.00058082	0.0112771		Abhd17c	-0.574124	5.90625	55.457	3.47e-06	6.77e-05
St6gal1	0.63571	4.4607	100.714	1.06284e-23	2.30551e-22			Hspb1	1.96045	2.14088	36.7942	1.31281e-09	2.83008e-08		Troap	3.33089	-0.539802	30.5293	0.000581302	0.0112771		Zic2	0.749129	4.21529	55.2901	3.53e-06	6.86e-05
Erap1	0.827117	4.21433	100.639	1.104e-23	2.39167e-22			Tgfb2	0.924016	3.47725	36.7267	1.35904e-09	2.92592e-08		Lig1	1.2264	2.94641	30.5188	0.00058195	0.0112771		Phf11d	4.60358	-0.833497	55.2851	3.53e-06	6.86e-05
9930111J21Rik2	1.24459	3.36966	100.536	1.16254e-23	2.5152e-22			Tapbp	0.745333	3.22289	36.699	1.37849e-09	2.96394e-08		Ciita	4.54017	-0.940499	30.4978	0.000583237	0.0112873		Stip1	0.57088	7.09978	55.2775	3.54e-06	6.86e-05
Igsf10	1.00521	3.24611	100.481	1.19515e-23	2.5824e-22			Tep1	0.826258	2.40551	36.648	1.41504e-09	3.03857e-08		Gmds	1.23693	3.7744	30.4472	0.000586363	0.011333		Lgals9	1.35684	2.16505	55.2751	3.54e-06	6.86e-05
Sulf2	0.557697	6.46727	100.376	1.26024e-23	2.71949e-22			Samhd1	0.804049	3.44834	36.6419	1.4195e-09	3.04417e-08		Ncapg	3.80794	-0.590443	30.4258	0.000587689	0.0113439		Lama5	1.38851	2.74463	55.2173	3.56e-06	6.89e-05
Traf3ip3	1.8857	0.540043	100.033	1.49913e-23	3.23082e-22			Ikbke	1.36826	0.286529	36.6282	1.42946e-09	3.06157e-08		Usp54	-0.827182	7.48104	30.405	0.000588981	0.0113541		Gch1	2.38663	0.249995	55.1868	3.57e-06	6.9e-05
Tsku	1.76115	1.25822	99.7905	1.694e-23	3.64604e-22			Tec	1.40567	1.40366	36.4843	1.539e-09	3.2919e-08		Kif22	1.32456	1.67983	30.3797	0.00059056	0.0113698		Por	0.779334	5.61632	55.0433	3.62e-06	6.99e-05
Cdc42bpg	1.47107	2.00566	99.6435	1.8245e-23	3.92185e-22			Rps6ka1	0.870165	3.5547	36.4299	1.5826e-09	3.38079e-08		4930415O20Rik	2.8245	-0.191784	30.3558	0.00059206	0.0113744		Olfr287	-0.665926	5.18778	54.9501	3.66e-06	7.05e-05
Tmem47	0.454428	7.17348	99.1638	2.32458e-23	4.99033e-22			Zfp935	-8.23031	-0.766894	36.4101	1.59877e-09	3.41091e-08		P2ry2	2.98156	2.22426	30.3515	0.000592327	0.0113744		Rnf138	-0.703782	5.11452	54.9168	3.67e-06	7.06e-05
Mag	0.626815	6.03651	99.1307	2.36381e-23	5.06801e-22			Elk3	0.788258	2.61632	36.4046	1.60325e-09	3.41607e-08		Rpe65	1.93901	0.872566	30.0334	0.000612708	0.0117505		Foxo4	-0.587786	6.26705	54.8967	3.68e-06	7.07e-05
Ccnb1	2.4729	0.0868352	99.0669	2.44113e-23	5.22705e-22			Gstm5	-0.456559	5.69752	36.3483	1.65025e-09	3.50787e-08		Zyx	1.69936	5.50871	30.009	0.000614308	0.0117517		Ptpn23	0.965659	4.34678	54.848	3.69e-06	7.1e-05
Shc4	1.14855	2.48834	98.9985	2.52696e-23	5.40386e-22			Gusb	0.803682	2.79828	36.3479	1.65059e-09	3.50787e-08		Abcc4	0.840811	4.23753	30.0084	0.000614348	0.0117517		Gypc	1.21114	2.11759	54.7782	3.72e-06	7.14e-05
P2ry2	2.77381	-0.00400548	98.6524	3.00951e-23	6.4275e-22			Plod2	0.825643	2.68719	36.1467	1.83013e-09	3.88443e-08		Kcne1l	-0.964842	6.71425	29.9362	0.000619112	0.0118276		Uck2	0.92334	3.45174	54.722	3.74e-06	7.17e-05
Il13ra1	1.096	3.41461	98.5229	3.21287e-23	6.85303e-22			Crb2	0.987142	2.65493	36.0891	1.88497e-09	3.9957e-08		Cdh22	1.37464	2.83235	29.9186	0.000620285	0.0118279		Acaa2	-0.658307	7.17232	54.7022	3.75e-06	7.17e-05
Atp11a	0.514203	5.98954	98.4368	3.35559e-23	7.14827e-22			Bcl2	0.522534	5.16409	36.084	1.88989e-09	4.001e-08		Sfxn5	-0.763272	10.2158	29.912	0.000620719	0.0118279		Pdpn	0.862034	6.23802	54.6688	3.76e-06	7.19e-05
Gm38287	-1.90764	1.43259	97.9138	4.37008e-23	9.29748e-22			Itpr2	0.495148	5.31834	36.0777	1.89607e-09	4.00893e-08		Il1r2	2.42418	-0.743462	29.7997	0.000628248	0.011956		F2rl1	5.77286	-0.51738	54.6137	3.78e-06	7.22e-05
Lrrc3	1.3331	2.50583	97.9052	4.38896e-23	9.32569e-22			Bambi	1.2508	1.39391	35.9466	2.02801e-09	4.28243e-08		Retnla	2.93321	-0.819014	29.7471	0.000631815	0.0120085		A130010J15Rik	-0.865476	3.72025	54.498	3.83e-06	7.3e-05
Sgo2a	1.71466	1.34425	97.847	4.51997e-23	9.5918e-22			Slc7a7	1.67843	0.670451	35.9369	2.03815e-09	4.29833e-08		Cltb	0.994904	7.45087	29.7032	0.000634809	0.0120412		Hus1	-0.630631	6.32497	54.3608	3.88e-06	7.39e-05
Calu	0.423024	6.34051	97.6843	4.90699e-23	1.03998e-21			Cxcl16	1.46469	0.62041	35.8625	2.11746e-09	4.4599e-08		Cav1	0.894403	7.08105	29.6981	0.000635156	0.0120412		Rhoj	0.814242	3.9644	54.3136	3.9e-06	7.41e-05
Cenpf	1.59735	2.00258	97.5221	5.32592e-23	1.12733e-21			Galnt4	0.745386	2.54689	35.7823	2.20646e-09	4.64143e-08		Ccna2	2.20791	2.45324	29.6391	0.000639214	0.0121027		Vbp1	-0.718745	6.33866	54.2962	3.91e-06	7.41e-05
Liph	2.87426	-0.136893	97.4354	5.56417e-23	1.17626e-21			Mrc1	1.11969	2.16004	35.7538	2.23891e-09	4.7037e-08		Dlgap5	2.26946	0.0590164	29.5875	0.00064279	0.0121355		Cd38	-0.729432	6.45369	54.2928	3.91e-06	7.41e-05
Traf1	2.04482	0.62742	97.3922	5.68697e-23	1.20069e-21			Nfkb1	0.628993	4.35573	35.6828	2.32204e-09	4.87215e-08		Pck2	1.46105	4.99591	29.5855	0.000642925	0.0121355		Lats2	0.634969	5.91857	54.2021	3.95e-06	7.47e-05
Ripk1	0.83464	3.56123	97.0605	6.72421e-23	1.41789e-21			Mr1	0.885094	2.27591	35.585	2.44164e-09	5.11661e-08		Aldh1a2	-1.34758	2.25817	29.5758	0.000643598	0.0121355		Selk	-0.687536	7.67091	54.1559	3.97e-06	7.5e-05
Sox6	0.705314	5.06208	96.4329	9.23207e-23	1.94423e-21			Mxra8	1.01819	2.00907	35.4744	2.5843e-09	5.40183e-08		Gadl1	1.39694	0.8033	29.5671	0.000644209	0.0121355		Pxn	0.63271	5.64561	54.1386	3.97e-06	7.5e-05
Scd1	-0.504514	6.35532	96.3757	9.50272e-23	1.9987e-21			Msx2	2.27407	-0.602817	35.4422	2.62733e-09	5.48302e-08		Aadat	2.1165	0.703603	29.4724	0.000650852	0.0122451		Ufc1	-0.546928	6.59342	54.1017	3.99e-06	7.52e-05
Rhbdf1	1.12044	3.06907	96.2503	1.0124e-22	2.12668e-21			Drc7	1.4122	0.805616	35.4404	2.62978e-09	5.48302e-08		Slc47a1	-3.18024	-1.09795	29.4034	0.000655742	0.0123215		Serpinb8	1.89769	1.19119	54.0419	4.01e-06	7.56e-05
Rhbdd1	0.871348	3.2388	96.2064	1.03509e-22	2.1716e-21			Snx20	1.79149	-0.460962	35.435	2.63699e-09	5.49112e-08		Map3k8	3.012	-0.0963937	29.3689	0.000658206	0.0123522		Rab3d	1.04953	2.7315	54.0246	4.02e-06	7.56e-05
Mboat1	1.43044	1.35472	96.0548	1.11747e-22	2.34147e-21			Itih3	0.64012	4.56012	35.3807	2.71164e-09	5.63947e-08		Nlrc5	2.72801	0.0173922	29.332	0.000660854	0.0123862		Zfyve21	-0.561152	6.10871	53.9225	4.06e-06	7.63e-05
Resf1	0.683259	5.42359	96.027	1.13327e-22	2.37159e-21			Vcl	0.52404	4.81729	35.2382	2.91745e-09	6.05986e-08		Abca8b	1.05495	3.1637	29.3018	0.000663035	0.0124115		Adamts7	1.88321	0.848514	53.8962	4.07e-06	7.65e-05
Ntsr2	-0.721068	5.09949	95.8227	1.25649e-22	2.62615e-21			Ston2	0.580308	4.63851	35.1804	3.00538e-09	6.23466e-08		H2-T23	1.19549	3.60635	29.2364	0.000667779	0.0124845		Aldh5a1	-0.502736	8.76508	53.8546	4.09e-06	7.67e-05
Tjp2	0.686796	4.42227	95.6573	1.36596e-22	2.85135e-21			Nid2	1.58635	1.48359	35.1568	3.04195e-09	6.30259e-08		Stk32a	1.23904	1.84526	29.2022	0.000670284	0.0125156		Phactr2	0.822238	4.82854	53.7396	4.14e-06	7.74e-05
Sp140	1.86959	0.697271	95.6118	1.39773e-22	2.91401e-21			Hist1h2bc	1.01153	3.43929	35.0911	3.14633e-09	6.51069e-08		Ppl	3.13175	-0.332399	29.1401	0.000674852	0.0125734		Ppp1r12a	0.839138	4.64143	53.7392	4.14e-06	7.74e-05
Slc12a7	1.09998	2.71188	95.5466	1.44453e-22	3.00781e-21			Traf3ip3	1.72997	0.296279	35.0773	3.16875e-09	6.54888e-08		Nim1	-0.693166	7.9147	29.1371	0.00067507	0.0125734		Pcbp3	0.663673	5.01591	53.7205	4.15e-06	7.75e-05
Nfam1	1.8697	1.63767	95.2794	1.65322e-22	3.43803e-21			Tlr6	1.09371	1.38808	35.0657	3.18774e-09	6.57989e-08		Slc30a10	-0.802255	6.50247	29.1133	0.000676829	0.0125904		Plekhh2	1.14929	2.34404	53.6816	4.16e-06	7.77e-05
Pmp22	0.825142	3.73169	95.1265	1.78598e-22	3.70947e-21			Mlec	0.382697	6.46412	34.991	3.31226e-09	6.82839e-08		AW112010	4.19801	-0.804782	29.0899	0.000678572	0.012607		Tuba8	1.6501	1.77139	53.6557	4.18e-06	7.78e-05
Sdc2	0.696405	5.61099	95.059	1.84797e-22	3.83343e-21			Arpc1b	1.29481	3.71727	34.906	3.4601e-09	7.12428e-08		Clic6	-1.16235	3.17767	29.0533	0.000681299	0.0126419		Knstrn	1.0216	3.26455	53.5901	4.2e-06	7.82e-05
Trip6	1.4699	1.68658	94.9961	1.90765e-22	3.95231e-21			Bmpr1a	0.338516	6.49062	34.8932	3.483e-09	7.1625e-08		Egln3	0.86423	5.28154	28.8939	0.00069335	0.0128495		Dst	0.604046	5.83171	53.5532	4.22e-06	7.84e-05
Glb1l2	1.40604	1.70187	94.8067	2.09916e-22	4.34367e-21			Susd6	0.513796	5.11712	34.695	3.85629e-09	7.92027e-08		Cryz	-0.88862	5.13244	28.8593	0.000696	0.0128825		Fdps	-0.557801	7.36996	53.4376	4.27e-06	7.93e-05
Cth	2.08608	1.13537	94.6852	2.23199e-22	4.61277e-21			Islr	0.803708	3.23995	34.6436	3.95947e-09	8.12208e-08		Pacrg	-0.856542	5.6178	28.8059	0.000700114	0.0129425		Cstf2t	-0.582778	6.27181	53.2715	4.35e-06	8.06e-05
Abhd3	-0.725593	4.87305	94.6486	2.27366e-22	4.69306e-21			Cfap47	0.875539	2.2932	34.5668	4.11873e-09	8.43828e-08		Ctnnal1	1.02628	4.97506	28.789	0.000701425	0.0129507		Pgm5	0.97322	3.73604	53.2117	4.37e-06	8.1e-05
Hbb-bs	-0.658634	6.2188	94.6018	2.32809e-22	4.79945e-21			Cfap44	0.869873	2.66997	34.4096	4.46515e-09	9.13668e-08		Nyx	1.40745	1.24305	28.7635	0.000703406	0.0129711		Rae1	0.666695	5.28481	53.1826	4.39e-06	8.11e-05
Hmgb2	1.4694	1.91543	94.493	2.45955e-22	5.06418e-21			Vamp8	1.02098	1.7749	34.3893	4.51199e-09	9.2211e-08		1700007K13Rik	1.21315	3.74107	28.7362	0.000705539	0.0129943		Abcc12	2.30518	0.410902	53.0196	4.46e-06	8.24e-05
Trim21	1.46925	1.92844	94.3906	2.59017e-22	5.32652e-21			Itgb8	0.425935	6.5352	34.3797	4.53434e-09	9.25532e-08		Ifih1	1.84601	1.67254	28.7069	0.000707832	0.0130058		Serpinb5	1.55694	1.32299	52.9925	4.47e-06	8.25e-05
Micall2	2.18417	1.4419	94.2369	2.79935e-22	5.74957e-21			Tead1	0.819487	3.94453	34.2875	4.75419e-09	9.69209e-08		Bpgm	-0.680265	7.89376	28.7058	0.000707913	0.0130058		Ilk	0.512032	7.79411	52.866	4.53e-06	8.35e-05
Nedd9	0.872302	4.7879	94.1438	2.93412e-22	6.01893e-21			Sp140	1.5068	0.205018	34.2709	4.79497e-09	9.76318e-08		Cpeb1	0.956908	3.69273	28.6879	0.000709324	0.0130157		Ubl3	-0.525655	8.157	52.8416	4.55e-06	8.36e-05
Fcer1g	2.00787	0.603528	94.123	2.96521e-22	6.0752e-21			2810459M11Rik	0.79479	3.6097	34.2591	4.82403e-09	9.81025e-08		Irf5	2.15657	0.553795	28.6527	0.000712092	0.0130503		Adh7	7.91122	-0.329464	63.2561	4.56e-06	8.38e-05
Pfkfb3	0.780616	5.08925	93.9824	3.18349e-22	6.51438e-21			Serpine1	3.05828	1.4839	34.2227	4.91524e-09	9.98345e-08		B2m	0.945368	7.67959	28.5614	0.000719355	0.0131566		Tmem56	-0.655475	6.10568	52.755	4.59e-06	8.42e-05
0610040J01Rik	1.30832	1.92757	93.7894	3.50947e-22	7.17261e-21			Zfp36	1.82119	1.30612	34.2154	4.9337e-09	1.00086e-07		Tspan7	-0.795033	12.0056	28.554	0.000719947	0.0131566		Ivd	-0.548654	7.47595	52.6947	4.62e-06	8.46e-05
Rps9	0.587357	6.09937	93.7796	3.52682e-22	7.19923e-21			Dab2	0.809413	2.51078	34.1544	5.09084e-09	1.03147e-07		Cnn3	0.974205	9.9764	28.5465	0.000720548	0.0131566		Cdk1	0.922575	2.92458	52.6795	4.62e-06	8.47e-05
Trib1	1.31789	2.90324	93.7571	3.56716e-22	7.27263e-21			Zfp217	0.826333	2.08064	34.1402	5.1282e-09	1.03777e-07		Mboat1	2.7182	1.14004	28.5074	0.000723699	0.013198		Rassf2	-0.52643	7.67289	52.664	4.63e-06	8.47e-05
Plat	0.791307	5.73532	93.6295	3.80478e-22	7.74757e-21			Ston1	1.2079	0.608017	34.1086	5.21208e-09	1.05345e-07		Dscc1	3.88229	-1.33467	28.4342	0.00072963	0.0132813		Srp54a	0.765916	5.76238	52.5778	4.67e-06	8.54e-05
Lcat	0.902725	4.02385	93.6081	3.8461e-22	7.82212e-21			Cmtm6	0.66182	4.02577	34.0709	5.31395e-09	1.07273e-07		Casq2	1.86844	1.05537	28.422	0.000730621	0.0132813		Fth1	0.632046	8.76847	52.5669	4.68e-06	8.54e-05
Cmtm3	1.24346	2.46001	93.5526	3.95552e-22	8.03484e-21			Lrrc8c	0.6435	4.28656	34.0384	5.40363e-09	1.0895e-07		Cnn2	1.4059	2.31446	28.418	0.000730948	0.0132813		Ranbp1	0.545594	6.43215	52.5363	4.69e-06	8.55e-05
Serinc3	0.465047	7.2898	93.5283	4.00438e-22	8.12416e-21			Resf1	0.501092	5.29025	33.9661	5.60812e-09	1.12935e-07		Gem	1.80887	5.38334	28.3767	0.000734332	0.0133198		Slc39a14	0.92502	4.35502	52.4815	4.72e-06	8.59e-05
Psmb9	2.16042	0.470268	93.4693	4.12554e-22	8.35975e-21			Cox6b2	1.79876	-0.457344	33.9226	5.73497e-09	1.15349e-07		Ddx27	0.775126	4.3006	28.3703	0.000734859	0.0133198		Taf1d	1.38442	3.08418	52.4737	4.73e-06	8.59e-05
Atoh8	1.59358	1.04183	93.3504	4.38098e-22	8.86656e-21			Stat5a	1.38819	0.974316	33.8302	6.0139e-09	1.20812e-07		Igf2bp2	2.99824	0.931814	28.3264	0.000738478	0.0133691		Slc30a9	-0.509857	7.98157	52.3841	4.77e-06	8.66e-05
Omg	-0.497937	6.78049	93.1565	4.83179e-22	9.76703e-21			Pamr1	0.672033	4.41709	33.8257	6.0276e-09	1.2094e-07		Aldh5a1	-0.78779	8.40452	28.2567	0.000744276	0.0134576		4930523C07Rik	0.89118	3.46561	52.3657	4.78e-06	8.67e-05
Bcl3	4.09754	-0.27377	92.947	5.37135e-22	1.08445e-20			Ebf3	1.51623	-0.0195958	33.7491	6.26983e-09	1.25586e-07		Dhh	4.51886	-1.33218	28.1923	0.000749673	0.0135274		Slc16a2	0.663309	7.11141	52.3268	4.8e-06	8.68e-05
Sall1	1.05376	3.35617	92.6958	6.0984e-22	1.22975e-20			Rbpj	0.632494	4.3766	33.7477	6.27436e-09	1.25586e-07		Dock10	1.09477	3.25199	28.189	0.000749954	0.0135274		Sirt3	-0.630128	6.14499	52.3233	4.8e-06	8.68e-05
Hspb1	2.04317	2.60521	91.9932	8.69729e-22	1.75169e-20			Cd37	1.38958	0.928285	33.7116	6.39173e-09	1.27781e-07		Tmem106a	1.64351	0.643025	28.1469	0.000753512	0.0135751		Vwa7	2.85963	-0.125109	52.3062	4.81e-06	8.69e-05
Prnd	3.23597	-0.0911257	91.868	9.26572e-22	1.86391e-20			Tcn2	0.8169	3.70847	33.6453	6.61346e-09	1.32053e-07		Phf11d	3.94453	0.0933949	28.0865	0.000758664	0.0136514		Grk1	-0.834081	3.50715	52.2641	4.83e-06	8.72e-05
F830016B08Rik	3.44036	0.185482	91.7665	9.7534e-22	1.95964e-20			P2ry2	2.02921	-0.286003	33.5274	7.02682e-09	1.40138e-07		Gm4951	3.68786	-0.219969	28.0378	0.00076284	0.0137099		Sh3bp4	0.745042	4.21347	52.2237	4.85e-06	8.74e-05
Hopx	0.841449	3.89538	91.7019	1.00768e-21	2.02218e-20			Prrg4	1.43118	0.0204821	33.4286	7.39296e-09	1.47262e-07		Lair1	-0.886862	4.00718	27.8329	0.000780757	0.0140141		Bid	1.0317	2.51187	52.1193	4.91e-06	8.83e-05
Gusb	0.947099	3.01065	91.4637	1.13658e-21	2.2781e-20			Sowahc	0.807053	3.92496	33.3965	7.51607e-09	1.49534e-07		Cyp2c44	4.90094	-1.10251	27.8228	0.000781652	0.0140141		Car13	2.82554	-0.00263246	52.0014	4.97e-06	8.93e-05
Clec4a3	2.59894	0.170832	91.2436	1.27033e-21	2.54311e-20			Igsf1	1.07663	0.828017	33.3643	7.64149e-09	1.51846e-07		Prkab1	1.05204	3.51939	27.7436	0.000788728	0.0141239		Smad9	0.655429	5.18646	51.9893	4.97e-06	8.93e-05
Arhgap9	2.44979	-0.137729	91.2409	1.27206e-21	2.54351e-20			Capns1	0.497153	5.88297	33.1554	8.50789e-09	1.68859e-07		Agpat9	1.61008	0.766163	27.7208	0.000790776	0.0141436		Klhl23	-0.615933	5.90568	51.9165	5.01e-06	8.99e-05
Havcr2	1.52611	1.7092	91.1668	1.3206e-21	2.63739e-20			Psme1	0.742521	3.53366	32.9819	9.3022e-09	1.84402e-07		Ier2	1.30957	2.30112	27.7102	0.00079174	0.0141438		Gap43	0.641702	6.54721	51.8832	5.03e-06	9.01e-05
Lif	2.92626	0.858122	91.0259	1.41807e-21	2.82865e-20			Lrrc3	0.672175	2.97495	32.9466	9.47261e-09	1.87555e-07		Thbs4	-0.927393	4.7742	27.696	0.00079302	0.0141497		Rsad2	2.17793	1.34921	51.827	5.06e-06	9.05e-05
Tlr3	0.876158	4.009	90.7332	1.6441e-21	3.27559e-20			Esyt3	1.05049	1.85773	32.9157	9.62419e-09	1.90328e-07		Dbn1	1.08464	5.62524	27.6795	0.000794517	0.0141594		Epha2	3.12767	-0.317631	51.8233	5.06e-06	9.05e-05
Fcgr4	5.41672	-0.678268	90.6958	1.67552e-21	3.33418e-20			Traf1	1.55728	-0.184196	32.8613	9.89733e-09	1.95496e-07		Gm1110	3.32781	0.407762	27.654	0.000796825	0.0141835		Esf1	0.818109	4.73305	51.7877	5.08e-06	9.07e-05
Ccl6	1.88572	1.03458	90.5797	1.77673e-21	3.53136e-20			Cavin1	1.01795	2.8689	32.7677	1.03858e-08	2.04899e-07		Tlr3	-0.742318	5.61886	27.4046	0.000819941	0.0145775		Chst10	-0.555943	7.34347	51.6951	5.13e-06	9.15e-05
Itgav	0.614723	5.75125	90.5099	1.84057e-21	3.65388e-20			Rhbdd1	0.778996	3.08975	32.7569	1.04436e-08	2.05795e-07		Elovl2	-0.817285	7.04897	27.2192	0.000837659	0.0148747		Nkd1	0.70748	6.14764	51.6145	5.18e-06	9.22e-05
Cd180	1.99925	0.875011	90.4002	1.94546e-21	3.85748e-20			Map3k14	0.805401	2.29409	32.7187	1.0651e-08	2.0963e-07		Spidr	1.02305	4.54409	27.1575	0.000843669	0.0149569		H2afz	-0.585312	6.70293	51.5887	5.19e-06	9.22e-05
Ifi35	1.67455	1.78473	90.371	1.9744e-21	3.9102e-20			Gulp1	0.842581	2.78605	32.7107	1.0695e-08	2.10245e-07		Hist1h2bn	4.0132	-0.246424	27.1479	0.000844602	0.0149569		Oat	-0.491938	8.38008	51.5864	5.19e-06	9.22e-05
Rab32	1.67313	1.02106	90.2627	2.08547e-21	4.12526e-20			Lbp	1.96966	1.13021	32.6782	1.08752e-08	2.13533e-07		Car2	-0.667067	9.68938	27.1407	0.000845307	0.0149569		Scn7a	2.47438	-0.0945811	51.5141	5.23e-06	9.28e-05
I830077J02Rik	2.02278	0.571715	89.9337	2.46273e-21	4.86572e-20			Itga8	0.793949	3.20569	32.6686	1.09288e-08	2.14331e-07		Sync	3.26557	0.490666	27.0997	0.00084934	0.0149921		Slc12a7	1.10432	2.8736	51.4236	5.28e-06	9.36e-05
Jpt2	1.19826	2.44859	89.8857	2.52324e-21	4.97936e-20			F2r	0.781129	3.07781	32.6286	1.11561e-08	2.1853e-07		Tec	1.58588	0.945142	27.0976	0.000849548	0.0149921		Acox2	1.70671	1.15306	51.1848	5.42e-06	9.6e-05
Slc22a18	3.19831	-0.406983	89.8083	2.62394e-21	5.17193e-20			Endou	1.99543	-0.410635	32.6004	1.13192e-08	2.21462e-07		Nqo1	0.981457	4.9467	27.0897	0.000850325	0.0149921		Car8	-0.540247	7.5733	51.1359	5.45e-06	9.63e-05
Arpp21	-0.432393	7.54531	89.3529	3.30311e-21	6.4952e-20			Folh1	-0.641047	3.04342	32.5063	1.18808e-08	2.32176e-07		Serpinb5	1.61751	1.5452	27.0367	0.000855581	0.0150669		Hadhb	-0.524461	8.33992	51.1204	5.46e-06	9.64e-05
Renbp	1.38796	1.32681	89.1146	3.72594e-21	7.31799e-20			Syne2	0.549902	5.77977	32.4536	1.22071e-08	2.38269e-07		Ppp1r1c	4.42367	-1.61174	27.0248	0.000856762	0.0150699		Lrrc58	-0.630403	8.89474	50.7605	5.68e-06	0.000100096
Thbs2	0.938984	3.35244	88.8446	4.27073e-21	8.37808e-20			Tmem43	0.558985	4.59849	32.3499	1.28764e-08	2.51037e-07		Dennd3	1.46207	0.833274	27.0077	0.000858471	0.0150821		Mpc2	-0.784599	6.05864	50.6914	5.72e-06	0.00010073
Xlr	1.78719	0.529457	88.5776	4.88785e-21	9.57742e-20			Cdk5rap2	0.498056	4.98006	32.2884	1.32905e-08	2.58805e-07		Fam213a	-0.988337	9.52593	26.9735	0.000861898	0.0151244		Trim66	1.29653	2.57528	50.6626	5.74e-06	0.000100926
Slc12a4	0.949883	3.88851	88.3328	5.53182e-21	1.08265e-19			Sdcbp	0.337159	6.56294	32.2416	1.36147e-08	2.64804e-07		Tnfrsf10b	1.19693	2.10435	26.9495	0.000864309	0.0151489		Higd1a	-0.584026	7.4829	50.4689	5.86e-06	0.000102952
Bcl2a1a	3.56731	-0.498552	88.2524	5.76121e-21	1.12622e-19			Irak4	1.11728	1.27396	32.2157	1.37969e-08	2.68034e-07		Siglec1	4.38574	-1.47899	26.8583	0.000873561	0.015293		Phka1	-0.545069	6.72897	50.4354	5.88e-06	0.000103206
Lpar1	0.621195	5.13977	88.0714	6.31333e-21	1.2327e-19			Ahr	0.669113	3.3845	32.2059	1.38668e-08	2.69075e-07		Rgcc	-0.852218	7.12821	26.8277	0.000876688	0.0153297		Fam173a	-0.845893	5.04404	50.4083	5.9e-06	0.000103389
Cd9	1.09442	3.63016	87.8161	7.1833e-21	1.40091e-19			Ccdc114	1.21222	1.0206	32.1111	1.45601e-08	2.82197e-07		Ttll5	0.953115	5.12848	26.8175	0.000877741	0.01533		B3gat2	-0.627321	4.97979	50.3691	5.92e-06	0.000103665
Cdc42ep1	1.39277	3.27696	87.7836	7.30207e-21	1.42241e-19			Rin3	1.24613	0.623781	32.0815	1.47835e-08	2.86191e-07		Tk1	3.01019	0.811875	26.766	0.00088305	0.0154047		Tgfbr2	1.07759	3.02584	50.3624	5.93e-06	0.000103665
Oas1g	5.9127	-0.677599	87.7387	7.46995e-21	1.4534e-19			Hsd3b7	1.04139	2.45206	31.9955	1.54529e-08	2.98799e-07		Shmt2	1.31629	6.1389	26.6999	0.000889927	0.0155064		Crispld2	1.65085	1.14013	50.3077	5.96e-06	0.000104095
Arap1	0.927527	3.2183	87.65	7.81227e-21	1.51823e-19			Galm	1.15411	0.811007	31.9443	1.58657e-08	3.06422e-07		Sgms2	1.26519	2.05884	26.6825	0.000891752	0.01552		Ghitm	-0.560365	9.28943	50.289	5.97e-06	0.000104095
Hist1h2bc	0.867152	3.65112	87.612	7.96394e-21	1.5459e-19			Nfatc1	0.981029	2.00676	31.8284	1.68409e-08	3.24877e-07		Psmd8	0.721346	7.87072	26.6556	0.000894575	0.015551		Ddit3	0.854473	4.32838	50.2854	5.98e-06	0.000104095
Btk	1.89225	0.482541	87.5691	8.13856e-21	1.57795e-19			Pik3r5	1.14109	1.95352	31.8069	1.70288e-08	3.28117e-07		Sccpdh	-0.84277	7.07354	26.6232	0.000897988	0.0155921		Cacng7	0.533026	6.66141	50.2815	5.98e-06	0.000104095
Rnaset2b	0.969931	4.8219	87.4804	8.51196e-21	1.64842e-19			Slc12a7	1.04378	1.61306	31.7268	1.77456e-08	3.41529e-07		Kcnk13	-1.37048	1.36892	26.5978	0.000900684	0.0156044		Tle4	-0.605816	6.38587	50.2414	6e-06	0.000104418
Gna15	1.87654	0.596824	87.4623	8.59029e-21	1.66166e-19			Rab32	1.56147	0.343337	31.707	1.79278e-08	3.44636e-07		Rassf2	-0.81802	6.97674	26.5967	0.0009008	0.0156044		Cd247	1.85398	0.884974	50.2318	6.01e-06	0.000104418
Ms4a6c	3.02807	0.732902	87.3789	8.95996e-21	1.73115e-19			Tap2	1.40818	1.50251	31.6948	1.80409e-08	3.46406e-07		Ston1	0.928926	2.3529	26.4774	0.000913574	0.0158073		Hdc	0.971725	3.68062	50.1063	6.09e-06	0.000105734
Igfbp3	0.720893	4.37021	87.1881	9.86742e-21	1.90426e-19			Ssc5d	1.25404	0.704979	31.6588	1.83781e-08	3.52471e-07		Spata5	0.899441	3.19977	26.287	0.000934434	0.0161494		Prrx2	1.31737	3.27886	50.096	6.1e-06	0.000105734
Nadk2	0.629884	5.32439	87.1852	9.88197e-21	1.90486e-19			Vav2	0.808011	2.83895	31.6261	1.86905e-08	3.58047e-07		Sfn	2.52632	1.89595	26.1337	0.00095167	0.0164282		Fahd2a	-0.727254	4.73844	50.0084	6.16e-06	0.00010663
Hsd3b7	1.01995	2.55732	87.1297	1.01631e-20	1.95677e-19			5430427O19Rik	1.84958	-0.387064	31.5141	1.97992e-08	3.78847e-07		Dio2	-1.16489	9.07177	26.0817	0.000957602	0.0164859		Sccpdh	-0.630794	6.99182	49.9272	6.22e-06	0.000107459
Slc7a7	1.83805	0.998921	86.9156	1.13255e-20	2.17806e-19			Hk3	1.46897	0.153621	31.4783	2.01678e-08	3.85453e-07		Fscn1	1.15418	6.57294	26.0784	0.00095798	0.0164859		Cd97	0.909835	3.46301	49.8858	6.24e-06	0.000107825
Tap2	1.21162	2.08472	86.8681	1.16003e-20	2.22832e-19			Bag3	1.08415	2.08574	31.379	2.12259e-08	4.05206e-07		Sele	7.02351	-0.962462	36.9364	0.000958343	0.0164859		Npc2	-0.51623	8.3469	49.854	6.27e-06	0.000108077
Wsb1	0.483896	5.90373	86.8342	1.1801e-20	2.26427e-19			Tcaf2	1.85958	-0.207705	31.3567	2.14721e-08	4.09433e-07		Pdp1	1.81605	5.46533	25.9629	0.000971336	0.016686		Dgkb	-0.590994	6.09516	49.8295	6.28e-06	0.000108244
Rp2	0.712879	4.79123	86.8134	1.19262e-20	2.28564e-19			Sesn2	1.08771	2.49123	31.3264	2.18092e-08	4.1538e-07		Reep1	0.695003	5.77633	25.9553	0.000972221	0.016686		Eva1a	-0.567709	6.65072	49.7728	6.32e-06	0.000108795
Map3k14	1.28002	2.27146	86.4478	1.43474e-20	2.74651e-19			Tex15	1.27759	1.83458	31.3185	2.18989e-08	4.16608e-07		Pdzd2	0.819662	3.87408	25.8801	0.000981053	0.0168182		Ppp1r3c	-0.537694	8.35186	49.71	6.37e-06	0.000109317
Ms4a6b	2.35473	1.10768	86.2209	1.60917e-20	3.07686e-19			4933431E20Rik	-0.351735	6.34038	31.2651	2.25092e-08	4.27727e-07		Fam174b	0.988687	5.33856	25.8559	0.000983924	0.016848		Trim30a	1.83146	0.520003	49.7084	6.37e-06	0.000109317
Ip6k3	3.42437	-0.532265	86.1698	1.65131e-20	3.15382e-19			Ppp1r3b	1.47678	0.0328194	31.245	2.2743e-08	4.31672e-07		Mxd3	1.68471	0.165927	25.8283	0.000987201	0.0168847		Pfkfb2	-0.578726	5.59268	49.6212	6.43e-06	0.000110246
Plcb3	0.705653	3.67501	86.1006	1.71014e-20	3.26243e-19			Aff1	0.657899	4.17021	31.186	2.34448e-08	4.44482e-07		Cdca2	1.94744	-0.411505	25.8185	0.000988367	0.0168852		Tmem131	0.583479	5.36744	49.6079	6.44e-06	0.000110281
Msx2	2.92853	-0.492702	85.9172	1.87628e-20	3.57526e-19			Abcb1b	0.802279	2.35093	31.1065	2.44255e-08	4.62544e-07		Asap3	1.59269	5.07273	25.7925	0.000991478	0.0169189		Cdk5rap2	0.792147	5.94759	49.586	6.45e-06	0.000110421
Gm37795	2.22458	0.2587	85.5592	2.24871e-20	4.28001e-19			Rom1	1.10838	1.14248	31.0956	2.45622e-08	4.64601e-07		Nkain1	1.35949	4.37002	25.7737	0.000993726	0.0169253		Rps24	0.62359	8.69595	49.5624	6.47e-06	0.000110583
Il1rl2	2.07473	0.304079	85.4829	2.33714e-20	4.44323e-19			Gm3716	1.45448	0.437217	31.0612	2.50022e-08	4.72381e-07		Cep55	2.17395	0.238582	25.7703	0.000994132	0.0169253		Paf1	0.600209	6.28708	49.5041	6.51e-06	0.00011117
Fbln7	1.80948	0.623768	85.4487	2.37795e-20	4.51567e-19			Mlxipl	1.21682	1.02912	31.0207	2.55297e-08	4.81796e-07		Idh2	0.712107	8.40927	25.6648	0.00100691	0.0171128		Setd8	0.569936	5.3712	49.4073	6.58e-06	0.000112238
Slc37a2	1.10378	2.52149	85.3521	2.49693e-20	4.73618e-19			Fads2	0.421221	5.92259	30.9064	2.70781e-08	5.10434e-07		Gnl3	1.20015	4.87919	25.6604	0.00100745	0.0171128		Ifitm7	2.52308	-0.0689078	49.3799	6.6e-06	0.00011245
Syde1	1.15517	2.63586	85.1875	2.71369e-20	5.14147e-19			Isg20	1.66808	-0.423669	30.8914	2.72885e-08	5.13229e-07		Kctd15	1.05371	5.26589	25.6273	0.0010115	0.017162		Zfp931	-0.951408	2.8068	49.2376	6.71e-06	0.00011411
Ermard	0.683197	4.29133	84.8934	3.14898e-20	5.95939e-19			Col8a1	1.30865	1.28786	30.892	2.72796e-08	5.13229e-07		Gldc	-0.681664	6.84885	25.6045	0.0010143	0.0171723		Rprd1a	-0.55311	7.00358	49.2253	6.72e-06	0.000114136
Tmem229a	-0.618881	5.38308	84.2745	4.3064e-20	8.14052e-19			Rab27a	0.822504	2.09788	30.8779	2.74786e-08	5.16216e-07		Psd2	-0.92066	8.27272	25.5958	0.00101537	0.0171723		Tjp1	0.735018	7.59489	49.2125	6.73e-06	0.000114167
Tlr6	1.35321	1.77679	84.2394	4.38349e-20	8.27683e-19			Gpc4	0.954872	1.7394	30.8549	2.78052e-08	5.21759e-07		Scn5a	2.22808	-0.382629	25.5942	0.00101557	0.0171723		Timm9	-0.604291	5.06662	49.174	6.75e-06	0.000114411
Ddah1	0.403539	6.1067	84.1726	4.53413e-20	8.55154e-19			4930523C07Rik	1.073	1.50463	30.8099	2.84578e-08	5.33399e-07		Phlda3	1.64251	5.78185	25.5261	0.00102402	0.0172809		Eln	1.02883	3.3313	49.1723	6.76e-06	0.000114411
Mocos	1.42443	1.25817	84.1367	4.61717e-20	8.69829e-19			Gm42929	1.4796	-0.128432	30.8048	2.85337e-08	5.34213e-07		Brms1	0.887871	4.52324	25.5237	0.00102432	0.0172809		Tcea3	1.90943	0.650299	49.1626	6.76e-06	0.000114411
Apobec3	1.69655	1.12944	84.0653	4.78705e-20	9.00811e-19			Tgtp2	1.56592	0.155337	30.7777	2.8934e-08	5.41096e-07		Kif2c	2.36206	0.237223	25.5058	0.00102656	0.017299		Il18bp	2.14042	0.857977	49.1139	6.8e-06	0.000114901
Hvcn1	1.64417	1.49993	83.9023	5.19832e-20	9.77096e-19			Shc1	0.677894	3.18965	30.5778	3.20745e-08	5.99147e-07		Bre	0.924771	6.01307	25.4876	0.00102883	0.017304		Slc25a34	-0.785806	5.88811	49.0648	6.84e-06	0.0001154
B4galt1	1.15079	2.75516	83.6575	5.88374e-20	1.10468e-18			Tcirg1	0.808272	2.80205	30.4492	3.42725e-08	6.39483e-07		Asb6	0.857236	4.20739	25.4848	0.00102918	0.017304		Sqrdl	0.771611	4.6392	49.0116	6.88e-06	0.000115956
Hspb6	1.46566	1.6473	83.5977	6.06424e-20	1.13728e-18			Liph	1.82813	-0.401802	30.4251	3.47011e-08	6.46748e-07		Bcar1	0.889328	5.16431	25.4341	0.00103557	0.0173918		Fam213a	-0.613761	9.23788	48.9312	6.94e-06	0.000116868
Pdlim4	1.89076	2.49279	83.5934	6.07743e-20	1.13847e-18			Lrmp	1.26876	0.695807	30.3278	3.64857e-08	6.79243e-07		Crygs	6.59246	-1.29631	35.7724	0.00104119	0.0174664		Net1	1.00215	3.37247	48.8783	6.98e-06	0.000117427
Gdpd3	0.850598	3.27513	83.5337	6.26395e-20	1.17209e-18			Cdc42bpg	1.1329	1.35442	30.3131	3.67638e-08	6.83649e-07		4632434I11Rik	1.91219	1.06124	25.3517	0.00104606	0.0175282		Hc	1.46687	1.44058	48.8671	6.99e-06	0.000117442
Znfx1	0.668223	5.69236	83.4772	6.44544e-20	1.2047e-18			Slc25a45	0.935204	2.03885	30.217	3.86301e-08	7.1674e-07		Kl	-1.20486	3.03267	25.2832	0.00105487	0.0176559		Cxcl2	7.16123	-0.97143	58.0312	7.01e-06	0.000117606
Atp6v0a2	0.630253	5.53524	83.3985	6.70725e-20	1.25222e-18			Myo1e	0.661085	4.16582	30.2183	3.86045e-08	7.1674e-07		Dvl2	1.05843	3.17313	25.2652	0.0010572	0.0176751		Fgf21	5.08091	-1.12257	48.8124	7.03e-06	0.000117896
Antxr1	0.806133	3.95803	83.2895	7.08757e-20	1.32174e-18			Gm26857	1.71243	-0.445919	30.2064	3.88425e-08	7.19872e-07		Itprip	1.77956	1.08324	25.1808	0.00106823	0.0178394		Srp54b	-0.613017	5.46901	48.7272	7.1e-06	0.000118892
Trim34a	1.59945	1.04046	82.9392	8.46158e-20	1.57621e-18			Susd3	1.67173	0.101609	30.1546	3.9895e-08	7.38549e-07		Ahcyl1	-0.851509	10.4668	25.1444	0.00107302	0.0178993		Slfn8	2.72586	0.493169	48.7028	7.12e-06	0.000119084
Lats2	0.686463	5.58561	82.7426	9.34643e-20	1.73909e-18			Serhl	0.969756	1.51218	30.044	4.22354e-08	7.81001e-07		Adamts2	1.29801	2.27952	25.1352	0.00107423	0.0178995		Efemp1	1.75974	2.27249	48.6927	7.13e-06	0.000119085
Serpinf2	2.44411	0.106266	82.5885	1.01043e-19	1.878e-18			Fam107a	0.493328	7.40943	29.9839	4.35649e-08	8.04347e-07		Mcm6	1.45864	2.77754	25.1046	0.0010783	0.0179471		Ccng2	-0.66655	4.67744	48.6453	7.17e-06	0.000119585
Ier3	1.75053	1.55978	82.5215	1.04524e-19	1.94053e-18			Anxa1	1.58486	0.160726	29.9825	4.35954e-08	8.04347e-07		2810417H13Rik	1.72437	1.68336	25.0935	0.00107977	0.0179515		Anxa11	0.913489	3.51383	48.5704	7.23e-06	0.000120335
Treml2	3.31526	-0.458984	82.2278	1.21275e-19	2.24649e-18			Cav2	0.72328	3.68643	29.8723	4.61466e-08	8.50467e-07		Dok1	1.00923	3.10002	25.078	0.00108184	0.0179658		Gbp2b	2.06406	0.739204	48.5696	7.23e-06	0.000120335
F11r	1.29989	2.48882	82.0688	1.31434e-19	2.43197e-18			Xlr	1.26829	0.0877469	29.7603	4.88899e-08	9.00022e-07		Dtl	1.33623	1.28285	25.0596	0.0010843	0.0179865		Pradc1	-0.653269	4.39153	48.5133	7.27e-06	0.000120964
Myl12a	0.733676	4.08006	81.847	1.47039e-19	2.71769e-18			Jam2	0.46651	5.18373	29.7543	4.90421e-08	9.01817e-07		Tnip2	0.842211	2.66329	25.027	0.00108868	0.0180376		Plscr2	1.57603	1.982	48.3339	7.42e-06	0.000123292
Synpo2	0.95836	3.38653	81.8194	1.4911e-19	2.75291e-18			Cd244a	1.96519	-0.535741	29.7345	4.95447e-08	9.10046e-07		Ripk2	1.06935	3.41724	25.0187	0.0010898	0.0180376		Tap1	1.28728	1.97934	48.3047	7.44e-06	0.00012345
Mlxipl	1.97985	0.614374	81.786	1.51648e-19	2.79665e-18			Slc16a2	0.712725	3.78706	29.678	5.10118e-08	9.35952e-07		2610034M16Rik	-1.13324	3.04852	24.8145	0.00111777	0.0184798		Etfb	-0.723383	6.7829	48.2995	7.45e-06	0.00012345
Gsdmd	1.73459	1.13971	81.7215	1.56683e-19	2.8863e-18			Gsdmd	1.39206	0.477738	29.6712	5.1189e-08	9.38162e-07		Hs3st1	1.7471	2.76345	24.8047	0.00111913	0.0184818		Mdh1	-0.492567	9.08577	48.293	7.45e-06	0.00012345
Glul	-0.508969	9.10586	81.5866	1.67748e-19	3.08671e-18			Bmf	1.02454	1.84467	29.5503	5.44846e-08	9.97455e-07		Srgap1	1.18298	4.61447	24.7921	0.00112088	0.0184902		Tbc1d12	-0.611213	5.50703	48.1656	7.56e-06	0.000125098
Sqstm1	0.42328	7.68142	81.317	1.92263e-19	3.5339e-18			Gm43197	1.26851	0.261477	29.5136	5.55255e-08	1.01539e-06		Cryab	0.973027	8.48873	24.777	0.00112299	0.0185045		H2-Q7	2.2256	0.228837	48.1546	7.57e-06	0.000125116
Gsr	0.831703	4.3309	81.1051	2.1403e-19	3.92963e-18			Trim47	1.87241	0.737872	29.4925	5.6133e-08	1.02536e-06		Zc3h12a	1.22878	1.85032	24.7659	0.00112455	0.0185096		Fam179a	0.981936	3.41416	48.094	7.62e-06	0.000125837
Gmfg	1.87103	0.617665	81.064	2.1853e-19	4.00783e-18			Tgfb1	1.30244	0.37363	29.4693	5.68101e-08	1.03658e-06		Ntm	-0.714265	7.96567	24.7485	0.001127	0.0185294		Bcar1	0.808764	4.99364	48.0793	7.64e-06	0.000125906
Smc4	0.780008	3.72473	81.0612	2.1883e-19	4.00891e-18			Ttc12	0.829626	2.02873	29.3779	5.9552e-08	1.08541e-06		Tns3	-0.717932	8.0313	24.7208	0.0011309	0.0185729		C1qb	0.877741	3.25713	48.063	7.65e-06	0.000126
Dlc1	0.453593	5.81179	81.0319	2.22108e-19	4.06448e-18			Me1	0.442384	5.11224	29.3426	6.06474e-08	1.10416e-06		AI607873	3.65871	-1.48947	24.6759	0.00113726	0.0186569		Tspan18	0.831711	3.82335	48.0461	7.67e-06	0.000126102
Hacd4	0.745719	4.31955	80.9009	2.37327e-19	4.3382e-18			Castor1	1.70364	0.0500268	29.2651	6.31236e-08	1.14797e-06		Hsd11b1	-0.94788	6.89779	24.6294	0.0011439	0.0187451		Slc25a33	-0.494409	7.38606	47.9843	7.72e-06	0.000126848
Prrg4	1.6509	1.15296	80.8812	2.39706e-19	4.37687e-18			Pnpla7	0.71948	3.49353	29.2378	6.40167e-08	1.16293e-06		Kctd19	6.45917	-1.39799	34.4208	0.0011499	0.0188138		Syngr2	0.688896	3.99277	47.923	7.77e-06	0.000127592
Sp100	1.57659	2.14656	80.8565	2.42716e-19	4.42697e-18			Itpripl1	1.17647	1.01579	29.0209	7.16007e-08	1.29928e-06		Traf2	0.883415	4.62472	24.5826	0.00115063	0.0188138		Abcb10	-0.608305	5.00074	47.9084	7.79e-06	0.000127662
Stx11	3.14787	-0.300631	80.8238	2.46773e-19	4.49602e-18			Arrdc4	0.858505	2.81259	28.9457	7.44367e-08	1.34926e-06		Stat1	0.960552	4.21846	24.5581	0.00115417	0.0188509		Oasl1	4.85878	-0.628433	47.8473	7.84e-06	0.00012841
Thbs1	1.82317	3.4309	80.6607	2.67994e-19	4.87731e-18			Klf6	0.458824	5.85704	28.9067	7.595e-08	1.37518e-06		Rcn3	1.77185	4.03899	24.531	0.0011581	0.0188932		Mybbp1a	0.759783	5.64344	47.7792	7.9e-06	0.00012925
Psat1	0.406777	6.14103	80.4796	2.93727e-19	5.33979e-18			Srgn	0.759755	2.15309	28.9038	7.6062e-08	1.3757e-06		Pim1	1.25685	0.904731	24.5228	0.0011593	0.0188932		1700066M21Rik	-0.65777	5.10787	47.7706	7.91e-06	0.00012925
Ctsa	0.502206	5.82018	80.4656	2.95817e-19	5.37191e-18			Pgghg	0.821501	1.95655	28.8929	7.64934e-08	1.38199e-06		Ncaph	1.36469	1.281	24.5064	0.00116169	0.018907		Tmem86a	-0.715735	3.97938	47.7554	7.92e-06	0.000129333
Iqgap1	0.617339	5.47131	80.4549	2.97421e-19	5.39515e-18			Anxa4	0.906673	3.28552	28.6454	8.6918e-08	1.56861e-06		Cxcl5	2.07727	0.897693	24.4995	0.00116269	0.018907		Ifitm2	0.67619	4.96901	47.7425	7.93e-06	0.000129381
Gvin1	1.65393	4.09579	80.3401	3.15213e-19	5.71164e-18			Ckmt1	-0.321055	6.68656	28.5886	8.9506e-08	1.61355e-06		Fam198a	-1.0413	3.81558	24.4528	0.00116954	0.0189791		Dab2	0.768772	4.86557	47.6776	7.99e-06	0.000129955
H2-T24	1.56846	2.09102	80.2651	3.27395e-19	5.92592e-18			Tgtp1	1.46055	-0.209765	28.5788	8.99599e-08	1.61996e-06		Plk2	0.727623	5.87784	24.4519	0.00116967	0.0189791		Fos	0.690561	4.07927	47.675	8e-06	0.000129955
Smad5	0.474278	5.72386	80.1743	3.42797e-19	6.19794e-18			Ccp110	-0.34324	6.63789	28.512	9.31198e-08	1.67504e-06		Slc26a3	3.44786	-1.22306	24.4111	0.0011757	0.0190468		Spc25	0.963421	2.80838	47.6748	8e-06	0.000129955
Gpr17	0.712185	5.74901	80.1339	3.49882e-19	6.31917e-18			Il1rl2	1.58733	-0.191296	28.4859	9.43836e-08	1.69593e-06		Smyd1	-0.917811	5.10274	24.4062	0.00117643	0.0190468		Btg1	-0.564246	7.45893	47.6184	8.05e-06	0.000130652
A130071D04Rik	2.29481	0.00867156	80.0878	3.58138e-19	6.46127e-18			Helz2	0.926621	2.63916	28.4168	9.78103e-08	1.75559e-06		Dnali1	1.01161	2.05858	24.3977	0.00117769	0.0190468		Rras2	0.940708	5.31155	47.5672	8.09e-06	0.000131273
Col5a2	0.700567	4.21757	80.0812	3.59331e-19	6.47575e-18			Mybl1	0.654098	2.99482	28.3925	9.90465e-08	1.77585e-06		Phf15	1.34997	3.54214	24.3709	0.00118168	0.0190906		Rnaset2b	0.661564	7.2563	47.5028	8.15e-06	0.000132099
Sft2d2	0.611519	4.89999	79.9991	3.74578e-19	6.74322e-18			Mmp2	1.15116	1.25997	28.3638	1.00526e-07	1.80041e-06		Fbxo6	0.761642	3.84208	24.3418	0.00118603	0.0191401		Selt	-0.613349	8.38137	47.4545	8.2e-06	0.000132685
Susd6	0.487406	6.12056	79.6931	4.37323e-19	7.86424e-18			Cfap100	0.96355	1.50045	28.2684	1.05604e-07	1.88932e-06		Ppara	-0.966325	2.46663	24.3191	0.00118945	0.0191744		Flnb	0.966091	2.86679	47.4269	8.23e-06	0.000132867
Dnajc3	0.507705	6.16837	79.5735	4.64608e-19	8.34587e-18			Asah1	0.437668	5.006	28.1394	1.12882e-07	2.01734e-06		Clspn	1.54578	0.763769	24.2738	0.00119628	0.0192637		Pfkp	0.51185	7.78336	47.4159	8.24e-06	0.000132867
Tcn2	0.891565	4.26643	79.547	4.70881e-19	8.44941e-18			Angptl2	0.880888	3.63868	28.1293	1.13473e-07	2.02571e-06		Gng11	1.09224	3.6294	24.2474	0.00120029	0.0192895		Creb3l1	0.797351	4.98235	47.4141	8.24e-06	0.000132867
Pygm	-0.808533	3.76323	79.4527	4.93911e-19	8.8531e-18			Lpxn	1.39121	-0.105048	28.0523	1.18078e-07	2.10565e-06		Kif14	2.56796	-0.277027	24.2434	0.0012009	0.0192895		Nkain1	0.812977	3.76907	47.3484	8.3e-06	0.000133726
Dok1	1.6294	0.568335	79.3258	5.26678e-19	9.43026e-18			Abcc4	0.682443	3.72258	28.0388	1.18905e-07	2.11809e-06		Mybbp1a	1.0145	5.61203	24.2363	0.00120198	0.0192895		Msx1	-0.982082	2.98006	47.3189	8.33e-06	0.000134034
Aim2	1.42165	1.19386	79.2501	5.47259e-19	9.78823e-18			Trim16	1.29205	0.485123	28.0153	1.20359e-07	2.1417e-06		Shisa9	-0.744398	4.61984	24.2291	0.00120308	0.0192895		Atp5j	-0.555354	8.35244	47.2339	8.41e-06	0.0001352
Arid5a	0.840247	3.56488	79.2396	5.50163e-19	9.82957e-18			Lats2	0.685526	4.54695	27.9057	1.27372e-07	2.26404e-06		Cdca3	1.49041	1.93812	24.2158	0.00120511	0.0193012		Rpl27a	0.47595	8.00942	47.1914	8.45e-06	0.000135716
Rspo1	2.15056	0.118986	79.1108	5.87224e-19	1.04805e-17			Slc25a12	-0.319223	6.34073	27.8868	1.28624e-07	2.28384e-06		Slc25a48	1.99381	0.902855	24.0998	0.00122302	0.019567		Crot	-0.587437	7.54972	47.1665	8.47e-06	0.000135958
Agtrap	0.85168	3.14698	79.012	6.17324e-19	1.10059e-17			Slfn5	0.706006	2.85536	27.8316	1.32347e-07	2.34742e-06		Ehd3	0.687548	6.75	24.0737	0.00122709	0.019611		Lrp4	-0.637678	7.33708	47.1145	8.53e-06	0.000136571
Tnfrsf13b	1.82637	0.684807	78.9181	6.47391e-19	1.15295e-17			Phactr2	0.694079	4.11836	27.7892	1.35277e-07	2.3968e-06		Uck2	1.13404	3.15175	24.0532	0.0012303	0.0196294		Pptc7	-0.555408	5.50832	47.1087	8.53e-06	0.000136571
Sox9	0.966499	3.45302	78.8628	6.65772e-19	1.18442e-17			Nxn	0.802137	2.71664	27.7425	1.38587e-07	2.45282e-06		Pdgfa	0.824974	3.38086	24.0495	0.00123088	0.0196294		Tspan7	-0.513816	12.1479	46.9155	8.72e-06	0.000139442
Fmnl3	0.821638	3.15864	78.8491	6.70402e-19	1.19138e-17			Naaa	0.625246	3.21236	27.5414	1.53767e-07	2.71858e-06		Scd1	-0.674582	9.88624	24.0111	0.00123693	0.019668		Igf2r	0.818006	3.89649	46.9095	8.73e-06	0.000139442
Creg1	0.589351	4.39167	78.681	7.29928e-19	1.29578e-17			Etfbkmt	0.99475	1.48013	27.5173	1.55695e-07	2.74972e-06		Notum	1.41158	0.708189	24.0082	0.00123739	0.019668		Slc13a5	-0.535186	6.38707	46.8243	8.82e-06	0.000140467
Mxra8	1.24772	2.27008	78.5655	7.73879e-19	1.37233e-17			Lama4	0.629773	3.30525	27.4525	1.61004e-07	2.84045e-06		Syde1	1.38261	5.57246	24.0029	0.00123823	0.019668		Plb1	1.71007	1.33853	46.82	8.82e-06	0.000140467
Serpine1	3.33407	1.73997	78.2714	8.98132e-19	1.59098e-17			Pmp22	0.628344	4.65199	27.4495	1.61247e-07	2.8417e-06		Cacng5	0.938661	3.2627	24.0006	0.00123859	0.019668		Glo1	-0.494132	8.72008	46.8182	8.82e-06	0.000140467
Sept2	0.620896	4.44587	78.0006	1.03009e-18	1.82279e-17			Npas3	0.690982	3.46786	27.4339	1.62554e-07	2.86168e-06		Acp5	2.44247	-0.15366	23.9624	0.00124466	0.0197389		Fxyd1	0.563599	7.21094	46.6204	9.03e-06	0.000143441
Plac8	4.59292	-0.3875	77.8419	1.11628e-18	1.9732e-17			Rp2	0.44265	4.57257	27.3796	1.6719e-07	2.94015e-06		Pmaip1	3.41347	0.838498	23.9557	0.00124572	0.0197389		Papss2	-0.578202	7.4555	46.6188	9.03e-06	0.000143441
Tnpo1	0.364249	6.66614	77.6187	1.24978e-18	2.20684e-17			Grin2c	-0.765795	3.55966	27.2897	1.75141e-07	3.07671e-06		Klhl21	0.970429	4.2438	23.9374	0.00124865	0.0197643		1110059E24Rik	-0.602471	5.45839	46.5006	9.15e-06	0.000145248
Gabrg2	-0.409217	7.25451	77.5957	1.26443e-18	2.23034e-17			Lbh	0.63911	4.58059	27.2874	1.75348e-07	3.07707e-06		Fastkd1	-0.857116	3.50731	23.8535	0.00126214	0.0199567		Psmb2	0.491632	7.07114	46.4927	9.16e-06	0.000145248
Tex15	1.15049	2.53372	77.5097	1.32075e-18	2.3272e-17			1700071M16Rik	1.52719	-0.0687407	27.2021	1.83263e-07	3.21255e-06		Slc44a3	1.35316	0.875545	23.7051	0.00128648	0.0203199		Asb1	-0.550981	5.45377	46.4748	9.18e-06	0.000145396
Pde3b	0.690965	4.68815	77.4994	1.3276e-18	2.3368e-17			Txnip	0.6873	3.86807	27.1955	1.83886e-07	3.22005e-06		Soga2	0.883575	4.5015	23.692	0.00128867	0.0203328		Gpx4	0.492171	8.56689	46.4564	9.2e-06	0.00014551
Ect2	1.87702	0.401401	77.318	1.45535e-18	2.55894e-17			Suox	0.640673	3.39866	27.1161	1.91591e-07	3.35143e-06		Cenpm	2.01405	1.47187	23.6422	0.00129698	0.0204423		Aup1	0.574198	5.68819	46.4498	9.21e-06	0.00014551
Asah1	0.549707	5.15759	77.2434	1.51135e-18	2.65462e-17			Slc2a4	1.13329	0.819207	27.094	1.93803e-07	3.38652e-06		Ppp1r3b	-1.63556	0.588058	23.6318	0.00129873	0.020448		Ddit4	-0.522489	6.39171	46.4372	9.22e-06	0.000145568
Plod2	0.815521	3.29475	76.9949	1.71399e-18	3.00735e-17			Hist1h1a	-0.807741	1.78971	27.0608	1.97154e-07	3.44145e-06		Cxcl14	-0.620229	8.47143	23.5232	0.00131713	0.0207158		Anp32e	-0.477369	7.828	46.3997	9.26e-06	0.000146051
Cyp2j9	-0.764962	4.55222	76.9543	1.74957e-18	3.06655e-17			S100a10	0.852606	2.59564	27.0328	2.00031e-07	3.48797e-06		Irgm1	1.10152	5.67283	23.4534	0.00132913	0.0208799		5033411D12Rik	-0.946443	3.40572	46.372	9.29e-06	0.000146323
Tmem154	2.91897	-0.637891	76.8973	1.80079e-18	3.153e-17			Adamtsl4	0.907399	3.06558	26.9955	2.03925e-07	3.55212e-06		Entpd1	-0.768291	4.30262	23.4462	0.00133037	0.0208799		Gclm	0.615747	6.04771	46.3655	9.3e-06	0.000146323
Ifi209	4.3847	-0.254021	76.8366	1.85706e-18	3.24809e-17			Col4a4	1.43752	-0.0553034	26.943	2.09541e-07	3.64611e-06		Mpzl2	-2.06286	-0.208872	23.3983	0.0013387	0.0209885		Ly6a	2.04265	0.981912	46.3501	9.31e-06	0.000146432
Shc1	0.757735	3.60549	76.7752	1.91569e-18	3.34712e-17			Jak3	1.18881	1.40115	26.8778	2.16732e-07	3.76726e-06		Cldn19	-1.05202	2.29124	23.3493	0.00134729	0.021101		Aldh3b1	0.976312	2.90894	46.3098	9.36e-06	0.000146965
Susd3	2.04559	0.219878	76.5161	2.18424e-18	3.81232e-17			Myo7a	1.10414	1.37673	26.8687	2.17758e-07	3.78111e-06		Aqp1	-1.1379	3.00605	23.2538	0.00136422	0.0213292		Rock2	0.710924	6.30208	46.2087	9.47e-06	0.000148451
Apoe	0.55256	9.33478	76.4026	2.31351e-18	4.0337e-17			Ttr	4.79131	5.15308	26.8612	2.186e-07	3.79174e-06		Hspb6	1.82954	7.35868	23.2399	0.0013667	0.0213292		Mdfic	0.920001	5.24668	46.2056	9.47e-06	0.000148451
Endou	2.38654	-0.0111305	76.2369	2.51598e-18	4.38213e-17			Filip1l	0.571899	2.96318	26.8341	2.21693e-07	3.84135e-06		St6galnac5	-0.636609	6.33286	23.2339	0.00136778	0.0213292		Actr3b	-0.54928	5.97196	46.1794	9.5e-06	0.000148608
Hecw1	-0.484853	6.47762	76.0033	2.83197e-18	4.92733e-17			Fat1	0.466285	7.1621	26.8304	2.22113e-07	3.84461e-06		Fam84a	-0.691044	5.47607	23.2333	0.00136789	0.0213292		Sec24d	0.694696	4.43531	46.1785	9.5e-06	0.000148608
Pcsk2	-0.375529	7.79567	75.969	2.88151e-18	5.00829e-17			Tnpo1	0.314682	6.4909	26.8256	2.22666e-07	3.85014e-06		Ttc9	0.799671	3.87835	23.2268	0.00136904	0.0213292		Fam96a	-0.669192	5.85974	46.1177	9.57e-06	0.000149512
Cyb5r2	2.8467	-0.622309	75.9463	2.91485e-18	5.06093e-17			Prr33	1.61091	0.0608832	26.7437	2.3231e-07	4.01269e-06		Tyrobp	1.08448	2.30314	23.1961	0.00137457	0.0213929		Zfp825	-0.800823	3.14966	46.0821	9.61e-06	0.000149978
Cdk1	2.37004	-0.066047	75.8227	3.10314e-18	5.38223e-17			Slc1a3	0.911201	8.8316	26.6982	2.37846e-07	4.10403e-06		Fhit	-0.830444	2.6927	23.1309	0.00138641	0.0215545		Eif1	-0.502352	9.58712	45.9137	9.8e-06	0.000152808
Rps11	0.38431	6.20561	75.7817	3.16827e-18	5.48947e-17			Gm49342	0.646265	4.05405	26.5912	2.51393e-07	4.32947e-06		Sash1	-0.620324	8.49361	23.1057	0.00139101	0.0216035		Ndufb9	-0.488658	7.50017	45.8952	9.82e-06	0.00015298
Galnt6	0.946342	3.194	75.7322	3.2487e-18	5.62295e-17			Gvin1	0.947287	3.71633	26.5908	2.51436e-07	4.32947e-06		B3gat2	-0.905493	5.26616	23.0968	0.00139264	0.0216062		Atf5	0.552812	5.83419	45.8146	9.92e-06	0.000154275
Plekha4	2.87221	0.217701	75.6736	3.34652e-18	5.78624e-17			Ogn	1.00742	1.26483	26.5029	2.63146e-07	4.52638e-06		Mknk2	0.929037	5.51843	23.0237	0.00140611	0.0217925		Eps8	-0.530808	6.96446	45.7726	9.97e-06	0.000154772
Rhoc	1.37041	1.65293	75.633	3.41608e-18	5.90037e-17			Eid3	1.0319	0.891296	26.4352	2.72533e-07	4.68298e-06		Nek2	2.42605	0.796647	23.0052	0.00140955	0.021823		Hnmt	-0.76332	3.90724	45.7695	9.97e-06	0.000154772
Bmf	1.67983	1.80596	75.6076	3.46022e-18	5.9704e-17			Neu4	0.578204	3.05428	26.3926	2.786e-07	4.78225e-06		Ddah2	1.01204	6.91286	22.8989	0.00142952	0.0221092		Dag1	0.493209	7.72422	45.6694	1.01e-05	0.000156444
Mlec	0.473749	6.95449	75.0358	4.62251e-18	7.9676e-17			Adcy2	-0.335587	6.74267	26.3557	2.83984e-07	4.8696e-06		Lrrc23	0.975601	2.59444	22.8284	0.00144296	0.0222938		Tef	-0.463915	7.89601	45.6541	1.01e-05	0.000156565
Iqcg	1.17119	2.27949	74.898	4.95676e-18	8.53488e-17			Relb	1.30069	1.44313	26.3445	2.85636e-07	4.89286e-06		Fam163a	-0.65041	6.27507	22.7419	0.00145966	0.0225285		Nfe2l2	0.636962	6.7555	45.6277	1.01e-05	0.000156889
Tep1	1.16195	2.20568	74.6098	5.73566e-18	9.86582e-17			Clmn	-0.404725	5.73839	26.2698	2.96895e-07	5.08045e-06		Gm4841	1.85209	-0.142095	22.7308	0.00146182	0.0225384		Oit3	2.66292	0.0493638	45.6129	1.02e-05	0.000157
Stxbp3	0.632011	4.25676	74.5946	5.78017e-18	9.93209e-17			Sall1	0.556893	4.33414	26.2582	2.98684e-07	5.10576e-06		Dcaf4	0.675998	4.29482	22.6925	0.0014693	0.0226302		Pprc1	0.814854	3.69722	45.5353	1.02e-05	0.00015828
Ifitm2	1.10677	2.92317	74.5849	5.8087e-18	9.9708e-17			Abcc1	0.503738	4.87709	26.251	2.99803e-07	5.11959e-06		Plce1	0.67272	5.63066	22.6092	0.00148575	0.0228415		Pde7b	-0.598654	5.14324	45.5259	1.03e-05	0.000158294
Has2	2.17296	1.17765	74.4833	6.11534e-18	1.04863e-16			Ckap2	0.946932	1.18526	26.2452	3.00701e-07	5.12962e-06		Smad6	1.03416	1.84252	22.6075	0.00148609	0.0228415		Gpr64	3.06497	-0.234988	45.3675	1.05e-05	0.00016112
Usp24	0.37409	6.86607	74.1211	7.34699e-18	1.25853e-16			Creg1	0.600169	4.11877	26.2235	3.04099e-07	5.18224e-06		Cyb5r3	0.890473	7.63838	22.5516	0.00149726	0.0229894		Ppp1r12c	0.618919	6.14956	45.3395	1.05e-05	0.000161489
Slc1a2	-0.636992	11.2353	73.8355	8.49044e-18	1.45291e-16			Cntnap1	-0.353091	6.8745	26.1144	3.21769e-07	5.47771e-06		Akap6	0.722543	5.36084	22.522	0.00150322	0.0230571		Lgi2	1.09955	2.23577	45.2919	1.05e-05	0.000162236
Slco1a5	3.25472	-0.677197	73.8011	8.64006e-18	1.47699e-16			Gmip	0.795236	2.3749	26.1097	3.22554e-07	5.48541e-06		Bdh1	-0.661361	7.97637	22.4715	0.00151346	0.023159		Hes5	-1.24983	5.86742	45.2807	1.06e-05	0.000162284
Tpm4	0.68569	4.411	73.7784	8.73961e-18	1.49247e-16			Tenm2	-0.430943	6.24346	26.0867	3.26433e-07	5.54328e-06		Ednra	-1.04591	3.6452	22.4708	0.00151361	0.023159		Rmi2	-1.14027	2.07251	45.2368	1.06e-05	0.000162963
Pole	1.03718	2.07152	73.7745	8.75708e-18	1.49392e-16			Osgin1	2.01131	-0.475977	26.0855	3.26628e-07	5.54328e-06		Rarres1	-0.993395	3.21342	22.4662	0.00151454	0.023159		Cdc34	0.605463	5.00159	45.1871	1.07e-05	0.00016376
Mcm5	1.27511	1.94485	73.7523	8.85629e-18	1.50929e-16			Sema3d	0.56403	3.25988	26.079	3.27721e-07	5.55612e-06		Nde1	-0.663337	7.87717	22.4467	0.00151852	0.023196		Col5a2	1.1376	2.9317	45.155	1.07e-05	0.000164218
Slc6a1	-0.386009	7.53618	73.696	9.11256e-18	1.54979e-16			Pex5l	-0.436727	7.36994	26.0769	3.28089e-07	5.55665e-06		Pram1	3.48587	-1.57178	22.4173	0.00152454	0.0232642		Zfp664	-0.474477	7.69296	45.091	1.08e-05	0.000165302
Catip	1.41948	0.838675	73.6973	9.1064e-18	1.54979e-16			1700007K13Rik	1.17366	0.312884	26.0217	3.37603e-07	5.71193e-06		Phka1	-0.758695	6.65758	22.4046	0.00152716	0.0232802		Ndufa4	-0.540784	8.57831	45.0432	1.09e-05	0.000166075
Ahnak2	1.38629	1.14668	73.4592	1.02735e-17	1.74545e-16			Psme2	0.66593	2.7714	25.9826	3.44501e-07	5.82266e-06		Aldh9a1	-0.801631	6.18293	22.3866	0.00153087	0.0233128		Fbxo3	-0.534968	6.81457	45.0339	1.09e-05	0.000166089
Plxdc2	0.403507	6.06989	73.3259	1.09915e-17	1.86553e-16			Gng5	0.646558	3.89146	25.9655	3.47568e-07	5.86849e-06		Hspb2	2.56111	1.49001	22.3442	0.00153965	0.0234226		Serpinf1	0.644098	5.76771	45.0135	1.09e-05	0.000166323
Gm47428	1.7409	2.09406	73.3055	1.1106e-17	1.88303e-16			Gpx4	0.409347	6.23747	25.9252	3.54914e-07	5.98641e-06		Pdgfb	0.881418	3.14486	22.2711	0.00155495	0.0236312		Etfa	-0.536312	7.35683	44.8917	1.11e-05	0.000168404
Gm6548	1.53477	0.98937	73.1963	1.17376e-17	1.9881e-16			Vasp	0.860844	1.96953	25.8866	3.6208e-07	6.10105e-06		Kctd7	-0.747796	3.84538	22.2576	0.00155778	0.02365		Stard4	-0.591331	6.08142	44.8838	1.11e-05	0.000168404
Zfp36	1.82382	1.26607	73.1711	1.18885e-17	2.01159e-16			Dnah7b	0.732845	2.68055	25.8005	3.7859e-07	6.37274e-06		Ndrg2	-0.700619	12.4974	22.2458	0.00156028	0.0236638		Cmtm5	-0.521999	7.52897	44.8836	1.11e-05	0.000168404
Dock1	0.536661	5.47704	73.1569	1.19741e-17	2.02402e-16			Igfbp7	0.666708	3.25155	25.6843	4.02082e-07	6.76128e-06		Ifngr1	1.3293	4.6373	22.2331	0.00156297	0.0236803		Ablim3	0.793256	3.30372	44.7383	1.13e-05	0.000171183
Pgd	0.860199	3.5506	72.9076	1.35863e-17	2.29421e-16			Gm15635	1.21247	0.808187	25.6543	4.08391e-07	6.86038e-06		Shmt1	1.19586	1.73652	22.2113	0.00156759	0.0237097		Eci1	-0.516232	6.22424	44.7167	1.13e-05	0.00017131
4933431E20Rik	-0.396304	6.18004	72.9021	1.36244e-17	2.2983e-16			Gm2a	0.42701	4.96607	25.6386	4.11719e-07	6.90926e-06		Plat	1.15942	6.66561	22.209	0.00156809	0.0237097		Ski	0.555839	8.16507	44.7151	1.13e-05	0.00017131
Rbl1	1.20305	1.74861	72.8107	1.427e-17	2.40477e-16			Cpt1a	0.550199	4.35987	25.6025	4.19503e-07	7.03275e-06		Ifi27l2a	2.53144	-0.896869	22.1781	0.00157469	0.0237851		Klhl5	-0.438694	8.57079	44.6976	1.13e-05	0.000171495
Cmtm7	1.55244	1.00946	72.6587	1.54126e-17	2.59469e-16			Tsku	1.20208	0.842737	25.5315	4.35209e-07	7.28865e-06		Mylk2	1.94968	0.0316989	22.1434	0.00158213	0.0238733		Pid1	-0.523876	5.93285	44.672	1.14e-05	0.000171848
P3h2	1.08919	2.06848	72.6264	1.56669e-17	2.63484e-16			Hgf	0.700621	3.45416	25.4952	4.4348e-07	7.41964e-06		Kif4	1.47664	1.4875	22.1016	0.00159116	0.0239442		Mars	0.648686	5.33895	44.6457	1.14e-05	0.000172217
Enpp6	0.95062	2.99229	72.6164	1.57469e-17	2.64561e-16			Pdlim4	1.65577	2.22395	25.4766	4.47778e-07	7.48397e-06		Adrbk2	-0.661901	5.71174	22.0999	0.00159153	0.0239442		Atf4	0.533702	7.31693	44.5555	1.15e-05	0.000173915
Sesn2	0.827578	3.07007	72.3645	1.78902e-17	3.00266e-16			Car14	-0.637193	2.99423	25.4572	4.52304e-07	7.55197e-06		Trim17	1.02999	2.06876	22.0993	0.00159166	0.0239442		Aaas	0.779402	3.45099	44.5243	1.16e-05	0.000174392
Tnfrsf11a	1.1905	1.84726	72.1398	2.00479e-17	3.36141e-16			Smo	0.647787	3.04866	25.4504	4.53895e-07	7.57087e-06		Fam217b	-0.71094	5.73129	22.0834	0.00159511	0.0239718		Usp46	-0.49556	7.3993	44.4162	1.17e-05	0.000176407
Gm42603	2.14953	0.147978	72.0552	2.09261e-17	3.50512e-16			Heatr5a	0.586294	4.48513	25.4434	4.55563e-07	7.59104e-06		Frmd8	1.23629	6.30731	21.9768	0.0016185	0.0242925		Msx2	1.22091	1.83445	44.4121	1.17e-05	0.000176407
Ugdh	0.64374	4.20654	71.8936	2.27122e-17	3.80004e-16			Rhoj	1.46183	1.03169	25.4001	4.65883e-07	7.75517e-06		Ppp1r3g	-0.732386	6.24673	21.9713	0.00161972	0.0242925		Cox4i1	-0.562992	9.10698	44.3126	1.19e-05	0.000178354
Tifa	0.95383	2.57493	71.8918	2.27325e-17	3.80004e-16			Dnali1	0.935019	0.881446	25.3544	4.77074e-07	7.92548e-06		Sirt3	-0.641577	6.12373	21.9544	0.00162346	0.024324		Pygb	-0.520767	9.74962	44.2755	1.19e-05	0.000178976
Rela	0.997788	3.19295	71.8404	2.33324e-17	3.89639e-16			Spef2	0.872394	1.94013	25.3551	4.76882e-07	7.92548e-06		Prep	0.645851	4.74941	21.9062	0.00163423	0.0244608		Prex2	-0.55313	7.8597	44.2357	1.2e-05	0.000179655
Slc15a3	1.32007	1.18926	71.7703	2.41765e-17	4.0333e-16			Myorg	-0.661131	3.58361	25.3448	4.79445e-07	7.95685e-06		Tsku	0.770749	3.55228	21.8344	0.00165041	0.0246781		Myadm	0.700213	4.62864	44.2234	1.2e-05	0.000179743
Cyb5a	0.564894	4.97555	71.7354	2.46074e-17	4.10107e-16			Abcc3	1.03967	0.69421	25.2492	5.03813e-07	8.34987e-06		Cdkn3	2.29245	0.0940503	21.791	0.0016603	0.024801		Ndst1	0.517805	6.96759	44.1934	1.2e-05	0.000180214
Ptafr	1.51945	0.992315	71.727	2.47122e-17	4.1144e-16			Tent5a	0.687342	2.68631	25.2479	5.04137e-07	8.34987e-06		Agl	-0.678964	7.25613	21.7735	0.0016643	0.0248358		Rell1	0.800277	3.99093	44.0734	1.22e-05	0.000182667
Acox2	3.85475	-0.332887	71.721	2.47877e-17	4.12284e-16			Gas1	0.960839	1.25598	25.2226	5.10799e-07	8.45172e-06		Pxk	0.767057	4.78955	21.7228	0.00167597	0.0249849		Wasf3	-0.474826	7.37962	44.0557	1.22e-05	0.000182877
Zfp217	0.983181	2.50115	71.6898	2.51836e-17	4.18451e-16			Maml2	0.674012	3.49657	25.2033	5.15947e-07	8.52836e-06		Snx33	1.07555	5.6533	21.6903	0.00168353	0.0250724		Prl7a1	7.04271	-1.0681	51.7596	1.23e-05	0.000183524
Gm44861	1.5403	0.964627	71.5463	2.70826e-17	4.49554e-16			Zhx2	0.539817	4.57	25.0716	5.52411e-07	9.12196e-06		Cyba	1.13458	3.40353	21.6578	0.0016911	0.0251599		8430419L09Rik	-0.478939	7.23153	43.8782	1.25e-05	0.000186487
Rps12	0.450013	6.81338	71.5053	2.76512e-17	4.58536e-16			Fmnl3	0.610736	3.04914	25.0667	5.53823e-07	9.13614e-06		Tslp	2.97008	-0.285668	21.6012	0.0017044	0.0253093		Lhfp	0.5885	6.76263	43.7049	1.28e-05	0.000190274
Plagl1	0.706097	4.53757	71.4634	2.82444e-17	4.67905e-16			Rhoq	0.510631	5.12961	25.0301	5.6441e-07	9.30149e-06		Gabra2	-0.976247	5.97266	21.6006	0.00170454	0.0253093		Nfe2l1	0.466118	7.60861	43.5918	1.29e-05	0.000192729
Oaf	1.13544	2.87117	71.306	3.05903e-17	5.06263e-16			Slc5a3	0.572375	6.62559	24.9804	5.79174e-07	9.53529e-06		Gss	1.13452	4.45335	21.5492	0.00171675	0.0254651		Lsg1	0.701624	4.27579	43.4912	1.31e-05	0.000194736
Ncf4	2.30494	0.316759	71.1412	3.32555e-17	5.49825e-16			Sulf2	0.535335	6.64211	24.9325	5.93745e-07	9.76545e-06		Tnfrsf1b	2.05382	0.263916	21.5403	0.00171886	0.0254711		Gprc5a	4.99002	-1.1935	43.4908	1.31e-05	0.000194736
Elf4	2.19804	0.315839	71.0496	3.48356e-17	5.75376e-16			Gm45426	-0.917841	1.82594	24.8838	6.08918e-07	1.0005e-05		Il23r	6.06622	-1.67629	29.3637	0.00172313	0.0255088		Mrvi1	2.59171	0.481039	43.4728	1.31e-05	0.000194971
Cybb	1.80137	0.981252	70.8555	3.84364e-17	6.34219e-16			Steap3	1.06792	1.29521	24.82	6.29415e-07	1.03315e-05		Vegfc	-1.13675	2.59793	21.504	0.00172757	0.0255491		Tuba1b	0.458315	8.82126	43.3978	1.33e-05	0.000196575
Dusp27	2.49175	-0.505274	70.8444	3.86536e-17	6.37171e-16			Gpx8	0.834819	1.88884	24.8087	6.33118e-07	1.0382e-05		Hdac8	-0.652665	5.91756	21.4858	0.00173195	0.0255885		Sft2d1	-0.693732	4.12298	43.3033	1.34e-05	0.000198673
Man2b2	0.730621	4.09329	70.6443	4.27808e-17	7.04505e-16			Sla	0.765866	3.78288	24.7945	6.37802e-07	1.04484e-05		Mgmt	1.21145	2.12708	21.4661	0.00173671	0.0256333		Kctd5	-0.463105	8.56923	43.2798	1.34e-05	0.000199048
Dbndd2	0.569677	5.45921	70.352	4.9612e-17	8.16191e-16			Lxn	0.608309	3.97722	24.699	6.70174e-07	1.09679e-05		Col8a1	-1.11459	1.6989	21.4343	0.00174442	0.0257216		Lmna	1.2518	4.05249	43.2581	1.35e-05	0.000199233
Acox1	0.361766	7.47773	70.2658	5.18278e-17	8.51802e-16			Gm43242	-1.23668	0.5891	24.6953	6.71467e-07	1.09782e-05		Ccdc83	3.52507	-1.23584	21.4157	0.00174896	0.025741		Runx2	2.12221	0.547769	43.2561	1.35e-05	0.000199233
Cxcl16	1.41263	1.16892	70.043	5.80258e-17	9.51783e-16			Rhbdf1	1.11571	2.47839	24.6489	6.87848e-07	1.12349e-05		Tprn	0.854167	2.67704	21.4147	0.00174921	0.025741		Apln	-0.529458	8.17555	43.2481	1.35e-05	0.000199234
Lrrc8c	0.87512	4.05979	70.0431	5.80223e-17	9.51783e-16			Tle3	0.784375	4.00424	24.6457	6.88969e-07	1.1242e-05		Ptbp1	0.961945	6.11415	21.3983	0.00175321	0.0257745		Aldh9a1	-0.498216	6.56883	43.124	1.37e-05	0.0002021
Car5b	1.01475	2.62453	70.0163	5.88152e-17	9.63781e-16			Mfge8	-0.520861	4.79617	24.6306	6.94386e-07	1.13192e-05		Plcd3	1.71719	3.69731	21.3645	0.00176152	0.0258455		Asf1b	1.46051	1.30745	43.088	1.38e-05	0.000202799
Tst	1.02952	3.45117	69.9736	6.0103e-17	9.83913e-16			Draxin	-1.30041	0.331628	24.5572	7.21347e-07	1.17471e-05		Ppp1r18	1.10442	3.69948	21.3605	0.0017625	0.0258455		Spidr	0.763992	4.3903	43.061	1.38e-05	0.000203246
Npas3	0.636979	3.88496	69.9269	6.15439e-17	1.00651e-15			Tmeff1	-0.358504	6.4928	24.4631	7.57474e-07	1.23233e-05		Deptor	-1.0743	2.33824	21.3553	0.00176376	0.0258455		Cited1	1.68373	1.53783	43.0541	1.38e-05	0.000203246
Tcf19	1.35745	0.98395	69.7803	6.62917e-17	1.08309e-15			Hist1h4i	1.13634	0.841366	24.4574	7.59704e-07	1.23474e-05		Slc3a2	1.05109	8.71372	21.3503	0.001765	0.0258455		Gbp7	0.729031	4.46799	43.0121	1.39e-05	0.000204046
Fli1	0.940175	2.76786	69.755	6.71472e-17	1.09599e-15			Syde1	0.866214	2.45598	24.4192	7.74915e-07	1.25823e-05		Slfn2	1.76706	1.109	21.2931	0.00177919	0.0260038		Man1a	0.931412	3.83966	43.0064	1.39e-05	0.000204046
Gjb6	-0.734265	4.79949	69.7054	6.88556e-17	1.12277e-15			Myl12a	0.671648	3.66412	24.3429	8.06237e-07	1.3078e-05		Calml4	-0.963301	2.68806	21.2927	0.00177931	0.0260038		Tada1	-0.617571	4.81996	42.9594	1.4e-05	0.000205032
Rps27l	1.08416	3.23365	69.698	6.91177e-17	1.12594e-15			Aim2	0.932408	1.16556	24.337	8.08712e-07	1.31053e-05		Slc15a2	-0.704876	6.57191	21.2613	0.00178716	0.0260928		Nsfl1c	0.490188	6.44401	42.9506	1.4e-05	0.000205053
Jam2	0.560385	5.5395	69.6772	6.98479e-17	1.13672e-15			Hdac11	-0.303067	6.3526	24.3342	8.09893e-07	1.31115e-05		Mef2b	1.70172	0.739103	21.2506	0.00178982	0.0261061		Atxn2	0.496679	6.12609	42.8942	1.41e-05	0.000206286
Tjp1	0.366805	7.12358	69.499	7.64531e-17	1.243e-15			Pim1	1.2301	1.34711	24.2918	8.27914e-07	1.33829e-05		Gabrr2	3.46729	-0.672469	21.2423	0.00179193	0.0261112		Megf9	0.879414	6.62971	42.8756	1.41e-05	0.000206504
Shmt2	0.827277	3.53602	69.3378	8.29625e-17	1.34751e-15			Dlx6os1	-0.612518	5.02364	24.2909	8.28275e-07	1.33829e-05		Tcof1	1.13567	4.00349	21.1414	0.00181754	0.0264585		Fat1	0.610493	6.40556	42.8699	1.41e-05	0.000206504
Bace2	1.24002	2.28449	69.1928	8.92913e-17	1.44889e-15			Gpr179	1.35755	0.462684	24.2713	8.36747e-07	1.35065e-05		Trip13	1.59461	0.174121	21.1224	0.00182241	0.0265034		Ahcyl1	-0.463924	10.546	42.8541	1.42e-05	0.000206589
Sprn	-0.352959	7.14526	68.9501	1.00987e-16	1.63708e-15			Gdpd3	0.562745	3.28596	24.1986	8.68937e-07	1.40125e-05		Uaca	1.19498	4.36348	21.0938	0.00182979	0.0265847		Hist1h3d	1.92664	0.379577	42.8427	1.42e-05	0.000206589
Scamp2	0.811444	3.35914	68.9182	1.02632e-16	1.66212e-15			Rasa4	0.926663	1.14989	23.9472	9.90158e-07	1.59517e-05		Map2k6	-0.736367	3.47391	21.0597	0.0018386	0.0266398		Prkab1	0.670012	3.84719	42.8367	1.42e-05	0.000206589
Ttf2	1.23399	1.80985	68.9064	1.03249e-16	1.67048e-15			Dap	0.882785	1.48563	23.9411	9.93296e-07	1.59866e-05		Pygo1	-0.716547	5.17915	21.0592	0.00183874	0.0266398		Paip2b	-0.54177	6.71276	42.835	1.42e-05	0.000206589
Galnt1	0.396269	5.79341	68.7303	1.1289e-16	1.82469e-15			Pon2	0.552217	4.31525	23.9267	1.00072e-06	1.60905e-05		Rars	0.922693	5.21044	21.0584	0.00183896	0.0266398		Spred1	-0.479407	8.88645	42.8228	1.42e-05	0.000206698
Cfh	0.677705	5.53252	68.618	1.19508e-16	1.92977e-15			Armc3	1.51449	0.198654	23.9181	1.00521e-06	1.61469e-05		Elmsan1	0.769786	3.93972	21.0307	0.00184617	0.0267183		Cercam	0.894469	3.07959	42.7608	1.43e-05	0.000207895
Lilrb4a	1.77123	0.873015	68.4563	1.29719e-16	2.09264e-15			Jpt2	0.777763	2.39702	23.8999	1.01477e-06	1.62794e-05		Rgs9	0.830468	3.19616	20.9864	0.00185779	0.0268556		Sh3bgrl	-0.608142	8.79777	42.7606	1.43e-05	0.000207895
Aldh3b1	1.38665	1.24406	68.4305	1.31427e-16	2.11814e-15			Gm26735	0.710731	3.60658	23.8987	1.01543e-06	1.62794e-05		Heatr1	1.11335	3.34852	20.9807	0.00185927	0.0268556		Itih5	0.702752	7.03515	42.7108	1.44e-05	0.000208981
Nacc2	0.432614	6.13716	68.3964	1.33724e-16	2.15306e-15			Synpo2	0.62777	3.94282	23.8099	1.06335e-06	1.70312e-05		Tnn	3.55048	-1.56149	20.9655	0.0018633	0.0268844		Clic1	0.535367	5.64701	42.6848	1.45e-05	0.000209454
Arhgap22	1.25735	1.37021	68.1083	1.54755e-16	2.48926e-15			Lamb2	0.799293	3.93432	23.8055	1.06576e-06	1.70532e-05		Wasf3	-0.800342	6.98545	20.9595	0.00186488	0.0268844		Gsto1	0.600909	4.65753	42.6736	1.45e-05	0.000209542
Gas6	0.546483	5.87079	68.0718	1.5765e-16	2.53338e-15			Gpr17	0.399639	6.16753	23.7264	1.11051e-06	1.77521e-05		Pik3r5	1.49186	0.442407	20.9285	0.00187311	0.0269767		Fundc2	-0.587773	5.89059	42.52	1.48e-05	0.000213378
Erlin2	0.482972	5.66627	68.0412	1.60115e-16	2.5705e-15			Cybb	1.49629	-0.321171	23.7178	1.11546e-06	1.78139e-05		Trib2	-0.69415	7.52805	20.9024	0.00188007	0.0270509		Dynlt1b	0.548846	5.53819	42.4934	1.48e-05	0.000213878
Nfkb1	0.698392	4.58333	68.0124	1.62473e-16	2.60584e-15			Cttnbp2nl	0.576013	5.10786	23.6338	1.16522e-06	1.85907e-05		Ppil6	-1.05814	3.39792	20.8813	0.00188571	0.0271057		Adcyap1r1	-0.482666	9.03025	42.4673	1.49e-05	0.000214368
Lgi1	-0.329417	7.45091	67.8703	1.74612e-16	2.79783e-15			Mapkapk3	1.21585	1.01668	23.6256	1.1702e-06	1.86521e-05		Rbm38	0.939053	2.80964	20.8423	0.0018962	0.0272302		Snrpf	0.684094	4.74302	42.4345	1.49e-05	0.000215041
Papss2	-0.864029	3.23821	67.8238	1.78774e-16	2.86177e-15			Nfkbia	1.13407	2.94474	23.5693	1.20495e-06	1.91874e-05		Irs2	1.51734	3.83722	20.8078	0.00190554	0.0273379		Pex2	-0.643057	6.29115	42.4135	1.5e-05	0.000215396
Gadd45b	1.3713	2.21852	67.765	1.84192e-16	2.94565e-15			Rras2	0.644924	3.62927	23.5425	1.22183e-06	1.94375e-05		Pwp2	0.848629	3.50479	20.7947	0.00190911	0.0273627		Frmd3	1.08999	1.9903	42.3865	1.5e-05	0.000215917
Stat6	0.786829	3.2242	67.6748	1.92811e-16	3.07757e-15			Pcdhgc3	0.514541	5.87924	23.5104	1.24238e-06	1.97453e-05		Chaf1b	1.9787	0.631075	20.7869	0.00191126	0.0273671		Ptchd2	-0.780561	4.50845	42.3154	1.52e-05	0.000217633
Ccr6	1.47648	1.1328	67.6751	1.92779e-16	3.07757e-15			Rbpms2	1.12569	0.208287	23.4888	1.2564e-06	1.9949e-05		R3hdml	3.58327	-1.12387	20.7765	0.00191409	0.0273791		Car6	3.62569	-0.612642	42.2431	1.53e-05	0.000219401
Rbp1	1.15415	2.65851	67.577	2.02615e-16	3.23096e-15			Gbp4	0.928282	1.31563	23.4508	1.28147e-06	2.03274e-05		Gm17359	4.56088	-1.51749	20.7703	0.00191578	0.0273791		Slmo1	-0.563913	5.4388	42.2225	1.53e-05	0.000219758
Lrrc4c	-0.366107	6.64116	67.5573	2.04657e-16	3.26039e-15			Slc38a5	0.939392	1.30999	23.4384	1.28977e-06	2.04395e-05		Ncl	0.603368	8.18392	20.7336	0.00192585	0.0274966		Spag9	-0.47456	9.68597	42.2132	1.54e-05	0.000219802
Chek2	1.63903	0.353848	67.5147	2.09123e-16	3.32835e-15			Pacsin2	0.487846	4.72706	23.3709	1.33584e-06	2.1143e-05		Tmem241	-0.670007	4.20243	20.6849	0.00193932	0.0276622		Mkks	-0.524141	6.08988	42.1821	1.54e-05	0.00022045
Pttg1ip	0.58232	5.20598	67.4933	2.11404e-16	3.36143e-15			Plp2	0.792965	2.1224	23.3696	1.33672e-06	2.1143e-05		Csrp1	-0.639724	10.4171	20.675	0.00194208	0.0276751		Stox2	0.58207	6.82637	42.1137	1.55e-05	0.000221942
Gpr65	3.89526	-0.468181	67.4859	2.122e-16	3.37085e-15			Plekhg2	0.951741	1.98083	23.3633	1.34112e-06	2.11923e-05		Chaf1a	1.07579	1.79033	20.6399	0.00195188	0.0277881		Abhd17b	-0.58228	6.40228	42.1098	1.56e-05	0.000221942
Gm44109	2.40811	-0.221279	67.1879	2.46819e-16	3.91705e-15			Arhgap9	1.61497	-0.298484	23.3328	1.36254e-06	2.15102e-05		Dusp10	1.19055	1.57174	20.6186	0.00195786	0.0278465		Ggta1	1.00105	2.9565	42.1054	1.56e-05	0.000221942
Milr1	2.47207	-0.570345	67.1385	2.53088e-16	4.01269e-15			Slc8a2	-0.330286	7.05351	23.1953	1.46355e-06	2.30827e-05		Dnmbp	0.846684	2.15922	20.5937	0.00196488	0.0279198		Polr2a	0.71417	5.42953	42.0693	1.56e-05	0.000222736
Rps4x	0.409181	6.88803	66.9878	2.73196e-16	4.32738e-15			Ccdc88b	1.28608	1.22894	23.17	1.48294e-06	2.33663e-05		Scx	4.12479	-0.864406	20.5749	0.0019702	0.0279685		Bet1	-0.539736	6.25785	42.0592	1.57e-05	0.000222806
Dst	0.473832	9.65363	66.948	2.78765e-16	4.41139e-15			Dok1	1.62687	-0.128769	23.1664	1.48567e-06	2.33869e-05		Aurkb	1.95425	0.376583	20.5587	0.00197479	0.028007		Smim1	0.686052	4.73921	42.0191	1.57e-05	0.00022372
Cd37	1.54574	0.842511	66.9451	2.79172e-16	4.41363e-15			Ano6	0.531729	4.375	23.1553	1.49433e-06	2.35008e-05		Tle4	-0.677586	5.90164	20.5472	0.00197807	0.0280267		Mest	0.939592	3.62682	41.9789	1.58e-05	0.000224639
Diras2	-0.338761	7.8606	66.847	2.93413e-16	4.63437e-15			Col18a1	0.987251	1.58898	23.1274	1.51617e-06	2.38216e-05		Cml5	-0.822777	2.36706	20.5211	0.00198551	0.0281053		Zbtb41	-0.65118	5.92062	41.9495	1.59e-05	0.000225258
Trim47	1.83245	1.10385	66.7782	3.03838e-16	4.78992e-15			Nedd9	0.554969	4.21158	23.0973	1.54005e-06	2.41738e-05		Nrep	-0.994512	7.97707	20.5043	0.00199033	0.0281468		Gyk	-0.57963	6.46496	41.9173	1.59e-05	0.000225958
Ptpn21	0.761194	3.07795	66.7796	3.03619e-16	4.78992e-15			Ccl6	1.19669	0.39258	23.0405	1.58622e-06	2.48513e-05		Omd	2.15905	1.84418	20.487	0.00199531	0.0281904		Zbtb42	1.70139	0.748779	41.8892	1.6e-05	0.000226543
Lrmp	1.47261	0.988073	66.7497	3.08268e-16	4.85515e-15			Sgms2	0.925868	1.93515	23.0406	1.58615e-06	2.48513e-05		Calr4	-0.856483	2.48311	20.4737	0.00199914	0.0282177		Irs2	1.18474	3.46061	41.8524	1.61e-05	0.000227337
Adam17	0.654063	4.51448	66.7311	3.11185e-16	4.89646e-15			Ezr	0.601769	5.65994	23.0326	1.59279e-06	2.49306e-05		Zak	0.896221	3.60536	20.4664	0.00200126	0.0282208		H3f3b	0.50753	9.13801	41.8439	1.61e-05	0.000227337
Gabrg1	-0.805631	4.23652	66.6752	3.20136e-16	5.03253e-15			Psrc1	0.754487	1.7409	22.9925	1.62631e-06	2.54311e-05		Timp2	0.838923	8.06098	20.4325	0.00201108	0.0283324		Hapln1	-0.580256	7.78319	41.8389	1.61e-05	0.000227337
Fhdc1	0.999265	2.04	66.5981	3.32906e-16	5.22832e-15			Atp6v0a2	0.39212	5.65901	22.9143	1.69387e-06	2.64626e-05		Fam210b	-0.775146	6.34275	20.4178	0.00201534	0.0283656		Atp1a1	0.483835	7.42316	41.8195	1.61e-05	0.000227679
Sod3	1.09989	1.94525	66.594	3.33593e-16	5.23416e-15			Mtmr11	0.857291	2.15194	22.9122	1.69568e-06	2.64658e-05		Dusp16	0.834315	5.23295	20.2918	0.00205251	0.0288613		Atp6v1h	-0.521891	6.5147	41.7975	1.62e-05	0.000228097
Clec10a	1.64215	0.554586	66.5092	3.48266e-16	5.45923e-15			Cyp4f14	0.824461	1.2524	22.9038	1.70317e-06	2.65575e-05		Vav2	0.691369	4.25292	20.274	0.00205786	0.0289092		Gpt2	-0.469907	7.72663	41.7699	1.62e-05	0.000228676
Mmp2	1.19854	2.14214	66.4255	3.63373e-16	5.69068e-15			Myd88	1.24927	0.855451	22.8796	1.72468e-06	2.68677e-05		Greb1	1.79915	-0.422088	20.2465	0.00206611	0.0289857		Myo16	0.869721	4.03168	41.7062	1.64e-05	0.000230088
Igfbp2	1.37828	5.34502	66.1986	4.07692e-16	6.37873e-15			Slc1a4	0.459676	5.32298	22.8701	1.73323e-06	2.69753e-05		Wee1	1.0979	2.49363	20.2412	0.00206769	0.0289857		Med28	-0.601402	5.15436	41.6981	1.64e-05	0.000230088
Dglucy	0.933042	2.19879	66.1319	4.21726e-16	6.5921e-15			Gm37110	-0.881652	3.99074	22.7687	1.82721e-06	2.84113e-05		Sun2	0.762636	4.93726	20.236	0.00206925	0.0289857		Sdc2	0.592804	7.35516	41.6975	1.64e-05	0.000230088
Tent5c	0.889206	2.31631	66.1165	4.25051e-16	6.63783e-15			Ehd2	1.02649	1.80104	22.7503	1.84475e-06	2.8657e-05		Itgb2	2.10553	0.303462	20.2299	0.00207111	0.0289857		Zfp2	-0.690556	4.54726	41.6833	1.64e-05	0.000230088
Retnla	4.86358	-0.380341	66.0427	4.41256e-16	6.88442e-15			Mertk	0.467937	4.59309	22.7474	1.84752e-06	2.8673e-05		Sbk1	-0.594797	6.93711	20.2115	0.00207665	0.029036		Xkr5	2.58187	-0.484097	41.6832	1.64e-05	0.000230088
Greb1	2.25675	0.0078154	65.9848	4.54412e-16	7.08303e-15			1700017B05Rik	0.885449	2.40032	22.7312	1.86315e-06	2.88884e-05		Sqrdl	0.652351	4.52164	20.1727	0.00208844	0.0291734		1700019G17Rik	-0.581688	5.70829	41.6765	1.64e-05	0.000230088
Hhatl	-1.33544	1.2655	65.7937	5.00691e-16	7.79709e-15			Sft2d2	0.40972	5.07168	22.644	1.94966e-06	3.02015e-05		Aen	0.670407	6.48877	20.1627	0.0020915	0.0291887		Fbxl3	-0.545535	6.45615	41.6173	1.65e-05	0.000231603
Wwc1	0.561647	5.33032	65.6262	5.45103e-16	8.48074e-15			Sox4	0.849141	3.74398	22.6336	1.96022e-06	3.03366e-05		Glul	-0.631992	13.2065	20.132	0.0021009	0.0292811		Ttl	0.488932	6.34031	41.5934	1.66e-05	0.000232087
Myo1g	2.62932	-0.605575	65.3266	6.34601e-16	9.86392e-15			Il10rb	0.723161	2.25177	22.5432	2.0547e-06	3.1769e-05		Tmem72	-1.43218	0.781167	20.1282	0.00210206	0.0292811		Wdr37	-0.551096	5.66361	41.5049	1.68e-05	0.000234488
H2-Q7	2.88098	-0.419994	65.3163	6.37901e-16	9.90595e-15			Itpkb	0.685714	3.84212	22.5333	2.06536e-06	3.1904e-05		Kif23	2.84322	-0.00193091	19.984	0.00214701	0.0298792		1700019D03Rik	-0.713343	4.51323	41.4949	1.68e-05	0.000234495
Sipa1	1.03118	3.02582	65.3105	6.39789e-16	9.926e-15			Map3k8	1.03893	1.25433	22.4847	2.11823e-06	3.269e-05		Galnt16	0.95447	6.86801	19.9596	0.00215471	0.0299584		Pebp1	-0.500226	8.69696	41.4899	1.68e-05	0.000234495
Clu	0.527628	8.95912	65.3082	6.4055e-16	9.92853e-15			Nfkbiz	0.704681	2.55555	22.4691	2.13547e-06	3.29253e-05		Ttl	0.597106	5.9866	19.9363	0.00216212	0.0300333		4933426M11Rik	0.651394	6.08592	41.4818	1.68e-05	0.000234519
Ncald	-0.390258	8.04411	65.2836	6.48603e-16	1.0044e-14			Lgi4	0.546784	4.26719	22.4616	2.14385e-06	3.30237e-05		Col9a1	-1.19344	1.96367	19.8866	0.00217801	0.0302258		Hfe	1.00558	2.86539	41.414	1.7e-05	0.000236325
Slfn5	1.21357	3.34576	65.1024	7.11045e-16	1.10007e-14			Pfkfb3	0.545875	4.9275	22.4415	2.16647e-06	3.33411e-05		Gclc	1.29742	6.30876	19.8729	0.00218244	0.0302589		Nhlrc1	-0.578188	4.58388	41.3035	1.72e-05	0.00023945
Tsc22d4	0.718254	4.26209	64.9894	7.53028e-16	1.16394e-14			Slc15a3	1.11221	1.50855	22.4306	2.17874e-06	3.34783e-05		Itih5	0.678181	6.81784	19.8076	0.00220361	0.0305239		Wsb1	1.23522	3.89287	41.293	1.72e-05	0.000239548
Slc1a4	0.478249	5.69233	64.9664	7.61849e-16	1.17648e-14			Atp1b2	0.496782	5.38534	22.43	2.17944e-06	3.34783e-05		Svip	-1.06958	6.66725	19.7732	0.00221486	0.0306512		Nars	0.559733	7.34623	41.2536	1.73e-05	0.000240531
Samd9l	1.15066	3.78557	64.935	7.7411e-16	1.1943e-14			Tprkb	-0.42464	5.16046	22.4208	2.18986e-06	3.3607e-05		Ptgis	2.14834	2.54471	19.726	0.00223042	0.0308379		Gstk1	-0.661138	5.78775	41.2199	1.74e-05	0.000241342
Abcc4	0.695419	3.38294	64.7736	8.4016e-16	1.295e-14			Fzd7	0.819524	2.24526	22.4125	2.19941e-06	3.37103e-05		Ormdl3	0.581871	7.08829	19.7044	0.0022376	0.0309084		Eva1c	1.63412	1.14336	41.1866	1.75e-05	0.000242145
Fignl1	1.80092	0.536952	64.7434	8.53151e-16	1.3138e-14			Dipk1c	0.955016	1.38109	22.4114	2.20067e-06	3.37103e-05		Ttc12	0.753734	3.30108	19.6732	0.002248	0.0310233		Cebpa	-0.642043	5.3378	41.167	1.75e-05	0.000242527
Map3k8	1.12611	1.67058	64.7083	8.68476e-16	1.33617e-14			Baz1a	0.639352	2.75587	22.3343	2.29077e-06	3.50579e-05		Jund	1.4228	6.27795	19.6639	0.00225112	0.0310374		Bcat1	0.684463	5.14142	41.1451	1.76e-05	0.000242981
Cd24a	0.941744	3.7189	64.6315	9.02995e-16	1.38799e-14			Sept10	0.62406	2.66199	22.3241	2.303e-06	3.52125e-05		Sptan1	0.867888	6.98099	19.5924	0.00227523	0.0313408		Brip1	0.822445	3.08191	41.1064	1.77e-05	0.000243959
Gns	0.491098	5.49897	64.4541	9.88098e-16	1.5174e-14			Prkcd	1.49446	3.26186	22.2947	2.33846e-06	3.56683e-05		Casp8	0.85858	2.39732	19.5804	0.00227932	0.031356		Cacnb2	0.857007	3.51309	40.9735	1.8e-05	0.000247918
Mobp	0.455014	8.66775	64.252	1.09483e-15	1.67974e-14			Slc22a23	0.430363	5.96071	22.2941	2.33929e-06	3.56683e-05		Lars	0.629368	5.30091	19.5767	0.00228055	0.031356		Minos1	-0.496791	7.01174	40.8892	1.82e-05	0.000250383
Chaf1b	2.63154	-0.345879	64.1547	1.15025e-15	1.76315e-14			Cyp4f15	-0.735324	2.18924	22.2953	2.33779e-06	3.56683e-05		Mcm3	0.745907	3.33473	19.5608	0.002286	0.0313976		Ctxn1	0.539049	7.31559	40.8505	1.83e-05	0.000251334
Fgd3	0.967076	2.97371	64.0934	1.18657e-15	1.81714e-14			Snx18	0.441854	4.87	22.2627	2.37782e-06	3.62223e-05		Magi2	-0.744891	5.93967	19.5555	0.0022878	0.0313976		Pgk1	-0.452972	9.44367	40.8453	1.83e-05	0.000251334
Hmmr	1.88776	0.365957	64.0171	1.23341e-15	1.88714e-14			Gjc3	-0.427965	5.60367	22.2148	2.43782e-06	3.71021e-05		Cyp27a1	1.75864	-0.153856	19.541	0.00229275	0.0314057		Spdya	-1.23577	2.54657	40.7978	1.84e-05	0.000252642
Alox5	1.62626	0.854242	63.9964	1.24647e-15	1.90537e-14			Phyhip	-0.332593	7.00929	22.1111	2.57315e-06	3.91257e-05		Nat1	-1.3593	3.1042	19.5343	0.00229507	0.0314057		Hrct1	3.4248	-1.01365	40.7385	1.85e-05	0.000254342
Kif1c	0.491845	5.9206	63.9911	1.24981e-15	1.90872e-14			Hyal1	0.848453	2.40149	22.0856	2.60761e-06	3.96131e-05		Sptssb	-1.58211	1.68367	19.5327	0.00229563	0.0314057		Fhod3	0.675571	4.27368	40.7031	1.86e-05	0.000255272
Pdk4	0.960319	3.69211	63.8643	1.33293e-15	2.0338e-14			Pkd2l1	-1.06951	0.417008	22.008	2.71509e-06	4.12081e-05		Ramp1	-0.567766	7.52024	19.5253	0.00229814	0.0314057		Plekhf1	0.840249	3.46007	40.6866	1.86e-05	0.00025558
Dapk2	2.12293	0.150184	63.8345	1.35322e-15	2.06285e-14			Ostf1	0.556647	2.93517	21.9915	2.73861e-06	4.15267e-05		Grb10	0.761301	3.19369	19.5186	0.00230046	0.0314057		Shisa3	2.75103	0.0256431	40.676	1.87e-05	0.000255693
Cyp2d22	0.638626	4.68664	63.823	1.36112e-15	2.073e-14			Tst	0.728726	3.07897	21.975	2.76223e-06	4.18466e-05		Spint2	-0.897325	2.24139	19.5168	0.00230107	0.0314057		Ubr5	0.589009	7.52405	40.5905	1.89e-05	0.000258293
Ddo	0.78046	3.18486	63.6405	1.49326e-15	2.27216e-14			Mns1	0.627226	3.27708	21.968	2.77235e-06	4.19613e-05		Pdgfrb	-0.666655	4.84975	19.4996	0.00230701	0.0314579		Pla1a	4.41233	-0.971465	40.5473	1.9e-05	0.0002595
Zfp367	0.728793	3.71421	63.6385	1.49478e-15	2.27239e-14			Ccnd3	0.822311	2.89934	21.9457	2.80482e-06	4.24139e-05		Mcee	-0.599578	6.36413	19.49	0.00231032	0.0314742		Ndufa9	-0.467524	7.25234	40.5271	1.9e-05	0.00025984
Etv6	0.72872	3.37773	63.6238	1.50596e-15	2.2873e-14			Trex1	0.94511	1.6191	21.9315	2.82556e-06	4.26885e-05		Ptgfrn	0.583402	6.39332	19.4427	0.00232678	0.0316694		Mt2	0.730822	10.1473	40.5205	1.9e-05	0.00025984
Suox	0.695366	3.65192	63.5658	1.55103e-15	2.35359e-14			Plat	0.482554	4.95779	21.9292	2.82897e-06	4.27009e-05		4930523C07Rik	0.767381	3.50352	19.4149	0.0023365	0.0317726		Map3k8	2.87842	-0.135316	40.5159	1.91e-05	0.00025984
H2-DMb2	2.24406	-0.311079	63.5347	1.57568e-15	2.38882e-14			Rbpj-ps3	0.635557	3.0363	21.804	3.01972e-06	4.55385e-05		Rgs20	-0.828449	7.26098	19.4017	0.00234115	0.0318067		Ppfibp1	0.828514	3.57402	40.45	1.92e-05	0.000261826
Atf5	1.28225	1.36711	63.5073	1.59772e-15	2.42003e-14			Crmp1	-0.356831	5.94321	21.7958	3.0327e-06	4.56925e-05		Abi3	2.14968	1.7962	19.3671	0.00235336	0.0319434		Fam199x	-0.691517	3.83231	40.2639	1.97e-05	0.00026798
Gclc	0.463964	5.63031	63.484	1.61674e-15	2.44661e-14			2410004P03Rik	1.18223	0.110722	21.7839	3.05148e-06	4.59336e-05		Mxi1	-0.624552	7.60885	19.3392	0.00236328	0.0320488		Fam126b	-0.639698	4.72663	40.2374	1.98e-05	0.000268661
Hist1h2bq	1.56474	0.428511	63.4722	1.62644e-15	2.45904e-14			Cd300a	1.27928	-0.267716	21.7253	3.14607e-06	4.73142e-05		Col6a2	1.7162	2.87453	19.3292	0.00236685	0.0320678		Actb	0.427195	10.5505	40.2299	1.98e-05	0.000268678
Hadha	0.390139	5.78303	63.4414	1.65207e-15	2.49552e-14			Slc2a5	0.938042	1.15301	21.6874	3.20895e-06	4.82161e-05		Myo1f	2.26588	-0.224104	19.3032	0.00237616	0.0321647		Tspo	1.24608	1.75631	40.2226	1.98e-05	0.000268686
Ptgfrn	0.667774	3.63936	63.3657	1.71678e-15	2.59093e-14			Smad9	0.586555	3.88309	21.6748	3.23e-06	4.84882e-05		Nars	0.689808	7.29175	19.2561	0.0023931	0.0323645		Itga8	2.06898	1.29361	40.1007	2.01e-05	0.000272737
Cotl1	0.747584	4.194	63.2737	1.79887e-15	2.71234e-14			Dock1	0.406833	5.77108	21.6569	3.26032e-06	4.88989e-05		Ipo8	-0.586122	5.78551	19.2493	0.00239557	0.0323685		2410004P03Rik	0.934465	3.78678	40.0868	2.01e-05	0.000272983
Lpxn	1.53231	0.388167	63.2409	1.8291e-15	2.75542e-14			Tnxb	1.1862	1.2929	21.6437	3.28278e-06	4.91911e-05		Wdr35	0.621755	4.24271	19.2332	0.00240142	0.0324181		Ttc17	0.618889	4.56834	40.0561	2.02e-05	0.000273832
Edem2	0.649622	3.8086	63.2161	1.85224e-15	2.78775e-14			Hist2h2bb	-0.712065	2.37669	21.6416	3.28644e-06	4.92013e-05		Slco3a1	0.673048	3.29256	19.2195	0.00240639	0.0324557		Spty2d1	0.828208	4.02993	40.0028	2.04e-05	0.000275493
Gm4070	1.50445	4.16534	63.2121	1.85604e-15	2.79094e-14			Slc7a10	-0.659954	2.40184	21.6284	3.30914e-06	4.94962e-05		Lace1	-0.570462	5.50861	19.2083	0.00241048	0.0324559		Irf9	0.8512	3.57914	39.9588	2.05e-05	0.000276829
Sowahc	0.736729	4.41904	63.1986	1.8688e-15	2.80759e-14			Kctd12	0.476677	5.13952	21.608	3.34457e-06	4.99809e-05		Tmem164	-0.634514	6.81336	19.2075	0.00241078	0.0324559		H1f0	-0.468922	7.63247	39.937	2.05e-05	0.000277367
Fuca1	0.591848	3.99823	63.1548	1.91085e-15	2.86818e-14			A230001M10Rik	-1.33419	0.677625	21.574	3.40442e-06	5.08293e-05		Sulf2	0.689053	5.98421	19.198	0.00241423	0.032473		Slc41a2	0.748308	3.96017	39.914	2.06e-05	0.000277951
Sirt2	0.405523	5.78456	62.9838	2.0841e-15	3.12539e-14			Acsf2	0.693469	2.49209	21.4562	3.61999e-06	5.3999e-05		Pitpnc1	-0.591928	6.93394	19.1777	0.00242167	0.0325354		Myo9b	0.658234	5.09774	39.9051	2.06e-05	0.000278023
Ptbp1	0.813306	4.37983	62.8423	2.23942e-15	3.35529e-14			Cgnl1	0.618403	3.9144	21.407	3.71404e-06	5.5352e-05		Spag5	-0.668412	4.59034	19.1693	0.00242479	0.0325354		Churc1	-0.584921	5.24183	39.8824	2.07e-05	0.000278598
Tapbp	0.832696	3.22906	62.8183	2.26683e-15	3.3933e-14			Lrrc51	0.837045	1.27306	21.369	3.78842e-06	5.64095e-05		Phkg1	-0.643941	6.41148	19.1675	0.00242544	0.0325354		Elmsan1	0.677073	3.97803	39.7952	2.09e-05	0.000281545
Egfr	0.512597	5.19082	62.7781	2.31352e-15	3.46008e-14			P2rx7	0.602291	3.43542	21.2538	4.02312e-06	5.98503e-05		Enpp2	-1.12971	7.41015	19.1586	0.0024287	0.0325499		Pgam1	-0.431088	9.19747	39.7859	2.1e-05	0.000281636
Tle3	0.695076	3.98547	62.6025	2.52933e-15	3.77943e-14			Got1	-0.299271	6.80112	21.1328	4.2853e-06	6.3685e-05		Kcnj13	-1.51441	1.98988	19.071	0.00246126	0.0329565		Tvp23b	-0.638136	5.98509	39.7768	2.1e-05	0.000281718
Ppl	1.38518	1.68254	62.334	2.8988e-15	4.32374e-14			Pja1	-0.31606	6.68864	21.1313	4.2886e-06	6.3685e-05		Tmx2	-0.596017	7.66553	19.0439	0.00247146	0.0330633		Eef1a1	0.455965	11.5251	39.7448	2.11e-05	0.000282527
Ranbp3l	-0.895804	2.61923	62.3357	2.89631e-15	4.32374e-14			Dapk2	1.06435	0.295801	21.0984	4.36283e-06	6.4729e-05		Tlcd1	-0.86377	6.84294	19.0335	0.00247537	0.0330858		Myl12b	0.461509	7.59694	39.7413	2.11e-05	0.000282527
Slc22a4	0.922095	2.40361	62.3119	2.93155e-15	4.36867e-14			St5	0.600431	3.90064	21.0413	4.49491e-06	6.66287e-05		Znhit6	0.793809	4.05633	18.9905	0.00249166	0.0332737		B630005N14Rik	-0.636654	5.01667	39.6551	2.13e-05	0.000285486
Myh9	0.547636	6.82196	62.2862	2.97006e-15	4.42209e-14			Prkcg	-0.320737	6.30292	21.0276	4.5272e-06	6.70473e-05		Cdkn2a	6.4194	-1.42606	25.3038	0.00249582	0.0332992		Slc30a10	-0.530573	6.57462	39.6236	2.14e-05	0.000286415
F13a1	1.13664	2.57317	62.2716	2.99209e-15	4.4509e-14			Slc44a1	0.399667	6.92307	21.0128	4.56216e-06	6.75044e-05		Ptchd4	0.686625	3.49795	18.9717	0.00249883	0.0333095		Mcur1	-0.451601	7.21388	39.6072	2.15e-05	0.000286776
Psme2	0.789194	3.32768	62.0017	3.43163e-15	5.10017e-14			Gdf11	0.566634	3.91069	20.9945	4.60592e-06	6.80909e-05		Usp53	1.11812	5.34492	18.9267	0.00251611	0.0335098		Sash1	-0.463449	8.47549	39.5946	2.15e-05	0.000286994
S100a13	1.116	2.8358	61.9385	3.54349e-15	5.26172e-14			Atf5	0.951144	1.62581	20.9782	4.64547e-06	6.85535e-05		Pde3a	1.00496	1.26977	18.855	0.00254393	0.0338499		Fdx1	-0.8343	3.68961	39.5413	2.16e-05	0.000288757
Abcc1	0.600426	4.7924	61.8743	3.66102e-15	5.43138e-14			S1pr1	-0.294936	6.38345	20.9782	4.64551e-06	6.85535e-05		Ucp2	1.75234	6.15923	18.8385	0.00255036	0.0339052		H60b	3.80648	-0.709208	39.5139	2.17e-05	0.000289543
Scgb3a1	4.76608	-0.934279	61.8725	3.66441e-15	5.43156e-14			Paqr6	-1.00733	0.656497	20.9742	4.65505e-06	6.86329e-05		Gm6537	3.07644	-0.958204	18.7842	0.00257175	0.034159		Sox5	-0.535567	5.74898	39.5055	2.17e-05	0.000289605
Gabra2	-0.335816	7.94401	61.8124	3.77791e-15	5.59481e-14			Catip	0.941442	0.688609	20.9535	4.70559e-06	6.93161e-05		Irgm2	1.74447	2.08578	18.772	0.00257663	0.0341932		Psrc1	1.17927	1.50352	39.4844	2.18e-05	0.000290154
Lmcd1	0.905107	2.41659	61.7646	3.8707e-15	5.72712e-14			Sipa1	0.875482	2.73956	20.8487	4.97032e-06	7.31505e-05		Ccl6	1.77026	0.168687	18.7285	0.00259395	0.0343565		Eid2b	-0.664506	3.93879	39.404	2.2e-05	0.000292861
Fkbp9	0.530365	5.15115	61.7446	3.91014e-15	5.78032e-14			Shisa6	0.913381	2.50416	20.8411	4.99007e-06	7.33758e-05		Mt1	0.91068	11.0154	18.7246	0.00259551	0.0343565		Sdc1	1.29111	1.19507	39.4005	2.2e-05	0.000292861
Dnm2	0.591925	5.1273	61.715	3.96953e-15	5.8629e-14			Fam180a	1.31925	-0.200742	20.8167	5.054e-06	7.42497e-05		Chdh	-1.67663	0.647327	18.7237	0.00259586	0.0343565		Rcn2	-0.581946	9.18215	39.3844	2.21e-05	0.000293223
Ggt5	1.17145	1.5385	61.6663	4.06889e-15	6.00433e-14			Lhfp	0.57646	4.009	20.781	5.14907e-06	7.55792e-05		Gap43	0.629372	6.34402	18.6598	0.00262163	0.0346381		Dach1	-0.842028	2.82536	39.3626	2.22e-05	0.00029381
Stat5a	1.63887	0.950525	61.4746	4.48495e-15	6.61242e-14			H2-T24	0.807342	1.65007	20.757	5.21404e-06	7.64649e-05		Crhr2	-2.02929	-0.712302	18.6594	0.00262181	0.0346381		Tomm40l	-0.489951	6.51048	39.3128	2.23e-05	0.000295342
Otud1	0.891535	2.83028	61.3419	4.79772e-15	7.06728e-14			Map3k20	0.578502	3.80182	20.695	5.38553e-06	7.89098e-05		Dhrs3	-0.939372	5.72585	18.6515	0.00262501	0.0346496		Dok1	1.04117	2.68874	39.3063	2.23e-05	0.000295342
Ntpcr	0.909718	2.86795	60.9586	5.82889e-15	8.57864e-14			Rcn3	1.2668	1.24328	20.5894	5.69104e-06	8.33122e-05		Fbxo32	1.06893	3.41924	18.5972	0.0026472	0.0348903		Azi2	-0.525653	5.75213	39.3031	2.23e-05	0.000295342
Mdfic	1.58757	2.68565	60.8922	6.0286e-15	8.8647e-14			Hecw2	-0.423799	6.79596	20.584	5.70718e-06	8.34745e-05		Atp11a	0.598276	5.38958	18.5954	0.00264793	0.0348903		Atp5b	-0.396041	10.3427	39.2101	2.26e-05	0.000298669
Kctd10	0.534634	5.09969	60.883	6.05692e-15	8.89848e-14			Atp10b	-0.77069	2.2342	20.5806	5.71719e-06	8.35469e-05		1110059M19Rik	-0.996375	1.12239	18.5681	0.00265915	0.0349845		Cd28	3.68786	-0.559829	39.2052	2.26e-05	0.000298669
Hlf	-0.605138	5.53273	60.8308	6.21978e-15	9.12966e-14			Ppfia4	0.392084	4.81728	20.5778	5.72567e-06	8.35968e-05		Znrf1	0.580042	5.8795	18.5666	0.00265979	0.0349845		Sox21	-0.463927	6.36545	39.1221	2.29e-05	0.000301715
Rrm2	1.95129	-0.00204921	60.7758	6.39606e-15	9.38014e-14			Stab1	0.743939	2.69796	20.5654	5.7628e-06	8.40647e-05		Adra1b	1.32159	2.91945	18.538	0.00267166	0.0351096		Aspa	-0.684791	4.21086	39.092	2.3e-05	0.000302656
Spata13	0.725881	4.62533	60.6862	6.69376e-15	9.80806e-14			Hacd4	0.570139	3.69663	20.5198	5.90168e-06	8.60146e-05		Aspg	1.25823	3.91047	18.5073	0.00268443	0.0352462		B230219D22Rik	-0.498512	6.13059	39.0154	2.32e-05	0.000305347
Arhgef4	0.354263	7.31085	60.6135	6.94571e-15	1.01683e-13			Dnajc3	0.374581	5.97974	20.5033	5.95285e-06	8.66838e-05		Maneal	-0.609474	4.51491	18.4982	0.00268825	0.0352526		Usp43	1.38734	1.76428	39.0122	2.32e-05	0.000305347
Loxl3	0.856268	2.57737	60.5641	7.12215e-15	1.04174e-13			Ssh2	0.338336	6.22267	20.4881	6.00034e-06	8.72983e-05		Grm3	-0.82098	6.85748	18.4948	0.00268966	0.0352526		Fam111a	1.21428	1.73402	38.9775	2.33e-05	0.00030649
Rnf122	1.11466	1.63022	60.536	7.22446e-15	1.05577e-13			Gm37885	-1.58634	-0.121804	20.4809	6.02302e-06	8.75512e-05		Cd97	0.70797	3.76861	18.4081	0.0027263	0.0356445		Rhog	0.589761	5.74608	38.9123	2.35e-05	0.000308892
Pidd1	1.56709	0.508142	60.4745	7.45376e-15	1.08833e-13			Vps26c	0.546166	4.16345	20.4694	6.05929e-06	8.80009e-05		Tmem45a	2.45241	-0.234323	18.4022	0.00272884	0.0356445		Kif18b	1.42095	1.44881	38.9045	2.35e-05	0.000308943
Nfkbia	1.29882	3.21602	60.4251	7.64332e-15	1.11502e-13			Tspan4	1.51359	1.60356	20.456	6.10185e-06	8.85411e-05		Nnmt	1.55225	0.775726	18.3998	0.00272986	0.0356445		Zdhhc18	0.560302	6.11174	38.8806	2.36e-05	0.000309657
Dio2	-0.828513	5.54885	60.3902	7.77983e-15	1.13394e-13			Trp53inp2	0.399789	6.43206	20.4395	6.15453e-06	8.92271e-05		Uba7	2.04729	0.464544	18.3961	0.00273143	0.0356445		Rps16	0.455577	7.79625	38.8215	2.38e-05	0.000311834
Ms4a4c	4.3475	-0.80104	60.376	7.83645e-15	1.1412e-13			Rasa3	0.437761	5.95133	20.3512	6.44537e-06	9.33617e-05		Fcgr1	1.34577	0.414156	18.3958	0.00273155	0.0356445		Cat	0.444823	8.88934	38.8044	2.39e-05	0.000312276
Arfip1	0.521904	4.27161	60.2989	8.1492e-15	1.1857e-13			Soat1	0.482809	4.82014	20.325	6.53419e-06	9.45654e-05		Ak4	-0.856706	7.02757	18.3653	0.00274461	0.0357834		Dock10	0.790797	3.49016	38.7917	2.39e-05	0.000312529
Vsnl1	-0.424424	7.50318	60.1925	8.60214e-15	1.25051e-13			Pcdh11x	-0.387087	5.62453	20.3163	6.56379e-06	9.49106e-05		Ttpa	-1.26328	5.77023	18.3459	0.00275296	0.0358609		Pycr1	1.42179	0.946304	38.7701	2.4e-05	0.000313162
Gm20743	2.16024	-0.0496417	60.1788	8.66219e-15	1.25814e-13			Naga	0.647373	2.72165	20.3108	6.58279e-06	9.5102e-05		Raet1d	5.86094	-1.81506	24.2581	0.00276796	0.0360247		Noc2l	0.572704	5.47023	38.7083	2.42e-05	0.000315483
Mal2	-0.404841	6.95097	60.1688	8.70595e-15	1.26339e-13			Gclc	0.385613	5.50331	20.291	6.65133e-06	9.60082e-05		Glrx2	-0.627596	6.49114	18.2864	0.00277879	0.036134		1810009A15Rik	0.599337	5.10997	38.6842	2.43e-05	0.000316229
Ptges	1.04658	1.95772	60.1538	8.77271e-15	1.27197e-13			C2cd2l	-0.320094	6.16409	20.275	6.70699e-06	9.66427e-05		Muc1	0.999128	1.97028	18.2649	0.00278819	0.0362245		Kbtbd3	-0.958769	2.69987	38.6757	2.43e-05	0.000316313
Dhx58	2.42579	0.310734	60.0553	9.223e-15	1.33609e-13			Calcrl	0.54129	3.06357	20.2767	6.70117e-06	9.66427e-05		Gucy2e	-1.30964	2.83264	18.2251	0.0028057	0.0364202		Gm4951	3.98189	-0.917872	38.649	2.44e-05	0.000317171
Mtus1	0.52702	4.92762	59.9903	9.53279e-15	1.37976e-13			Hnrnpf	0.284023	6.35191	20.2733	6.71323e-06	9.66483e-05		Mcm7	0.686462	4.30177	18.214	0.00281064	0.0364524		Gjb6	-0.5703	8.48188	38.6305	2.44e-05	0.00031768
Gm4876	1.88574	0.0743114	59.9517	9.72158e-15	1.40586e-13			Mamdc2	0.76045	2.28567	20.2649	6.74256e-06	9.6986e-05		Upf1	0.619598	4.89781	18.2053	0.00281449	0.0364706		Cpxm1	-0.739516	3.96554	38.5982	2.45e-05	0.000318779
Pnpla7	0.676099	3.94544	59.7999	1.0501e-14	1.51726e-13			Rgs10	0.524411	3.92747	20.2628	6.75003e-06	9.70089e-05		Dtx3l	0.77407	2.88907	18.1944	0.0028193	0.0365011		Zdhhc2	-0.610588	5.19571	38.5773	2.46e-05	0.000319397
Nfatc1	1.34163	1.82305	59.6907	1.11e-14	1.60241e-13			Ugdh	0.54466	4.03775	20.2116	6.9332e-06	9.95548e-05		Eda	-0.739438	3.40104	18.1663	0.00283182	0.0366013		Rrp15	0.647196	4.28595	38.5475	2.47e-05	0.000320156
Ptgr1	1.36553	1.30593	59.5037	1.22063e-14	1.76059e-13			Exoc3l4	1.11314	0.0720544	20.1981	6.98216e-06	0.000100084		Igf2r	0.867484	3.8868	18.166	0.00283196	0.0366013		Tubb4a	0.578301	8.43722	38.5467	2.47e-05	0.000320156
Rab29	1.17017	1.81342	59.4661	1.2442e-14	1.79303e-13			Pstpip1	1.24573	-0.126354	20.1995	6.97719e-06	0.000100084		Ostn	5.90989	-1.78294	24.0184	0.00283589	0.0366202		Myh9	0.907633	3.98555	38.5259	2.48e-05	0.000320694
Ivns1abp	0.366864	6.49828	59.3725	1.30477e-14	1.87868e-13			Bdh2	1.26801	-0.251111	20.1814	7.04362e-06	0.000100877		Ska1	2.84299	-1.31919	18.1435	0.00284206	0.0366601		Igf2bp2	1.33698	1.36439	38.5213	2.48e-05	0.000320694
Rhoa	0.365709	6.48784	59.2985	1.3548e-14	1.94903e-13			Stat2	0.547281	3.78075	20.1662	7.09968e-06	0.000101592		Dpysl3	0.617895	4.29977	18.1393	0.00284392	0.0366601		Lpo	1.06443	2.15702	38.4669	2.5e-05	0.000322769
Ckmt1	-0.336481	6.95521	59.2638	1.3789e-14	1.98199e-13			Cfap74	0.664449	2.41716	20.1588	7.12732e-06	0.000101899		Tcam1	3.49719	-0.852596	18.1239	0.00285088	0.0367		Chtop	-0.428128	7.90613	38.4531	2.5e-05	0.000323087
F3	0.621672	4.64209	59.2024	1.42263e-14	2.04307e-13			Spata13	0.504103	4.74143	20.0952	7.36823e-06	0.000105252		Sf3b5	0.819564	4.35862	18.1205	0.00285242	0.0367		Sod2	-0.45568	7.52923	38.4236	2.51e-05	0.000324094
Dnali1	1.42232	1.04219	59.1964	1.42693e-14	2.04748e-13			Slc8b1	0.78696	1.68454	20.0846	7.40914e-06	0.000105745		Slc2a4	0.887468	3.9645	18.1145	0.0028551	0.0367		Casp1	1.18366	1.64149	38.4074	2.52e-05	0.000324521
Sh3bp2	1.37048	1.89483	58.9084	1.65187e-14	2.3682e-13			Ifrd1	0.408586	4.57633	20.0828	7.41621e-06	0.000105755		AI464131	-0.6738	8.10203	18.1041	0.00285979	0.0367		Raet1d	4.47881	-1.20279	38.3101	2.55e-05	0.000328522
St8sia2	1.18751	1.11449	58.7772	1.76579e-14	2.52934e-13			Tulp3	0.567001	3.30485	20.0762	7.44179e-06	0.000106028		2510039O18Rik	0.618759	3.93778	18.1023	0.00286064	0.0367		Pithd1	0.489676	6.14889	38.1947	2.59e-05	0.000333396
Gm26857	1.88291	0.105154	58.6836	1.85181e-14	2.65027e-13			Smad5	0.365937	5.56912	20.0433	7.57067e-06	0.000107771		Hist1h1a	3.65661	-0.998829	18.0997	0.00286182	0.0367		Galns	1.03678	1.97173	38.1793	2.6e-05	0.00033377
B430306N03Rik	2.63295	-0.442621	58.3083	2.24102e-14	3.20454e-13			Akap12	0.543386	5.32929	20.0279	7.63189e-06	0.000108549		Abca1	0.590637	6.83364	18.09	0.00286622	0.0367247		Pfn1	0.43866	7.74911	38.1737	2.6e-05	0.00033377
Gucy1b1	-0.373077	6.55667	58.2974	2.25343e-14	3.21952e-13			Dhdh	0.612969	3.49668	19.9651	7.8868e-06	0.000112071		Numbl	0.784066	5.08351	18.0669	0.00287672	0.0368275		Slc25a5	-0.405541	9.00378	38.1226	2.62e-05	0.000335797
Gm43197	1.32446	0.851669	58.1402	2.44083e-14	3.48426e-13			Vasn	0.608408	3.19021	19.9636	7.89306e-06	0.000112071		Gsto1	0.729269	4.77949	18.0453	0.00288658	0.0369219		Kbtbd7	-0.57891	4.76246	38.0956	2.63e-05	0.000336738
Szrd1	0.675518	4.25786	58.048	2.55797e-14	3.64834e-13			Olfr287	-1.10282	0.33949	19.9342	8.01535e-06	0.000113709		Kntc1	1.65258	-0.432808	18.0398	0.00288909	0.0369222		Creb5	1.53407	0.762106	38.0698	2.63e-05	0.000337628
Igfbp7	0.863949	3.77645	57.8393	2.84432e-14	4.05328e-13			Tubb6	1.26567	1.62651	19.8978	8.16949e-06	0.000115796		Rgl1	0.593847	7.04516	18.0124	0.00290168	0.0370512		Pank1	-0.548308	5.63885	38.0577	2.64e-05	0.00033789
Cep192	0.541216	4.00174	57.8347	2.85097e-14	4.05927e-13			Fam114a1	0.793197	1.96166	19.8868	8.21669e-06	0.000116366		Gsg1l	-0.781071	4.76678	17.9554	0.00292813	0.0373569		Edn3	1.73707	0.990374	37.9633	2.67e-05	0.000341958
Kazn	0.611551	4.40181	57.8044	2.89518e-14	4.1187e-13			Erlin2	0.37413	5.11974	19.8659	8.30668e-06	0.000117485		Igfbp2	0.69919	7.99283	17.9392	0.00293565	0.0374207		Tmem70	-0.626045	5.48071	37.9305	2.68e-05	0.000343189
Vav2	0.743414	3.25571	57.8024	2.89816e-14	4.11941e-13			Arhgap18	0.635142	3.61154	19.8652	8.30998e-06	0.000117485		D630033O11Rik	-1.0317	1.07421	17.9025	0.0029529	0.0375813		Ptgds	-1.09927	4.58817	37.8981	2.7e-05	0.00034441
Mns1	0.842144	3.16483	57.6584	3.11835e-14	4.42859e-13			Elf4	1.34466	-0.032183	19.8244	8.48901e-06	0.000119914		Cideb	-1.40981	3.87029	17.9002	0.00295397	0.0375813		Batf3	2.79614	-0.442518	37.8911	2.7e-05	0.000344444
Zfp703	1.25955	0.966168	57.6352	3.15525e-14	4.47717e-13			Nr4a3	-0.817993	4.37587	19.8134	8.53809e-06	0.000120504		Stox2	0.560753	6.57194	17.8945	0.00295668	0.0375813		Lgalsl	-0.485248	7.54011	37.8612	2.71e-05	0.000345551
Abhd11os	2.59243	-0.477025	57.5056	3.37023e-14	4.77814e-13			Nmi	0.913756	0.6417	19.8048	8.57667e-06	0.000120945		Syne3	-1.28652	0.689539	17.8909	0.00295836	0.0375813		Wnt5a	0.69635	3.78053	37.8447	2.72e-05	0.000346035
Tec	1.16687	1.47847	57.501	3.37806e-14	4.78515e-13			Rcsd1	0.644291	2.37411	19.766	8.75255e-06	0.00012332		8430419L09Rik	-0.632534	7.08363	17.8738	0.00296644	0.0376338		Rhbdd1	0.796548	4.66135	37.8285	2.72e-05	0.000346502
Cdh8	-0.346447	6.28462	57.3764	3.59897e-14	5.09374e-13			Cgas	1.16899	0.241075	19.7355	8.89342e-06	0.000125198		Ccdc86	0.893675	4.02212	17.8715	0.00296756	0.0376338		Glrx2	-0.483453	6.71729	37.8039	2.73e-05	0.000347371
Ada	1.98968	-0.168988	57.2736	3.79212e-14	5.36255e-13			Raver2	0.570183	4.12686	19.7071	9.02632e-06	0.00012696		Asgr1	-1.97147	-0.0458709	17.8586	0.00297368	0.0376793		Spry2	-0.445616	6.86833	37.7919	2.74e-05	0.000347643
Gm26699	-10.7866	1.52241	57.2416	3.85441e-14	5.44599e-13			Naprt	1.02397	0.692541	19.7005	9.05783e-06	0.000127295		Pdf	-0.840956	4.10062	17.8305	0.00298705	0.0378165		Sars	0.518579	6.89339	37.7443	2.75e-05	0.00034961
P4hb	0.462025	6.15846	57.0557	4.23632e-14	5.98051e-13			Nek9	0.352378	5.27138	19.6849	9.13209e-06	0.00012823		Sox5	-0.641815	5.21787	17.7977	0.00300281	0.0379836		Depdc7	1.24723	1.56137	37.7216	2.76e-05	0.000350248
Adcy2	-0.341146	6.53216	56.9743	4.41552e-14	6.2282e-13			Arhgef40	0.587087	3.93598	19.67	9.20344e-06	0.000129122		Slc7a11	0.669903	7.27076	17.752	0.00302486	0.03823		Snrnp25	-0.715358	3.72252	37.7185	2.76e-05	0.000350248
Bub1	2.30296	-0.562031	56.8527	4.69707e-14	6.61973e-13			Krcc1	0.518511	4.01031	19.5342	9.88159e-06	0.000138518		Rgs16	0.755565	2.92436	17.7056	0.00304753	0.0384838		Sh3d21	1.03506	2.0733	37.6539	2.79e-05	0.000353053
Plekho1	0.836319	3.72994	56.6926	5.09544e-14	7.17507e-13			Snap23	0.54935	3.67124	19.5023	1.00477e-05	0.000140727		Armc3	1.92862	-0.0508895	17.6985	0.00305101	0.0384951		Acsl5	0.781931	5.04136	37.5686	2.82e-05	0.000356782
Vamp8	1.05625	2.37152	56.6438	5.22348e-14	7.34914e-13			Slc25a18	0.669441	3.4542	19.4975	1.0073e-05	0.000140962		Ccdc40	1.20788	1.27839	17.6923	0.00305402	0.0385004		Tanc1	0.828514	3.68743	37.5647	2.82e-05	0.000356782
Rfx4	0.736175	3.13204	56.5719	5.41806e-14	7.61646e-13			Arhgap12	0.380237	5.52757	19.4924	1.01002e-05	0.000141224		2310022B05Rik	-0.823026	9.48845	17.6571	0.00307142	0.0386869		Rab33b	-0.487475	6.27243	37.5502	2.83e-05	0.000357012
Spsb1	1.12791	2.40417	56.5363	5.51702e-14	7.74901e-13			Car8	0.629805	2.21823	19.4389	1.03872e-05	0.000145114		Ret	1.19642	1.83105	17.6332	0.00308328	0.0388034		Frmd6	0.732762	4.20358	37.5476	2.83e-05	0.000357012
Kirrel	1.01276	2.57187	56.4946	5.63522e-14	7.90835e-13			Aspm	-0.750861	1.8451	19.423	1.04737e-05	0.000146198		Slc11a2	0.897118	5.24214	17.5962	0.00310174	0.0389747		Tlcd1	-0.507578	6.86337	37.4759	2.86e-05	0.000360239
Rfx2	1.31028	1.00492	56.2682	6.32289e-14	8.86592e-13			Stc2	1.7287	-0.0437285	19.4129	1.05291e-05	0.000146848		Gcsh	-0.644434	8.26959	17.5931	0.0031033	0.0389747		Rmdn1	-0.66661	3.86465	37.4689	2.86e-05	0.000360278
Snx18	0.502267	4.99066	56.1621	6.67364e-14	9.34985e-13			Nectin2	0.759992	1.62257	19.3893	1.06604e-05	0.000148552		Usp46	-0.658298	6.9582	17.5902	0.00310476	0.0389747		Pcdh8	-0.861673	2.59433	37.4294	2.88e-05	0.000361819
Pax6	0.701076	3.58951	56.1188	6.82226e-14	9.55001e-13			Tbc1d30	-0.389491	6.03054	19.3802	1.0711e-05	0.000149132		Myh9	1.10624	4.20901	17.5793	0.00311021	0.0390101		Ubqln2	-0.482277	6.44616	37.4255	2.88e-05	0.000361819
Hspa12a	-0.341583	7.21232	56.0044	7.23073e-14	1.01133e-12			Mt1	1.09987	5.86721	19.3328	1.09804e-05	0.000152754		Fhdc1	1.02963	2.54103	17.563	0.00311843	0.0390802		Swsap1	-0.601648	4.16968	37.3242	2.92e-05	0.000366587
Ccdc170	1.64043	0.677288	55.7223	8.34678e-14	1.16644e-12			Gabrd	-0.4795	4.76014	19.3099	1.11127e-05	0.000154464		Iqcg	1.00216	2.79018	17.5552	0.00312235	0.0390964		Smc4	0.759433	4.50331	37.3043	2.93e-05	0.000367023
Abcc12	1.73861	0.104045	55.6958	8.45969e-14	1.18123e-12			5033421B08Rik	1.06448	0.171364	19.2398	1.15283e-05	0.000160106		Ebpl	-0.638752	4.31298	17.5229	0.00313874	0.039241		Slc6a1	-0.409232	9.59034	37.3033	2.93e-05	0.000367023
Pacsin2	0.592084	4.84396	55.6042	8.86326e-14	1.23654e-12			Adora2a	-0.701071	4.89876	19.2295	1.15909e-05	0.000160841		Ttyh1	-0.582598	11.494	17.5221	0.00313918	0.039241		Nr3c2	-0.529267	5.39392	37.2223	2.96e-05	0.00037083
5430427O19Rik	2.05418	-0.0751727	55.5788	8.9787e-14	1.2516e-12			Shisa5	0.513421	4.64799	19.2249	1.1619e-05	0.000161095		2510009E07Rik	-0.542152	7.30035	17.46	0.00317096	0.039605		Nnmt	2.36848	0.113973	37.1094	3e-05	0.000375967
Kcnj3	-0.352015	6.98639	55.5686	9.0256e-14	1.25708e-12			Trip6	1.176	1.20984	19.1725	1.19418e-05	0.000165433		Bax	0.795428	6.43518	17.4402	0.00318119	0.0396994		Slc1a2	-0.522604	13.7939	37.1077	3.01e-05	0.000375967
Oplah	0.684097	3.73811	55.4669	9.50476e-14	1.32271e-12			Rfx4	0.539047	3.2368	19.1237	1.22514e-05	0.000169579		Gpr75	-0.798641	1.74874	17.4114	0.0031961	0.0398485		Mocs2	-0.470857	7.08464	37.1037	3.01e-05	0.000375967
Nuf2	1.71821	0.125085	55.4005	9.8309e-14	1.36695e-12			Tnfaip8	0.625525	2.55547	19.1142	1.23128e-05	0.000170286		Rapsn	2.35642	0.0327587	17.4068	0.0031985	0.0398485		Myo1e	0.85321	5.25598	37.0941	3.01e-05	0.000375967
Rcn1	0.622233	3.49874	55.3528	1.00727e-13	1.3994e-12			Pnmal2	-0.314849	6.8637	19.0825	1.25186e-05	0.000172988		Cdk19	-0.661734	5.54732	17.3828	0.00321103	0.0399711		Atxn2l	0.617265	5.32076	37.0924	3.01e-05	0.000375967
Pon2	0.525496	4.29099	55.2717	1.04969e-13	1.45711e-12			Trf	0.946814	8.97867	19.0434	1.27782e-05	0.000176426		Ephx2	-0.971496	6.57546	17.3354	0.00323599	0.0402481		Adcy2	-0.526775	8.61401	37.0387	3.03e-05	0.000378454
Capns1	0.444294	6.44509	55.2353	1.06933e-13	1.48314e-12			Pycr1	1.07655	0.0288648	19.0316	1.28573e-05	0.000177371		Hells	1.6705	1.08978	17.3238	0.00324208	0.0402667		Gm8898	-0.773534	3.40988	37.0239	3.04e-05	0.000378873
Stxbp5l	-0.29501	7.21567	55.163	1.10937e-13	1.53739e-12			Irs1	0.479087	4.68946	19.009	1.30105e-05	0.000179335		Smim1	0.589105	4.44878	17.3223	0.00324291	0.0402667		Gabra2	-0.610896	6.0168	37.0186	3.04e-05	0.000378873
Shisa5	0.67975	4.77834	55.1178	1.13519e-13	1.57187e-12			Mpdz	0.318969	6.47103	18.9927	1.31216e-05	0.000180715		Paqr8	-0.623933	8.80677	17.2818	0.00326443	0.0405001		Tenc1	0.999983	2.56302	37.0125	3.05e-05	0.000378876
Castor1	1.46684	0.717374	55.1153	1.13662e-13	1.57253e-12			Rela	0.626921	3.54169	18.9768	1.3232e-05	0.000182083		Gm11127	1.05766	1.1186	17.2749	0.00326815	0.0405125		Icos	6.54431	-1.45726	42.8044	3.05e-05	0.000379071
Dynlt1f	1.0561	1.58889	55.1129	1.13801e-13	1.57315e-12			Tbc1d2b	0.511367	4.21244	18.9746	1.32468e-05	0.000182136		Mmd2	-0.781573	10.3683	17.2654	0.0032732	0.0405413		Col6a2	1.39908	1.41893	36.981	3.06e-05	0.000379899
Bag3	1.24315	1.84248	55.0189	1.19375e-13	1.64883e-12			Efhd1	-0.521942	4.20431	18.9357	1.35198e-05	0.000185735		Elovl3	5.7091	-1.91057	22.6197	0.00328045	0.0405973		Tnfsf18	5.20903	-0.986788	36.9662	3.07e-05	0.000380362
Zfhx3	1.01355	2.22453	54.9263	1.25136e-13	1.72696e-12			Dapp1	0.729932	1.81955	18.8868	1.38708e-05	0.000190398		Phyhipl	-0.675504	8.37623	17.2467	0.0032833	0.0405987		Zfp706	-0.451856	8.69205	36.872	3.11e-05	0.000385046
Tcaf2	1.55423	0.391133	54.7977	1.33595e-13	1.84217e-12			Slc6a11	-0.358501	5.28651	18.8759	1.39506e-05	0.000191335		Pank1	-0.897333	5.4151	17.2378	0.00328808	0.040624		Txn1	0.479988	6.84489	36.8513	3.11e-05	0.000385835
Lrrtm4	-0.370206	6.10894	54.7712	1.35411e-13	1.86566e-12			Plekhh1	-0.444101	5.90236	18.8489	1.41492e-05	0.000193897		Mdc1	0.737764	2.61773	17.2026	0.00330713	0.0407903		Scd4	2.60771	0.503492	36.8086	3.13e-05	0.000387421
Htra1	-0.500356	5.62225	54.649	1.44099e-13	1.98372e-12			Snx5	0.33187	5.8523	18.8434	1.41901e-05	0.000194296		Tmtc2	-0.754347	4.13964	17.1979	0.00330966	0.0407903		G6pdx	0.536072	6.53049	36.8037	3.14e-05	0.000387421
Mtbp	1.07393	1.36145	54.6417	1.44634e-13	1.98944e-12			Tagln	1.13031	1.43449	18.7851	1.46308e-05	0.000200164		Cited1	2.19854	2.5477	17.1977	0.00330977	0.0407903		Ubxn1	0.451261	7.25286	36.7995	3.14e-05	0.000387421
Gm17322	-1.01345	1.6317	54.6305	1.45463e-13	1.99918e-12			Tpp1	0.345235	5.28575	18.7501	1.49014e-05	0.000203697		Tril	-0.540449	8.27614	17.1888	0.0033146	0.040816		Agpat5	-0.599858	7.47338	36.798	3.14e-05	0.000387421
Gpx8	0.889643	2.60516	54.5362	1.52612e-13	2.09571e-12			Ggt5	0.870318	0.631972	18.7365	1.50079e-05	0.000204984		Smyd3	-0.631989	3.94572	17.1584	0.00333126	0.0409871		Brwd1	-0.595082	5.44681	36.7843	3.14e-05	0.000387836
Gbp4	1.08679	1.9216	54.4613	1.58536e-13	2.17525e-12			Ttc25	0.832858	0.687317	18.7222	1.5121e-05	0.000206357		Apod	-0.924687	4.53269	17.1264	0.00334885	0.0411531		Slc6a6	-0.571173	4.77741	36.7548	3.16e-05	0.00038911
Mcm4	0.718375	3.16636	54.413	1.62481e-13	2.22754e-12			Flnb	0.286189	6.28608	18.706	1.52504e-05	0.00020778		Pfn4	-0.934281	4.43065	17.1238	0.00335028	0.0411531		Zfp788	-0.67263	4.25421	36.7469	3.16e-05	0.000389217
Rmst	-0.709723	3.23397	54.3956	1.63931e-13	2.24556e-12			Itga1	0.504806	3.25395	18.7074	1.52391e-05	0.00020778		Slc22a14	4.08516	-1.0602	17.1066	0.00335978	0.0412357		Mrps6	0.484252	6.28955	36.5741	3.24e-05	0.000398384
Bcl10	0.667543	3.05712	54.3884	1.6453e-13	2.25192e-12			Pygl	0.757682	1.46692	18.6984	1.5311e-05	0.000208434		Ect2	2.09876	1.00581	17.0946	0.00336645	0.0412835		Wasf1	-0.508814	5.78085	36.3603	3.34e-05	0.000409921
Mthfd2	0.974322	1.70851	54.3696	1.66112e-13	2.2717e-12			Klhl4	-0.543642	4.16488	18.6814	1.54486e-05	0.000210133		Cenpn	1.34144	1.18598	17.0857	0.00337137	0.0413097		Mrpl38	0.566813	4.91551	36.3548	3.34e-05	0.000409921
Naglu	0.924608	2.35595	54.2741	1.74388e-13	2.38292e-12			Mfsd1	0.571682	3.70311	18.654	1.56721e-05	0.000212998		Mmgt2	-0.616772	4.78842	17.0478	0.00339257	0.041508		Amfr	-0.43626	8.33006	36.3527	3.34e-05	0.000409921
Spp1	2.2347	2.03849	54.2545	1.76131e-13	2.40477e-12			Tead3	1.41024	0.229483	18.6257	1.59061e-05	0.000216002		Cidea	-0.801917	2.68652	17.0428	0.00339539	0.041508		Actr2	-0.497499	7.33924	36.3445	3.34e-05	0.000410057
Bmpr1a	0.318016	6.5707	54.2312	1.78235e-13	2.43149e-12			Wipf1	0.550477	3.02284	18.5756	1.63295e-05	0.000221569		Nsun2	0.54836	5.84416	17.0418	0.00339594	0.041508		Rchy1	-0.513515	5.82501	36.3381	3.35e-05	0.000410087
Adgre5	0.792949	3.3572	54.076	1.92881e-13	2.62913e-12			St6gal1	0.488138	4.33827	18.5074	1.69247e-05	0.000229457		Mfsd7b	1.08988	2.78479	17.0269	0.00340432	0.0415274		Six2	3.20301	-0.953686	36.314	3.36e-05	0.000411138
Psmc3ip	-0.723934	3.0716	54.0562	1.94839e-13	2.65365e-12			Gm45774	2.18988	-0.532282	18.4842	1.71319e-05	0.000232074		Dst	0.699138	5.50664	17.0242	0.00340581	0.0415274		Elovl2	-0.497268	7.34075	36.28	3.37e-05	0.000412771
Ak2	0.684302	3.2633	54.0071	1.99762e-13	2.71846e-12			Acox1	0.32251	7.22504	18.4419	1.7516e-05	0.000237083		Mab21l3	6.02441	-1.7042	22.265	0.00340789	0.0415274		Zwilch	1.12164	1.72026	36.2196	3.4e-05	0.000415933
Bub1b	2.1584	-0.346838	53.9926	2.01245e-13	2.73641e-12			Tppp3	0.650955	4.40436	18.4017	1.789e-05	0.000241948		Dhx58	1.26921	0.626692	17.0191	0.0034087	0.0415274		Ipo8	-0.481409	5.9256	36.2141	3.4e-05	0.000415933
Mcm7	0.890493	3.22084	53.9312	2.07637e-13	2.82101e-12			Arid5a	0.691811	3.2391	18.3959	1.79441e-05	0.00024248		Cldn12	0.584965	5.6234	17.0085	0.00341472	0.0415557		Junb	1.5732	2.62375	36.1646	3.43e-05	0.000418502
Agpat2	1.74373	0.376881	53.8879	2.12262e-13	2.88149e-12			Fgfr1	0.58586	5.31008	18.3586	1.8299e-05	0.000247073		Cdca5	1.28793	0.834523	17.0051	0.00341661	0.0415557		Rdm1	-0.843197	3.55027	36.1036	3.46e-05	0.000421767
C5ar2	2.69218	-0.449963	53.8553	2.15813e-13	2.9273e-12			Plin4	1.02767	2.91944	18.3485	1.8396e-05	0.000248181		H2afx	0.699535	4.03116	16.9991	0.00341999	0.0415628		Utp11l	0.582742	5.01588	36.0229	3.5e-05	0.000426255
Ppp1r15a	0.785235	3.14089	53.727	2.30377e-13	3.1223e-12			Agpat2	1.49961	-0.576702	18.3373	1.8505e-05	0.000249448		Tgtp1	1.7094	-0.148643	16.9846	0.00342826	0.0416293		Tmem243	0.762885	4.53533	35.9723	3.52e-05	0.00042871
Aldh3a1	1.66832	0.530831	53.7	2.33559e-13	3.16285e-12			Tnfaip3	0.568163	2.80869	18.3284	1.85916e-05	0.000250411		Gabrb2	-0.773396	2.44016	16.9665	0.00343856	0.0417202		Tet1	-0.600315	5.03038	35.9672	3.53e-05	0.00042871
Slc7a10	-1.10193	2.77274	53.6699	2.37169e-13	3.20912e-12			Kcnj16	0.477015	3.36146	18.2385	1.94904e-05	0.000262302		Pop1	1.00022	1.83313	16.9439	0.00345149	0.041843		Lpl	0.751812	3.14532	35.9623	3.53e-05	0.00042871
Sfxn5	-0.347805	6.64415	53.6545	2.39033e-13	3.2317e-12			Erbin	0.613984	8.26725	18.1839	2.00563e-05	0.000269479		Csf2ra	1.04361	2.12013	16.936	0.003456	0.0418635		Idh1	-0.438585	8.38687	35.9593	3.53e-05	0.00042871
Akr1c14	0.970072	1.96118	53.5644	2.50251e-13	3.38062e-12			Ltbp3	0.654047	2.56036	18.1848	2.00475e-05	0.000269479		Rin3	1.86929	2.36811	16.9227	0.00346366	0.0419222		Gpm6b	-0.61511	11.6839	35.9285	3.54e-05	0.000430228
Cd82	0.84517	3.19812	53.5589	2.50949e-13	3.3873e-12			Cav1	0.772224	3.70648	18.161	2.02997e-05	0.000272528		Jdp2	0.811919	3.80833	16.9114	0.00347015	0.0419665		Ckap4	0.508638	5.23215	35.9191	3.55e-05	0.000430453
Pgghg	0.918944	2.17405	53.5039	2.58076e-13	3.48068e-12			Casq1	1.12495	-0.148817	18.1311	2.06204e-05	0.000276608		Cers4	0.812194	3.54402	16.9036	0.00347466	0.0419869		Tbrg1	0.481736	5.70463	35.8792	3.57e-05	0.000432407
Itpkb	0.671498	4.70547	53.4577	2.6422e-13	3.56065e-12			Cpne8	0.599268	3.78159	18.1281	2.06528e-05	0.000276817		Cystm1	0.684545	4.41196	16.8713	0.00349341	0.0421792		Rnf141	-0.471132	7.73412	35.8757	3.57e-05	0.000432407
Tmbim1	0.603107	4.96622	53.4202	2.6931e-13	3.62631e-12			Cpt2	0.624303	2.08645	18.1155	2.07907e-05	0.000278441		Por	1.23197	5.99896	16.8523	0.00350448	0.0422784		Kpna2	0.507451	5.84937	35.8189	3.6e-05	0.00043555
Acsl6	-0.327834	6.95352	53.3521	2.78818e-13	3.75129e-12			Hist1h2be	0.519823	2.88201	18.1016	2.09427e-05	0.000280248		Tet1	-0.773521	4.65127	16.8464	0.00350794	0.0422784		Limk1	0.642535	5.66621	35.7682	3.63e-05	0.00043834
Sirpa	0.353504	7.65611	53.3053	2.85529e-13	3.83847e-12			Atp6v0e	0.51305	3.5922	18.0839	2.11376e-05	0.000282628		Mlkl	2.74322	-0.58039	16.8426	0.00351016	0.0422784		Araf	-0.504928	6.68504	35.7314	3.65e-05	0.000440284
Zcchc24	0.443488	5.8768	53.243	2.94734e-13	3.95902e-12			Tmem106a	1.33246	-0.439177	18.0761	2.12252e-05	0.00028357		Chrm2	1.28178	0.74569	16.8278	0.00351882	0.0423381		Metrn	-0.735357	6.84415	35.716	3.65e-05	0.000440892
Nras	0.475729	5.49763	53.1228	3.1334e-13	4.20554e-12			Tram2	1.34104	0.0679517	18.0703	2.12893e-05	0.000284196		Frmd4a	-0.557675	6.90392	16.8223	0.00352203	0.0423381		2410015M20Rik	-0.482839	6.79133	35.7067	3.66e-05	0.000441116
4930523C07Rik	1.02234	2.1748	53.0358	3.2753e-13	4.39244e-12			Accs	0.698785	1.38525	18.0621	2.13814e-05	0.000285195		C1qa	1.43285	3.34954	16.8159	0.0035258	0.0423381		Brdt	-0.750016	3.95426	35.6851	3.67e-05	0.000441829
Lims1	0.454302	5.3912	53.0158	3.30878e-13	4.43377e-12			Atp6v1c1	-0.274709	6.76657	18.0507	2.15101e-05	0.00028668		Ndp	-0.646922	6.84225	16.8147	0.00352651	0.0423381		Hlf	-0.432157	7.94574	35.6841	3.67e-05	0.000441829
Mcm6	1.09055	2.50185	52.8846	3.53736e-13	4.73625e-12			Gm5086	1.10053	0.323277	18.0165	2.18993e-05	0.000291631		Phactr2	0.592066	4.78408	16.7832	0.00354514	0.0425274		Nudt3	-0.436569	9.22355	35.6421	3.69e-05	0.00044412
Cacnb4	-0.337027	7.02955	52.7358	3.81579e-13	5.10492e-12			Crispld2	1.18138	0.468273	17.9782	2.23451e-05	0.000297329		Siva1	0.997394	2.62101	16.7689	0.00355364	0.0425867		Rbm17	0.466432	6.68608	35.6191	3.7e-05	0.000445214
Tcf7	1.35469	1.08204	52.7327	3.82176e-13	5.1088e-12			Gadd45b	1.06323	1.7465	17.9461	2.27251e-05	0.000302141		Fam132b	1.92181	-0.716856	16.7632	0.00355702	0.0425867		H2-Q2	2.15525	0.0252261	35.6043	3.71e-05	0.0004458
Nlrp3	1.66659	0.129625	52.7117	3.86288e-13	5.15961e-12			Chek2	1.06909	0.0371826	17.9444	2.27451e-05	0.000302163		Cpt1b	1.77638	-0.284895	16.7558	0.00356144	0.0425867		Ube2e2	0.473824	5.78211	35.597	3.72e-05	0.000445901
Lzts1	-0.351856	5.73217	52.6846	3.91655e-13	5.2271e-12			Eef2kmt	0.903997	1.21415	17.9169	2.30764e-05	0.000306319		Egr1	0.864086	4.88073	16.7556	0.00356154	0.0425867		Cox7c	-0.464557	8.15866	35.5644	3.73e-05	0.000447623
Gm5431	2.60855	0.0523777	52.6244	4.03841e-13	5.38541e-12			Lmo7	-0.359112	6.44554	17.8228	2.42462e-05	0.000321588		Cttn	0.532738	7.11938	16.7201	0.0035828	0.0428064		Rps6ka6	-0.799223	3.23546	35.5486	3.74e-05	0.000448269
Isg20	2.2002	0.0122875	52.5935	4.1025e-13	5.46649e-12			Lmcd1	0.589884	2.18693	17.7974	2.45718e-05	0.000325646		H6pd	0.897064	1.98971	16.6886	0.00360174	0.0429981		Dcaf4	0.56342	4.39496	35.4644	3.79e-05	0.00045333
Cd274	1.32331	1.24824	52.235	4.92411e-13	6.55601e-12			4932438H23Rik	1.18872	0.0633761	17.7817	2.47759e-05	0.000327824		Pstpip1	1.35173	3.99028	16.6797	0.00360712	0.0430081		Ttc5	-0.507877	5.02167	35.4085	3.82e-05	0.000456326
Sema3d	0.811237	3.45836	52.1586	5.11946e-13	6.81065e-12			Ccdc40	0.86204	1.64079	17.7822	2.47687e-05	0.000327824		Fam65b	-0.648829	4.69368	16.6777	0.00360836	0.0430081		Dcaf12l1	-0.711938	3.73765	35.407	3.82e-05	0.000456326
Pfkp	0.34615	7.74867	52.086	5.31222e-13	7.06051e-12			Elf1	0.517416	3.15614	17.7416	2.53037e-05	0.000334539		Nkd1	1.01768	5.49636	16.6623	0.0036177	0.0430849		Acn9	-0.708498	3.38595	35.4005	3.82e-05	0.000456326
Wnk1	0.406818	8.03662	52.0847	5.31578e-13	7.06051e-12			Frrs1	0.942334	0.994366	17.7342	2.54019e-05	0.000335569		Tspo	1.23457	2.37186	16.6473	0.00362682	0.0431589		Mtx3	-0.557432	5.69022	35.396	3.82e-05	0.000456326
Ndst4	-0.425931	5.80289	52.0511	5.40743e-13	7.17651e-12			Mov10	0.705011	2.2055	17.7183	2.56156e-05	0.000338121		Fcgr2b	1.39332	0.814119	16.6106	0.00364934	0.0433921		Bag3	0.633937	5.44696	35.2798	3.89e-05	0.00046362
Kat2b	0.544377	4.92525	51.9595	5.66566e-13	7.51322e-12			Pgd	0.549363	3.32835	17.7162	2.56439e-05	0.000338225		Oit3	1.87634	0.164273	16.6007	0.00365543	0.0434298		Mb21d2	-0.517063	4.97431	35.2326	3.91e-05	0.000466404
2410004P03Rik	1.61365	0.410512	51.9459	5.70524e-13	7.55967e-12			Gm36962	-1.53876	-0.43014	17.6667	2.63192e-05	0.000346855		Mtx3	-0.675821	5.36992	16.5945	0.00365922	0.04344		Aen	0.467493	6.30894	35.1469	3.96e-05	0.000471813
Cdca2	1.97833	-0.402777	51.9042	5.82762e-13	7.71568e-12			Decr1	0.514348	3.76386	17.665	2.63428e-05	0.000346889		Wdr70	0.740713	3.33792	16.5865	0.0036642	0.0434645		Ndufab1	-0.492411	6.08995	35.0883	4e-05	0.000475352
Exoc3l4	1.27651	1.20926	51.7488	6.30748e-13	8.34435e-12			A730049H05Rik	1.24428	-0.332561	17.6605	2.6405e-05	0.000347431		Nup188	0.663723	3.36096	16.5664	0.00367659	0.0435464		Rsbn1	-0.628503	4.48896	35.0813	4e-05	0.000475352
Arhgap31	0.603106	4.93262	51.596	6.81798e-13	9.01253e-12			Ctps	0.399837	5.05988	17.6482	2.65767e-05	0.000349411		Fndc5	-0.648196	7.48997	16.5658	0.00367697	0.0435464		Gpatch4	0.651843	4.36252	35.0784	4e-05	0.000475352
Ramp1	-0.467745	4.38596	51.5847	6.85754e-13	9.05762e-12			Sox11	-0.59886	3.69338	17.6431	2.66479e-05	0.000350069		1500009L16Rik	1.17893	3.55423	16.493	0.00372254	0.044051		Fam161b	0.569646	4.43191	35.0409	4.02e-05	0.00047755
Tspan4	1.35998	2.32377	51.5383	7.02141e-13	9.2667e-12			Col1a2	0.533292	2.45069	17.6237	2.69218e-05	0.000353387		Eln	1.38786	4.8657	16.4836	0.00372843	0.0440856		Tcof1	0.820554	3.9786	35.0177	4.04e-05	0.000478773
Tgtp2	2.0302	0.89313	51.5183	7.09337e-13	9.35425e-12			S1pr2	1.13937	0.781881	17.6114	2.70966e-05	0.000355398		Epb4.1l4a	0.868734	4.3828	16.4691	0.00373763	0.0441593		Wdr78	0.769835	3.54521	35.0055	4.05e-05	0.000479234
Procr	1.57132	0.142865	51.5061	7.13745e-13	9.40491e-12			Cdh9	-0.390812	5.26835	17.5983	2.72831e-05	0.000357276		Slc35f1	0.707805	5.5999	16.4552	0.00374642	0.0442082		Pank3	-0.484189	7.00381	34.9811	4.06e-05	0.000480338
H2-Ob	1.75152	0.152997	51.4731	7.25836e-13	9.55665e-12			F13a1	1.05265	0.793011	17.5989	2.72742e-05	0.000357276		Mrps6	0.58568	6.76617	16.4532	0.00374772	0.0442082		Atxn7l3b	-0.456869	8.89805	34.9786	4.06e-05	0.000480338
Gng5	0.643753	4.05121	51.4448	7.36383e-13	9.68784e-12			Nsg1	-0.273822	6.27305	17.5409	2.8119e-05	0.000367931		Frzb	-0.619079	3.64843	16.4442	0.00375344	0.0442132		Mamdc2	-0.799765	3.84381	34.9574	4.07e-05	0.000481428
Mob3b	0.994184	1.79511	51.4304	7.41791e-13	9.75127e-12			Arsb	0.336594	5.77352	17.5352	2.82038e-05	0.000368749		Bco2	-0.915978	3.70488	16.4432	0.00375409	0.0442132		Mov10	1.24591	1.80656	34.8952	4.11e-05	0.000485391
Metrn	1.00242	2.24526	51.3492	7.73146e-13	1.01554e-11			Trp53	0.520161	3.30961	17.532	2.82519e-05	0.000369085		Tgfbr2	0.742754	3.36904	16.4191	0.00376947	0.0443457		Zkscan3	-0.529598	4.85924	34.871	4.12e-05	0.000486709
Tex11	2.20934	-0.412163	51.3292	7.8104e-13	1.0251e-11			Marcks	0.274146	6.38481	17.5298	2.82835e-05	0.000369205		Mapre2	-0.532626	7.91048	16.4123	0.00377383	0.0443457		Syt9	0.889026	2.89598	34.8592	4.13e-05	0.000487161
Rack1	0.372435	6.57327	51.2703	8.04835e-13	1.0555e-11			Vipr2	0.999127	0.299962	17.5038	2.8673e-05	0.000373994		Pou2f1	-0.816446	3.4161	16.4112	0.00377453	0.0443457		Tbc1d31	0.784116	3.20648	34.7647	4.19e-05	0.000493493
Rras	1.16256	1.70535	51.254	8.11555e-13	1.06347e-11			Prickle1	-0.330623	6.2463	17.4178	3.00002e-05	0.000390997		Sec14l2	-0.530654	7.39852	16.4069	0.00377727	0.0443457		Irf5	1.62594	0.773515	34.7495	4.2e-05	0.00049419
Syne2	0.507866	5.4959	51.1815	8.42069e-13	1.10259e-11			Gsn	0.523173	6.72841	17.3631	3.08765e-05	0.0004021		Loxl1	1.97279	4.4087	16.3781	0.0037958	0.044528		Slc9a7	0.971763	2.05076	34.7176	4.22e-05	0.000496091
Ankrd44	0.635939	3.72212	51.1732	8.4565e-13	1.1064e-11			Cyp4f13	0.848061	1.29478	17.3199	3.15866e-05	0.000411024		Cdh1	-1.60789	-0.0129204	16.367	0.00380301	0.0445774		Prune2	0.802591	4.19232	34.7108	4.22e-05	0.000496192
Gm5086	1.4116	0.603871	50.9492	9.47855e-13	1.23915e-11			Gab2	0.407532	4.9692	17.2646	3.25195e-05	0.00042283		Zfp870	-0.576215	4.21379	16.3333	0.00382487	0.0447636		Cecr5	-0.499714	5.75848	34.6771	4.24e-05	0.000498236
Prkcz	-0.300846	6.77233	50.9448	9.50019e-13	1.241e-11			Ppm1m	0.725133	2.12327	17.2499	3.27713e-05	0.000425769		Car14	-0.920798	1.25294	16.3333	0.00382492	0.0447636		Sar1b	-0.589869	6.90738	34.657	4.25e-05	0.000499303
Ccna2	0.960669	1.90644	50.9395	9.52586e-13	1.24338e-11			Lmo3	-0.417561	5.56447	17.218	3.3326e-05	0.000432635		Omg	-0.740584	6.50681	16.289	0.00385396	0.0450509		Mtr	1.08035	2.50844	34.6451	4.26e-05	0.000499696
Gabrb2	-0.345378	7.55665	50.8741	9.84834e-13	1.28446e-11			Galnt6	0.584418	4.74555	17.1431	3.46667e-05	0.000449687		Myo3b	1.19493	1.52991	16.2828	0.00385799	0.0450509		Esco1	-0.604893	5.76684	34.6407	4.26e-05	0.000499696
Cebpa	1.0376	1.62728	50.8146	1.01514e-12	1.32294e-11			Acsbg1	0.397286	5.88859	17.1326	3.48584e-05	0.000451819		Rtp1	0.640374	3.09062	16.282	0.00385856	0.0450509		Snn	-0.452956	7.85325	34.6106	4.28e-05	0.0005015
Acads	1.01952	1.73321	50.7709	1.03803e-12	1.35171e-11			Plau	1.02425	1.55251	17.1202	3.50877e-05	0.000454434		Dhcr7	-0.592138	6.42477	16.2765	0.00386214	0.0450573		Gnl2	0.579104	5.26795	34.5967	4.29e-05	0.000502124
Trim34b	1.60812	0.252875	50.763	1.04221e-12	1.3561e-11			Fgd3	0.64895	3.58742	17.1105	3.52676e-05	0.000456406		Tanc1	0.66001	4.30544	16.2519	0.00387847	0.0452123		Dner	-0.459704	7.38987	34.583	4.3e-05	0.000502727
Tnfaip8	0.68169	3.16937	50.7401	1.05444e-12	1.37094e-11			Stk10	0.495625	2.93993	17.0715	3.5999e-05	0.000465506		Lrfn4	1.17178	4.52488	16.2439	0.00388378	0.0452129		Ndrg2	-0.365018	12.2698	34.5568	4.32e-05	0.000504051
Dnajb13	1.66115	0.443952	50.6984	1.07706e-12	1.39926e-11			Arvcf	0.594984	4.03843	17.0655	3.61129e-05	0.000466516		Cyp51	-0.615331	8.17112	16.2426	0.00388461	0.0452129		Pafah1b1	-0.457134	8.85468	34.5542	4.32e-05	0.000504051
Cenpi	1.83633	-0.315412	50.6665	1.09471e-12	1.42107e-11			Eml3	0.7111	2.06546	17.0644	3.61336e-05	0.000466516		Myo1h	2.17177	-0.313798	16.2309	0.00389242	0.0452685		Gmnc	2.59982	0.207843	34.536	4.33e-05	0.000505002
Emp3	1.2507	0.875258	50.5411	1.16694e-12	1.51365e-11			AI467606	1.1463	-0.0232461	17.0116	3.71522e-05	0.000479292		Eps8	-0.649676	6.87129	16.2072	0.00390828	0.0454173		Rab11fip4	-0.433499	8.52289	34.5147	4.34e-05	0.000506171
Fgl2	1.05866	2.96418	50.4568	1.21817e-12	1.57887e-11			Dpp10	-0.267027	6.61773	16.9306	3.87711e-05	0.000499786		Serpine2	-0.660636	10.0622	16.186	0.0039225	0.045547		Samd4b	0.574294	7.28665	34.4795	4.37e-05	0.000508387
Ltbp3	0.9288	2.1054	50.426	1.23745e-12	1.6026e-11			Mttp	0.462834	3.3287	16.9245	3.88963e-05	0.00050101		Ephb2	1.19664	3.61925	16.1766	0.00392879	0.0455617		Ndp	-0.454147	6.70019	34.4615	4.38e-05	0.000509038
Gm42929	1.3771	0.53726	50.4019	1.25273e-12	1.62114e-11			Calu	0.269786	6.09532	16.9158	3.9074e-05	0.000502906		Madcam1	3.42229	-0.558635	16.175	0.0039299	0.0455617		Postn	1.98457	1.07283	34.46	4.38e-05	0.000509038
Mamdc2	0.76796	2.86556	50.3163	1.30859e-12	1.6921e-11			Ptafr	0.95067	0.6132	16.8994	3.9415e-05	0.0005069		Rad54l	1.40861	0.0711718	16.1663	0.00393575	0.045594		Cd59a	1.2315	1.71672	34.4232	4.4e-05	0.000511389
Vamp3	0.575784	3.87724	50.2996	1.31974e-12	1.70519e-11			Oaf	0.934685	2.41121	16.7832	4.19016e-05	0.00053846		Prl7a2	6.05658	-1.68581	20.9264	0.00395322	0.0457085		Commd8	-0.486553	6.26972	34.4063	4.41e-05	0.00051225
Itga1	0.631772	3.46204	50.2833	1.33077e-12	1.71811e-11			Pabpc1	0.347933	5.76234	16.7592	4.24355e-05	0.000544897		Lpar1	1.13976	3.95739	16.1382	0.00395484	0.0457085		Gab2	0.517404	5.03116	34.3771	4.43e-05	0.000513794
Cdh19	0.897391	2.68173	50.1998	1.38863e-12	1.79142e-11			Lix1l	0.527431	3.6501	16.7324	4.3039e-05	0.000552217		Apoo	-0.763865	6.29873	16.1381	0.00395486	0.0457085		Lap3	-0.398227	7.92554	34.3735	4.43e-05	0.000513794
Paqr6	-1.22219	1.19103	50.1648	1.41358e-12	1.8222e-11			Tjp1	0.3113	7.11902	16.7243	4.32237e-05	0.000554156		Ptprs	0.649768	7.79635	16.113	0.00397204	0.0458714		Suv420h1	-0.448075	6.03876	34.3698	4.44e-05	0.000513794
Stab1	0.860449	3.38019	50.1311	1.43808e-12	1.85233e-11			Camk2d	0.33032	5.8462	16.6963	4.38661e-05	0.000561956		Adamtsl5	1.12319	2.39476	16.1078	0.00397557	0.0458765		Hspa9	0.590934	8.54738	34.3224	4.47e-05	0.000516971
Rom1	1.22677	1.16764	50.0917	1.46728e-12	1.88849e-11			Ccdc50	0.268048	6.17043	16.6764	4.43295e-05	0.000567451		Rhcg	-1.02523	2.77095	16.0901	0.00398771	0.0459809		Ncl	0.536448	8.20023	34.227	4.53e-05	0.000523848
Rasa4	0.979788	1.39531	50.088	1.47005e-12	1.89059e-11			Cald1	0.480434	4.22789	16.6164	4.57538e-05	0.000585231		Igsf1	-0.625793	5.04003	16.057	0.00401052	0.0461803		Rpl39	-0.523595	7.29899	34.1943	4.55e-05	0.00052596
Olig2	0.854228	2.86398	50.0444	1.50307e-12	1.93156e-11			Hlf	-0.322074	6.11346	16.5857	4.65008e-05	0.000594325		Micall2	1.52421	4.12173	16.0559	0.00401133	0.0461803		Zfp932	-0.574379	5.24179	34.1797	4.56e-05	0.000526681
Prcp	0.728256	2.82658	50.0009	1.53676e-12	1.97333e-11			Lama5	0.69104	2.87653	16.577	4.67135e-05	0.000595661		Spp1	-1.21241	1.62618	16.0515	0.00401432	0.0461803		Cox6c	-0.422378	8.79845	34.0668	4.64e-05	0.000535097
AW047730	-0.870597	2.05332	49.9934	1.54263e-12	1.97934e-11			Muc1	1.30017	-0.156899	16.5796	4.66495e-05	0.000595661		Chd2	0.587614	5.17738	16.0409	0.00402169	0.0462292		Il18	-0.455471	6.85041	34.0466	4.65e-05	0.000536272
Ano6	0.57384	4.92034	49.9173	1.60363e-12	2.05601e-11			Yap1	0.494716	3.92323	16.5779	4.66908e-05	0.000595661		Slc12a7	1.04826	3.26408	16.0131	0.00404109	0.0464098		Fam172a	-0.537756	6.21164	34.0287	4.66e-05	0.0005369
Erich2	2.32165	-0.287134	49.8296	1.67695e-12	2.14836e-11			Gpc5	-0.526605	3.74169	16.5495	4.73967e-05	0.000603906		Hsd17b11	-0.64741	6.30019	16.0073	0.00404515	0.0464098		Gmds	0.716463	3.81988	34.0282	4.67e-05	0.0005369
Nexmif	-0.327321	7.30626	49.7273	1.76669e-12	2.26158e-11			Stxbp3	0.379512	4.61035	16.5442	4.7529e-05	0.000604659		Tspan18	0.648472	4.39682	16.005	0.00404676	0.0464098		2810408M09Rik	-0.522463	5.43616	34.005	4.68e-05	0.000538196
Tpm3	0.331699	6.74611	49.6582	1.83e-12	2.34082e-11			Gucy1b1	-0.32268	6.67193	16.5451	4.75054e-05	0.000604659		Igsf10	0.72542	2.72261	15.9907	0.00405679	0.0464682		Tmsb10	0.523363	6.41161	34.0014	4.68e-05	0.000538196
Fam114a1	0.782032	2.31258	49.5948	1.89013e-12	2.41588e-11			Nlgn3	-0.28537	6.58406	16.5399	4.76365e-05	0.00060556		Itsn1	-0.593481	8.25576	15.9888	0.00405811	0.0464682		Dnajc12	-0.78402	2.70323	33.9104	4.75e-05	0.000545061
Etfbkmt	0.93597	1.75654	49.4966	1.98713e-12	2.5379e-11			Car11	-0.347226	5.977	16.5292	4.79074e-05	0.000608067		P4ha3	0.591086	6.14705	15.9713	0.00407043	0.0465733		Artn	3.26241	-1.13663	33.8352	4.8e-05	0.000550734
Mcm2	0.994718	2.13847	49.4234	2.06275e-12	2.63246e-11			Pdia4	0.475535	5.71184	16.5293	4.79048e-05	0.000608067		Atf5	1.27309	6.68349	15.9665	0.00407379	0.0465759		Sdhd	-0.451981	7.79997	33.805	4.82e-05	0.000552771
Arhgap25	0.92251	2.10495	49.4192	2.0671e-12	2.63599e-11			Nipal3	-0.267384	6.27405	16.5046	4.85322e-05	0.000615525		Fam168a	-0.529331	8.29434	15.9372	0.00409453	0.0467538		Paqr8	-0.426566	8.74898	33.7897	4.83e-05	0.000553607
Cavin1	0.745151	3.8052	49.2646	2.23664e-12	2.84979e-11			Znfx1	0.28602	6.34484	16.4938	4.88092e-05	0.000618562		Mafg	0.687198	5.71366	15.9311	0.00409889	0.0467538		Tnpo2	-0.478854	6.19825	33.7738	4.84e-05	0.000554483
S100a10	0.827746	2.89908	49.2632	2.23819e-12	2.84979e-11			Vcan	0.302611	6.08265	16.4231	5.06628e-05	0.00064156		Ctxn3	1.11045	0.991277	15.9299	0.00409974	0.0467538		Dbt	-0.459042	6.48443	33.754	4.86e-05	0.000555692
Itih3	0.540703	5.02085	49.2586	2.24344e-12	2.85429e-11			Dlx2	-0.98349	-0.115951	16.4215	5.07055e-05	0.000641609		Myom3	-0.625088	4.77307	15.9268	0.00410192	0.0467538		Ap3s1	-0.505267	6.99457	33.7456	4.86e-05	0.000555953
Apln	-0.992279	2.96901	49.2255	2.2817e-12	2.90075e-11			Zcchc24	0.416104	6.02999	16.3947	5.14278e-05	0.000650251		Xkr5	2.16548	-0.547774	15.9162	0.00410952	0.0468044		Ndufs2	-0.397693	8.06596	33.7267	4.88e-05	0.000556703
Cxcl13	5.89436	0.355794	49.2153	2.29357e-12	2.9136e-11			Sez6	-0.299759	6.93251	16.3878	5.16164e-05	0.000652136		Fam227b	-0.862662	3.80301	15.9042	0.0041181	0.0468662		Fam210b	-0.4495	6.78776	33.7262	4.88e-05	0.000556703
Kif18a	1.19297	1.60744	49.1068	2.42401e-12	3.07695e-11			Gm7932	1.41817	-0.39044	16.3639	5.22706e-05	0.000659897		Ccdc42	3.37772	-1.04822	15.8817	0.00413421	0.0470136		Wdr70	0.697105	3.38552	33.7112	4.89e-05	0.000557521
Slc10a3	0.924099	1.75307	49.0653	2.47577e-12	3.14026e-11			Ptbp1	0.620932	4.34856	16.3607	5.23609e-05	0.000660531		Ptk7	0.631501	3.58059	15.8734	0.00414016	0.0470387		Vhl	-0.400953	8.49084	33.689	4.91e-05	0.000558928
Gpx3	0.914555	1.69772	49.0633	2.47832e-12	3.1411e-11			Caly	-0.348988	4.81574	16.3535	5.25595e-05	0.00066253		Col24a1	4.12037	-0.867814	15.8696	0.00414293	0.0470387		Abhd5	-0.449486	6.54762	33.6558	4.93e-05	0.000561266
Tnfaip3	1.01188	3.1299	49.0164	2.53828e-12	3.21463e-11			Tuba1c	0.310524	6.2296	16.3484	5.27019e-05	0.000663313		Wdr78	1.04448	2.97907	15.8655	0.00414591	0.0470387		Ahcyl2	-0.460442	7.24128	33.6398	4.94e-05	0.000562177
P4ha1	0.423359	5.93559	48.9561	2.61756e-12	3.31252e-11			Syt16	-0.287359	5.91291	16.3498	5.26628e-05	0.000663313		Id3	0.673769	8.79354	15.8547	0.00415367	0.0470908		Slc25a15	-0.516902	5.27591	33.6102	4.96e-05	0.000564227
Rad51b	2.56097	-0.659697	48.7202	2.95203e-12	3.73295e-11			Plekhf2	0.470517	2.82371	16.3253	5.33456e-05	0.000670903		Rnf182	-0.660794	6.59158	15.8378	0.00416592	0.0471895		Dhx33	0.558882	4.4521	33.5615	5e-05	0.000567896
Tent5b	2.403	-0.732514	48.6986	2.98479e-12	3.76644e-11			Atp13a4	0.508346	3.03846	16.3162	5.36036e-05	0.000673635		Mmp11	0.94328	0.996269	15.8339	0.00416873	0.0471895		Ush1c	1.84519	0.00954315	33.5511	5.01e-05	0.000568136
Cntnap5a	-0.386174	5.95407	48.6983	2.98532e-12	3.76644e-11			Gnb5	-0.355444	6.03359	16.2974	5.41377e-05	0.000679829		Rassf8	0.956103	2.19921	15.8226	0.004177	0.0472472		Mns1	0.988781	2.57147	33.5485	5.01e-05	0.000568136
Ulbp1	1.85831	0.121944	48.6992	2.98392e-12	3.76644e-11			Rhoa	0.237694	6.52372	16.2959	5.41815e-05	0.000679862		Foxf1	2.73385	0.134605	15.8157	0.004182	0.0472678		Cldn12	0.545425	5.99213	33.534	5.02e-05	0.000568929
Glrb	-0.331202	6.9913	48.6516	3.05714e-12	3.85413e-11			Sh2b2	0.853385	1.1411	16.2699	5.49285e-05	0.000688712		Slc6a1	-0.614303	9.19624	15.7943	0.00419765	0.0474085		Fanci	1.46743	0.865725	33.5083	5.04e-05	0.000570287
Cbfb	0.56701	4.46066	48.631	3.08941e-12	3.89186e-11			Snx33	0.614963	4.51793	16.2649	5.50734e-05	0.000690005		Car10	-0.595476	4.25077	15.7719	0.00421412	0.0475584		Cldn25	-0.490259	6.74102	33.5078	5.04e-05	0.000570287
Akr1c13	2.3739	-0.36213	48.6178	3.11026e-12	3.91516e-11			Slc20a2	0.454547	4.93308	16.2347	5.59591e-05	0.000700571		Prl7a1	6.75307	-1.17796	20.3472	0.0042256	0.0476518		Maf1	-0.4253	6.64023	33.4893	5.05e-05	0.000571431
Cdkn2c	1.31178	0.712198	48.6129	3.11816e-12	3.92214e-11			Anxa5	0.369842	5.48612	16.2323	5.60296e-05	0.000700921		Stat6	0.862253	2.12351	15.7317	0.00424385	0.0478213		Lgr4	-0.671058	5.67228	33.4808	5.06e-05	0.000571718
Aqp9	1.34802	0.43648	48.5868	3.15983e-12	3.97154e-11			Lhfpl3	0.428831	3.3908	16.1889	5.73281e-05	0.000716623		Decr2	-0.601638	5.14907	15.7258	0.00424823	0.0478345		Pik3cb	0.66894	4.41323	33.4731	5.07e-05	0.000571944
Itgb4	0.806564	2.69162	48.4428	3.40073e-12	4.27109e-11			Hist1h1c	0.683086	3.05618	16.1821	5.75359e-05	0.00071831		Gm20736	-2.47297	-1.47168	15.7188	0.00425346	0.047857		Chac2	-0.672107	3.90862	33.4246	5.1e-05	0.000575663
Nln	0.568891	4.69643	48.3607	3.54613e-12	4.45034e-11			Omg	-0.307624	7.00651	16.1816	5.755e-05	0.00071831		Plekhf1	0.713211	4.31563	15.6945	0.00427159	0.0480246		Sfn	1.62145	0.368211	33.3619	5.15e-05	0.00058065
Col13a1	1.60081	0.556572	48.3538	3.55858e-12	4.46259e-11			Mtap	0.508955	2.79874	16.168	5.79647e-05	0.000722939		Cdca4	0.737174	2.2985	15.6868	0.00427741	0.0480528		Bphl	-0.477411	5.6635	33.3411	5.17e-05	0.000581841
Sap30bpos	1.37339	1.29886	48.2884	3.67921e-12	4.61039e-11			Shpk	0.822412	1.11883	16.1371	5.89193e-05	0.00073429		Ptprt	-0.648394	7.3311	15.6805	0.00428209	0.0480528		0610009B22Rik	-0.539111	4.78171	33.3352	5.17e-05	0.000581841
Tshr	2.0861	-0.346876	48.1639	3.92042e-12	4.90895e-11			Akr1b10	0.541809	2.56861	16.1309	5.91109e-05	0.000736122		Prokr1	2.68429	-0.177736	15.6766	0.00428506	0.0480528		Gsto2	-1.07573	1.48046	33.333	5.17e-05	0.000581841
9330182L06Rik	-0.44528	5.70857	48.1274	3.99406e-12	4.99739e-11			Pck2	0.474791	2.71937	16.1206	5.9434e-05	0.000739588		Umps	0.559373	4.60753	15.674	0.00428702	0.0480528		Ccdc80	0.437839	7.68753	33.3113	5.19e-05	0.00058269
Pld1	0.695157	3.59315	48.1177	4.01395e-12	5.0185e-11			Atcay	-0.277678	6.69308	16.1127	5.96829e-05	0.000742126		Plaur	3.19295	-1.78783	15.6579	0.00429915	0.0481524		Rpl35	0.465786	7.72415	33.3103	5.19e-05	0.00058269
Stom	0.69327	3.58399	48.0493	4.15637e-12	5.19266e-11			Cd59a	0.582897	3.11531	16.0717	6.09874e-05	0.000757777		Gstk1	-0.829869	5.88524	15.6407	0.0043122	0.0482623		Otud1	0.780229	4.50178	33.3082	5.19e-05	0.00058269
Frrs1	1.08272	1.04876	48.0411	4.17382e-12	5.21053e-11			Hs3st3b1	1.34052	-0.428459	16.059	6.13981e-05	0.000762306		Cald1	0.83982	4.9403	15.6283	0.00432154	0.0483304		Slc35d1	-0.521999	5.80473	33.2925	5.2e-05	0.000583621
Csf2rb2	1.57728	0.391572	48.0015	4.25903e-12	5.31292e-11			Fam196b	0.653282	1.60851	16.053	6.15954e-05	0.000764181		Jup	0.804852	4.68749	15.6239	0.00432491	0.0483317		Car2	-0.390715	9.58525	33.2798	5.21e-05	0.000584226
Myo1c	0.571963	4.11714	47.9303	4.41649e-12	5.5052e-11			Naglu	0.785927	1.84693	16.0415	6.19693e-05	0.000768243		P2rx7	0.726048	3.68559	15.6011	0.00434229	0.0484894		Dusp16	0.620682	5.40958	33.2745	5.22e-05	0.000584226
Sema4d	0.545631	3.92903	47.8866	4.51596e-12	5.62497e-11			Epha7	-0.291935	6.32885	16.0326	6.22613e-05	0.000771284		Eci1	-0.606983	6.32412	15.591	0.00435005	0.0485396		Gfra1	-0.471336	5.89661	33.2706	5.22e-05	0.000584226
Slc7a2	0.524076	4.52591	47.8272	4.6548e-12	5.79357e-11			Rab39	0.895783	0.725741	15.9649	6.45285e-05	0.00079877		Cyp2j6	-0.680644	5.1472	15.579	0.00435929	0.0486062		Gatad2a	0.564832	5.96383	33.2349	5.25e-05	0.000586916
Btbd7	0.361635	5.97808	47.8187	4.67506e-12	5.81443e-11			Vat1	0.637184	4.0085	15.8572	6.83065e-05	0.000844903		Bbc3	1.18205	1.28993	15.5489	0.0043825	0.0488284		B3gnt1	-0.484758	5.92331	33.1776	5.29e-05	0.000591247
Il7r	1.34754	0.613833	47.7437	4.85731e-12	6.03658e-11			Fzd1	0.63474	2.1899	15.8097	7.00422e-05	0.000865723		Plekhb2	-0.659177	8.3864	15.5278	0.00439888	0.0489742		H2-DMa	1.02972	2.79482	33.176	5.3e-05	0.000591247
Plau	1.06807	1.32546	47.7114	4.93811e-12	6.13241e-11			Glyctk	-0.687608	1.43774	15.7918	7.07076e-05	0.000873294		Actn4	1.12848	5.57219	15.5117	0.00441139	0.0490767		Rbks	1.12973	1.59021	33.1389	5.33e-05	0.000594102
Gm12250	2.5052	-0.707502	47.6755	5.02931e-12	6.24101e-11			Lgals8	0.429389	4.3117	15.7736	7.13932e-05	0.000881103		Sec16b	1.56854	-0.546652	15.5074	0.00441471	0.0490769		Zranb2	-0.517559	6.81352	33.0839	5.37e-05	0.000598594
Cdkl5	-0.313242	7.85079	47.6211	5.17097e-12	6.412e-11			Prex1	0.431345	6.23653	15.7127	7.37259e-05	0.000909213		Cdk2ap2	0.567106	5.10315	15.4921	0.00442673	0.0491738		Mettl23	-0.629654	4.47427	33.0739	5.38e-05	0.000599047
2410006H16Rik	0.909115	2.16361	47.5481	5.36716e-12	6.65032e-11			Kcnd2	-0.342022	6.63443	15.7103	7.38213e-05	0.00090971		Uqcrh	-0.589507	8.94377	15.4848	0.00443244	0.0492004		Agl	-0.448434	7.53091	33.0648	5.39e-05	0.000599416
H2-DMb1	2.723	-0.553412	47.4365	5.68152e-12	7.03458e-11			Bid	0.749323	2.06262	15.6861	7.47718e-05	0.000920736		Fbxw17	0.816347	1.90381	15.4562	0.00445493	0.0494132		Gbp4	3.23722	-1.14731	33.0165	5.42e-05	0.000603343
Cebpg	0.458237	5.25754	47.4077	5.76566e-12	7.13345e-11			Slain1	-0.278483	5.99805	15.6768	7.51405e-05	0.000924587		Timp4	-0.554632	8.65318	15.4378	0.00446954	0.0495382		Tln2	0.466903	5.56297	32.9691	5.46e-05	0.000606545
Tmc6	1.26187	0.5684	47.4027	5.78041e-12	7.14638e-11			Pde8b	-0.268969	5.98189	15.6743	7.5241e-05	0.000925134		Gpc3	-1.62803	0.1344	15.4216	0.00448237	0.0496434		Phf15	1.02665	2.98614	32.9681	5.46e-05	0.000606545
Rbpj-ps3	0.740706	2.93069	47.3493	5.93986e-12	7.33804e-11			Mki67	-0.516123	4.09549	15.6535	7.60697e-05	0.000934627		St8sia1	-0.556153	4.5566	15.4149	0.00448771	0.0496656		Ccdc85a	-0.447078	6.23601	32.9666	5.47e-05	0.000606545
Sept10	0.758993	2.7901	47.1107	6.709e-12	8.28207e-11			Gns	0.31308	5.46769	15.6324	7.69252e-05	0.000944435		Efnb1	0.918188	2.62226	15.4097	0.0044919	0.049675		Dlgap4	0.609142	6.47591	32.9528	5.48e-05	0.000606744
Evi2b	2.01543	0.0879812	47.0662	6.86304e-12	8.46595e-11			Dnah5	0.471125	3.36998	15.6241	7.72629e-05	0.000947876		Vgll3	1.61403	0.708684	15.4036	0.00449672	0.0496913		Gatsl3	0.660086	4.22442	32.9516	5.48e-05	0.000606744
Trim16	1.40615	0.76369	47.0439	6.94129e-12	8.55612e-11			Bnip2	0.406175	4.54991	15.5944	7.84851e-05	0.000962157		Ccdc19	1.38147	0.622251	15.3882	0.00450908	0.0497909		Pla2g3	-0.548086	4.24886	32.9481	5.48e-05	0.000606744
Gulp1	0.977708	2.59689	47.0109	7.05941e-12	8.69527e-11			Gm11627	-1.13327	-0.274162	15.5821	7.89979e-05	0.000967725		Slc15a3	1.72839	-0.111913	15.3749	0.00451972	0.0498713		Slco1a5	2.71701	-0.0691163	32.9448	5.48e-05	0.000606744
Cmklr1	1.66195	1.04164	46.9111	7.42803e-12	9.14253e-11			Snn	-0.310442	6.80512	15.5546	8.01569e-05	0.000980828		Msh6	0.56317	3.97065	15.3509	0.00453915	0.0499987		4922501C03Rik	0.778355	2.99626	32.8358	5.57e-05	0.000616365
Mrps6	0.656517	3.14813	46.8984	7.47643e-12	9.19529e-11			C030018K13Rik	-1.25867	-0.462399	15.5539	8.01864e-05	0.000980828		Il3ra	2.8282	0.379211	15.3491	0.00454055	0.0499987		Oxct1	-0.416594	9.53815	32.8102	5.6e-05	0.000618301
Pml	0.926746	2.39871	46.8633	7.61148e-12	9.35446e-11			Ehd4	0.569822	2.52345	15.5069	8.22063e-05	0.00100479		KCTD12	-0.858979	6.29417	15.3481	0.00454136	0.0499987		Rnf103	-0.539039	5.52306	32.7351	5.66e-05	0.000624728
Atad2	0.506076	3.94958	46.8595	7.62634e-12	9.3658e-11			Smpd3	-0.361409	5.8616	15.4545	8.45159e-05	0.00103226		Raver2	-0.505633	6.6412	15.3388	0.0045489	0.0500447		Ngef	-0.577675	7.59828	32.7318	5.66e-05	0.000624728
Ptgds	-0.82395	8.14867	46.8252	7.76081e-12	9.5239e-11			Sdc2	0.331113	5.47402	15.4385	8.52362e-05	0.00104028		Ddx25	-0.662053	3.97586	15.3333	0.00455337	0.0500568		Tnfrsf10b	0.917081	2.16889	32.7273	5.67e-05	0.000624728
Atp13a4	0.580634	3.88102	46.8149	7.80197e-12	9.56734e-11			Ripk2	0.503502	2.48568	15.4177	8.61787e-05	0.00105024		Clcnkb	5.6182	-1.96707	19.6704	0.00457678	0.0502769		Chka	-0.459648	6.28424	32.6876	5.7e-05	0.000628038
Fut9	-0.456165	7.30852	46.7711	7.97819e-12	9.77623e-11			Zic2	0.911349	1.4185	15.4185	8.61392e-05	0.00105024		Tram1l1	-0.58089	3.83117	15.2957	0.00458405	0.0503196		Stat1	0.657869	4.41391	32.6808	5.71e-05	0.000628227
Slc2a5	1.11417	1.18018	46.7583	8.03024e-12	9.83275e-11			Smoc1	0.535872	2.39259	15.4005	8.69666e-05	0.00105906		Nfatc2	1.06245	2.32465	15.2744	0.00460147	0.0504736		Msrb3	1.38251	1.90618	32.6704	5.72e-05	0.00062875
Dsn1	0.982468	1.60944	46.7213	8.18337e-12	1.00129e-10			Ccnd2	0.373657	5.81672	15.3819	8.78242e-05	0.00106871		Slc22a12	1.50906	2.22904	15.2668	0.00460774	0.050505		Clspn	1.07934	1.8175	32.6494	5.73e-05	0.000630298
Osbpl5	0.712261	3.70751	46.5677	8.85052e-12	1.08212e-10			Acads	0.763436	1.5245	15.3715	8.83109e-05	0.00107384		Rps6	0.567649	8.53929	15.2412	0.00462894	0.0507		Rarres1	-0.885848	3.29802	32.6254	5.76e-05	0.000632132
Dtl	1.27683	1.01911	46.5475	8.94229e-12	1.09254e-10			Igsf6	0.860142	1.32126	15.343	8.96531e-05	0.00108936		Rassf1	0.668606	4.0532	15.2173	0.00464877	0.0508797		Clvs2	1.03877	3.60586	32.5963	5.78e-05	0.000634472
Ccr2	2.56242	-0.232489	46.5036	9.14526e-12	1.11651e-10			Rest	0.516022	3.51153	15.3347	9.0049e-05	0.00109337		Pkdcc	0.681508	2.70909	15.2094	0.00465535	0.0509143		Fastkd1	-0.611018	3.77514	32.5698	5.8e-05	0.000636196
Mt3	0.461655	6.40537	46.4251	9.519e-12	1.16129e-10			Adamts7	1.26292	-0.439518	15.3082	9.13173e-05	0.00110795		Cited4	1.78765	0.483251	15.1926	0.00466942	0.0510306		Tcf7	0.766569	2.94461	32.5688	5.81e-05	0.000636196
Gabra1	-0.41746	8.37107	46.408	9.6024e-12	1.17061e-10			Gabrg2	-0.308154	6.95006	15.3059	9.14327e-05	0.00110854		Camk2g	-0.625182	7.65095	15.1786	0.00468121	0.0511218		Hmgcr	-0.446856	7.04768	32.5447	5.83e-05	0.000638066
Plp2	1.17444	1.69941	46.2621	1.03446e-11	1.26016e-10			Pygm	-0.536789	3.34489	15.3019	9.16223e-05	0.00111002		Il18	-0.714483	6.61361	15.1709	0.00468765	0.0511545		Trip10	0.632709	3.83155	32.5189	5.85e-05	0.000640109
Fat3	-0.349842	8.20027	46.121	1.11168e-11	1.35324e-10			Bmp7	0.668283	1.74374	15.2894	9.22327e-05	0.0011166		Fen1	0.763201	2.42367	15.1641	0.00469335	0.0511792		Tmem60	-0.694583	4.55993	32.5068	5.86e-05	0.000640826
Nefh	-0.319019	5.86408	46.0941	1.12706e-11	1.37096e-10			Gm44321	0.674459	1.31714	15.2824	9.25763e-05	0.00111994		Abca13	2.26671	-0.297097	15.1229	0.00472833	0.0515229		Phlda3	0.558971	5.04758	32.4796	5.88e-05	0.000643017
Myo18a	0.375632	6.67664	45.6866	1.38768e-11	1.68673e-10			Ralb	0.508778	2.88682	15.2808	9.26525e-05	0.00112004		Zdhhc18	0.788899	6.39407	15.1154	0.00473468	0.0515263		Eif3c	0.505162	7.54943	32.4523	5.91e-05	0.000645223
Gm20559	1.07482	1.63041	45.6486	1.4149e-11	1.71857e-10			Plscr1	1.15838	-0.297401	15.2659	9.33879e-05	0.0011281		Serpine1	3.58457	-0.916646	15.1117	0.00473784	0.0515263		Ndufs4	-0.489402	7.08261	32.3966	5.96e-05	0.000650262
Snhg15	1.21257	0.660344	45.5664	1.4755e-11	1.79087e-10			Mal2	-0.295791	6.64686	15.2382	9.4769e-05	0.00114395		Avpi1	0.806392	4.25308	15.1103	0.00473904	0.0515263		Bbox1	-0.842706	2.296	32.3864	5.97e-05	0.000650796
Prkd3	0.563203	4.6417	45.5643	1.47707e-11	1.79146e-10			Ankub1	-0.788932	2.18035	15.195	9.69575e-05	0.00116951		Wisp1	1.75952	0.38044	15.1058	0.00474284	0.0515298		Dysf	1.26324	1.03912	32.3797	5.98e-05	0.000650993
Wasf2	0.593508	3.63273	45.5024	1.52454e-11	1.84769e-10			Sdc1	1.08505	0.132061	15.1834	9.75589e-05	0.0011759		Pxmp2	-0.546207	5.57409	15.0987	0.00474895	0.0515586		Grin2c	-0.51483	7.95382	32.3545	6e-05	0.000652732
Col18a1	1.01581	2.6498	45.4807	1.54148e-11	1.86685e-10			Tpm4	0.478422	4.20715	15.1785	9.78127e-05	0.0011781		Pank2	-0.508738	6.50122	15.0665	0.00477662	0.0518211		Rpp14	-0.466379	6.42917	32.3527	6e-05	0.000652732
Notch3	0.732208	3.00904	45.4311	1.58106e-11	1.91339e-10			Me3	-0.31893	5.89042	15.1499	9.93053e-05	0.00119521		Rrp15	0.655413	4.21371	15.0417	0.00479809	0.051996		Birc7	1.7132	0.664051	32.3474	6e-05	0.000652786
Slc16a1	0.631294	5.86204	45.4033	1.60363e-11	1.93929e-10			Slc25a27	-0.334043	4.74075	15.1231	0.000100722	0.00121138		Ppp1r12c	1.02604	6.67891	15.0398	0.00479973	0.051996		Cdk5r1	-0.512095	5.84679	32.3388	6.01e-05	0.000653167
Pald1	0.731501	3.11286	45.3146	1.67794e-11	2.02769e-10			Tspan18	0.691517	1.81595	15.1157	0.000101117	0.00121524		Tgfb2	0.84417	5.83584	15.0177	0.00481892	0.052136		Rnf11	-0.49042	7.85044	32.2688	6.08e-05	0.000659729
Pcyox1	0.298546	6.42027	45.2756	1.71165e-11	2.06692e-10			Myh9	0.39677	6.69098	15.0877	0.000102629	0.00123195		Samd9l	1.33291	0.604757	15.0168	0.00481967	0.052136		Rpf1	0.657272	4.33936	32.2396	6.1e-05	0.000662138
Serpinb6a	0.451045	4.44716	45.2192	1.76169e-11	2.1258e-10			Frzb	-0.612996	2.71988	15.0872	0.000102656	0.00123195		Ecel1	1.96417	0.993109	14.9942	0.0048395	0.0522951		Pcbp4	0.691169	6.77075	32.2355	6.11e-05	0.000662138
Kif11	1.06561	1.55536	45.1827	1.79482e-11	2.16421e-10			Scamp2	0.678657	3.4478	15.0854	0.000102754	0.00123223		Plin4	1.31433	0.76053	14.992	0.00484142	0.0522951		Cyc1	-0.422828	7.72182	32.2212	6.12e-05	0.000663111
Pdia4	0.619057	5.93753	45.1688	1.80766e-11	2.1781e-10			Pvt1	0.449759	3.32949	15.0818	0.000102951	0.00123369		Sparcl1	-0.555638	12.6229	14.9764	0.00485512	0.052405		Gga2	0.552857	4.22632	32.1562	6.18e-05	0.000669281
Tspan15	0.546214	3.66525	45.099	1.87321e-11	2.25545e-10			Itprid2	0.415355	4.62472	15.0379	0.000105376	0.00126183		Dcbld2	0.657976	3.92128	14.9682	0.00486234	0.0524448		Cript	-0.463283	6.29306	32.1464	6.19e-05	0.000669797
Clspn	1.20589	1.1254	45.0015	1.96883e-11	2.36887e-10			Gm19327	0.949836	0.268065	15.0181	0.000106487	0.00127421		Parp12	0.659007	4.27443	14.9615	0.00486819	0.0524699		Atp5h	-0.41582	8.57002	32.1329	6.21e-05	0.000670707
Rnd1	0.834074	2.60754	44.9714	1.99931e-11	2.4038e-10			Ak9	0.930162	0.193526	14.9458	0.000110644	0.001323		Olfr288	-1.34469	-0.185506	14.939	0.00488814	0.0526467		AI464131	-0.400401	8.12898	32.1209	6.22e-05	0.000671462
Brip1	1.84329	0.0771587	44.9693	2.00145e-11	2.40464e-10			Rhbdf2	1.08212	-0.212902	14.9199	0.000112171	0.00134029		Slmo1	-0.670425	5.4401	14.9332	0.00489334	0.0526645		Nme5	0.637139	4.04982	32.0913	6.25e-05	0.000673558
Gsg1l	-0.849605	2.42928	44.9448	2.02664e-11	2.43314e-10			9330182L06Rik	-0.353536	6.87221	14.9153	0.000112447	0.00134261		Pyroxd1	0.725752	3.48904	14.9249	0.0049007	0.0527009		Soga2	0.626095	4.94865	32.0912	6.25e-05	0.000673558
1700017B05Rik	0.819695	2.63141	44.9309	2.04107e-11	2.44869e-10			Nhsl1	0.456164	4.00971	14.9008	0.000113312	0.00135197		Cd164l2	-0.995384	1.74314	14.9214	0.00490382	0.0527009		Impa1	-0.433333	7.04956	32.0716	6.26e-05	0.000675101
Dpysl3	0.358702	6.01571	44.9183	2.05427e-11	2.46097e-10			Slc39a8	0.630098	1.60632	14.8908	0.000113918	0.00135821		Cox6b2	1.35362	3.56921	14.9137	0.00491063	0.0527361		Ppil6	-0.586904	3.90755	32.055	6.28e-05	0.000676339
Rap1gap2	-0.32749	6.82894	44.9194	2.05312e-11	2.46097e-10			Necap2	0.642754	3.22051	14.8881	0.000114078	0.00135914		Yars	0.777805	6.94374	14.8744	0.00494592	0.0530767		Snx7	0.700308	3.58955	32.0132	6.32e-05	0.000680223
Topbp1	0.443016	4.89993	44.9142	2.05859e-11	2.46437e-10			Tmed10	0.28353	5.85636	14.8374	0.000117188	0.00139518		Zfp712	-1.17022	0.588582	14.8363	0.00498037	0.0534079		Fmn1	1.18321	1.33999	31.993	6.34e-05	0.000681851
Gfra1	0.367826	5.70346	44.8801	2.09475e-11	2.50586e-10			Prkar2b	-0.351067	5.84334	14.8186	0.000118361	0.00140814		Fcgr4	5.50175	-2.03875	18.9571	0.00499054	0.053433		Cda	1.44195	0.849069	31.9512	6.38e-05	0.000685766
Kif20b	1.221	0.733735	44.8676	2.10823e-11	2.52017e-10			Ttf2	0.734107	1.29148	14.7909	0.000120114	0.00142796		Cd38	-0.985167	6.6466	14.8241	0.00499146	0.053433		3110057O12Rik	-0.621048	3.43927	31.9447	6.39e-05	0.000685962
R3hdm1	-0.295576	8.02706	44.8248	2.15474e-11	2.57392e-10			Mid1	0.581351	2.27045	14.7745	0.000121165	0.00143942		Cox20	-0.515328	4.6956	14.8219	0.0049935	0.053433		Ttc12	0.749535	3.54027	31.892	6.44e-05	0.000690925
Csad	0.686542	2.9499	44.776	2.20912e-11	2.63698e-10			Cd83	0.659554	1.96961	14.7605	0.000122065	0.00144907		Mterfd3	-0.713526	3.34533	14.8099	0.00500441	0.053496		Rap2c	-0.514495	6.24434	31.8887	6.44e-05	0.000690925
Tmem123	0.553411	4.03884	44.7656	2.2209e-11	2.64914e-10			Cbr3	0.625182	1.74152	14.7487	0.00012283	0.00145711		C1qtnf1	1.21046	1.99861	14.8059	0.00500814	0.053496		Mgst1	0.687276	6.50216	31.8553	6.48e-05	0.000694007
Ahr	0.560495	3.80925	44.7304	2.26115e-11	2.69521e-10			1700029J07Rik	0.583018	2.15384	14.7039	0.000125789	0.00149114		Fam180a	-1.17999	1.24593	14.8036	0.00501019	0.053496		Eprs	0.613101	7.11724	31.8272	6.51e-05	0.000696456
Ntm	-0.327502	6.29288	44.7172	2.27644e-11	2.71149e-10			Dlg3	-0.291011	6.60432	14.6751	0.000127725	0.00151191		Incenp	0.807867	2.97959	14.7741	0.00503728	0.0537467		Itga7	0.490825	5.47082	31.82	6.51e-05	0.000696456
Ston1	0.95704	1.65871	44.6751	2.32592e-11	2.76844e-10			Ly6e	0.300033	6.19631	14.676	0.000127665	0.00151191		Nop9	0.978639	5.98472	14.7461	0.0050632	0.0539458		Fignl1	1.14749	1.36988	31.8163	6.52e-05	0.000696456
Gab2	0.511343	4.67417	44.572	2.4517e-11	2.91607e-10			Frmd8	0.713675	3.67272	14.6591	0.000128814	0.00152371		Gpr146	-0.52575	5.41438	14.7441	0.00506508	0.0539458		Scamp1	-0.54387	7.14908	31.814	6.52e-05	0.000696456
Mtmr11	0.809594	2.20807	44.5643	2.46143e-11	2.92554e-10			Rgl1	0.285427	6.00759	14.6294	0.000130856	0.00154676		Taf1d	1.46453	2.66278	14.7422	0.00506683	0.0539458		Zfp606	-0.55946	5.27316	31.7613	6.57e-05	0.000701667
Ctnnd1	0.31163	6.18988	44.5557	2.47222e-11	2.93627e-10			E330009J07Rik	-0.344453	6.9019	14.613	0.000131998	0.00155914		Fbln5	0.825033	2.32952	14.7367	0.00507192	0.0539564		Sec11c	-0.598252	5.55701	31.7091	6.63e-05	0.000706867
Ifi207	1.98844	-0.504464	44.4343	2.63037e-11	3.12188e-10			Sprn	-0.224931	6.60473	14.5723	0.000134881	0.00159206		Cdk5rap2	0.961876	6.03584	14.7333	0.00507509	0.0539564		Rgs22	1.15268	1.34558	31.6885	6.65e-05	0.000708624
Armc3	1.57018	0.0380272	44.396	2.68236e-11	3.18131e-10			Gm47428	0.574327	2.23599	14.553	0.00013627	0.00160731		Arhgef10	0.548344	5.26979	14.7263	0.0050816	0.053987		Pygo1	-0.516755	5.2781	31.6797	6.66e-05	0.00070908
Sept5	-0.295728	7.30234	44.3588	2.73379e-11	3.23999e-10			Ninj1	0.695109	1.64835	14.5358	0.00013752	0.00162089		Hmga1-rs1	1.14992	4.7563	14.7172	0.00509014	0.0540347		Itprip	1.54924	0.774405	31.6515	6.69e-05	0.000711691
Slc20a1	0.322412	6.42928	44.3264	2.77942e-11	3.29172e-10			Nacc2	0.349515	6.14264	14.5302	0.000137928	0.00162453		Sertad2	-0.564648	5.45123	14.7125	0.00509449	0.0540347		Ndufaf4	-0.531709	5.80539	31.6149	6.72e-05	0.000715244
Fam171b	-0.314653	7.85386	44.2866	2.83658e-11	3.35703e-10			Krt10	-0.712892	1.91398	14.5257	0.000138259	0.00162728		Ptgs1	-0.817581	3.45636	14.7098	0.00509699	0.0540347		Gldc	-0.444112	6.88599	31.5866	6.75e-05	0.000717887
BE692007	3.27102	-0.961332	44.2805	2.84531e-11	3.36496e-10			Dusp14	-0.485927	4.52332	14.4872	0.000141119	0.00165976		Bmp2	2.25328	0.143079	14.703	0.00510344	0.0540645		Crym	-0.777644	6.09369	31.5677	6.77e-05	0.000719483
Sult4a1	-0.297332	7.22926	44.2706	2.85978e-11	3.37966e-10			Ctnna1	0.279411	5.98429	14.4754	0.000141999	0.00166891		Aunip	2.84679	-1.17676	14.6876	0.00511788	0.0541788		Prr24	-0.729821	3.14937	31.5529	6.79e-05	0.000720639
Phactr3	-0.333793	6.23687	44.251	2.88861e-11	3.41131e-10			Rinl	0.769962	0.772196	14.4619	0.000143025	0.00167978		Mcm9	-0.540673	4.19312	14.6716	0.00513292	0.0542993		Frmd8	0.611595	5.86813	31.5474	6.79e-05	0.000720739
Mapk8	-0.305729	6.86595	44.2405	2.90408e-11	3.42715e-10			Lzts3	-0.29127	6.9168	14.4566	0.000143427	0.0016833		Mars	0.974542	5.60764	14.6613	0.00514269	0.054364		Nxpe4	-0.528981	5.11491	31.5348	6.81e-05	0.000721243
Psme1	0.524367	4.25126	44.2362	2.91046e-11	3.43224e-10			Kctd8	-0.640338	2.97851	14.4546	0.000143581	0.00168392		Ddr1	1.10305	7.84313	14.6264	0.00517586	0.0546509		Camk2g	-0.402577	7.94123	31.5316	6.81e-05	0.000721243
Srgap1	0.530138	3.53489	44.2339	2.91394e-11	3.43391e-10			Pih1d2	0.878037	0.502954	14.4409	0.00014463	0.00169501		Trpm3	-0.578516	4.95729	14.625	0.00517718	0.0546509		Yars	0.427828	6.72057	31.5292	6.81e-05	0.000721243
Slc5a3	0.562073	6.62579	44.2228	2.93047e-11	3.45094e-10			Ctsa	0.346195	5.85656	14.4307	0.000145416	0.00170301		Camk2n1	-0.637669	9.0112	14.6092	0.00519224	0.054771		Mafg	0.457171	5.84765	31.5246	6.82e-05	0.000721249
Adssl1	0.90653	1.63295	44.2179	2.9378e-11	3.45711e-10			Dio2	-0.310633	5.931	14.3927	0.000148375	0.00173644		Hfe	0.733183	3.14416	14.6016	0.00519952	0.0548089		Rbm15b	0.581244	4.8526	31.4974	6.85e-05	0.0007238
Cd300a	1.72098	0.289099	44.2115	2.94742e-11	3.46599e-10			Ttyh1	-0.302315	7.28866	14.3822	0.000149209	0.00174497		Aph1b	-0.822695	4.28572	14.5752	0.00522491	0.0550374		Rdh13	-0.547569	4.26564	31.4431	6.91e-05	0.000729445
S100a3	1.92735	-0.309832	44.1918	2.97733e-11	3.49868e-10			Pfn1	0.35975	5.54955	14.3794	0.000149432	0.00174633		Btbd3	-0.990555	6.37138	14.565	0.00523481	0.0551027		Nt5c3	-0.583068	4.7304	31.4259	6.92e-05	0.000730887
Necab1	-0.37958	6.75825	44.0652	3.17612e-11	3.72964e-10			Gm48678	0.498831	3.61505	14.3229	0.000153978	0.00179818		Frrs1l	-0.70778	5.79206	14.5132	0.00528519	0.055548		Rc3h2	-0.500034	5.65673	31.3826	6.97e-05	0.000735016
Pabpc1	0.516077	5.63016	44.0009	3.28225e-11	3.85154e-10			Kif20a	-0.807735	0.627882	14.3041	0.000155522	0.00181494		Ap4s1	-0.777146	5.80115	14.5105	0.00528784	0.055548		Tnfrsf19	-0.457583	9.03111	31.3808	6.97e-05	0.000735016
Rrm1	0.553647	3.87486	43.9414	3.38351e-11	3.96756e-10			Gramd1c	0.68076	1.26968	14.2972	0.000156095	0.00182033		Nr1h4	2.71653	-0.780726	14.51	0.00528833	0.055548		Armc1	-0.459098	6.80926	31.3754	6.98e-05	0.000735122
Ankrd28	0.327643	5.75568	43.8218	3.59682e-11	4.21472e-10			Fn1	0.561836	4.31247	14.295	0.000156278	0.00182119		1500015O10Rik	-1.03045	3.23416	14.502	0.00529624	0.0555918		Tnn	3.39168	-1.04935	31.3553	7e-05	0.000736916
Gmip	0.780679	2.48606	43.8144	3.61047e-11	4.22774e-10			Ccdc9b	0.481026	2.61973	14.2827	0.000157304	0.00183185		Agmo	-0.884767	3.8158	14.4919	0.00530615	0.0556415		Tmem80	-0.579772	4.5355	31.3462	7.01e-05	0.000737447
Knl1	1.15764	1.055	43.7448	3.74114e-11	4.37767e-10			Hopx	0.554917	2.75564	14.2542	0.000159701	0.00185845		Defb1	3.70188	-2.05741	14.4893	0.00530867	0.0556415		Socs4	-0.600365	5.09597	31.3358	7.02e-05	0.000738129
Slc25a34	-1.03633	1.25749	43.7182	3.79236e-11	4.43447e-10			Hist1h2bb	-1.07921	-0.383956	14.2525	0.000159844	0.00185881		Mov10	1.67366	2.04928	14.4857	0.0053122	0.0556415		Bambi	0.954512	2.78298	31.2865	7.08e-05	0.00074333
Sgtb	-0.285687	6.54758	43.6808	3.86552e-11	4.51684e-10			Il16	0.609729	1.99468	14.2498	0.00016008	0.00185893		Ap1s3	-0.704483	2.7184	14.4802	0.00531767	0.0556587		Ntng1	0.93907	2.23611	31.2103	7.16e-05	0.000751252
Ehd4	0.954541	2.57253	43.4976	4.2448e-11	4.95654e-10			Pld1	0.436023	3.92886	14.2505	0.000160021	0.00185893		Atxn2l	0.703806	5.15523	14.4765	0.00532133	0.0556587		Gbas	-0.392207	7.43456	31.2069	7.17e-05	0.000751252
Fam155a	-0.288334	6.32552	43.494	4.25265e-11	4.96222e-10			Tes	0.857721	0.670127	14.2429	0.000160668	0.00186445		Ripply3	1.4243	-0.152404	14.4595	0.00533811	0.0557949		Hsp90ab1	0.376334	10.0741	31.2054	7.17e-05	0.000751252
Rorb	-0.481945	4.91444	43.4217	4.41271e-11	5.14537e-10			Man2b2	0.572246	3.89524	14.2335	0.000161472	0.00187246		Thrsp	-0.58283	7.33991	14.4243	0.00537323	0.0560865		Hddc2	-0.474109	5.89821	31.1913	7.18e-05	0.000752394
Gng12	0.401323	5.4972	43.4113	4.43621e-11	5.16915e-10			Gatm	0.304101	5.93475	14.1954	0.000164773	0.0019094		Rela	0.912007	5.92643	14.4234	0.00537412	0.0560865		Taok3	0.437146	5.6695	31.1152	7.27e-05	0.000760809
Ybx1	0.327696	6.32383	43.2084	4.92079e-11	5.72977e-10			Usp24	0.242408	6.73827	14.1837	0.000165799	0.00191994		Ftl1	0.918558	7.82966	14.4202	0.00537733	0.0560865		Zfp938	-0.569489	3.86126	31.1093	7.28e-05	0.000760809
Phldb1	0.525455	5.35698	43.1508	5.06794e-11	5.89698e-10			Shc4	0.503142	2.38268	14.1784	0.000166268	0.00192402		Kcne2	-1.3141	1.60331	14.4011	0.00539644	0.0562464		Rpl17	0.460513	8.03862	31.1061	7.28e-05	0.000760809
Hspa9	0.304846	7.3025	43.091	5.22518e-11	6.07568e-10			Myl4	-0.730334	3.43553	14.1565	0.000168212	0.00194516		Neto2	0.82067	4.67936	14.3771	0.00542068	0.056428		Scx	2.7699	-1.05452	31.0983	7.29e-05	0.000760809
Ccdc122	1.15543	1.05706	43.0755	5.26676e-11	6.11975e-10			A830018L16Rik	-0.23731	6.30426	14.1351	0.000170142	0.0019661		Depdc7	1.70667	1.58936	14.3763	0.00542146	0.056428		Plekha7	0.858073	2.67638	31.0983	7.29e-05	0.000760809
Plcb1	-0.315077	8.36632	43.0691	5.2841e-11	6.13562e-10			Ghdc	0.599507	1.79572	14.1067	0.000172724	0.00199451		1700112E06Rik	1.1744	0.0815651	14.3711	0.00542666	0.0564425		Ggt5	2.49108	-0.663016	31.0921	7.3e-05	0.000761016
Pcna	0.492014	4.54988	43.0629	5.3008e-11	6.15071e-10			Ctsb	0.542254	8.21767	14.1054	0.000172843	0.00199451		Pik3cb	0.590748	4.40198	14.3459	0.00545231	0.0566629		Shisa5	0.467191	5.21779	30.979	7.43e-05	0.000774172
Mavs	0.81275	2.63547	43.0597	5.30959e-11	6.15661e-10			Arl4d	-0.538212	2.99599	14.1009	0.000173259	0.00199792		Ptgds	-1.54211	9.2553	14.3345	0.00546393	0.0566629		Slc35f1	0.510528	6.13309	30.9566	7.45e-05	0.000776367
Aspm	1.34522	1.27575	43.0507	5.33399e-11	6.18059e-10			Lims1	0.307807	5.18883	14.0633	0.000176757	0.00203684		Ticrr	1.68609	-0.6942	14.3336	0.00546483	0.0566629		Lrrc42	-0.462043	5.53343	30.9328	7.48e-05	0.000778747
4933413C19Rik	1.39198	0.546096	43.0221	5.41247e-11	6.26715e-10			Magee1	-0.282119	5.71804	14.0577	0.000177282	0.00204147		Ell	0.563279	3.83425	14.3321	0.00546632	0.0566629		Plk2	0.611706	5.62303	30.9262	7.49e-05	0.000779016
Mllt11	-0.289789	7.03113	42.9971	5.48224e-11	6.34351e-10			Twsg1	0.335017	4.83321	14.0517	0.000177849	0.00204657		Gfra1	-0.544894	4.75875	14.3316	0.0054669	0.0566629		Gnai1	-0.521624	5.6003	30.9151	7.5e-05	0.00077984
Sun2	0.502717	4.05697	42.9615	5.58277e-11	6.45534e-10			Gm22009	0.663038	3.86232	14.0392	0.000179039	0.00205882		Krt24	3.79602	-1.86438	14.3216	0.00547715	0.0567295		Foxc1	1.4361	0.849842	30.8998	7.52e-05	0.000781185
Tapbpl	0.854477	1.58011	42.9373	5.65223e-11	6.53111e-10			Enpp1	-0.548055	2.61062	14.0334	0.000179588	0.0020637		Clybl	-0.557688	6.21904	14.3127	0.0054862	0.0567837		Il15	-0.883529	2.3855	30.8796	7.55e-05	0.000783139
Noct	0.47696	5.74468	42.9358	5.65664e-11	6.53168e-10			Crot	0.424617	4.2752	13.9948	0.000183322	0.00210514		Scand1	2.54206	1.6252	14.3051	0.00549401	0.0568249		Mki67	0.636411	3.52603	30.8419	7.59e-05	0.00078728
Rpl7	0.315995	7.53565	42.9083	5.73653e-11	6.61932e-10			Tubb2b	0.428168	5.6822	13.9781	0.000184953	0.0021224		Trp53bp2	-0.794076	6.17149	14.3011	0.00549813	0.056828		Slc22a14	6.42368	-1.54695	35.0896	7.61e-05	0.000789157
Inppl1	0.532358	4.5086	42.8934	5.78063e-11	6.66558e-10			Znrf2	0.418373	4.36618	13.9744	0.000185313	0.00212505		Dnah7a	1.81062	-0.0256163	14.2597	0.00554092	0.0572305		Kif4	0.972575	1.93144	30.79	7.65e-05	0.000792681
Ldlrap1	0.952474	1.68139	42.8726	5.84228e-11	6.72732e-10			Epb41l5	0.398308	3.32483	13.9709	0.000185664	0.0021276		Tep1	1.02058	1.32632	14.2515	0.00554954	0.0572451		Slc16a6	0.736714	3.16216	30.764	7.69e-05	0.000795405
Myzap	1.49366	0.471257	42.8731	5.84092e-11	6.72732e-10			Acat3	0.568462	2.15305	13.9665	0.000186093	0.00213103		Rgs10	0.619778	3.43146	14.251	0.00555004	0.0572451		Tcta	-0.478338	5.74556	30.7327	7.72e-05	0.000798811
Il1b	3.34443	-1.01081	42.7997	6.06412e-11	6.97794e-10			Kcne1l	0.7945	0.688458	13.9623	0.000186513	0.00213437		Aifm3	-0.632694	6.81129	14.2093	0.00559362	0.0576227		Rpl28	0.47898	8.2488	30.7183	7.74e-05	0.000800079
Igf2bp2	1.81933	-0.182865	42.7932	6.08419e-11	6.99619e-10			Slc16a1	0.375328	5.47981	13.9608	0.000186667	0.00213465		Coro1c	0.804759	5.86382	14.2085	0.0055945	0.0576227		Mcm3	0.647596	3.63506	30.7128	7.75e-05	0.000800196
Srgn	0.811812	2.69262	42.7306	6.28223e-11	7.21892e-10			Ccdc103	1.0151	0.735734	13.9551	0.000187227	0.00213957		As3mt	-0.577144	5.04281	14.2049	0.00559828	0.0576227		Stc1	1.51595	0.464965	30.7087	7.75e-05	0.000800196
Fgf12	-0.367175	6.36348	42.6388	6.58403e-11	7.55527e-10			Foxp2	-0.323216	6.14778	13.9312	0.000189628	0.00216551		H2-DMa	0.898951	3.08547	14.2002	0.00560327	0.0576341		Errfi1	0.554634	4.9783	30.6927	7.77e-05	0.000801667
Arsb	0.350365	5.76514	42.6392	6.5826e-11	7.55527e-10			Tm4sf1	0.848854	2.58818	13.9277	0.000189978	0.00216755		Hddc2	-0.642839	6.28024	14.1864	0.00561785	0.0577442		Pinx1	0.701659	3.78163	30.6297	7.85e-05	0.000809185
Leprot	0.505242	3.73918	42.6157	6.66208e-11	7.63956e-10			Pgpep1	0.52501	2.51298	13.9268	0.000190069	0.00216755		Gm7694	0.543063	3.9994	14.1818	0.00562263	0.0577533		Iqcg	0.738037	3.59436	30.6246	7.86e-05	0.000809279
Fam81a	-0.300474	6.77838	42.5586	6.85948e-11	7.86049e-10			Baiap2	-0.345487	7.30553	13.9167	0.000191098	0.00217778		C1qtnf4	1.84599	1.68338	14.1704	0.00563473	0.0577989		Mx2	1.45426	1.24327	30.6184	7.86e-05	0.000809516
Smad9	0.506909	3.55738	42.5432	6.91399e-11	7.91749e-10			Dync1i1	-0.267516	5.85864	13.9122	0.000191552	0.00218144		Focad	0.589136	4.20817	14.1703	0.00563484	0.0577989		Trappc2	-0.489474	6.50627	30.5624	7.94e-05	0.000816013
Ercc6l	2.37679	-0.73951	42.5274	6.96993e-11	7.97606e-10			Antxr2	0.724735	0.930354	13.9032	0.000192471	0.0021904		Ftsj3	0.631816	5.52349	14.1561	0.00565001	0.0578716		Rars2	0.584264	4.41415	30.5596	7.94e-05	0.000816013
Tmem140	0.951952	1.77015	42.4831	7.12942e-11	8.15295e-10			Szrd1	0.552887	3.98833	13.884	0.000194448	0.00221137		Got1l1	1.66841	-0.578401	14.1542	0.00565198	0.0578716		Adm	2.09537	-0.154645	30.5535	7.95e-05	0.000816179
Pcx	0.47846	4.94892	42.4791	7.14406e-11	8.16408e-10			Lrp11	-0.215093	6.42075	13.8776	0.00019511	0.00221737		Cmbl	-0.758877	4.50314	14.1501	0.00565631	0.0578716		Nde1	-0.382873	7.59735	30.5497	7.95e-05	0.000816179
Cyp4f13	0.982088	1.42533	42.4148	7.38299e-11	8.43133e-10			Il17rc	1.25607	-0.704672	13.8763	0.000195244	0.00221737		Ggta1	1.28991	2.24805	14.149	0.0056575	0.0578716		Tspan3	-0.518747	9.76141	30.545	7.96e-05	0.000816224
Acadvl	0.499058	4.7436	42.3281	7.71755e-11	8.80733e-10			Klf3	0.322008	4.82922	13.851	0.000197887	0.00224585		Sel1l3	0.509983	5.51378	14.1386	0.00566861	0.0579453		Pcdh20	-0.822984	3.49647	30.5272	7.98e-05	0.000817985
Hba-a1	-0.633347	5.42785	42.3214	7.74419e-11	8.83167e-10			Bhlhe41	0.378592	4.54671	13.8462	0.000198402	0.00225015		Tead2	0.570208	4.46391	14.1245	0.00568371	0.0580598		Esrrg	0.756333	3.73168	30.5053	8.01e-05	0.000820284
Ppib	0.331775	5.83788	42.3089	7.7937e-11	8.88204e-10			Gm7049	0.527848	2.1507	13.8446	0.000198562	0.00225041		Dach1	-1.07513	2.16006	14.1133	0.00569582	0.0581261		Epm2aip1	-0.486305	5.54583	30.4983	8.02e-05	0.000820482
Rtp1	1.8672	-0.122773	42.3062	7.80448e-11	8.88823e-10			Tmem121b	-0.364821	5.56733	13.8244	0.000200709	0.00227318		Cxcr2	-1.14012	1.88266	14.1112	0.00569803	0.0581261		Tmem184b	0.510514	5.87015	30.4952	8.02e-05	0.000820482
Fam135b	-0.343928	5.89057	42.2227	8.14487e-11	9.26954e-10			Pdzrn3	0.461126	4.06723	13.8017	0.000203157	0.00229934		Arhgap26	-0.503708	5.20862	14.0848	0.00572651	0.0583766		Cap1	0.379416	7.72051	30.4523	8.08e-05	0.000825557
Cnksr3	0.911918	1.49664	42.2049	8.21918e-11	9.3477e-10			Capsl	1.04307	0.020581	13.7922	0.000204178	0.00230931		Mmachc	-0.534287	4.47901	14.0746	0.0057376	0.0584496		Mettl3	0.502514	4.85377	30.443	8.09e-05	0.000826221
Rdh10	0.576568	3.32711	42.0754	8.78219e-11	9.98118e-10			Lrp5	0.566987	2.51895	13.7754	0.000206017	0.00232852		Txn1	0.666712	7.17823	14.0683	0.00574442	0.058479		Stk40	0.575914	6.26718	30.4197	8.12e-05	0.000828727
Bend6	-0.398245	6.01702	41.9545	9.34244e-11	1.06107e-09			Stard13	0.550887	4.09029	13.7216	0.000212002	0.00239452		Mgat5	0.533292	4.51129	14.0592	0.00575436	0.0584846		Fgd4	-0.540884	5.45668	30.3789	8.17e-05	0.000833587
Ssh2	0.364556	6.32355	41.9102	9.55613e-11	1.08459e-09			Plcb3	0.507764	3.41121	13.7186	0.000212342	0.00239672		Tpmt	-0.749813	4.62494	14.0575	0.00575617	0.0584846		Fgfrl1	0.459235	6.66012	30.3649	8.19e-05	0.000834894
Igsf6	1.10852	1.29482	41.8129	1.00441e-10	1.1392e-09			Rubcnl	0.961572	0.358581	13.6984	0.000214641	0.00242102		Ptprd	-0.587822	4.68676	14.0548	0.00575914	0.0584846		Chmp5	-0.434485	7.27547	30.3285	8.24e-05	0.000838519
Sphkap	-0.287052	8.23962	41.776	1.02354e-10	1.16011e-09			Sfrp4	0.815776	0.865864	13.6955	0.000214969	0.00242306		Ewsr1	0.525812	6.69821	14.0493	0.00576514	0.0584846		Tcp11l2	-0.471113	5.66985	30.3268	8.24e-05	0.000838519
Fgfr1	0.396315	6.40147	41.7642	1.02974e-10	1.16634e-09			Pcdh15	0.345529	5.19183	13.6802	0.000216732	0.00244127		Tut1	0.687597	3.57687	14.0492	0.00576529	0.0584846		Smpdl3b	1.10918	1.34696	30.3208	8.25e-05	0.000838519
Trex1	0.913882	1.92041	41.7542	1.03498e-10	1.17147e-09			Kctd13	-0.336786	4.95199	13.6789	0.000216882	0.00244129		Cd70	2.73642	-0.668944	14.0462	0.00576858	0.0584846		Tmem147	-0.475094	6.38935	30.3208	8.25e-05	0.000838519
Sh3glb1	0.311501	6.57327	41.7404	1.04231e-10	1.17897e-09			Nr4a1	-0.725999	5.26262	13.6734	0.000217509	0.00244668		Tnfsf13	0.79022	1.93825	14.0374	0.00577815	0.0585417		Chad	-1.72618	0.859814	30.3062	8.27e-05	0.000839906
Rps6	0.275746	7.61573	41.7361	1.04464e-10	1.1808e-09			Nrros	0.57413	1.73296	13.6711	0.000217781	0.00244808		Kpna2	0.671804	5.38643	14.0265	0.00579012	0.0585986		Nudt19	-0.425373	6.95029	30.2805	8.3e-05	0.000842256
Ttk	1.55632	-0.14615	41.68	1.07505e-10	1.21435e-09			Racgap1	-0.422836	2.98084	13.6654	0.00021844	0.00245381		Tax1bp3	1.00041	6.67612	14.0251	0.00579165	0.0585986		Hs6st1	0.429429	6.13957	30.2803	8.3e-05	0.000842256
Lzts3	-0.308454	6.56405	41.6543	1.08924e-10	1.22954e-09			Lzts1	-0.218155	6.50151	13.6602	0.000219054	0.00245903		Mpp6	0.809391	7.65446	14.017	0.00580053	0.0586485		Eefsec	0.669076	3.69079	30.2622	8.33e-05	0.000844128
Slc2a4	1.21601	1.38464	41.5983	1.12092e-10	1.26444e-09			Tns3	0.437236	5.59402	13.6588	0.000219216	0.00245918		Rnf126	0.67369	4.20695	14.011	0.00580715	0.0586755		Cox11	-0.733579	3.70093	30.2242	8.38e-05	0.000848716
Enpp4	0.407282	4.44462	41.5219	1.1656e-10	1.31395e-09			Cebpa	1.13279	0.519003	13.6187	0.000223947	0.00251054		Tmem229a	-1.08259	8.64563	13.9973	0.00582234	0.058789		Prpsap2	-0.4992	5.67426	30.2035	8.4e-05	0.000850977
Mfsd1	0.459997	4.17367	41.4837	1.18858e-10	1.33894e-09			Aen	0.501034	4.06383	13.6155	0.000224329	0.00251313		Rdh5	0.90512	4.5544	13.9656	0.0058575	0.0591039		Ftsj3	0.545399	5.33114	30.1962	8.41e-05	0.000851397
Rab3a	-0.293406	7.55652	41.4803	1.19062e-10	1.34033e-09			Nudt3	-0.228483	6.65327	13.6063	0.000225429	0.00252374		Fgd6	-0.604177	5.89202	13.9568	0.00586735	0.0591631		Trmt2b	-0.468195	4.95095	30.1866	8.43e-05	0.00085213
Myof	0.640537	3.95777	41.4759	1.19336e-10	1.3425e-09			Hacl1	0.599574	1.94394	13.6011	0.000226056	0.00252745		Chtf18	1.62441	0.620513	13.949	0.00587608	0.059211		Chic1	-0.700314	4.17371	30.1802	8.44e-05	0.000852435
Synpr	-0.313177	5.8763	41.4412	1.21469e-10	1.36558e-09			Sema3e	-0.3361	5.51495	13.601	0.000226067	0.00252745		Dpp8	-0.48981	7.86806	13.9273	0.00590039	0.0593819		Rab5a	-0.433995	8.10627	30.1659	8.46e-05	0.000853618
Brip1os	0.546986	3.74241	41.419	1.22854e-10	1.38022e-09			Prrg1	-0.445917	4.31804	13.5643	0.000230533	0.00257563		Ttc3	-0.538838	8.90067	13.9267	0.00590104	0.0593819		Dhrs4	-0.44867	5.58225	30.1631	8.46e-05	0.000853618
Rhoq	0.44784	5.31807	41.3168	1.29451e-10	1.45335e-09			Bmp1	0.536302	4.26929	13.5122	0.000237023	0.00264635		Utp20	0.648998	3.30201	13.9153	0.00591385	0.0594706		Mier1	-0.470349	6.01703	30.1575	8.47e-05	0.000853815
Spef2	0.77079	2.58486	41.1753	1.39171e-10	1.56142e-09			Edil3	-0.265222	7.06518	13.5089	0.000237437	0.00264919		Reep5	-0.505487	9.13413	13.8742	0.00596045	0.0598987		Zfp763	-0.673327	3.09518	30.1495	8.48e-05	0.000854328
Sall3	0.907553	1.52708	41.1511	1.40907e-10	1.57983e-09			Twf1	0.296113	5.23305	13.5059	0.000237818	0.00265164		Mllt3	0.511891	4.3484	13.8199	0.00602269	0.0604832		Rp1	6.21041	-1.70043	34.2498	8.49e-05	0.00085492
Gm6145	-0.657694	3.33817	41.0613	1.47528e-10	1.65295e-09			Gm7993	0.834521	0.642961	13.5015	0.00023837	0.00265601		Tex11	1.57864	0.437681	13.7952	0.00605136	0.0607301		Osbpl1a	-0.410456	7.94929	30.0867	8.56e-05	0.000861853
Stat2	0.592622	3.83447	41.0518	1.48249e-10	1.65991e-09			Enho	-0.515785	2.95748	13.4869	0.000240229	0.00267312		Spire1	-0.620722	8.59496	13.7776	0.00607186	0.0608947		Hccs	-0.538353	5.9703	30.0581	8.6e-05	0.000865256
Gpr160	1.01136	1.07906	41.042	1.4899e-10	1.66708e-09			Gnl3	0.489338	3.55604	13.4872	0.000240193	0.00267312		Zfp931	-1.07041	2.70355	13.7708	0.0060798	0.0609332		Tmem117	1.09431	2.36437	30.0467	8.62e-05	0.000866187
Espl1	1.39097	0.452708	41.0291	1.49983e-10	1.67706e-09			Pttg1ip	0.367251	5.01578	13.4649	0.000243067	0.00270287		Gjc1	0.883297	2.93997	13.7454	0.00610948	0.0611895		Slc25a11	-0.399439	6.83947	30.0374	8.63e-05	0.000866187
Timeless	0.947489	1.51635	40.9977	1.52405e-10	1.703e-09			Kctd11	0.879772	0.834476	13.4283	0.000247859	0.0027543		Fam171a1	0.535024	6.30034	13.7287	0.0061292	0.0613059		Cdk6	2.3407	-0.457051	30.0359	8.63e-05	0.000866187
Mapkapk2	0.522877	3.91963	40.8735	1.62407e-10	1.81355e-09			Kirrel2	-0.716579	0.67591	13.4256	0.000248217	0.0027555		Nfkbib	0.676443	3.61444	13.727	0.00613122	0.0613059		Stk35	0.493841	5.41314	30.0347	8.64e-05	0.000866187
Scarb2	0.290517	7.07935	40.866	1.63032e-10	1.8193e-09			Ttc7	0.529715	2.60478	13.4249	0.0002483	0.0027555		Krtap7-1	-1.12352	0.139606	13.725	0.00613347	0.0613059		Pou2f1	-0.634954	4.18954	30.0246	8.65e-05	0.000867027
Bcan	-0.473716	5.61275	40.808	1.67942e-10	1.87283e-09			Gm42515	0.704102	0.737547	13.3898	0.000252995	0.00280572		Rabep1	-0.678162	7.24111	13.7214	0.00613784	0.0613082		Tuba1a	0.403647	10.5786	29.9522	8.75e-05	0.000876589
Notch1	0.546167	4.85905	40.7733	1.70951e-10	1.90511e-09			Hpgd	1.09722	0.246185	13.3879	0.000253247	0.00280662		Zfp420	-0.781499	3.39887	13.71	0.00615132	0.0614017		Pin4	0.539692	5.12253	29.9433	8.76e-05	0.000876589
Txnip	0.798789	4.28307	40.771	1.71155e-10	1.90611e-09			Actl6b	-0.319977	4.61237	13.3836	0.000253832	0.00281122		Rgs6	0.82226	3.42853	13.7013	0.0061616	0.0614366		Foxs1	1.93702	0.849613	29.9403	8.77e-05	0.000876589
Adrb2	1.35039	0.144583	40.7144	1.76181e-10	1.96076e-09			Mcc	0.395216	4.74067	13.3634	0.000256587	0.00283982		Tnfrsf21	0.523787	6.55501	13.7	0.00616309	0.0614366		Cav2	-0.444894	6.90504	29.9401	8.77e-05	0.000876589
Gm15635	1.14118	0.765254	40.7071	1.76846e-10	1.96685e-09			Prss23	0.517227	4.26018	13.3578	0.000257352	0.00284639		Il4ra	1.23549	1.86024	13.6764	0.00619131	0.0616766		Ptprs	0.466051	7.47129	29.9064	8.82e-05	0.000880787
C030029H02Rik	-1.04357	1.05258	40.6646	1.80731e-10	2.00871e-09			Fosl1	0.937273	0.715189	13.3455	0.000259045	0.00286319		Slc9a7	0.795819	1.91199	13.6596	0.00621142	0.0618354		Zfp703	0.524375	6.3918	29.8871	8.84e-05	0.000882945
Gjb2	-0.684224	2.94221	40.5629	1.90388e-10	2.11463e-09			Adrb2	0.935473	-0.0536525	13.337	0.000260226	0.00287433		Chad	-1.5874	1.03638	13.6324	0.00624407	0.0621189		Adk	-0.399821	8.50532	29.8825	8.85e-05	0.000882952
Neu4	0.788106	3.02877	40.5336	1.93261e-10	2.1451e-09			Prrt2	-0.251616	6.20284	13.3259	0.000261761	0.00288935		Zcchc24	-0.475041	8.87262	13.6076	0.00627416	0.0623764		Ttc3	-0.35346	9.6393	29.8788	8.86e-05	0.000882952
Camk4	-0.329999	7.80221	40.5036	1.9625e-10	2.17683e-09			Serp1	0.292458	5.13015	13.2916	0.000266591	0.00293873		Abhd5	-0.660849	6.24951	13.5782	0.00630996	0.0626905		Anxa4	0.616389	3.88573	29.843	8.91e-05	0.000887503
Ccdc114	0.924953	1.58927	40.4585	2.00835e-10	2.2262e-09			Arhgef4	0.277577	6.92889	13.2918	0.000266566	0.00293873		Ppapdc1a	-0.816293	4.47018	13.5424	0.00635403	0.0630861		Vdac1	-0.359795	9.15274	29.8182	8.94e-05	0.00089048
Naga	0.728713	2.76598	40.3753	2.09577e-10	2.32155e-09			Ldb2	-0.368642	4.78158	13.2832	0.000267791	0.00294999		Mamdc2	-0.789977	3.74026	13.5275	0.00637249	0.0632218		Rasgef1b	0.604351	4.67482	29.8072	8.96e-05	0.00089147
Irs2	0.603844	5.2621	40.3205	2.15533e-10	2.38594e-09			Insm1	-0.983766	-0.239406	13.2805	0.000268181	0.00295231		Sh2d4a	2.36951	-0.611334	13.5225	0.00637863	0.0632218		Cald1	0.627675	3.85032	29.7708	9.01e-05	0.000896161
Naaa	0.540971	3.70394	40.2914	2.18766e-10	2.42011e-09			St3gal6	0.437267	2.83121	13.2672	0.000270084	0.00297128		Dclk1	-0.536065	9.2249	13.521	0.00638046	0.0632218		Olfm2	0.601181	4.26862	29.7496	9.04e-05	0.000898514
Kcnb2	-0.352236	5.85899	40.2739	2.2074e-10	2.44032e-09			Stk17b	0.46987	3.02343	13.2653	0.000270367	0.00297242		1700019D03Rik	-1.10872	4.05046	13.4983	0.00640871	0.0634595		Nrcam	0.525654	8.15292	29.7465	9.05e-05	0.000898514
Tead1	0.55862	4.73923	40.2584	2.22494e-10	2.45808e-09			Ak3	0.228671	6.15734	13.2481	0.000272857	0.0029978		Epas1	-0.473811	8.34562	13.4887	0.00642076	0.0635364		Klhl24	-0.509491	5.93444	29.7126	9.1e-05	0.000902876
[truncated: 15,072 more rows]
