# Supplementary material for: Large-scale gene expression changes in APP/PSEN1 and GFAP mutation models exhibit high congruence with Alzheimer’s disease
Source: PLoS One. 2024 Jan 18;19(1):e0291995. doi: 10.1371/journal.pone.0291995 (PMC10796008; doi:10.1371/journal.pone.0291995)
Supplement: S2 File — ToppCluster analysis [109] of genes from top ranking models that match human AD in the same direction. Common genes in multiple top models for AD are identified. (XLSX) [file pone.0291995.s003.xlsx]

## Sheet: key
			key
			ToppCluster enrichment of congruent genes (up-up and down-down) in AD portrait and APP/PS1 model
			ToppCluster enrichment of congruent genes (up-up and down-down) in AD portrait and GFAP model
			Listing of congruent upregulated genes in AD portrait and 16 different models
			Listing of congruent downregulated genes in AD portrait and 16 different models

## Sheet: ToppCl enrich AD APP.PS1
Category	ID	Title		log Pvalue	Gene list
GO: Molecular Function	GO:0008324	cation transmembrane transporter activity		10	ANO6 ANXA2 ANXA5 ATP1B1 ATP2A2 ATP2B1 ATP2B2 ATP2B3 ATP5PB ATP6V0E1 ATP6V1D ATP6V1G2 CACNB1 CACNG3 CHP1 DPP6 ENSA FGF12 FXYD5 GPM6A GRIA1 GRIA2 GRIA3 HCN1 HVCN1 KCNAB1 KCNB2 KCNC2 KCNF1 KCNIP4 KCNJ10 KCNQ3 KCNV1 P2RX7 PTPN3 RNASE4 SCN2A SCN3B SCN8A SLC11A1 SLC12A4 SLC1A5 SLC39A1 SLC39A10 SLC39A12 SLC44A1 SLC6A17 SLC7A2 SLC8A1 SLC9A6 SNAP25 TCIRG1 VDAC1 YWHAH
GO: Molecular Function	GO:0016462	pyrophosphatase activity		10	ABCA1 ABCE1 ACSF2 ANXA5 ARAP1 ARF3 ARHGAP20 ARHGAP45 ARHGAP9 ARHGEF9 ATCAY ATL1 ATP1B1 ATP2A2 ATP2B1 ATP2B2 ATP2B3 ATP5PB ATP6V0E1 ATP6V1D ATP6V1G2 CDK7 CLU DDX10 DDX25 DHX36 DIRAS2 DNM1L DYNC1I1 EEF1D ENTPD1 GEM GNA12 GNA13 GNG12 GNG5 GPSM3 IQGAP1 KALRN KIF1C MYO1F MYO9B NGEF NSF OLA1 PFN2 PLCB1 PLCE1 RAB27A RAB29 RAB3C RAB6A RAP1GDS1 RAPGEF3 RASAL2 RASGRF1 RASGRP1 RGS1 RGS4 RGS7 RHOC RHOJ RIN2 …
GO: Molecular Function	GO:0016817	hydrolase activity, acting on acid anhydrides		10	ABCA1 ABCE1 ACSF2 ANXA5 ARAP1 ARF3 ARHGAP20 ARHGAP45 ARHGAP9 ARHGEF9 ATCAY ATL1 ATP1B1 ATP2A2 ATP2B1 ATP2B2 ATP2B3 ATP5PB ATP6V0E1 ATP6V1D ATP6V1G2 CDK7 CLU DDX10 DDX25 DHX36 DIRAS2 DNM1L DYNC1I1 EEF1D ENTPD1 GEM GNA12 GNA13 GNG12 GNG5 GPSM3 IQGAP1 KALRN KIF1C MYO1F MYO9B NGEF NSF OLA1 PFN2 PLCB1 PLCE1 RAB27A RAB29 RAB3C RAB6A RAP1GDS1 RAPGEF3 RASAL2 RASGRF1 RASGRP1 RGS1 RGS4 RGS7 RHOC RHOJ RIN2 …
GO: Molecular Function	GO:0050839	cell adhesion molecule binding		10	ADAM23 AHNAK ANK3 ANXA2 B4GALT1 CAPG CD151 CD200 CDH8 CLIC1 CNN3 CX3CL1 DAB2 EEF1D EZR FXYD5 GFAP GNA13 IQGAP1 ITGA5 ITGA6 ITGB1 ITGB2 ITGB5 LCP1 MSN NIBAN2 NPTN NRXN3 OLA1 PCMT1 PDLIM5 PPME1 RTN4 S1PR3 SCRIB SPP1 SYK TAGLN2 TJP2 VASP YWHAZ
GO: Molecular Function	GO:0016247	channel regulator activity		10	CACNG3 CHP1 DPP6 ENSA FGF12 FXYD5 GEM GRIA2 GRM3 KCNAB1 KCNIP4 KCNV1 NRXN3 PRKCB PTPN3 SCN3B VAMP8 YWHAH
GO: Molecular Function	GO:0019904	protein domain specific binding		10	ATP2B1 ATP2B2 ATP2B3 CACNB1 CACNG3 CAPG CYBA DLG3 DLGAP1 DNM1L EPHA4 EZR GNG12 GNG5 GRIA1 GRIA2 GRIA3 HCLS1 ID3 INPP5D INPPL1 IQGAP1 ITGB1 KCNAB1 LAMP2 LIN7B MCL1 NEFL NFE2L2 NSF PAK3 PPP2CA RAB27A RAB6A RAPGEF3 RELA SCN2A SKP1 SNAP25 STXBP1 SYK SYNJ1 SYP TCEAL5 TJP2 TRIM9 VASP YWHAG YWHAH YWHAZ
GO: Molecular Function	GO:0044325	transmembrane transporter binding		10	AKAP6 ANK3 ATP2A2 CNTNAP2 FGF12 HOMER1 KCNAB1 KCNB2 KCNC2 KCNQ3 NPTN PPP2CA RAPGEF3 SCN3B SLC8A1 SNAP25 TSPO VDAC1 YWHAH YWHAZ
GO: Molecular Function	GO:0005215	transporter activity		10	ABCA1 ANO3 ANO6 ANXA2 ANXA5 AQP4 ATP1B1 ATP2A2 ATP2B1 ATP2B2 ATP2B3 ATP5PB ATP6V0E1 ATP6V1D ATP6V1G2 CACNB1 CACNG3 CHP1 CLIC1 CPLX1 DPP6 ENSA FGF12 FXYD5 GABRA1 GABRB3 GABRG2 GEM GLRB GLTP GPM6A GRIA1 GRIA2 GRIA3 GRM3 GSDMD HCN1 HVCN1 KCNAB1 KCNB2 KCNC2 KCNF1 KCNIP4 KCNJ10 KCNQ3 KCNV1 LRRC8B MCL1 MFSD4A NPC2 NRXN3 P2RX7 PRKCB PTPN3 RNASE4 SCN2A SCN3B SCN8A SLC11A1 SLC12A4 SLC14A1 SLC15A3 SLC1A5 S…
GO: Molecular Function	GO:0022890	inorganic cation transmembrane transporter activity		10	ANO6 ANXA2 ANXA5 ATP1B1 ATP2A2 ATP2B1 ATP2B2 ATP2B3 ATP5PB ATP6V0E1 ATP6V1D ATP6V1G2 CACNB1 CACNG3 CHP1 DPP6 ENSA FGF12 FXYD5 GPM6A GRIA1 GRIA2 GRIA3 HCN1 HVCN1 KCNAB1 KCNB2 KCNC2 KCNF1 KCNIP4 KCNJ10 KCNQ3 KCNV1 P2RX7 PTPN3 RNASE4 SCN2A SCN3B SCN8A SLC11A1 SLC12A4 SLC39A1 SLC39A10 SLC39A12 SLC6A17 SLC8A1 SLC9A6 SNAP25 TCIRG1 VDAC1 YWHAH
GO: Molecular Function	GO:0008092	cytoskeletal protein binding		10	ACTR3B ANK3 ANTXR2 ANXA2 ATCAY B4GALT1 CAPG CCDC88B CHP1 CLU CNN3 CXCR4 DNM1L DYNC1I1 ENC1 EPB41L3 EZR FAM107A FEZ1 FXYD5 GAS7 GPHN GRIA1 GRIA2 GSN HCLS1 HPCA INPPL1 IQGAP1 ITGB1 ITPRID2 KIF1C KIFAP3 LCP1 MAP1B MAPK8 MICAL2 MSN MYL12B MYO1F MYO9B NDEL1 NEK6 NFKB1 NME1 PACSIN1 PAFAH1B1 PARVG PDLIM4 PDLIM5 PFN2 PPP1R18 PPP2CA PTPN3 PTPRC RAB27A RAB29 RAB3C RAB6A RELA S100A4 SLC8A1 SNAP25 SORBS1 STX…
GO: Molecular Function	GO:0019901	protein kinase binding		10	AKAP11 ANGPT1 ANXA5 ATP1B1 BCL11A CACNB1 CADPS CAMKK2 CD44 CHP1 CNKSR2 DUSP4 DUSP6 EPHA4 EZR FEZ1 FGR GRIA1 GRIA2 HCLS1 IFNAR2 IQGAP1 IRF5 ITGB1 ITGB2 KCNQ3 MAPK9 MAPKAPK2 MSN NEK6 NFATC1 NME1 NSF P2RX7 PAK1 PDLIM5 PJA2 PPME1 PPP2CA PRKCB PTPRC PTPRR RASGRF1 RELA RHOC SLC12A4 SORBS1 SOX9 STAT3 STXBP1 SYK SYN1 TGFBR2 TGIF1 TJP2 TNIP2 TRIM22 TUBA4A VDAC1 YWHAG YWHAZ
GO: Molecular Function	GO:0022857	transmembrane transporter activity		10	ABCA1 ANO3 ANO6 ANXA2 ANXA5 AQP4 ATP1B1 ATP2A2 ATP2B1 ATP2B2 ATP2B3 ATP5PB ATP6V0E1 ATP6V1D ATP6V1G2 CACNB1 CACNG3 CHP1 CLIC1 CPLX1 DPP6 ENSA FGF12 FXYD5 GABRA1 GABRB3 GABRG2 GEM GLRB GPM6A GRIA1 GRIA2 GRIA3 GRM3 GSDMD HCN1 HVCN1 KCNAB1 KCNB2 KCNC2 KCNF1 KCNIP4 KCNJ10 KCNQ3 KCNV1 LRRC8B MCL1 MFSD4A NRXN3 P2RX7 PRKCB PTPN3 RNASE4 SCN2A SCN3B SCN8A SLC11A1 SLC12A4 SLC14A1 SLC15A3 SLC1A5 SLC25A14 SL…
GO: Molecular Function	GO:0022803	passive transmembrane transporter activity		10	ANO3 ANO6 ANXA2 AQP4 ATP5PB CACNB1 CACNG3 CHP1 CLIC1 DPP6 ENSA FGF12 FXYD5 GABRA1 GABRB3 GABRG2 GEM GLRB GPM6A GRIA1 GRIA2 GRIA3 GRM3 GSDMD HCN1 HVCN1 KCNAB1 KCNB2 KCNC2 KCNF1 KCNIP4 KCNJ10 KCNQ3 KCNV1 LRRC8B NRXN3 P2RX7 PRKCB PTPN3 SCN2A SCN3B SCN8A SLC14A1 SNAP25 VAMP8 VDAC1 YWHAH
GO: Molecular Function	GO:0015267	channel activity		10	ANO3 ANO6 ANXA2 AQP4 ATP5PB CACNB1 CACNG3 CHP1 CLIC1 DPP6 ENSA FGF12 FXYD5 GABRA1 GABRB3 GABRG2 GEM GLRB GPM6A GRIA1 GRIA2 GRIA3 GRM3 GSDMD HCN1 HVCN1 KCNAB1 KCNB2 KCNC2 KCNF1 KCNIP4 KCNJ10 KCNQ3 KCNV1 LRRC8B NRXN3 P2RX7 PRKCB PTPN3 SCN2A SCN3B SCN8A SLC14A1 SNAP25 VAMP8 VDAC1 YWHAH
GO: Molecular Function	GO:0003924	GTPase activity		10	ARAP1 ARF3 ARHGAP20 ARHGAP45 ARHGAP9 ARHGEF9 ATL1 DIRAS2 DNM1L EEF1D GEM GNA12 GNA13 GNG12 GNG5 GPSM3 IQGAP1 KALRN MYO9B NGEF PLCB1 PLCE1 RAB27A RAB29 RAB3C RAB6A RAP1GDS1 RAPGEF3 RASAL2 RASGRF1 RASGRP1 RGS1 RGS4 RGS7 RHOC RHOJ RIN2 RIN3 RRAGB SEPTIN6 SIPA1 SPATA13 STXBP5L TBC1D2B TUBA4A
GO: Molecular Function	GO:0046873	metal ion transmembrane transporter activity		10	ANXA2 ANXA5 ATP1B1 ATP2A2 ATP2B1 ATP2B2 ATP2B3 CACNB1 CACNG3 CHP1 DPP6 ENSA FGF12 FXYD5 GPM6A GRIA2 HCN1 KCNAB1 KCNB2 KCNC2 KCNF1 KCNIP4 KCNJ10 KCNQ3 KCNV1 PTPN3 SCN2A SCN3B SCN8A SLC11A1 SLC12A4 SLC39A1 SLC39A10 SLC39A12 SLC6A17 SLC8A1 SLC9A6 SNAP25 VDAC1 YWHAH
GO: Molecular Function	GO:0022836	gated channel activity		10	ANO3 ANO6 CACNB1 CACNG3 CLIC1 GABRA1 GABRB3 GABRG2 GLRB GRIA1 GRIA2 GRIA3 HCN1 HVCN1 KCNAB1 KCNB2 KCNC2 KCNF1 KCNIP4 KCNJ10 KCNQ3 KCNV1 P2RX7 SCN2A SCN3B SCN8A SNAP25 VDAC1
GO: Molecular Function	GO:0015318	inorganic molecular entity transmembrane transporter activity		10	ANO3 ANO6 ANXA2 ANXA5 AQP4 ATP1B1 ATP2A2 ATP2B1 ATP2B2 ATP2B3 ATP5PB ATP6V0E1 ATP6V1D ATP6V1G2 CACNB1 CACNG3 CHP1 CLIC1 DPP6 ENSA FGF12 FXYD5 GABRA1 GABRB3 GABRG2 GLRB GPM6A GRIA1 GRIA2 GRIA3 HCN1 HVCN1 KCNAB1 KCNB2 KCNC2 KCNF1 KCNIP4 KCNJ10 KCNQ3 KCNV1 LRRC8B P2RX7 PTPN3 RNASE4 SCN2A SCN3B SCN8A SLC11A1 SLC12A4 SLC14A1 SLC1A5 SLC25A14 SLC39A1 SLC39A10 SLC39A12 SLC6A17 SLC7A2 SLC8A1 SLC9A6 SLCO2B…
GO: Molecular Function	GO:0016818	hydrolase activity, acting on acid anhydrides, in phosphorus-containing anhydrides		10	ABCA1 ABCE1 ACSF2 ANXA5 ARAP1 ARF3 ARHGAP20 ARHGAP45 ARHGAP9 ARHGEF9 ATCAY ATL1 ATP1B1 ATP2A2 ATP2B1 ATP2B2 ATP2B3 ATP5PB ATP6V0E1 ATP6V1D ATP6V1G2 CDK7 CLU DDX10 DDX25 DHX36 DIRAS2 DNM1L DYNC1I1 EEF1D ENTPD1 GEM GNA12 GNA13 GNG12 GNG5 GPSM3 IQGAP1 KALRN KIF1C MYO1F MYO9B NGEF NSF OLA1 PFN2 PLCB1 PLCE1 RAB27A RAB29 RAB3C RAB6A RAP1GDS1 RAPGEF3 RASAL2 RASGRF1 RASGRP1 RGS1 RGS4 RGS7 RHOC RHOJ RIN2 …
GO: Molecular Function	GO:0005261	cation channel activity		10	ANO6 ANXA2 ATP5PB CACNB1 CACNG3 CHP1 DPP6 ENSA FGF12 FXYD5 GPM6A GRIA1 GRIA2 GRIA3 HCN1 HVCN1 KCNAB1 KCNB2 KCNC2 KCNF1 KCNIP4 KCNJ10 KCNQ3 KCNV1 P2RX7 PTPN3 SCN2A SCN3B SCN8A SNAP25 VDAC1 YWHAH
GO: Molecular Function	GO:0015075	ion transmembrane transporter activity		10	ABCA1 ANO3 ANO6 ANXA2 ANXA5 ATP1B1 ATP2A2 ATP2B1 ATP2B2 ATP2B3 ATP5PB ATP6V0E1 ATP6V1D ATP6V1G2 CACNB1 CACNG3 CHP1 CLIC1 DPP6 ENSA FGF12 FXYD5 GABRA1 GABRB3 GABRG2 GLRB GPM6A GRIA1 GRIA2 GRIA3 HCN1 HVCN1 KCNAB1 KCNB2 KCNC2 KCNF1 KCNIP4 KCNJ10 KCNQ3 KCNV1 LRRC8B MCL1 MFSD4A P2RX7 PTPN3 RNASE4 SCN2A SCN3B SCN8A SLC11A1 SLC12A4 SLC14A1 SLC15A3 SLC1A5 SLC25A14 SLC39A1 SLC39A10 SLC39A12 SLC44A1 SLC6A1…
GO: Molecular Function	GO:0019900	kinase binding		10	AKAP11 ANGPT1 ANXA5 ATP1B1 BCL11A CACNB1 CADPS CAMKK2 CD44 CHP1 CNKSR2 DLG3 DUSP4 DUSP6 EPHA4 EZR FAS FEZ1 FGR GFAP GRIA1 GRIA2 GSN HCLS1 HPCA IFNAR2 IQGAP1 IRF5 ITGB1 ITGB2 KCNQ3 MAPK9 MAPKAPK2 MSN NEK6 NFATC1 NME1 NSF P2RX7 PAK1 PDLIM5 PJA2 PPME1 PPP2CA PRKCB PTPRC PTPRR RASGRF1 RELA RHOC SLC12A4 SORBS1 SOX9 STAT3 STXBP1 SYK SYN1 TGFBR2 TGIF1 TJP2 TNIP2 TRIM22 TRIP6 TUBA4A VDAC1 YWHAG YWHAZ
GO: Molecular Function	GO:0017111	nucleoside-triphosphatase activity		10	ABCA1 ABCE1 ACSF2 ANXA5 ARAP1 ARF3 ARHGAP20 ARHGAP45 ARHGAP9 ARHGEF9 ATL1 ATP1B1 ATP2A2 ATP2B1 ATP2B2 ATP2B3 ATP5PB ATP6V0E1 ATP6V1D ATP6V1G2 CDK7 CLU DDX10 DDX25 DHX36 DIRAS2 DNM1L DYNC1I1 EEF1D ENTPD1 GEM GNA12 GNA13 GNG12 GNG5 GPSM3 IQGAP1 KALRN KIF1C MYO1F MYO9B NGEF NSF OLA1 PFN2 PLCB1 PLCE1 RAB27A RAB29 RAB3C RAB6A RAP1GDS1 RAPGEF3 RASAL2 RASGRF1 RASGRP1 RGS1 RGS4 RGS7 RHOC RHOJ RIN2 RIN3 R…
GO: Molecular Function	GO:0005516	calmodulin binding		10	ATP2B1 ATP2B2 ATP2B3 CAMK4 CAMKK2 CNN3 FAS GEM IQGAP1 ITPKB KCNQ3 MAPKAPK2 MYO1F MYO9B PLCB1 PPP3CA PPP3CB RGS1 RGS4 SLC8A1 SYT1
GO: Molecular Function	GO:1901981	phosphatidylinositol phosphate binding		10	ANXA2 APBA2 ARAP1 ARHGAP9 CADPS CAPG DAB2 FRMPD4 GSDMD GSN HCN1 INPPL1 IQGAP1 LANCL2 NCF4 PFN2 PLCB1 SYT1 SYT5
GO: Molecular Function	GO:0005216	ion channel activity		10	ANO3 ANO6 ANXA2 ATP5PB CACNB1 CACNG3 CHP1 CLIC1 DPP6 ENSA FGF12 FXYD5 GABRA1 GABRB3 GABRG2 GLRB GPM6A GRIA1 GRIA2 GRIA3 HCN1 HVCN1 KCNAB1 KCNB2 KCNC2 KCNF1 KCNIP4 KCNJ10 KCNQ3 KCNV1 LRRC8B P2RX7 PTPN3 SCN2A SCN3B SCN8A SNAP25 VAMP8 VDAC1 YWHAH
GO: Molecular Function	GO:0003779	actin binding		10	ACTR3B ANTXR2 ANXA2 CAPG CNN3 CXCR4 ENC1 EPB41L3 EZR FAM107A FXYD5 GAS7 GSN HCLS1 HPCA INPPL1 IQGAP1 ITGB1 ITPRID2 LCP1 MAP1B MICAL2 MSN MYO1F MYO9B PARVG PDLIM4 PDLIM5 PFN2 PPP1R18 S100A4 SORBS1 SYN1 VASP YWHAG YWHAH
GO: Molecular Function	GO:0005546	phosphatidylinositol-4,5-bisphosphate binding		10	ANXA2 APBA2 CADPS CAPG DAB2 FRMPD4 GSDMD GSN HCN1 PFN2 PLCB1 SYT1 SYT5
GO: Molecular Function	GO:0019829	ATPase-coupled cation transmembrane transporter activity		5.7563	ANXA5 ATP2A2 ATP2B1 ATP2B2 ATP2B3 ATP6V0E1 ATP6V1D ATP6V1G2 RNASE4 TCIRG1
GO: Molecular Function	GO:0005244	voltage-gated ion channel activity		5.7168	ANO6 CACNB1 CACNG3 CLIC1 HCN1 HVCN1 KCNAB1 KCNB2 KCNC2 KCNF1 KCNIP4 KCNJ10 KCNQ3 KCNV1 SCN2A SCN3B SCN8A SNAP25 VDAC1
GO: Molecular Function	GO:0042625	ATPase-coupled ion transmembrane transporter activity		5.6136	ANXA5 ATP2A2 ATP2B1 ATP2B2 ATP2B3 ATP6V0E1 ATP6V1D ATP6V1G2 RNASE4 TCIRG1
GO: Molecular Function	GO:0022832	voltage-gated channel activity		5.593	ANO6 CACNB1 CACNG3 CLIC1 HCN1 HVCN1 KCNAB1 KCNB2 KCNC2 KCNF1 KCNIP4 KCNJ10 KCNQ3 KCNV1 SCN2A SCN3B SCN8A SNAP25 VDAC1
GO: Molecular Function	GO:0045296	cadherin binding		5.5026	AHNAK ANK3 ANXA2 CAPG CDH8 CLIC1 CNN3 EEF1D EZR FXYD5 GNA13 IQGAP1 ITGA6 ITGB1 NIBAN2 OLA1 PCMT1 PDLIM5 PPME1 RTN4 SCRIB TAGLN2 TJP2 VASP YWHAZ
GO: Molecular Function	GO:0005388	P-type calcium transporter activity		5.34	ANXA5 ATP2A2 ATP2B1 ATP2B2 ATP2B3
GO: Molecular Function	GO:0098918	structural constituent of synapse		4.948	DLG3 DLGAP1 HOMER1 INA NEFL PCLO PPFIA2
GO: Molecular Function	GO:0015079	potassium ion transmembrane transporter activity		4.9115	ATP1B1 CHP1 DPP6 ENSA GRIA2 HCN1 KCNAB1 KCNB2 KCNC2 KCNF1 KCNIP4 KCNJ10 KCNQ3 KCNV1 SLC12A4 SLC9A6 SNAP25
GO: Molecular Function	GO:1902936	phosphatidylinositol bisphosphate binding		4.8614	ANXA2 APBA2 CADPS CAPG DAB2 FRMPD4 GSDMD GSN HCN1 PFN2 PLCB1 SYT1 SYT5
GO: Molecular Function	GO:0099106	ion channel regulator activity		4.8233	CHP1 DPP6 ENSA FXYD5 GEM GRIA2 GRM3 KCNAB1 KCNIP4 KCNV1 NRXN3 PRKCB SCN3B VAMP8
GO: Molecular Function	GO:1905056	P-type calcium transporter activity involved in regulation of presynaptic cytosolic calcium ion concentration		4.7551	ATP2B1 ATP2B2 ATP2B3
GO: Molecular Function	GO:0001540	amyloid-beta binding		4.6434	APBA2 C1QA CLU EPHA4 FCGR2A GRIA1 GRIA2 GRIA3 ITGB2 MSR1 TLR2 TLR4
GO: Molecular Function	GO:0044548	S100 protein binding		4.4109	AHNAK ANXA2 ATP2A2 EZR IQGAP1
GO: Biological Process	GO:0051222	positive regulation of protein transport		10	ANK3 ANP32B CAMK4 CCL2 CHP1 CHRM1 DNM1L EZR FBXW7 HCLS1 HPCA ITGB2 MAPK8 P2RX7 PAK1 PCSK1 PPP3CB PTBP1 RAB29 RAPGEF3 SMO SNAP25 STOM STXBP5L TLR2 TLR4 TNFRSF1A TOMM70 VAMP8 VSNL1 YWHAG YWHAH YWHAZ
GO: Biological Process	GO:0072657	protein localization to membrane		10	ANK3 ANXA2 ARHGEF9 ATP1B1 CACNB1 CACNG3 CCL2 CHP1 CPLX1 DAB2 DLG3 DPP6 EPB41L3 ERBIN EZR GET1 GLRB GPHN GPR158 GSN HPCA ITGB1 ITGB2 KALRN KCNB2 KCNIP4 LIN7B MAPK8 MOAP1 NPTX2 NSF PACSIN1 PAK1 RAB29 RAB3C SCN3B SCRIB SMO SNAP25 SORBS1 STOM STXBP1 TNFRSF1A TOMM70 TSPAN5 VAMP8 YWHAG YWHAH YWHAZ
GO: Biological Process	GO:0016079	synaptic vesicle exocytosis		10	APBA2 ATP2A2 CADPS CPLX1 DNM1L NRN1 NRXN3 P2RX7 PCLO PFN2 PPFIA2 PRKCB SCRIB SNAP25 STXBP1 STXBP5L SYN1 SYNJ1 SYP SYT1 SYT5 TRIM9
GO: Biological Process	GO:0032943	mononuclear cell proliferation		10	CCDC88B CD151 CD44 CSF1 CXCR4 ELF4 FCGR2A FOXJ1 HPRT1 IFI16 IL13RA1 IL6ST INPP5D ITGB2 MSN P2RX7 PIK3CG PPP3CB PTPRC RASGRP1 SCRIB SLC11A1 SLC39A10 SYK TGFBR2 TLR4 TNFRSF1B TYROBP
GO: Biological Process	GO:0051130	positive regulation of cellular component organization		10	ABCA1 ACTR3B ADAMTS1 ADCYAP1 ANGPT1 ANO6 ANXA2 ARAP1 BCL11A BDNF BNIP3 CAMKK2 CAPG CD151 CFLAR CLEC7A CLU CX3CL1 DAB2 DHX36 DNM1L ELAVL4 ENC1 EPHA4 FAS FEZ1 FRMPD4 GPM6A GSN HCLS1 IL6ST IQGAP1 ITGA6 ITGB1 KALRN LCP1 LNPK LRRTM1 MAP1B MAPK8 MAPK9 MOAP1 MSN NAP1L2 NDEL1 NDRG4 NEFL NEGR1 NFE2L2 NME1 NPTN P2RX7 PACSIN1 PAFAH1B1 PAK1 PAK3 PDLIM4 PFN2 PLCB1 PLCE1 PLPPR5 PPP3CA PTBP1 RAPGEF3 RHOC ROBO2 …
GO: Biological Process	GO:0008366	axon ensheathment		10	ACTR10 ATRN B4GALT6 CLU CXCR4 EPB41L3 EPHA4 FBXW7 GNA12 GNA13 ID4 KCNJ10 LINGO1 MAL2 NSF RRAGB SCN2A SCN8A TLR2 TNFRSF1B
GO: Biological Process	GO:0031099	regeneration		10	ANGPT1 BDNF BEX2 CCL2 CFLAR CPQ CXCR4 DUSP6 ELAVL4 EPHA4 FAS GFAP GSN IL6ST INA LARGE1 LCP1 LINGO1 MAP1B NDEL1 NEFL PPP3CA PTPN3 RAPGEF3 RTN4 RUNX1 SMO SOX9 SPP1 STAT3 TGFBR2 TGIF1 TNFRSF1A TSPO
GO: Biological Process	GO:0090316	positive regulation of intracellular protein transport		10	ANK3 ANP32B CAMK4 CCL2 CHP1 CHRM1 FBXW7 HCLS1 HPCA ITGB2 MAPK8 PAK1 RAB29 RAPGEF3 SMO STOM TNFRSF1A YWHAG YWHAH YWHAZ
GO: Biological Process	GO:0042063	gliogenesis		10	ACTR10 ADCYAP1 B4GALT6 BNIP3 C1QA CCL2 CHRM1 CLU CSF1 CX3CL1 CXCR4 DBI EPHA4 FAS GFAP GNA12 GNA13 GSN ID4 IL6ST ITGA5 ITGA6 ITGB1 KCNJ10 KCNQ3 LINGO1 NSF PAFAH1B1 RELA RRAGB RTN4 S100A4 SCRIB SMO SOX9 STAT3 SUN2 SYNJ1 SYP TLR2 TLR4 TNFRSF1B TSPO ZNF365
GO: Biological Process	GO:0048858	cell projection morphogenesis		10	ANK3 ATL1 B4GALT6 BCL11A BDNF BMPR1B CD44 CLU CNTNAP2 CXCR4 CYFIP2 DCLK1 DHX36 DNM1L DOK1 ELAVL4 EPB41L3 EPHA4 EPHA5 EZR FEZ1 GAS7 GPM6A HPRT1 INA IQGAP1 ITGB1 KALRN LINGO1 MAP1B MAPK8 MYO9B NDEL1 NEFL NGEF NIBAN2 NPTN NRN1 NRXN3 NSF PACSIN1 PAFAH1B1 PAK1 PAK3 PDLIM5 PPFIA2 PPP3CA PPP3CB PRMT8 RGS4 ROBO2 RTN4 SCN8A SCRIB SIPA1 SLC9A6 SLIT3 SMO SNAP25 SPP1 STAT3 STXBP1 SYT1 VASP YWHAH ZNF365
GO: Biological Process	GO:0030335	positive regulation of cell migration		10	ADAMTS1 ANGPT1 ANO6 CCL2 CD151 CLEC7A CSF1 CX3CL1 CXCR4 DAB2 DNM1L FAM107A FGR GPSM3 IGFBP5 IL6ST IQGAP1 ITGA5 ITGA6 ITGB1 MAPK8 MYO1F NFE2L2 PAK1 PAK3 PIK3CG PLK2 PPP3CA PTPRC RAPGEF3 RHOC RHOJ RIN2 RTN4 SLC8A1 SMO SOX9 SPARC STAT3 SUN2 SYK TGFBR2 TLR2 TRIP6
GO: Biological Process	GO:0051223	regulation of protein transport		10	ANGPT1 ANK3 ANP32B ANXA5 CAMK4 CCL2 CD200 CHP1 CHRM1 DNM1L ENSA EPHA5 EZR FBXW7 HCLS1 HPCA ITGB2 KCNC2 LCP1 MAPK8 NDEL1 P2RX7 PACSIN1 PAK1 PCSK1 PPP2CA PPP3CA PPP3CB PTBP1 RAB29 RAPGEF3 RHBDF1 SCRIB SMO SNAP25 STOM STXBP5L SYNJ1 TCIRG1 TLR2 TLR4 TNFRSF1A TOMM70 VAMP8 VSNL1 YWHAG YWHAH YWHAZ
GO: Biological Process	GO:0031346	positive regulation of cell projection organization		10	ADAMTS1 ADCYAP1 ARAP1 BCL11A BDNF CFLAR CX3CL1 DHX36 DNM1L ELAVL4 ENC1 EPHA4 FEZ1 GPM6A IL6ST IQGAP1 ITGA6 ITGB1 KALRN MAP1B NDEL1 NDRG4 NEFL NEGR1 NFE2L2 NME1 NPTN P2RX7 PACSIN1 PAFAH1B1 PAK1 PAK3 PLCE1 PLPPR5 PTBP1 ROBO2 RTN4 SERPINI1 SEZ6 TOX
GO: Biological Process	GO:0001817	regulation of cytokine production		10	ADCYAP1 ANGPT1 AQP4 ATP2B1 ATP6AP2 CCDC88B CCL2 CD200 CLEC5A CLEC7A CLU CX3CL1 CYBA DHX36 ELF1 ERBIN EZR FCGR2A FGR FOXJ1 GPSM3 GSDMD IFI16 IL6ST INPP5D IQGAP1 IRF5 MAPK9 MAPKAPK2 NFKB1 NPTN P2RX7 PLCB1 PLD3 PTPRC RASGRP1 RELA RTN4 RUNX1 S1PR3 SCRIB SLC11A1 SRGN STAT3 SYK TLR2 TLR4 TNFRSF1A TNFRSF1B TOMM70 TRIM56 TSPO TYROBP UNC93B1
GO: Biological Process	GO:0060284	regulation of cell development		10	ADCYAP1 AKAP11 BCL11A BDNF BEX2 CLEC7A CX3CL1 CXCR4 DAB2 DHX36 DNM1L EPHA4 FAS FBXW7 GFAP ID4 IL6ST KALRN LINGO1 MAP1B MAPK8 MAPK9 NDEL1 NEFL NEUROD6 NIBAN2 NPTN PAFAH1B1 PAK1 PAK3 PLCB1 PPP3CA RELA ROBO2 RTN4 RUNX1 S1PR3 SLIT3 SMO SPP1 STAT3 SYNJ1 TJP2 TLR2 TNFRSF1A TNFRSF1B TSPO TYROBP YWHAH ZNF365
GO: Biological Process	GO:0042119	neutrophil activation		10	ACTR10 ANO6 ANXA2 ARHGAP45 ARHGAP9 ATP6AP2 ATP6V1D B4GALT1 CD44 CLEC5A CMTM6 CYBA FCGR2A FGR GSDMD GSN HVCN1 IQGAP1 ITGB2 LAIR1 LAMP2 MYO1F NFKB1 NPC2 PADI2 PTPRC PTPRN2 RAB27A RAB6A RNASET2 SERPINA3 SLC11A1 SNAP25 STOM SYK TCIRG1 TLR2 TNFRSF1B TYROBP VAMP8 VAT1
GO: Biological Process	GO:0002275	myeloid cell activation involved in immune response		10	ACTR10 ANO6 ANXA2 ARHGAP45 ARHGAP9 ATP6AP2 ATP6V1D B4GALT1 CD44 CLEC5A CMTM6 CYBA FCGR2A FGR GSDMD GSN HVCN1 IQGAP1 ITGB2 LAIR1 LAMP2 MYO1F NFKB1 NPC2 PADI2 PIK3CG PTPRC PTPRN2 RAB27A RAB6A RASGRP1 RNASET2 SERPINA3 SLC11A1 SNAP25 STOM STXBP1 SYK TCIRG1 TLR2 TNFRSF1B TYROBP VAMP8 VAT1 YWHAZ
GO: Biological Process	GO:0061025	membrane fusion		10	ACTR10 ANO6 ANXA2 ANXA5 APBA2 ARHGAP45 ARHGAP9 ATP2A2 ATP6AP2 ATP6V1D B4GALT1 CADPS CCL2 CD109 CD44 CFLAR CHP1 CLEC5A CLU CMTM6 CPLX1 CXCR4 CYBA DNM1L FCGR2A FGR GSDMD GSN HVCN1 IQGAP1 ITGB2 LAIR1 LAMP2 LHFPL2 LIN7B MICAL2 MYO1F NFKB1 NPC2 NRN1 NRXN3 NSF OLA1 P2RX7 PADI2 PAK1 PCLO PFN2 PIK3CG PPFIA2 PPP3CA PPP3CB PRKCB PTBP1 PTPRC PTPRN2 RAB27A RAB3C RAB6A RAPGEF3 RASGRP1 RNASET2 SCRIB SERPINA3 S…
GO: Biological Process	GO:0006813	potassium ion transport		10	ADCYAP1 AKAP6 ANK3 ANO6 ATP1B1 CHP1 DPP6 HCN1 ITGB1 KCNAB1 KCNB2 KCNC2 KCNF1 KCNIP4 KCNJ10 KCNQ3 KCNV1 NSF RAPGEF3 RGS4 RGS7 SLC12A4 SLC9A6 SNAP25
GO: Biological Process	GO:0032535	regulation of cellular component size		10	ACTR3B ANO6 AQP4 ATP2B2 BCL11A BDNF CAPG CXCR4 CYFIP2 CYRIA EPHA4 EZR GSN HCLS1 MAP1B MSN NDEL1 NEFL P2RX7 PAFAH1B1 PAK1 PAK3 PFN2 RAPGEF3 RIN3 ROBO2 RTN4 SLC12A4 SLIT3 SPP1 STAT3 TLR2 VASP
GO: Biological Process	GO:0002444	myeloid leukocyte mediated immunity		10	ACTR10 ANO6 ANXA2 ARHGAP45 ARHGAP9 ATP6AP2 ATP6V1D B4GALT1 CAMK4 CD44 CLEC5A CMTM6 CYBA DHX36 FCGR2A FGR GSDMD GSN HVCN1 IQGAP1 ITGB2 LAIR1 LAMP2 MYO1F NFKB1 NPC2 PADI2 PIK3CG PTPRC PTPRN2 RAB27A RAB6A RASGRP1 RNASET2 SERPINA3 SLC11A1 SNAP25 STOM STXBP1 SYK TCIRG1 TLR2 TNFRSF1B TYROBP VAMP8 VAT1 YWHAZ
GO: Biological Process	GO:0050808	synapse organization		10	ANK3 ARHGEF9 ATP2B2 BDNF C1QA C1QC CACNB1 CDH8 CNKSR2 CX3CL1 DHX36 DLG3 DLGAP1 DNM1L EPB41L3 EPHA4 EPHA5 FCGR2A FRMPD4 GABRA1 GABRB3 GABRG2 GET1 GLRB GPHN GPM6A HOMER1 IL10RA INA ITGB1 KALRN LRRTM1 MAP1B NEFL NEGR1 NGEF NPTN NRXN3 PAFAH1B1 PAK1 PAK3 PCLO PDLIM5 PFN2 PPFIA2 RAB29 ROBO2 SEZ6 SLC9A6 SNAP25 SORBS1 SPARC SRGN SYN1 SYNJ1 TLR2 YWHAZ ZNF365
GO: Biological Process	GO:0061564	axon development		10	ANK3 ATL1 B4GALT6 BCL11A BDNF BEX2 BMPR1B CXCR4 CYFIP2 DCLK1 DOK1 ELAVL4 EPHA4 EPHA5 EZR FEZ1 IL6ST ITGB1 KALRN LINGO1 MAP1B NDEL1 NEFL NIBAN2 NPTN NRN1 NRXN3 NSF PAFAH1B1 PAK1 PAK3 PPP3CB RGS4 ROBO2 RTN4 SCN8A SCRIB SLC9A6 SLIT3 SMO SNAP25 SPP1 STAT3 STXBP1 TSPO VASP
GO: Biological Process	GO:0099537	trans-synaptic signaling		10	ADCYAP1 ANK3 APBA2 ATCAY ATP2A2 ATP2B2 BDNF CACNB1 CACNG3 CADPS CAMK4 CCL2 CDH8 CHRM1 CNTNAP2 CPLX1 CX3CL1 DBI DLGAP1 DNM1L DPP6 ELAVL4 EPHA4 FAM107A FCGR2A FGF12 GABBR2 GABRA1 GABRB3 GABRG2 GAD1 GAD2 GFAP GLRB GNA12 GRIA1 GRIA2 GRM3 HOMER1 ITGB1 KALRN KCNJ10 KCNQ3 LIN7B LRRTM1 MAP1B NPTN NPTX2 NRN1 NRXN3 NSF NSG2 P2RX7 PAFAH1B1 PAK1 PCLO PDLIM4 PFN2 PLCB1 PLK2 PNKD PPFIA2 PPP3CA PPP3CB PRKCB PTP…
GO: Biological Process	GO:0001505	regulation of neurotransmitter levels		10	APBA2 ATP2A2 CADPS CPLX1 DNM1L GAD1 GAD2 GFAP ITGB1 KCNJ10 LIN7B NRN1 NRXN3 NSF P2RX7 PAK1 PCLO PFN2 PNKD PPFIA2 PRKCB PTPRN2 SCRIB SNAP25 STXBP1 STXBP5L SV2B SYN1 SYNJ1 SYP SYT1 SYT5 TRIM9
GO: Biological Process	GO:0030001	metal ion transport		10	AHNAK AKAP6 ANO6 ANXA2 ANXA5 ATP1B1 ATP2A2 ATP2B1 ATP2B2 ATP2B3 CACNB1 CACNG3 CCL2 CX3CL1 CXCR4 CYBA DBI DNM1L GEM GPM6A HOMER1 HPCA NFATC1 P2RX7 PIK3CG PPP2CA PPP3CA PRKCB PTPRC RAPGEF3 RGS4 SLC11A1 SLC39A1 SLC39A10 SLC39A12 SLC8A1 TSPO VDAC1
GO: Biological Process	GO:0009612	response to mechanical stimulus		10	ANO3 ATP2B2 BDNF BNIP3 CCL2 CNTNAP2 CXCR4 CYBA ENTPD1 FAS GET1 GOT1 GSN ITGB1 KALRN LTBR MAP1B MAPK8 MAPK9 NFATC1 NFKB1 P2RX7 RELA SCN8A SLC8A1 SOX9 TGFBR2 TLR4 TNFRSF11B TNFRSF1A USP53
GO: Biological Process	GO:0050890	cognition		10	BDNF CAMK4 CHRM1 CNTNAP2 CSMD1 DBI ELAVL4 FAM107A GABRB3 GRIA1 ITGA5 ITGB1 KALRN KCNAB1 NDRG4 NPTN NPTX2 NRXN3 PAFAH1B1 PAK1 PJA2 PLCB1 PLK2 PPP3CB RASGRF1 SCN2A SNAP25 SORCS3 SYNJ1 TLR2 VDAC1
GO: Biological Process	GO:0010562	positive regulation of phosphorus metabolic process		10	ADCYAP1 AKAP11 AKAP6 ANGPT1 ANXA2 BDNF BTBD10 CAMKK2 CD44 CHP1 CHRM1 CLEC7A CLU CSF1 CX3CL1 CXCR4 DAB2 DIRAS2 DLG3 DUSP6 EPHA4 EPHA5 FAS FBXW7 FGR HCLS1 IL6ST IQGAP1 ITGA5 ITGA6 ITGB1 MAPK9 MAPKAPK2 NPTN P2RX7 PAK1 PAK3 PARP9 PELI2 PFKFB3 PFN2 PIK3CG PLCE1 PPP1R7 PPP2CA PRKD3 PTBP1 PTPRC RAPGEF3 RASGRP1 SLC11A1 SLC39A10 SOX9 STAT3 SYK TERF2IP TGFBR2 TLR4 TNFRSF1A UBE2N
GO: Biological Process	GO:0017157	regulation of exocytosis		10	APBA2 ATP2A2 CADPS CPLX1 DNM1L FGR ITGB2 NRN1 NRXN3 NSF P2RX7 PCLO PFN2 PPFIA2 PPP3CA PRKCB PTBP1 RAB27A RAB3C STXBP1 STXBP5L SYK SYN1 SYP SYT1 SYT5 TRIM9 VAMP8 VSNL1
GO: Biological Process	GO:0033043	regulation of organelle organization		10	ACTR3B ANXA2 ARAP1 ARHGEF9 ATRN BNIP3 CAMKK2 CAPG CLU CPLX1 CRB2 CX3CL1 CYFIP2 CYRIA DHX36 DNM1L EPHA5 EZR FAM107A FAS FBXW7 FEZ1 FGR GNA12 GNA13 GSN HCLS1 IQGAP1 LCP1 LNPK LRRTM1 MAP1B MAPK8 MAPK9 MCL1 MOAP1 MSN MYO1F NAP1L2 NEK6 P2RX7 PAFAH1B1 PAK1 PAK3 PDLIM4 PFN2 PLCB1 PLK2 PTBP1 RAPGEF3 RGS4 RHOC RRAGB SLC39A12 STXBP1 SYNJ1 SYT1 TBC1D2B TERF2IP TLR2 TRIM9 TSPO UBE2N VASP VAT1 VDAC1 YWHAG YWH…
GO: Biological Process	GO:0098662	inorganic cation transmembrane transport		10	AHNAK AKAP6 ANK3 ANO6 ANXA2 ANXA5 ATP1B1 ATP2A2 ATP2B1 ATP2B2 ATP2B3 ATP5PB ATP6V0E1 ATP6V1D ATP6V1G2 BDNF CACNB1 CACNG3 CHP1 CX3CL1 CYBA DBI DLD DPP6 FGF12 FXYD5 GEM GPM6A HCN1 HPCA HVCN1 ITGB1 KCNAB1 KCNB2 KCNC2 KCNF1 KCNIP4 KCNJ10 KCNQ3 KCNV1 P2RX7 PIK3CG PLCB1 PPP2CA PTPN3 PTPRC RAPGEF3 RGS4 RGS7 RNASE4 SCN2A SCN3B SCN8A SLC11A1 SLC12A4 SLC25A14 SLC39A1 SLC39A10 SLC39A12 SLC6A17 SLC8A1 SLC9A6…
GO: Biological Process	GO:0000904	cell morphogenesis involved in differentiation		10	ANK3 ATL1 ATP2B2 ATRN ATRNL1 B4GALT6 BCL11A BDNF BMPR1B CXCR4 CYFIP2 DAB2 DCLK1 DHX36 DNM1L DOK1 ELAVL4 EPHA4 EPHA5 EZR FEZ1 FOXJ1 GNA12 GNA13 HPRT1 ITGA5 ITGB1 KALRN LINGO1 MAP1B MAPK8 MAPK9 NDEL1 NEFL NGEF NIBAN2 NPTN NRN1 NRXN3 NSF PACSIN1 PAFAH1B1 PAK1 PAK3 PARVG PDLIM5 PPFIA2 PPP3CA PPP3CB PRMT8 RGS4 ROBO2 RTN4 RUNX1 SCN8A SCRIB SIPA1 SLC9A6 SLIT3 SMO SNAP25 SPP1 STAT3 STXBP1 VASP YWHAH ZNF3…
GO: Biological Process	GO:0060560	developmental growth involved in morphogenesis		10	BCL11A BDNF CSF1 CXCR4 CYFIP2 DCLK1 EPHA4 GNA12 GNA13 IQGAP1 ITGA5 ITGB1 MAP1B NDEL1 NRN1 PAFAH1B1 PAK1 PPP3CB ROBO2 RTN4 SLC9A6 SLIT3 SMO SOX9 SPP1 STAT3 SYT1 TGFBR2
GO: Biological Process	GO:0120039	plasma membrane bounded cell projection morphogenesis		10	ANK3 ATL1 B4GALT6 BCL11A BDNF BMPR1B CD44 CLU CNTNAP2 CXCR4 CYFIP2 DCLK1 DHX36 DNM1L DOK1 ELAVL4 EPB41L3 EPHA4 EPHA5 EZR FEZ1 GAS7 GPM6A HPRT1 INA IQGAP1 ITGB1 KALRN LINGO1 MAP1B MAPK8 MYO9B NDEL1 NEFL NGEF NIBAN2 NPTN NRN1 NRXN3 NSF PACSIN1 PAFAH1B1 PAK1 PAK3 PDLIM5 PPFIA2 PPP3CA PPP3CB PRMT8 RGS4 ROBO2 RTN4 SCN8A SCRIB SIPA1 SLC9A6 SLIT3 SMO SNAP25 SPP1 STAT3 STXBP1 SYT1 VASP YWHAH ZNF365
GO: Biological Process	GO:0055082	cellular chemical homeostasis		10	ADCYAP1 AKAP6 AQP4 ATP1B1 ATP2A2 ATP2B1 ATP2B2 ATP2B3 ATP6AP2 ATP6V0E1 ATP6V1D ATP6V1G2 BNIP3 CCL2 CHP1 CX3CL1 CXCR4 CYBA CYBRD1 DBI EPHA5 FAS GNA13 GOT1 GRIA1 HOMER1 HVCN1 IL6ST MT1A NME1 NPTN P2RX7 PIK3CG PLCE1 PPP2CA PPP3CA PPP3CB PRKCB PTBP1 PTPRC PTPRN2 RAP1GDS1 RTN4 S1PR3 SKP1 SLC11A1 SLC39A10 SLC39A12 SLC8A1 SLC9A6 SPP1 TCIRG1 VSNL1
GO: Biological Process	GO:0098660	inorganic ion transmembrane transport		10	AHNAK AKAP6 ANK3 ANO3 ANO6 ANXA2 ANXA5 ATP1B1 ATP2A2 ATP2B1 ATP2B2 ATP2B3 ATP5PB ATP6V0E1 ATP6V1D ATP6V1G2 BDNF CACNB1 CACNG3 CHP1 CLIC1 CX3CL1 CYBA DBI DLD DPP6 FGF12 FXYD5 GABRA1 GABRB3 GABRG2 GEM GLRB GPM6A HCN1 HPCA HVCN1 ITGB1 KCNAB1 KCNB2 KCNC2 KCNF1 KCNIP4 KCNJ10 KCNQ3 KCNV1 P2RX7 PIK3CG PLCB1 PPP2CA PTPN3 PTPRC RAPGEF3 RGS4 RGS7 RNASE4 SCN2A SCN3B SCN8A SLC11A1 SLC12A4 SLC25A14 SLC39A1 SL…
GO: Biological Process	GO:0048667	cell morphogenesis involved in neuron differentiation		10	ANK3 ATL1 ATP2B2 B4GALT6 BCL11A BDNF BMPR1B CXCR4 CYFIP2 DCLK1 DHX36 DNM1L DOK1 ELAVL4 EPHA4 EPHA5 EZR FEZ1 FOXJ1 HPRT1 ITGB1 KALRN LINGO1 MAP1B MAPK8 NDEL1 NEFL NGEF NIBAN2 NPTN NRN1 NRXN3 NSF PACSIN1 PAFAH1B1 PAK1 PAK3 PDLIM5 PPFIA2 PPP3CA PPP3CB PRMT8 RGS4 ROBO2 RTN4 SCN8A SCRIB SIPA1 SLC9A6 SLIT3 SMO SNAP25 SPP1 STAT3 STXBP1 VASP YWHAH ZNF365
GO: Biological Process	GO:0048167	regulation of synaptic plasticity		10	ATP2B2 BDNF CX3CL1 DBI EPHA4 FAM107A FCGR2A GFAP GRIA1 KALRN KCNJ10 LRRTM1 MAP1B NPTN NPTX2 PAK1 PLK2 PPP3CB RASGRF1 SNAP25 SORCS3 STXBP1 SYN1 SYP TYROBP VGF YWHAG YWHAH
GO: Biological Process	GO:0050804	modulation of chemical synaptic transmission		10	ADCYAP1 APBA2 ATCAY ATP2A2 ATP2B2 BDNF CACNG3 CCL2 CPLX1 CX3CL1 DBI DLGAP1 DNM1L ELAVL4 EPHA4 FAM107A FCGR2A GFAP GRIA1 GRIA2 GRM3 HOMER1 ITGB1 KALRN KCNJ10 LRRTM1 MAP1B NPTN NPTX2 NRN1 NRXN3 P2RX7 PAK1 PFN2 PLCB1 PLK2 PNKD PPFIA2 PPP3CA PPP3CB PRKCB RASGRF1 RGS4 SNAP25 SORCS3 SRGN STAT3 STXBP1 STXBP5L SYN1 SYP SYT1 TYROBP VGF YWHAG YWHAH
GO: Biological Process	GO:0006897	endocytosis		10	ABCA1 ANGPT1 ANO6 ANXA2 ARAP1 BMP2K C4B CACNG3 CD151 CLEC7A CLU DAB2 DNM1L EZR FCGR2A GRIA1 GRIA2 GRIA3 GSN HPCA IL10RA INPPL1 ITGB1 ITGB2 LRRTM1 MAPKAPK2 MSR1 NECAP1 NECAP2 NME1 NPC2 NSF PACSIN1 PIK3CG PPP3CA PPP3CB RAB29 RHOJ RIN2 RIN3 SCRIB SNAP25 SOAT1 SPARC SYK SYNJ1 SYP SYT1 SYT5 TGFBR2 VAMP8 XKR4
GO: Biological Process	GO:0042060	wound healing		10	ANO6 ANXA2 ANXA5 B4GALT1 CCL2 CD109 CD151 CD44 CFLAR CLEC7A CLIC1 CX3CL1 CXCR4 ENTPD1 GNA12 GNA13 GSN IL10RA ITGA5 ITGB1 LCP1 LNPK MAFF NFE2L2 P2RX7 PAK1 PIK3CG PPP3CA PRKCB RAB27A RHOC SCRIB SLC11A1 SPARC STXBP1 SYK TGFBR2 TGIF1 TLR4 YWHAZ
GO: Biological Process	GO:0001919	regulation of receptor recycling		10	ANXA2 ARAP1 DAB2 GRIA1 GRIA2 GRIA3 NSF RAB29 SCRIB
GO: Biological Process	GO:0050767	regulation of neurogenesis		10	ADCYAP1 BCL11A BDNF BEX2 CX3CL1 CXCR4 DHX36 DNM1L EPHA4 FAS GFAP ID4 IL6ST KALRN LINGO1 MAP1B MAPK8 NDEL1 NEFL NEUROD6 NPTN PAFAH1B1 PAK1 PAK3 PPP3CA RELA ROBO2 RTN4 SLIT3 SMO SPP1 STAT3 SYNJ1 TLR2 TNFRSF1B TSPO YWHAH ZNF365
GO: Biological Process	GO:0070201	regulation of establishment of protein localization		10	ANGPT1 ANK3 ANP32B ANXA5 CAMK4 CCL2 CD200 CHP1 CHRM1 DNM1L ENSA EPHA5 EZR FBXW7 HCLS1 HPCA ITGB2 KCNC2 LCP1 MAPK8 NDEL1 P2RX7 PACSIN1 PAK1 PCSK1 PPP2CA PPP3CA PPP3CB PTBP1 RAB29 RAPGEF3 RHBDF1 SCRIB SMO SNAP25 STOM STXBP5L SYNJ1 TCIRG1 TLR2 TLR4 TNFRSF1A TOMM70 VAMP8 VSNL1 YWHAG YWHAH YWHAZ
GO: Biological Process	GO:0002263	cell activation involved in immune response		10	ACTR10 ANO6 ANXA2 ARHGAP45 ARHGAP9 ATP6AP2 ATP6V1D B4GALT1 CD44 CLEC5A CLEC7A CMTM6 CYBA FCGR2A FGR GSDMD GSN HVCN1 IQGAP1 ITGB2 LAIR1 LAMP2 LCP1 MYO1F NFKB1 NPC2 PADI2 PIK3CG PTPRC PTPRN2 RAB27A RAB6A RASGRP1 RNASET2 SERPINA3 SLC11A1 SNAP25 STAT3 STOM STXBP1 SYK TCIRG1 TLR2 TLR4 TNFRSF1B TYROBP VAMP8 VAT1 YWHAZ
GO: Biological Process	GO:0071345	cellular response to cytokine stimulus		10	ABCA1 ABCE1 ADAM23 AKAP6 ANGPT1 ANXA2 AQP4 BDNF CAPG CCL2 CD44 CEBPD CSF1 CX3CL1 CXCR4 CYBA DOK1 ELF1 ENTPD1 ERBIN FAS GSN HCLS1 HCN1 IFI16 IFNAR2 IL10RA IL13RA1 IL6ST INA INPP5D INPPL1 IRF5 ITGB1 ITGB2 LCP1 LTBR MAPK8 MAPK9 MCL1 MSN NFE2L2 NFKB1 PADI2 PAFAH1B1 PARP9 PELI2 PLCB1 PPP2CA PTPRC RELA RNMT RUNX1 SERPINA3 SKP1 SLIT3 SOX9 SPP1 STAT3 STXBP1 SYK TCIRG1 TJP2 TLR2 TLR4 TNFRSF11B TNFRSF1A TN…
GO: Biological Process	GO:0034329	cell junction assembly		10	ARHGEF9 BDNF CD151 CDH8 CRB2 EPB41L3 FAM107A GABRA1 GABRB3 GABRG2 GPHN GPM6A IQGAP1 ITGA5 ITGA6 ITGB1 LIN7B LRRTM1 MAP1B NEGR1 NPTN NRXN3 PCLO PDLIM5 RAB29 RHOC ROBO2 RUNX1 SNAP25 SORBS1 TLR2 TRIP6 VASP
GO: Biological Process	GO:0045937	positive regulation of phosphate metabolic process		10	ADCYAP1 AKAP11 AKAP6 ANGPT1 ANXA2 BDNF BTBD10 CAMKK2 CD44 CHP1 CHRM1 CLEC7A CLU CSF1 CX3CL1 CXCR4 DAB2 DIRAS2 DLG3 DUSP6 EPHA4 EPHA5 FAS FBXW7 FGR HCLS1 IL6ST IQGAP1 ITGA5 ITGA6 ITGB1 MAPK9 MAPKAPK2 NPTN P2RX7 PAK1 PAK3 PARP9 PELI2 PFKFB3 PFN2 PIK3CG PLCE1 PPP1R7 PPP2CA PRKD3 PTBP1 PTPRC RAPGEF3 RASGRP1 SLC11A1 SLC39A10 SOX9 STAT3 SYK TERF2IP TGFBR2 TLR4 TNFRSF1A UBE2N
GO: Biological Process	GO:0060341	regulation of cellular localization		10	AKAP6 ANGPT1 ANK3 ANP32B ANXA2 BDNF CAMK4 CCL2 CHP1 CHRM1 CX3CL1 CYBA DAB2 DBI DCLK1 DHX36 DPP6 EPHA5 EZR FBXW7 FEZ1 FGR GSN HCLS1 HPCA IQGAP1 ITGB1 ITGB2 KALRN LCP1 MAP1B MAPK8 MSN NDEL1 NDRG4 NPTN P2RX7 PACSIN1 PAK1 PARP9 PPP2CA PPP3CB RAB29 RAPGEF3 RTN4 SCRIB SLC8A1 SMO SORBS1 STOM STXBP1 SYK SYNJ1 TNFRSF1A TYROBP VAMP8 VSNL1 YWHAG YWHAH YWHAZ
GO: Biological Process	GO:0060322	head development		10	ADCYAP1 ANGPT1 ANP32B ATP2B1 ATP2B2 ATP2B3 ATP5PB ATP6AP2 ATRN BCL11A BDNF BNIP3 CKMT1A CNTNAP2 CRB2 CXCR4 DBI DCLK1 DDX10 DYNC1I1 ELAVL4 EPHA4 EPHA5 FAS FCGR2A FEZ1 FGFRL1 FOXJ1 GABRB3 GNG12 HPCA HPRT1 ID4 INA INPPL1 ITGB1 KCNAB1 KCNC2 NDEL1 NDRG4 NEFL NEGR1 NEUROD6 NME1 NSF PADI2 PAFAH1B1 PAK1 PCSK1 PFKFB3 PLCB1 PPP2R2B PPP3CA PPP3CB PRMT8 RAPGEF3 RBFOX1 RBM47 RFX4 RGS4 RGS7 ROBO2 RTN4 SCRIB SE…
GO: Biological Process	GO:2000147	positive regulation of cell motility		10	ADAMTS1 ANGPT1 ANO6 CCL2 CD151 CLEC7A CSF1 CX3CL1 CXCR4 DAB2 DNM1L FAM107A FGR GPSM3 IGFBP5 IL6ST IQGAP1 ITGA5 ITGA6 ITGB1 MAPK8 MYO1F NFE2L2 PAK1 PAK3 PIK3CG PLK2 PPP3CA PTPRC RAPGEF3 RHOC RHOJ RIN2 RTN4 SLC8A1 SMO SOX9 SPARC STAT3 SUN2 SYK TGFBR2 TLR2 TRIP6
GO: Biological Process	GO:0051962	positive regulation of nervous system development		10	BCL11A BDNF BEX2 CX3CL1 CXCR4 DHX36 DNM1L EPHA4 GFAP IL6ST KALRN LRRTM1 MAP1B MAPK8 NDEL1 NEFL NEUROD6 NPTN PAFAH1B1 PAK1 PAK3 RELA ROBO2 RTN4 SMO STAT3 SYNJ1 TLR2 TNFRSF1B TSPO ZNF365
GO: Biological Process	GO:0098916	anterograde trans-synaptic signaling		10	ADCYAP1 ANK3 APBA2 ATCAY ATP2A2 ATP2B2 BDNF CACNB1 CACNG3 CADPS CAMK4 CCL2 CDH8 CHRM1 CNTNAP2 CPLX1 CX3CL1 DBI DLGAP1 DNM1L DPP6 ELAVL4 EPHA4 FAM107A FCGR2A FGF12 GABBR2 GABRA1 GABRB3 GABRG2 GAD1 GAD2 GFAP GLRB GNA12 GRIA1 GRIA2 GRM3 HOMER1 ITGB1 KALRN KCNJ10 KCNQ3 LIN7B LRRTM1 MAP1B NPTN NPTX2 NRN1 NRXN3 NSF NSG2 P2RX7 PAFAH1B1 PAK1 PCLO PDLIM4 PFN2 PLCB1 PLK2 PNKD PPFIA2 PPP3CA PPP3CB PRKCB PTP…
GO: Biological Process	GO:1901652	response to peptide		10	ANXA5 ATP2A2 ATP2B1 ATP6V0E1 ATP6V1D ATP6V1G2 CACNB1 CCL2 CFLAR CYBA EPHA4 ERBIN FAS FCGR2A FOXJ1 GOT1 GRIA1 IGFBP5 INPPL1 IQGAP1 IRF5 MAP1B MAPK8 MAPK9 NDEL1 NEFL NFE2L2 NFKB1 PAK1 PCSK1 PLCB1 PPP2CA PRKCB RASGRF1 RELA SERPINA3 SORBS1 SPARC STAT3 SYP TCIRG1 TLR2 TLR4 VGF YWHAG
GO: Biological Process	GO:0036230	granulocyte activation		10	ACTR10 ANO6 ANXA2 ARHGAP45 ARHGAP9 ATP6AP2 ATP6V1D B4GALT1 CD44 CLEC5A CMTM6 CYBA FCGR2A FGR GSDMD GSN HVCN1 IQGAP1 ITGB2 LAIR1 LAMP2 MYO1F NFKB1 NPC2 PADI2 PTPRC PTPRN2 RAB27A RAB6A RNASET2 SERPINA3 SLC11A1 SNAP25 STOM SYK TCIRG1 TLR2 TNFRSF1B TYROBP VAMP8 VAT1
GO: Biological Process	GO:1903305	regulation of regulated secretory pathway		10	APBA2 ATP2A2 CADPS DNM1L FGR ITGB2 NRN1 NRXN3 P2RX7 PFN2 PPFIA2 PPP3CA PRKCB PTBP1 RAB27A STXBP1 STXBP5L SYK SYN1 SYP SYT1 SYT5 TRIM9 VAMP8
GO: Biological Process	GO:0051960	regulation of nervous system development		10	ADCYAP1 BCL11A BDNF BEX2 CX3CL1 CXCR4 DHX36 DNM1L EPHA4 FAS FBXW7 GFAP ID4 IL6ST KALRN LINGO1 LRRTM1 MAP1B MAPK8 NDEL1 NEFL NEUROD6 NPTN PAFAH1B1 PAK1 PAK3 PPP3CA RELA ROBO2 RTN4 SLIT3 SMO SPP1 STAT3 SYNJ1 TLR2 TNFRSF1B TSPO YWHAH ZNF365
GO: Biological Process	GO:0001816	cytokine production		10	ADCYAP1 ANGPT1 AQP4 ATP2B1 ATP6AP2 CAMK4 CCDC88B CCL2 CD200 CLEC5A CLEC7A CLU CX3CL1 CYBA DHX36 ELF1 ERBIN EZR FCGR2A FGR FOXJ1 GPSM3 GSDMD IFI16 IL6ST INPP5D IQGAP1 IRF5 MAPK9 MAPKAPK2 NFATC1 NFKB1 NPTN P2RX7 PIK3CG PLCB1 PLD3 PTPRC RASGRP1 RELA RTN4 RUNX1 S1PR3 SCRIB SLC11A1 SRGN STAT3 SYK TCIRG1 TLR2 TLR4 TNFRSF1A TNFRSF1B TOMM70 TRIM56 TSPO TYROBP UNC93B1
GO: Biological Process	GO:0010038	response to metal ion		10	ANK3 ANXA5 BDNF BNIP3 C1QA CLU CYBRD1 ENTPD1 FAS GABRB3 GOT1 GPHN GRIA1 GRIA2 GRIA3 GSN HCN1 HOMER1 HPCA HVCN1 IQGAP1 ITPKB KCNC2 LCAT MAPK8 MAPK9 MT1A NFE2L2 NFKB1 P2RX7 PCSK1 PPP2CA PPP3CA SLC39A10 SPARC SYT1 SYT5 TCIRG1 TNFRSF11B TSPO
GO: Biological Process	GO:0051241	negative regulation of multicellular organismal process		10	ADAMTS1 ADCYAP1 ANGPT1 ANXA2 ANXA5 AQP4 ATP2A2 ATP2B1 BCL11A BDNF C1QC CCL2 CD200 CD44 CX3CL1 CYBA EPHA4 ERBIN EZR FAS FBXW7 FCGR2A FOXJ1 ID4 IGFBP5 INPP5D LINGO1 MLIP NFKB1 NIBAN2 NME1 NPTN P2RX7 PAK1 PFN2 PIK3CG PILRA PLK2 PPP2CA PPP3CA PTPRC PTPRR RGS4 ROBO2 RTN4 RUNX1 SERPINA3 SLC11A1 SLIT3 SMO SOX9 SPARC SPP1 SRGN TCF7L1 TGFBR2 TJP2 TLR2 TLR4 TNFRSF11B TNFRSF1A TNFRSF1B TOMM70 TSPO TYROBP YW…
GO: Biological Process	GO:0000165	MAPK cascade		10	ADCYAP1 ANGPT1 ATP6AP2 CAMKK2 CCL2 CD44 CFLAR CLEC7A CX3CL1 CXCR4 DAB2 DIRAS2 DLG3 DOK1 DUSP4 DUSP6 EPHA4 EZR FAS FBXW7 FCGR2A FGF12 INPPL1 IQGAP1 ITPKB LTBR MAPK8 MAPK9 MAPKAPK2 NDRG4 NEFL NFKB1 NPTN P2RX7 PAFAH1B1 PAK1 PAK3 PELI2 PIK3AP1 PIK3CG PJA2 PLCB1 PLCE1 PPP2CA PTPRC PTPRR RASAL2 RASGRF1 RASGRP1 RGS4 SCG2 SKP1 SLC11A1 SOX9 SYK TLR2 TLR4 TNIP2 UBE2N YWHAZ
GO: Biological Process	GO:0007610	behavior		10	ADCYAP1 APBA2 ATP2B2 ATP6V0E1 BDNF CAMK4 CNTNAP2 CSMD1 DBI ELAVL4 EPHA4 FGF12 GABRA1 GABRB3 GABRG2 GAD1 GLRB GRIA1 HCN1 HOMER1 HPRT1 ITGA5 ITGB1 KALRN KCNAB1 KCNJ10 LRRTM1 MICAL2 NDRG4 NEGR1 NPTN NPTX2 NRXN3 PAFAH1B1 PAK1 PJA2 PLCB1 PLK2 PPP3CB RASGRF1 RGS4 RUNX1 SCN2A SCN8A SEZ6 SNAP25 SORCS3 STAT3 SYNJ1 TLR2 TSPO VDAC1
GO: Biological Process	GO:0002366	leukocyte activation involved in immune response		10	ACTR10 ANO6 ANXA2 ARHGAP45 ARHGAP9 ATP6AP2 ATP6V1D B4GALT1 CD44 CLEC5A CLEC7A CMTM6 CYBA FCGR2A FGR GSDMD GSN HVCN1 IQGAP1 ITGB2 LAIR1 LAMP2 LCP1 MYO1F NFKB1 NPC2 PADI2 PIK3CG PTPRC PTPRN2 RAB27A RAB6A RASGRP1 RNASET2 SERPINA3 SLC11A1 SNAP25 STAT3 STOM STXBP1 SYK TCIRG1 TLR2 TLR4 TNFRSF1B TYROBP VAMP8 VAT1 YWHAZ
GO: Biological Process	GO:0006900	vesicle budding from membrane		10	ABCA1 ANGPT1 ANO6 ANXA2 ARAP1 BMP2K C4B CACNG3 CD151 CLEC7A CLU DAB2 DNM1L EZR FCGR2A GRIA1 GRIA2 GRIA3 GSN HPCA IL10RA INPPL1 ITGB1 ITGB2 LRRTM1 MAPKAPK2 MSR1 NECAP1 NECAP2 NME1 NPC2 NSF P2RX7 PACSIN1 PIK3CG PPP3CA PPP3CB RAB29 RHOJ RIN2 RIN3 SCRIB SNAP25 SOAT1 SPARC SYK SYNJ1 SYP SYT1 SYT5 TGFBR2 VAMP8 XKR4
GO: Biological Process	GO:0006954	inflammatory response		10	ADCYAP1 ANO6 ATRN B4GALT1 BDNF BMPR1B C4B CAMK4 CCL2 CD200 CD44 CLEC7A CSF1 CX3CL1 CXCR4 CYBA FCGR2A GPSM3 GSDMD HCN1 IFI16 IL6ST IRF5 ITGB1 ITGB2 KCNJ10 MAPK8 MAPKAPK2 NFE2L2 NFKB1 P2RX7 PIK3AP1 PIK3CG PJA2 PLD3 PTPRC RASGRP1 RELA RTN4 S1PR3 SCG2 SERPINA3 SLC11A1 SLC7A2 SPP1 STAT3 SYK TCIRG1 TLR2 TLR4 TNFRSF1A TNFRSF1B TNIP2 VAMP8 YWHAZ
GO: Biological Process	GO:0051588	regulation of neurotransmitter transport		10	APBA2 ATP2A2 CPLX1 DNM1L GFAP ITGB1 NRN1 NRXN3 P2RX7 PFN2 PNKD PPFIA2 PRKCB STXBP1 STXBP5L SYN1 SYP SYT1
GO: Biological Process	GO:0032388	positive regulation of intracellular transport		10	ANK3 ANP32B ANXA2 CAMK4 CCL2 CHP1 CHRM1 DAB2 EZR FBXW7 FEZ1 HCLS1 HPCA ITGB2 MAPK8 MSN PAK1 RAB29 RAPGEF3 SMO STOM TNFRSF1A YWHAG YWHAH YWHAZ
GO: Biological Process	GO:0071417	cellular response to organonitrogen compound		10	AKAP6 ANXA5 ATP2B1 ATP6V0E1 ATP6V1D ATP6V1G2 BCL11A BDNF CACNB1 CCL2 CFLAR CHRM1 CYBA EPHA4 EZR FAS FCGR2A FOXJ1 GABRA1 GABRB3 GABRG2 GNA12 GOT1 GRIA1 HCN1 IGFBP5 INPPL1 MAP1B MAPK8 MAPK9 NDEL1 NFE2L2 NFKB1 NSG2 P2RX7 PAK1 PIK3CG PLCB1 PPP2CA PRKCB RAPGEF3 RASGRF1 RELA RGS4 RRAGB SERPINA3 SLC8A1 SORBS1 SOX9 STAT3 TCIRG1 TLR2 TLR4 YWHAG
GO: Biological Process	GO:0007169	transmembrane receptor protein tyrosine kinase signaling pathway		10	ANGPT1 ANKS1B ARAP1 ATP6V0E1 ATP6V1D ATP6V1G2 BDNF BEX2 CCL2 CSF1 CYBA CYFIP2 DOK1 DUSP4 DUSP6 EPHA4 EPHA5 ERBIN FBXW7 FGF12 FGFRL1 FGR IGFBP5 INPPL1 IQGAP1 ITGA5 KALRN MAPKAPK2 NCF4 NDEL1 NDRG4 NGEF NIBAN2 NPTN PAK1 PAK3 PLCB1 PLCE1 PRKCB PTBP1 PTPN3 PTPRR RELA RHBDF1 RTN4 SLA SLC9A6 SORBS1 SOX9 STAT3 SYK TCIRG1
GO: Biological Process	GO:0043299	leukocyte degranulation		10	ACTR10 ANO6 ANXA2 ARHGAP45 ARHGAP9 ATP6AP2 ATP6V1D B4GALT1 CD44 CLEC5A CMTM6 CYBA FCGR2A FGR GSDMD GSN HVCN1 IQGAP1 ITGB2 LAIR1 LAMP2 MYO1F NFKB1 NPC2 PADI2 PIK3CG PTPRC PTPRN2 RAB27A RAB6A RASGRP1 RNASET2 SERPINA3 SLC11A1 SNAP25 STOM STXBP1 SYK TCIRG1 TLR2 TNFRSF1B TYROBP VAMP8 VAT1 YWHAZ
GO: Biological Process	GO:0099173	postsynapse organization		10	ARHGEF9 CNKSR2 DHX36 DLG3 DLGAP1 DNM1L EPHA4 EPHA5 FCGR2A FRMPD4 GLRB GPHN HOMER1 INA KALRN LRRTM1 NEFL NGEF PAFAH1B1 PAK3 PDLIM5 PPFIA2 SORBS1 SRGN ZNF365
GO: Biological Process	GO:0006887	exocytosis		10	ACTR10 ANO6 ANXA2 ANXA5 APBA2 ARHGAP45 ARHGAP9 ATP2A2 ATP6AP2 ATP6V1D B4GALT1 CADPS CCL2 CD109 CD44 CLEC5A CLU CMTM6 CPLX1 CYBA DNM1L FCGR2A FGR GSDMD GSN HVCN1 IQGAP1 ITGB2 LAIR1 LAMP2 LHFPL2 LIN7B MICAL2 MYO1F NFKB1 NPC2 NRN1 NRXN3 NSF OLA1 P2RX7 PADI2 PAK1 PCLO PFN2 PIK3CG PPFIA2 PPP3CA PPP3CB PRKCB PTBP1 PTPRC PTPRN2 RAB27A RAB3C RAB6A RASGRP1 RNASET2 SCRIB SERPINA3 SLC11A1 SNAP25 SPARC SRGN …
GO: Biological Process	GO:0006816	calcium ion transport		10	AHNAK AKAP6 ANO6 ANXA2 ANXA5 ATP1B1 ATP2A2 ATP2B1 ATP2B2 ATP2B3 CACNB1 CACNG3 CCL2 CX3CL1 CXCR4 CYBA DBI DNM1L GEM GPM6A HOMER1 HPCA NFATC1 P2RX7 PIK3CG PPP2CA PPP3CA PRKCB PTPRC RAPGEF3 RGS4 SLC8A1 TSPO VDAC1
GO: Biological Process	GO:0051270	regulation of cellular component movement		10	ADAMTS1 AKAP6 ANGPT1 ANO6 ANXA5 ARAP1 ATP2A2 B4GALT1 CCL2 CD151 CD200 CLEC7A CSF1 CX3CL1 CXCR4 DAB2 DNM1L FAM107A FAS FBXW7 FEZ1 FGR FOXJ1 GNA12 GNA13 GPSM3 IGFBP5 IL6ST INPP5D INPPL1 IQGAP1 ITGA5 ITGA6 ITGB1 MAPK8 MSN MYO1F NDRG4 NFE2L2 PADI2 PAK1 PAK3 PFN2 PIK3CG PLCB1 PLK2 PPP3CA PTPRC PTPRR RAPGEF3 RHOC RHOJ RIN2 RIN3 RTN4 SLC8A1 SMO SOX9 SPARC SPATA13 STAT3 SUN2 SYK TGFBR2 TLR2 TRIP6
GO: Biological Process	GO:1990778	protein localization to cell periphery		10	ANK3 ANXA2 ATP1B1 CACNG3 CPLX1 DAB2 DPP6 EPB41L3 EZR GPHN GPR158 ITGB1 KALRN KCNB2 KCNIP4 LIN7B NPTX2 NSF PACSIN1 RAB29 RAB3C SCN3B SCRIB SNAP25 SORBS1 STXBP1 TNFRSF1A TSPAN5 VAMP8
GO: Biological Process	GO:0099500	vesicle fusion to plasma membrane		10	ACTR10 ANO6 ANXA2 ANXA5 APBA2 ARHGAP45 ARHGAP9 ATP2A2 ATP6AP2 ATP6V1D B4GALT1 CADPS CCL2 CD109 CD44 CLEC5A CLU CMTM6 CPLX1 CYBA DNM1L FCGR2A FGR GSDMD GSN HVCN1 IQGAP1 ITGB2 LAIR1 LAMP2 LHFPL2 LIN7B MICAL2 MYO1F NFKB1 NPC2 NRN1 NRXN3 NSF OLA1 P2RX7 PADI2 PAK1 PCLO PFN2 PIK3CG PPFIA2 PPP3CA PPP3CB PRKCB PTBP1 PTPRC PTPRN2 RAB27A RAB3C RAB6A RASGRP1 RNASET2 SCRIB SERPINA3 SLC11A1 SNAP25 SPARC SRGN …
GO: Biological Process	GO:0048791	calcium ion-regulated exocytosis of neurotransmitter		10	ATP2A2 CADPS P2RX7 SNAP25 STXBP1 SYT1 SYT5
GO: Biological Process	GO:0099536	synaptic signaling		10	ADCYAP1 ANK3 ANKS1B APBA2 ATCAY ATP2A2 ATP2B2 BDNF CACNB1 CACNG3 CADPS CAMK4 CCL2 CDH8 CHRM1 CNTNAP2 CPLX1 CX3CL1 DBI DLGAP1 DNM1L DPP6 ELAVL4 EPHA4 FAM107A FCGR2A FGF12 GABBR2 GABRA1 GABRB3 GABRG2 GAD1 GAD2 GFAP GLRB GNA12 GRIA1 GRIA2 GRM3 HOMER1 ITGB1 KALRN KCNJ10 KCNQ3 LIN7B LRRTM1 MAP1B NPTN NPTX2 NRN1 NRXN3 NSF NSG2 P2RX7 PAFAH1B1 PAK1 PCLO PDLIM4 PFN2 PLCB1 PLK2 PNKD PPFIA2 PPP3CA PPP3CB PR…
GO: Biological Process	GO:0002274	myeloid leukocyte activation		10	ACTR10 ANO6 ANXA2 ARHGAP45 ARHGAP9 ATP6AP2 ATP6V1D B4GALT1 C1QA CAMK4 CD200 CD44 CLEC5A CLU CMTM6 CSF1 CX3CL1 CYBA FCGR2A FGR GSDMD GSN HVCN1 IQGAP1 ITGB2 LAIR1 LAMP2 LTBR MYO1F NFKB1 NPC2 PADI2 PIK3CG PILRA PJA2 PTPRC PTPRN2 RAB27A RAB6A RASGRP1 RNASET2 SERPINA3 SLC11A1 SLC7A2 SNAP25 STOM STXBP1 SYK TCIRG1 TGFBR2 TLR2 TLR4 TNFRSF1B TNIP2 TYROBP VAMP8 VAT1 YWHAZ
GO: Biological Process	GO:0010720	positive regulation of cell development		10	AKAP11 BCL11A BDNF BEX2 CLEC7A CX3CL1 CXCR4 DAB2 DHX36 DNM1L EPHA4 GFAP IL6ST KALRN MAP1B MAPK8 MAPK9 NDEL1 NEFL NEUROD6 NIBAN2 NPTN PAFAH1B1 PAK1 PAK3 RELA ROBO2 RTN4 RUNX1 SMO STAT3 SYNJ1 TLR2 TNFRSF1B TSPO TYROBP ZNF365
GO: Biological Process	GO:1903793	positive regulation of anion transport		10	ABCA1 ADCYAP1 ANK3 ANP32B ANXA2 CAMK4 CCL2 CHP1 CHRM1 CYBA DAB2 DBI DNM1L EZR FBXW7 HCLS1 HPCA ITGB1 ITGB2 MAPK8 MAPK9 NFE2L2 P2RX7 PAK1 PCSK1 PPP3CB PTBP1 RAB29 RAPGEF3 RTN4 RUNX1 SMO SNAP25 SORBS1 SPP1 STOM STXBP1 STXBP5L SYT1 TLR2 TLR4 TNFRSF1A TOMM70 VAMP8 VSNL1 YWHAG YWHAH YWHAZ
GO: Biological Process	GO:0006906	vesicle fusion		10	ACTR10 ANO6 ANXA2 ANXA5 APBA2 ARHGAP45 ARHGAP9 ATP2A2 ATP6AP2 ATP6V1D B4GALT1 CADPS CCL2 CD109 CD44 CHP1 CLEC5A CLU CMTM6 CPLX1 CYBA DNM1L FCGR2A FGR GSDMD GSN HVCN1 IQGAP1 ITGB2 LAIR1 LAMP2 LHFPL2 LIN7B MICAL2 MYO1F NFKB1 NPC2 NRN1 NRXN3 NSF OLA1 P2RX7 PADI2 PAK1 PCLO PFN2 PIK3CG PPFIA2 PPP3CA PPP3CB PRKCB PTBP1 PTPRC PTPRN2 RAB27A RAB3C RAB6A RASGRP1 RNASET2 SCRIB SERPINA3 SLC11A1 SNAP25 SPARC …
GO: Biological Process	GO:0090087	regulation of peptide transport		10	ADCYAP1 ANGPT1 ANK3 ANP32B ANXA5 CAMK4 CCL2 CD200 CHP1 CHRM1 DNM1L ENSA EPHA5 EZR FBXW7 HCLS1 HPCA ITGB2 KALRN KCNC2 LCP1 MAPK8 NDEL1 P2RX7 PACSIN1 PAK1 PCSK1 PPP2CA PPP3CA PPP3CB PTBP1 RAB29 RAPGEF3 RHBDF1 SCRIB SMO SNAP25 STOM STXBP5L SYNJ1 TCIRG1 TLR2 TLR4 TNFRSF1A TOMM70 VAMP8 VSNL1 YWHAG YWHAH YWHAZ
GO: Biological Process	GO:0048284	organelle fusion		10	ACTR10 ANO6 ANXA2 ANXA5 APBA2 ARHGAP45 ARHGAP9 ATP2A2 ATP6AP2 ATP6V1D B4GALT1 BNIP3 CADPS CCL2 CD109 CD44 CHP1 CLEC5A CLU CMTM6 CPLX1 CYBA DNM1L FCGR2A FGR GDAP1 GSDMD GSN HVCN1 IQGAP1 ITGB2 LAIR1 LAMP2 LHFPL2 LIN7B MICAL2 MYO1F NFKB1 NPC2 NRN1 NRXN3 NSF OLA1 P2RX7 PADI2 PAK1 PCLO PFN2 PIK3CG PPFIA2 PPP3CA PPP3CB PRKCB PTBP1 PTPRC PTPRN2 RAB27A RAB3C RAB6A RASGRP1 RNASET2 SCRIB SERPINA3 SLC11A1 S…
GO: Biological Process	GO:0099177	regulation of trans-synaptic signaling		10	ADCYAP1 APBA2 ATCAY ATP2A2 ATP2B2 BDNF CACNG3 CCL2 CPLX1 CX3CL1 DBI DLGAP1 DNM1L ELAVL4 EPHA4 FAM107A FCGR2A GFAP GRIA1 GRIA2 GRM3 HOMER1 ITGB1 KALRN KCNJ10 LRRTM1 MAP1B NPTN NPTX2 NRN1 NRXN3 P2RX7 PAK1 PFN2 PLCB1 PLK2 PNKD PPFIA2 PPP3CA PPP3CB PRKCB RASGRF1 RGS4 SNAP25 SORCS3 SRGN STAT3 STXBP1 STXBP5L SYN1 SYP SYT1 TYROBP VGF YWHAG YWHAH
GO: Biological Process	GO:0006812	cation transport		10	ADCYAP1 AHNAK AKAP6 ANK3 ANO6 ANXA2 ANXA5 ATP1B1 ATP2A2 ATP2B1 ATP2B2 ATP2B3 ATP5PB ATP6V0E1 ATP6V1D ATP6V1G2 BDNF CACNB1 CACNG3 CCL2 CHP1 CX3CL1 CXCR4 CYBA DBI DLD DLG3 DNM1L DPP6 ENTPD1 FCGR2A FGF12 FXYD5 GEM GPM6A GRIA1 GRIA2 GRIA3 HCN1 HOMER1 HPCA HVCN1 ITGB1 KCNAB1 KCNB2 KCNC2 KCNF1 KCNIP4 KCNJ10 KCNQ3 KCNV1 NEFL NFATC1 NSF P2RX7 PIK3CG PLCB1 PPME1 PPP2CA PPP3CA PRKCB PTPN3 PTPRC RAPGEF3 RAS…
GO: Biological Process	GO:0043270	positive regulation of ion transport		10	ABCA1 ADCYAP1 AKAP6 ANK3 ANO6 ANP32B ANXA2 ATP1B1 ATP2B1 ATP2B2 CACNG3 CAMK4 CCL2 CHP1 CHRM1 CX3CL1 CXCR4 CYBA DAB2 DBI DNM1L DPP6 EZR FBXW7 FGF12 HCLS1 HCN1 HOMER1 HPCA ITGB1 ITGB2 KCNC2 MAPK8 MAPK9 NFE2L2 P2RX7 PAK1 PCSK1 PLCB1 PPP3CB PTBP1 RAB29 RAPGEF3 RGS7 RTN4 RUNX1 SCN3B SMO SNAP25 SORBS1 SPP1 STOM STXBP1 STXBP5L SYT1 TLR2 TLR4 TNFRSF1A TOMM70 TSPO VAMP8 VSNL1 YWHAG YWHAH YWHAZ
GO: Biological Process	GO:0051668	localization within membrane		10	ARHGEF9 ATP1B1 CACNG3 DLG3 ERBIN GLRB GPHN GSN ITGB1 ITGB2 PAK1 PTPRC SCRIB SMO SORBS1
GO: Biological Process	GO:0007268	chemical synaptic transmission		10	ADCYAP1 ANK3 APBA2 ATCAY ATP2A2 ATP2B2 BDNF CACNB1 CACNG3 CADPS CAMK4 CCL2 CDH8 CHRM1 CNTNAP2 CPLX1 CX3CL1 DBI DLGAP1 DNM1L DPP6 ELAVL4 EPHA4 FAM107A FCGR2A FGF12 GABBR2 GABRA1 GABRB3 GABRG2 GAD1 GAD2 GFAP GLRB GNA12 GRIA1 GRIA2 GRM3 HOMER1 ITGB1 KALRN KCNJ10 KCNQ3 LIN7B LRRTM1 MAP1B NPTN NPTX2 NRN1 NRXN3 NSF NSG2 P2RX7 PAFAH1B1 PAK1 PCLO PDLIM4 PFN2 PLCB1 PLK2 PNKD PPFIA2 PPP3CA PPP3CB PRKCB PTP…
GO: Biological Process	GO:0002446	neutrophil mediated immunity		10	ACTR10 ANO6 ANXA2 ARHGAP45 ARHGAP9 ATP6AP2 ATP6V1D B4GALT1 CD44 CLEC5A CMTM6 CYBA FCGR2A FGR GSDMD GSN HVCN1 IQGAP1 ITGB2 LAIR1 LAMP2 MYO1F NFKB1 NPC2 PADI2 PTPRC PTPRN2 RAB27A RAB6A RNASET2 SERPINA3 SLC11A1 SNAP25 STOM SYK TCIRG1 TLR2 TNFRSF1B TYROBP VAMP8 VAT1
GO: Biological Process	GO:0021782	glial cell development		10	ACTR10 B4GALT6 C1QA CLU GFAP GNA12 GNA13 GSN ID4 ITGA5 ITGA6 ITGB1 KCNJ10 KCNQ3 NSF RRAGB S100A4 SMO SYP TLR2 TLR4
GO: Biological Process	GO:0050769	positive regulation of neurogenesis		10	BCL11A BDNF BEX2 CX3CL1 CXCR4 DHX36 DNM1L EPHA4 GFAP IL6ST KALRN MAP1B MAPK8 NDEL1 NEFL NEUROD6 NPTN PAFAH1B1 PAK1 PAK3 RELA ROBO2 RTN4 SMO STAT3 SYNJ1 TLR2 TNFRSF1B TSPO ZNF365
GO: Biological Process	GO:0040017	positive regulation of locomotion		10	ADAMTS1 ANGPT1 ANO6 CCL2 CD151 CLEC7A CSF1 CX3CL1 CXCR4 DAB2 DNM1L FAM107A FGR GPSM3 IGFBP5 IL6ST IQGAP1 ITGA5 ITGA6 ITGB1 MAPK8 MYO1F NFE2L2 PAK1 PAK3 PIK3CG PLK2 PPP3CA PTPRC RAPGEF3 RHOC RHOJ RIN2 RTN4 SCG2 SLC8A1 SMO SOX9 SPARC STAT3 SUN2 SYK TGFBR2 TLR2 TRIP6
GO: Biological Process	GO:0007167	enzyme linked receptor protein signaling pathway		10	ANGPT1 ANKS1B ARAP1 ATL1 ATP6V0E1 ATP6V1D ATP6V1G2 B4GALT6 BDNF BEX2 BMPR1B CCL2 CD109 CRB2 CSF1 CYBA CYFIP2 DAB2 DOK1 DUSP4 DUSP6 EPHA4 EPHA5 ERBIN FBXW7 FGF12 FGFRL1 FGR GOT1 IGFBP5 IL13RA1 IL6ST INPPL1 IQGAP1 ITGA5 ITGB1 ITGB5 KALRN MAPKAPK2 NCF4 NDEL1 NDRG4 NGEF NIBAN2 NPTN PAK1 PAK3 PLCB1 PLCE1 PRKCB PTBP1 PTPN3 PTPRR RELA RHBDF1 RTN4 SLA SLC9A6 SORBS1 SOX9 STAT3 SUB1 SYK TCIRG1 TGFBR2 TGIF1
GO: Biological Process	GO:0009611	response to wounding		10	ANO6 ANXA2 ANXA5 B4GALT1 BEX2 BNIP3 CCL2 CD109 CD151 CD44 CFLAR CLEC7A CLIC1 CLU CX3CL1 CXCR4 ENTPD1 EPHA4 FOXJ1 GFAP GNA12 GNA13 GSN ID3 IL10RA IL6ST ITGA5 ITGB1 LCP1 LINGO1 LNPK MAFF MAP1B NDEL1 NEFL NFE2L2 P2RX7 PAK1 PCSK1 PIK3CG PPP3CA PRKCB RAB27A RHOC RTN4 SCRIB SLC11A1 SMO SPARC SPP1 STXBP1 SYK TGFBR2 TGIF1 TLR4 TNFRSF1A TSPO TYROBP YWHAZ
GO: Biological Process	GO:0042391	regulation of membrane potential		10	ADCYAP1 AKAP6 ANK3 ATP1B1 ATP2A2 BDNF BNIP3 CACNG3 CHRM1 CLIC1 CNTNAP2 CX3CL1 DLD DPP6 FGF12 GABRA1 GABRB3 GABRG2 GLRB GOT1 GRIA1 GRIA2 GRIA3 HCN1 KCNC2 KCNJ10 KCNQ3 P2RX7 PAFAH1B1 PAK1 PDLIM4 PPP3CA PTPN3 RGS4 RGS7 RGS7BP SCN2A SCN3B SCN8A SEZ6 SLC8A1 TSPO USP53 YWHAH
GO: Biological Process	GO:0099504	synaptic vesicle cycle		10	APBA2 ATP2A2 CADPS CPLX1 DNM1L NRN1 NRXN3 P2RX7 PACSIN1 PCLO PFN2 PPFIA2 PPP3CB PRKCB SCRIB SNAP25 STXBP1 STXBP5L SYN1 SYNJ1 SYP SYT1 SYT5 TRIM9
GO: Biological Process	GO:0023061	signal release		10	ABCA1 ADCYAP1 ANXA5 APBA2 ATP2A2 CADPS CPLX1 DAB2 DNM1L ENSA ENTPD1 EPHA5 FCGR2A GAD1 GAD2 IL6ST ITGB1 KALRN KCNC2 LIN7B MAPK9 NIBAN2 NRN1 NRXN3 NSF P2RX7 PAK1 PCLO PFN2 PNKD PPFIA2 PPP3CA PPP3CB PRKCB PTBP1 PTPRN2 RAPGEF3 RTN4 RUNX1 SCG5 SCRIB SNAP25 SPP1 STXBP1 STXBP5L SYK SYN1 SYNJ1 SYP SYT1 SYT5 TCIRG1 TRIM9 VAMP8 VGF VSNL1 YWHAZ
GO: Biological Process	GO:0060627	regulation of vesicle-mediated transport		10	ANGPT1 ANO6 ANXA2 APBA2 ATP2A2 BMP2K C4B CADPS CCL2 CD151 CLEC7A CLU CPLX1 CYBA DAB2 DNM1L EZR FCGR2A FGR HPCA ITGB1 ITGB2 LRRTM1 MSN NDRG4 NRN1 NRXN3 NSF P2RX7 PACSIN1 PCLO PFN2 PPFIA2 PPP3CA PPP3CB PRKCB PTBP1 PTPRC RAB27A RAB29 RAB3C RIN3 RRAGB SCRIB SLC11A1 STXBP1 STXBP5L SYK SYN1 SYNJ1 SYP SYT1 SYT5 TLR2 TRIM9 VAMP8 VSNL1
GO: Biological Process	GO:0007420	brain development		10	ADCYAP1 ANGPT1 ANP32B ATP2B1 ATP2B2 ATP2B3 ATP5PB ATRN BCL11A BDNF BNIP3 CKMT1A CNTNAP2 CRB2 CXCR4 DBI DCLK1 DYNC1I1 ELAVL4 EPHA4 EPHA5 FAS FCGR2A FEZ1 FGFRL1 FOXJ1 GABRB3 GNG12 HPCA HPRT1 ID4 INA INPPL1 ITGB1 KCNAB1 KCNC2 NDEL1 NDRG4 NEFL NEGR1 NEUROD6 NME1 NSF PADI2 PAFAH1B1 PAK1 PCSK1 PFKFB3 PLCB1 PPP2R2B PPP3CA PPP3CB PRMT8 RAPGEF3 RBFOX1 RFX4 RGS4 RGS7 ROBO2 RTN4 SCRIB SEZ6 SLC6A17 SLC8A1 SL…
GO: Biological Process	GO:0019221	cytokine-mediated signaling pathway		10	ABCE1 ANGPT1 ANXA2 CCL2 CD44 CEBPD CSF1 CX3CL1 CXCR4 DOK1 ELF1 FAS IFNAR2 IL10RA IL13RA1 IL6ST INPP5D INPPL1 IRF5 ITGB1 ITGB2 LCP1 LTBR MCL1 MSN NFKB1 PADI2 PAFAH1B1 PARP9 PELI2 PLCB1 PTPRC RELA RUNX1 SKP1 SLIT3 STAT3 SYK TJP2 TNFRSF11B TNFRSF1A TNFRSF1B TNIP2 TRIM22 UBE2N YWHAZ
GO: Biological Process	GO:0010942	positive regulation of cell death		10	ANO6 ANXA5 ARHGEF9 B4GALT1 BMPR1B BNIP3 C1QA CCL2 CD44 CLEC7A CLU DNM1L DUSP6 FAS FBXW7 FCGR2A GNA13 GSN ID3 IFI16 INPP5D IRF5 ITGA6 ITGB1 ITGB2 KALRN LTBR MAPK8 MAPK9 MCL1 MOAP1 NGEF P2RX7 PAK3 PPP2CA PPP2R2B PTPRC RELA SCRIB SERPINA3 SLFN11 SYK TLR4 TNFRSF1A TNFRSF1B TSPO TYROBP
GO: Biological Process	GO:0033157	regulation of intracellular protein transport		10	ANGPT1 ANK3 ANP32B CAMK4 CCL2 CHP1 CHRM1 FBXW7 HCLS1 HPCA ITGB2 LCP1 MAPK8 NDEL1 PAK1 PPP2CA RAB29 RAPGEF3 SMO STOM TNFRSF1A YWHAG YWHAH YWHAZ
GO: Biological Process	GO:0097120	receptor localization to synapse		10	ANKS1B CACNG3 CPLX1 DLG3 ERBIN GPHN KALRN NPTN NPTX2 SCRIB SNAP25 TYROBP
GO: Biological Process	GO:0090174	organelle membrane fusion		10	ACTR10 ANO6 ANXA2 ANXA5 APBA2 ARHGAP45 ARHGAP9 ATP2A2 ATP6AP2 ATP6V1D B4GALT1 CADPS CCL2 CD109 CD44 CHP1 CLEC5A CLU CMTM6 CPLX1 CYBA DNM1L FCGR2A FGR GSDMD GSN HVCN1 IQGAP1 ITGB2 LAIR1 LAMP2 LHFPL2 LIN7B MICAL2 MYO1F NFKB1 NPC2 NRN1 NRXN3 NSF OLA1 P2RX7 PADI2 PAK1 PCLO PFN2 PIK3CG PPFIA2 PPP3CA PPP3CB PRKCB PTBP1 PTPRC PTPRN2 RAB27A RAB3C RAB6A RASGRP1 RNASET2 SCRIB SERPINA3 SLC11A1 SNAP25 SPARC …
GO: Biological Process	GO:0040012	regulation of locomotion		10	ADAMTS1 ANGPT1 ANO6 ANXA5 CCL2 CD151 CD200 CHRM1 CLEC7A CSF1 CX3CL1 CXCR4 DAB2 DNM1L FAM107A FAS FBXW7 FGR FOXJ1 GNA12 GNA13 GPSM3 IGFBP5 IL6ST INPP5D INPPL1 IQGAP1 ITGA5 ITGA6 ITGB1 MAPK8 MSN MYO1F NDRG4 NFE2L2 PADI2 PAK1 PAK3 PFN2 PIK3CG PLCB1 PLK2 PPP3CA PTPRC PTPRR RAPGEF3 RHOC RHOJ RIN2 RIN3 ROBO2 RTN4 SCG2 SLC8A1 SMO SOX9 SPARC SPATA13 STAT3 SUN2 SYK TGFBR2 TLR2 TRIP6
GO: Biological Process	GO:0042552	myelination		10	ACTR10 ATRN B4GALT6 CLU CXCR4 EPB41L3 EPHA4 FBXW7 GNA12 GNA13 ID4 KCNJ10 LINGO1 MAL2 NSF RRAGB SCN2A SCN8A TLR2 TNFRSF1B
GO: Biological Process	GO:0035418	protein localization to synapse		10	ANKS1B CACNG3 CPLX1 DLG3 DLGAP1 ERBIN GPHN HOMER1 KALRN LRRTM1 NPTN NPTX2 PCLO SCRIB SNAP25 TYROBP
GO: Biological Process	GO:0051272	positive regulation of cellular component movement		10	ADAMTS1 ANGPT1 ANO6 CCL2 CD151 CLEC7A CSF1 CX3CL1 CXCR4 DAB2 DNM1L FAM107A FEZ1 FGR GPSM3 IGFBP5 IL6ST IQGAP1 ITGA5 ITGA6 ITGB1 MAPK8 MYO1F NFE2L2 PAK1 PAK3 PIK3CG PLK2 PPP3CA PTPRC RAPGEF3 RHOC RHOJ RIN2 RTN4 SLC8A1 SMO SOX9 SPARC STAT3 SUN2 SYK TGFBR2 TLR2 TRIP6
GO: Biological Process	GO:0002283	neutrophil activation involved in immune response		10	ACTR10 ANO6 ANXA2 ARHGAP45 ARHGAP9 ATP6AP2 ATP6V1D B4GALT1 CD44 CLEC5A CMTM6 CYBA FCGR2A FGR GSDMD GSN HVCN1 IQGAP1 ITGB2 LAIR1 LAMP2 MYO1F NFKB1 NPC2 PADI2 PTPRC PTPRN2 RAB27A RAB6A RNASET2 SERPINA3 SLC11A1 SNAP25 STOM SYK TCIRG1 TLR2 TNFRSF1B TYROBP VAMP8 VAT1
GO: Biological Process	GO:0050801	ion homeostasis		10	ADCYAP1 AKAP6 ANK3 ATP1B1 ATP2A2 ATP2B1 ATP2B2 ATP2B3 ATP6AP2 ATP6V0E1 ATP6V1D ATP6V1G2 BNIP3 CCL2 CHP1 CX3CL1 CXCR4 CYBA CYBRD1 DBI FGF12 GNA13 GOT1 GRIA1 HCN1 HOMER1 HVCN1 IL6ST KCNJ10 MT1A NPTN P2RX7 PIK3CG PLCE1 PRKCB PTBP1 PTPN3 PTPRC RAP1GDS1 S1PR3 SCN3B SKP1 SLC11A1 SLC12A4 SLC39A10 SLC39A12 SLC8A1 SLC9A6 SPP1 TCIRG1 TSPO
GO: Biological Process	GO:0034762	regulation of transmembrane transport		10	AHNAK AKAP6 ANK3 ANO6 ATP1B1 CACNB1 CACNG3 CCL2 CHP1 CLIC1 CX3CL1 CYBA DBI DLG3 DPP6 FGF12 FXYD5 GEM GRIA1 GRIA2 GRIA3 HCN1 HOMER1 HPCA HVCN1 ITGB1 KCNAB1 KCNB2 KCNC2 KCNF1 KCNIP4 KCNJ10 KCNQ3 KCNV1 NEFL NFE2L2 P2RX7 PIK3CG PLCB1 PPP2CA PRKCB PTPN3 RAPGEF3 RASGRF1 RGS4 RGS7 SCN2A SCN3B SCN8A SLC8A1 SORBS1 STOM TCIRG1 VDAC1 YWHAH
GO: Biological Process	GO:2001257	regulation of cation channel activity		10	AHNAK AKAP6 ANK3 CACNB1 CACNG3 CCL2 DLG3 FGF12 GEM GRIA1 GRIA2 GRIA3 HCN1 HOMER1 HPCA ITGB1 KCNAB1 KCNC2 NEFL RASGRF1 STOM
GO: Biological Process	GO:0010001	glial cell differentiation		10	ACTR10 B4GALT6 BNIP3 C1QA CLU CXCR4 EPHA4 GFAP GNA12 GNA13 GSN ID4 IL6ST ITGA5 ITGA6 ITGB1 KCNJ10 KCNQ3 LINGO1 NSF RELA RRAGB RTN4 S100A4 SMO SOX9 STAT3 SYP TLR2 TLR4 TNFRSF1B ZNF365
GO: Biological Process	GO:0014003	oligodendrocyte development		10	ACTR10 B4GALT6 CLU GNA12 GNA13 GSN ID4 KCNJ10 KCNQ3 RRAGB SMO TLR2
GO: Biological Process	GO:0046649	lymphocyte activation		10	BCL11A CAMK4 CCDC88B CCL2 CD151 CD44 CLEC7A CMTM7 CXCR4 CYRIA ELF4 FAS FCGR2A FGR FOXJ1 GSN HPRT1 IFI16 IL13RA1 IL6ST INPP5D ITGB1 ITGB2 ITPKB LCP1 MSN NFATC1 P2RX7 PAK1 PAK3 PIK3CG PPP3CA PPP3CB PRKCB PTPRC RAB27A RAB29 RASGRP1 RUNX1 SCRIB SLC11A1 SLC39A10 STAT3 SYK TCIRG1 TGFBR2 TLR4 TNFRSF1B TNIP2 TOX TYROBP
GO: Biological Process	GO:0007409	axonogenesis		10	ANK3 ATL1 B4GALT6 BCL11A BDNF BMPR1B CXCR4 CYFIP2 DCLK1 DOK1 ELAVL4 EPHA4 EPHA5 EZR FEZ1 ITGB1 KALRN LINGO1 MAP1B NDEL1 NEFL NIBAN2 NPTN NRN1 NRXN3 NSF PAFAH1B1 PAK1 PAK3 PPP3CB RGS4 ROBO2 RTN4 SCN8A SCRIB SLC9A6 SLIT3 SMO SNAP25 SPP1 STAT3 STXBP1 VASP
GO: Biological Process	GO:0001508	action potential		10	AKAP6 ANK3 ATP1B1 ATP2A2 CACNG3 CNTNAP2 DPP6 FGF12 GRIA1 HCN1 KCNC2 P2RX7 PAFAH1B1 PAK1 PTPN3 SCN2A SCN3B SCN8A SLC8A1 USP53 YWHAH
GO: Biological Process	GO:0048813	dendrite morphogenesis		10	DCLK1 DHX36 DNM1L ELAVL4 EPHA4 EPHA5 HPRT1 ITGB1 KALRN MAPK8 NGEF PAFAH1B1 PAK3 PDLIM5 PPFIA2 PPP3CA PRMT8 SIPA1 YWHAH ZNF365
GO: Biological Process	GO:0010324	membrane invagination		10	ABCA1 ANGPT1 ANO6 ANXA2 ARAP1 BMP2K C4B CACNG3 CD151 CLEC7A CLU DAB2 DNM1L EZR FCGR2A GRIA1 GRIA2 GRIA3 GSN HPCA IL10RA INPPL1 ITGB1 ITGB2 LRRTM1 MAPKAPK2 MSR1 NECAP1 NECAP2 NME1 NPC2 NSF PACSIN1 PIK3CG PPP3CA PPP3CB RAB29 RHOJ RIN2 RIN3 SCRIB SNAP25 SOAT1 SPARC SYK SYNJ1 SYP SYT1 SYT5 TGFBR2 VAMP8 XKR4
GO: Biological Process	GO:0043068	positive regulation of programmed cell death		10	ANO6 ANXA5 ARHGEF9 B4GALT1 BMPR1B BNIP3 CCL2 CD44 CLEC7A CLU DNM1L DUSP6 FAS FBXW7 GNA13 GSN ID3 IFI16 INPP5D IRF5 ITGA6 ITGB1 KALRN LTBR MAPK8 MAPK9 MCL1 MOAP1 NGEF P2RX7 PAK3 PPP2CA PPP2R2B PTPRC RELA SCRIB SERPINA3 SYK TLR4 TNFRSF1A TNFRSF1B TSPO TYROBP
GO: Biological Process	GO:0050803	regulation of synapse structure or activity		10	BDNF CDH8 DHX36 DNM1L EPB41L3 EPHA4 FCGR2A FRMPD4 GPM6A HOMER1 IL10RA KALRN LRRTM1 NEGR1 NGEF PAFAH1B1 PAK3 PDLIM5 PPFIA2 ROBO2 SNAP25 SPARC SRGN TLR2 YWHAZ
GO: Biological Process	GO:0007611	learning or memory		10	BDNF CAMK4 CNTNAP2 CSMD1 DBI ELAVL4 GABRB3 GRIA1 ITGA5 ITGB1 KALRN KCNAB1 NDRG4 NPTN NPTX2 NRXN3 PAFAH1B1 PAK1 PJA2 PLCB1 PLK2 PPP3CB RASGRF1 SCN2A SNAP25 SORCS3 SYNJ1 TLR2 VDAC1
GO: Biological Process	GO:0007269	neurotransmitter secretion		10	APBA2 ATP2A2 CADPS CPLX1 DNM1L GAD1 GAD2 ITGB1 LIN7B NRN1 NRXN3 NSF P2RX7 PAK1 PCLO PFN2 PNKD PPFIA2 PRKCB PTPRN2 SCRIB SNAP25 STXBP1 STXBP5L SYN1 SYNJ1 SYP SYT1 SYT5 TRIM9
GO: Biological Process	GO:0043112	receptor metabolic process		10	ANGPT1 ANXA2 ARAP1 CACNG3 DAB2 EZR GPRASP1 GRIA1 GRIA2 GRIA3 HPCA ITGB1 ITGB2 LRRTM1 NSF PACSIN1 RAB29 RIN3 SCRIB SNAP25 SYK SYNJ1
GO: Biological Process	GO:0031175	neuron projection development		10	ADAMTS1 ADCYAP1 ANK3 ATCAY ATL1 ATP2B2 B4GALT6 BCL11A BDNF BEX2 BMPR1B CD44 CFLAR CLU CNTNAP2 CX3CL1 CXCR4 CYFIP2 DAB2 DCLK1 DHX36 DNM1L DOK1 ELAVL4 ENC1 EPB41L3 EPHA4 EPHA5 EZR FAS FCGR2A FEZ1 FOXJ1 GAS7 GDAP1 GFAP GPM6A HPRT1 IL6ST INA INPPL1 IQGAP1 ITGA6 ITGB1 KALRN LINGO1 MAP1B MAPK8 MAPK9 NDEL1 NDRG4 NEFL NEGR1 NFE2L2 NGEF NIBAN2 NME1 NPTN NRN1 NRXN3 NSF PACSIN1 PAFAH1B1 PAK1 PAK3 PDLIM5 PLK…
GO: Biological Process	GO:0043312	neutrophil degranulation		10	ACTR10 ANO6 ANXA2 ARHGAP45 ARHGAP9 ATP6AP2 ATP6V1D B4GALT1 CD44 CLEC5A CMTM6 CYBA FCGR2A FGR GSDMD GSN HVCN1 IQGAP1 ITGB2 LAIR1 LAMP2 MYO1F NFKB1 NPC2 PADI2 PTPRC PTPRN2 RAB27A RAB6A RNASET2 SERPINA3 SLC11A1 SNAP25 STOM SYK TCIRG1 TLR2 TNFRSF1B TYROBP VAMP8 VAT1
GO: Biological Process	GO:0051046	regulation of secretion		10	ADCYAP1 ANXA5 APBA2 ATP2A2 CADPS CD200 CPLX1 CYBA DAB2 DNM1L ENSA ENTPD1 EPHA5 EZR FGR IL6ST ITGB2 KALRN KCNC2 MAPK9 NRN1 NRXN3 NSF P2RX7 PCLO PCSK1 PFN2 PNKD PPFIA2 PPP3CA PPP3CB PRKCB PTBP1 RAB27A RAB3C RAPGEF3 RHBDF1 RTN4 RUNX1 SCG5 SNAP25 SPP1 STXBP1 STXBP5L SYK SYN1 SYP SYT1 SYT5 TCIRG1 TLR2 TLR4 TNFRSF1A TNFRSF1B TRIM9 VAMP8 VSNL1
GO: Biological Process	GO:0048812	neuron projection morphogenesis		10	ANK3 ATL1 B4GALT6 BCL11A BDNF BMPR1B CLU CNTNAP2 CXCR4 CYFIP2 DCLK1 DHX36 DNM1L DOK1 ELAVL4 EPB41L3 EPHA4 EPHA5 EZR FEZ1 GAS7 GPM6A HPRT1 INA IQGAP1 ITGB1 KALRN LINGO1 MAP1B MAPK8 NDEL1 NEFL NGEF NIBAN2 NPTN NRN1 NRXN3 NSF PACSIN1 PAFAH1B1 PAK1 PAK3 PDLIM5 PPFIA2 PPP3CA PPP3CB PRMT8 RGS4 ROBO2 RTN4 SCN8A SCRIB SIPA1 SLC9A6 SLIT3 SMO SNAP25 SPP1 STAT3 STXBP1 SYT1 VASP YWHAH ZNF365
GO: Biological Process	GO:0050807	regulation of synapse organization		10	BDNF CDH8 DHX36 DNM1L EPB41L3 EPHA4 FCGR2A FRMPD4 GPM6A HOMER1 IL10RA KALRN LRRTM1 NEGR1 NGEF PAFAH1B1 PAK3 PDLIM5 PPFIA2 ROBO2 SNAP25 SPARC SRGN TLR2 YWHAZ
GO: Biological Process	GO:0002443	leukocyte mediated immunity		10	ACTR10 ANO6 ANXA2 ARHGAP45 ARHGAP9 ATP6AP2 ATP6V1D B4GALT1 C1QA C1QC C4B CAMK4 CCL2 CD44 CLEC5A CLEC7A CLU CMTM6 CYBA DHX36 FAS FCGR2A FGR FOXJ1 GSDMD GSN HPRT1 HVCN1 INPP5D IQGAP1 ITGB2 LAIR1 LAMP2 MYO1F NFKB1 NPC2 P2RX7 PADI2 PIK3CG PPP3CB PTPRC PTPRN2 RAB27A RAB6A RASGRP1 RNASET2 SERPINA3 SLC11A1 SNAP25 STOM STXBP1 SYK TAP1 TCIRG1 TLR2 TLR4 TNFRSF1B TYROBP VAMP8 VAT1 YWHAZ
GO: Biological Process	GO:0009725	response to hormone		10	ADAMTS1 ADCYAP1 ANGPT1 ANXA2 ANXA5 AQP4 ATP2A2 ATP2B1 ATP6V0E1 ATP6V1D ATP6V1G2 BDNF CCL2 CFLAR CRYM CYBA DAB2 EPHA5 EPHX1 FAM107A FAS FHL2 FOXJ1 GOT1 GRIA1 HCLS1 IGFBP5 INPPL1 IQGAP1 ITGB1 KCNJ10 LANCL2 LCAT MAP1B MAPK8 NDEL1 NEFL NFE2L2 NFKB1 NPTN PADI2 PAK1 PCSK1 PLCB1 PPP2CA PRKCB RASGRF1 RELA ROBO2 RUNX1 SERPINA3 SLIT3 SORBS1 SPARC SPP1 STAT3 TCIRG1 TGFBR2 TLR2 TLR4 TNFRSF11B TOMM70 TSPO VGF…
GO: Biological Process	GO:0010976	positive regulation of neuron projection development		10	ADAMTS1 ADCYAP1 BCL11A BDNF CFLAR CX3CL1 DHX36 DNM1L ELAVL4 ENC1 FEZ1 IL6ST IQGAP1 ITGA6 ITGB1 KALRN NDEL1 NDRG4 NEGR1 NFE2L2 NME1 NPTN PACSIN1 PAFAH1B1 PAK3 PLPPR5 PTBP1 RTN4 SERPINI1 SEZ6 TOX
GO: Biological Process	GO:0099643	signal release from synapse		10	APBA2 ATP2A2 CADPS CPLX1 DNM1L GAD1 GAD2 ITGB1 LIN7B NRN1 NRXN3 NSF P2RX7 PAK1 PCLO PFN2 PNKD PPFIA2 PRKCB PTPRN2 SCRIB SNAP25 STXBP1 STXBP5L SYN1 SYNJ1 SYP SYT1 SYT5 TRIM9
GO: Biological Process	GO:0051345	positive regulation of hydrolase activity		10	ADCYAP1 ANP32B ARAP1 ARHGAP20 ARHGAP45 ARHGAP9 ATP1B1 BDNF CCL2 CD200 CFLAR CHRM1 CLEC7A CX3CL1 CYFIP2 DNM1L EPHA4 FAS FOXJ1 GNA13 GSN HOMER1 HPCA IFI16 IQGAP1 ITGA6 ITGB1 KALRN MAPK8 MAPK9 MYO9B NDEL1 NGEF PFN2 PLCB1 PLCE1 PPP2CA PTPRC RAB6A RAP1GDS1 RAPGEF3 RASAL2 RASGRF1 RASGRP1 RGS1 RGS4 RGS7 RHOC RIN2 RIN3 SCRIB SIPA1 SLC39A10 STAT3 STXBP5L SYK TBC1D2B
GO: Biological Process	GO:0019725	cellular homeostasis		10	ADCYAP1 AKAP6 ANO6 AQP4 ATP1B1 ATP2A2 ATP2B1 ATP2B2 ATP2B3 ATP6AP2 ATP6V0E1 ATP6V1D ATP6V1G2 BNIP3 CCL2 CHP1 CX3CL1 CXCR4 CYBA CYBRD1 DBI DLD EPHA5 FAS FBXW7 GNA13 GOT1 GRIA1 HOMER1 HVCN1 IL6ST LAMP2 LARGE1 MCL1 MT1A NCF4 NFE2L2 NME1 NPTN P2RX7 PIK3CG PLCE1 PPP2CA PPP3CA PPP3CB PRKCB PTBP1 PTPRC PTPRN2 RAP1GDS1 RTN4 S1PR3 SKP1 SLC11A1 SLC12A4 SLC39A10 SLC39A12 SLC8A1 SLC9A6 SPP1 TCIRG1 VSNL1
GO: Biological Process	GO:0030029	actin filament-based process		10	ACTR3B AKAP11 AKAP6 ARAP1 ATP2A2 ATRN CAPG CFLAR CNN3 CX3CL1 CXCR4 CYFIP2 CYRIA EPB41L3 EPHA5 EZR FAM107A FGF12 FGR FOXJ1 FRMPD4 GAS7 GNA12 GNA13 GSN HCLS1 INA INPPL1 IQGAP1 ITGB1 ITGB5 LCP1 MICAL2 MYO1F MYO9B PACSIN1 PAFAH1B1 PAK1 PAK3 PARVG PDLIM4 PDLIM5 PFN2 RAP1GDS1 RAPGEF3 RGS4 RHOC RHOJ SCN3B SIPA1 SLC8A1 SMO SORBS1 SUN2 TLR2 TYROBP VASP
GO: Biological Process	GO:1904062	regulation of cation transmembrane transport		10	AHNAK AKAP6 ANK3 ANO6 ATP1B1 CACNB1 CACNG3 CCL2 CHP1 CX3CL1 CYBA DBI DLG3 DPP6 FGF12 FXYD5 GEM GRIA1 GRIA2 GRIA3 HCN1 HOMER1 HPCA ITGB1 KCNAB1 KCNC2 KCNIP4 NEFL PIK3CG PLCB1 PPP2CA PTPN3 RAPGEF3 RASGRF1 RGS4 RGS7 SCN3B SLC8A1 STOM TCIRG1 VDAC1 YWHAH
GO: Biological Process	GO:0032386	regulation of intracellular transport		10	ANGPT1 ANK3 ANP32B ANXA2 CAMK4 CCL2 CHP1 CHRM1 DAB2 EZR FBXW7 FEZ1 HCLS1 HPCA ITGB2 LCP1 MAP1B MAPK8 MSN NDEL1 NDRG4 PAK1 PPP2CA RAB29 RAPGEF3 SMO STOM TNFRSF1A YWHAG YWHAH YWHAZ
GO: Biological Process	GO:0048709	oligodendrocyte differentiation		10	ACTR10 B4GALT6 BNIP3 CLU CXCR4 GNA12 GNA13 GSN ID4 KCNJ10 KCNQ3 LINGO1 RRAGB RTN4 SMO SOX9 TLR2 TNFRSF1B ZNF365
GO: Biological Process	GO:0032409	regulation of transporter activity		10	AHNAK AKAP6 ANK3 ATP1B1 CACNB1 CACNG3 CCL2 CHP1 DLG3 FGF12 FXYD5 GEM GRIA1 GRIA2 GRIA3 HCN1 HOMER1 HPCA ITGB1 KCNAB1 KCNC2 NEFL PLCB1 PPP2CA PTPN3 RAPGEF3 RASGRF1 SCN3B STOM YWHAH
GO: Biological Process	GO:0051093	negative regulation of developmental process		10	ABCA1 ADAMTS1 ADCYAP1 ANP32B ANXA2 BCL11A BDNF BEX2 BNIP3 C1QC CCL2 CD44 CFLAR DNM1L DUSP4 DUSP6 EPHA4 FAS FBXW7 FOXJ1 ID3 ID4 IGFBP5 INPP5D ITGB1 ITPKB LINGO1 NFATC1 NFE2L2 NGEF NIBAN2 NME1 OCIAD1 OCIAD2 PAK1 PILRA PLK2 PPP2CA PPP3CA PTBP1 RAPGEF3 RGS4 ROBO2 RTN4 RUNX1 S1PR3 SERPINA3 SEZ6 SLIT3 SMO SOX9 SPARC SPP1 SRGN STAT3 TCF7L1 TGFBR2 TJP2 TLR2 TLR4 TNFRSF11B TOMM70 TSPO VAT1 YWHAH
GO: Biological Process	GO:1902414	protein localization to cell junction		10	ANKS1B CACNG3 CPLX1 DLG3 DLGAP1 ERBIN GPHN HOMER1 KALRN LRRTM1 MAPK8 MAPK9 NPTN NPTX2 PCLO SCRIB SNAP25 TJP2 TYROBP
GO: Biological Process	GO:2000300	regulation of synaptic vesicle exocytosis		10	APBA2 ATP2A2 DNM1L NRN1 NRXN3 P2RX7 PFN2 PPFIA2 PRKCB STXBP5L SYN1 SYP SYT1
GO: Biological Process	GO:0032989	cellular component morphogenesis		10	ACTR10 ANK3 ATL1 B4GALT6 BCL11A BDNF BMPR1B CD44 CFLAR CLU CNTNAP2 CXCR4 CYFIP2 DCLK1 DHX36 DNM1L DOK1 ELAVL4 EPB41L3 EPHA4 EPHA5 EZR FEZ1 GAS7 GPM6A HPRT1 INA IQGAP1 ITGB1 KALRN LINGO1 MAP1B MAPK8 MYO9B NDEL1 NEFL NGEF NIBAN2 NPTN NRN1 NRXN3 NSF PACSIN1 PAFAH1B1 PAK1 PAK3 PDLIM5 PPFIA2 PPP3CA PPP3CB PRMT8 RGS4 ROBO2 RTN4 SCN8A SCRIB SIPA1 SLC8A1 SLC9A6 SLIT3 SMO SNAP25 SPP1 STAT3 STXBP1 SYT1 TLR…
GO: Biological Process	GO:0071407	cellular response to organic cyclic compound		10	ABCA1 ADAMTS1 ADCYAP1 AKAP6 AQP4 ATP2B1 BDNF CCL2 CFLAR CHRM1 CLU CYBA DAB2 DNM1L EPHA5 EPHX1 EZR FAM107A FAS GABRA1 GABRB3 GABRG2 GDAP1 GNA12 GRIA1 HCN1 ID3 IGFBP5 ITGA6 ITGB1 MSN MSR1 NFKB1 NSG2 P2RX7 PADI2 PAK1 PAK3 PIK3CG PLCB1 PPP2CA RAPGEF3 RGS4 RUNX1 SERPINA3 SLC8A1 SMO SPP1 STAT3 TNFRSF1A YWHAH
GO: Biological Process	GO:0022898	regulation of transmembrane transporter activity		10	AHNAK AKAP6 ANK3 ATP1B1 CACNB1 CACNG3 CCL2 CHP1 DLG3 FGF12 FXYD5 GEM GRIA1 GRIA2 GRIA3 HCN1 HOMER1 HPCA ITGB1 KCNAB1 KCNC2 NEFL PLCB1 PPP2CA PTPN3 RAPGEF3 RASGRF1 SCN3B STOM YWHAH
GO: Biological Process	GO:1901699	cellular response to nitrogen compound		10	AKAP6 ANXA5 ATP2B1 ATP6V0E1 ATP6V1D ATP6V1G2 BCL11A BDNF CACNB1 CCL2 CFLAR CHRM1 CYBA EPHA4 EZR FAS FCGR2A FOXJ1 GABRA1 GABRB3 GABRG2 GNA12 GOT1 GRIA1 HCN1 IGFBP5 INPPL1 KCNC2 KCNQ3 MAP1B MAPK8 MAPK9 NDEL1 NFE2L2 NFKB1 NSG2 P2RX7 PAK1 PIK3CG PLCB1 PPP2CA PRKCB RAPGEF3 RASGRF1 RELA RGS4 RRAGB SERPINA3 SLC8A1 SORBS1 SOX9 STAT3 TCIRG1 TLR2 TLR4 YWHAG
GO: Biological Process	GO:0031623	receptor internalization		10	ANGPT1 CACNG3 DAB2 EZR GRIA1 GRIA2 HPCA ITGB1 ITGB2 LRRTM1 NSF PACSIN1 RIN3 SCRIB SNAP25 SYK SYNJ1
GO: Biological Process	GO:0032880	regulation of protein localization		10	ADCYAP1 ANGPT1 ANK3 ANP32B ANXA5 ATCAY BDNF CAMK4 CCL2 CD200 CHP1 CHRM1 DAB2 DCLK1 DNM1L DPP6 ENSA EPHA5 EZR FBXW7 GSN HCLS1 HPCA IQGAP1 ITGB1 ITGB2 KALRN KCNC2 LCP1 MAPK8 MSN NDEL1 NPTN P2RX7 PACSIN1 PAK1 PARP9 PCSK1 PPP2CA PPP3CA PPP3CB PTBP1 RAB29 RAPGEF3 RHBDF1 RTN4 SCRIB SMO SNAP25 SORBS1 STOM STXBP5L SYNJ1 TCIRG1 TLR2 TLR4 TNFRSF1A TOMM70 TRIM22 TYROBP VAMP8 VSNL1 YWHAG YWHAH YWHAZ
GO: Biological Process	GO:0043547	positive regulation of GTPase activity		10	ADCYAP1 ARAP1 ARHGAP20 ARHGAP45 ARHGAP9 CCL2 CX3CL1 DNM1L FOXJ1 IQGAP1 ITGA6 ITGB1 KALRN MYO9B NDEL1 NGEF PLCB1 RAP1GDS1 RAPGEF3 RASAL2 RASGRF1 RASGRP1 RGS1 RGS4 RGS7 RIN2 RIN3 SCRIB SIPA1 STXBP5L TBC1D2B
GO: Biological Process	GO:0032412	regulation of ion transmembrane transporter activity		10	AHNAK AKAP6 ANK3 ATP1B1 CACNB1 CACNG3 CCL2 CHP1 DLG3 FGF12 FXYD5 GEM GRIA1 GRIA2 GRIA3 HCN1 HOMER1 HPCA ITGB1 KCNAB1 KCNC2 NEFL PLCB1 PPP2CA PTPN3 RAPGEF3 RASGRF1 SCN3B STOM YWHAH
GO: Biological Process	GO:0017156	calcium-ion regulated exocytosis		10	ATP2A2 CADPS P2RX7 PPP3CA PPP3CB PTBP1 SNAP25 STXBP1 SYT1 SYT5 TRIM9 VAMP8
GO: Biological Process	GO:0071805	potassium ion transmembrane transport		10	AKAP6 ANK3 ANO6 ATP1B1 DPP6 HCN1 ITGB1 KCNAB1 KCNB2 KCNC2 KCNF1 KCNIP4 KCNJ10 KCNQ3 KCNV1 RAPGEF3 RGS4 RGS7 SLC12A4 SLC9A6 SNAP25
GO: Biological Process	GO:1903530	regulation of secretion by cell		10	ADCYAP1 ANXA5 APBA2 ATP2A2 CADPS CD200 CPLX1 DAB2 DNM1L ENSA ENTPD1 EPHA5 EZR FGR IL6ST ITGB2 KALRN KCNC2 MAPK9 NRN1 NRXN3 NSF P2RX7 PCLO PCSK1 PFN2 PNKD PPFIA2 PPP3CA PPP3CB PRKCB PTBP1 RAB27A RAB3C RAPGEF3 RHBDF1 RTN4 RUNX1 SCG5 SNAP25 SPP1 STXBP1 STXBP5L SYK SYN1 SYP SYT1 SYT5 TCIRG1 TLR2 TLR4 TNFRSF1A TNFRSF1B TRIM9 VAMP8 VSNL1
GO: Biological Process	GO:0016358	dendrite development		10	BCL11A BDNF DCLK1 DHX36 DNM1L ELAVL4 EPHA4 EPHA5 FAS FCGR2A HPRT1 IQGAP1 ITGB1 KALRN MAP1B MAPK8 NGEF PACSIN1 PAFAH1B1 PAK1 PAK3 PDLIM5 PLK2 PPFIA2 PPP3CA PRMT8 SEZ6 SIPA1 SLC9A6 YWHAH ZNF365
GO: Biological Process	GO:1904951	positive regulation of establishment of protein localization		10	ANK3 ANP32B CAMK4 CCL2 CHP1 CHRM1 DNM1L EZR FBXW7 HCLS1 HPCA ITGB2 MAPK8 P2RX7 PAK1 PCSK1 PPP3CB PTBP1 RAB29 RAPGEF3 SMO SNAP25 STOM STXBP5L TLR2 TLR4 TNFRSF1A TOMM70 VAMP8 VSNL1 YWHAG YWHAH YWHAZ
GO: Biological Process	GO:0120035	regulation of plasma membrane bounded cell projection organization		10	ADAMTS1 ADCYAP1 ARAP1 BCL11A BDNF CD44 CFLAR CRB2 CX3CL1 DAB2 DHX36 DNM1L ELAVL4 ENC1 EPHA4 EZR FCGR2A FEZ1 GFAP GPM6A HOMER1 IL6ST INPPL1 IQGAP1 ITGA6 ITGB1 KALRN LINGO1 MAP1B NDEL1 NDRG4 NEFL NEGR1 NFE2L2 NGEF NME1 NPTN P2RX7 PACSIN1 PAFAH1B1 PAK1 PAK3 PDLIM5 PFN2 PLCE1 PLPPR5 PPFIA2 PPP3CA PTBP1 RAB29 ROBO2 RTN4 SERPINI1 SEZ6 SIPA1 SLC39A12 SLIT3 SNAP25 SPP1 TBC1D2B TOX YWHAH ZNF365
GO: Biological Process	GO:0000902	cell morphogenesis		10	ANK3 ARAP1 ATL1 ATP2B2 ATRN ATRNL1 B4GALT6 BCL11A BDNF BMPR1B CCL2 CD44 CDH8 CLU CNTNAP2 CXCR4 CYFIP2 DAB2 DCLK1 DHX36 DNM1L DOK1 ELAVL4 EPB41L3 EPHA4 EPHA5 EZR FEZ1 FGR FOXJ1 GAS7 GNA12 GNA13 GPM6A HPRT1 INA IQGAP1 ITGA5 ITGB1 ITGB2 KALRN LINGO1 MAP1B MAPK8 MAPK9 MSN MYL12B MYO9B NDEL1 NEFL NGEF NIBAN2 NPTN NRN1 NRXN3 NSF P2RX7 PACSIN1 PAFAH1B1 PAK1 PAK3 PARVG PDLIM5 PPFIA2 PPP3CA PPP3CB PRMT8 R…
GO: Biological Process	GO:0022603	regulation of anatomical structure morphogenesis		10	ADAMTS1 ARAP1 BCL11A BDNF BNIP3 CCL2 CD44 CRB2 CSF1 CX3CL1 CXCR4 DAB2 DHX36 DNM1L EPB41L3 EPHA4 EZR FGR FOXJ1 GAS7 GNA12 GNA13 ITGA5 ITGB1 ITGB2 KALRN LINGO1 MAP1B MAPK9 MSN MYL12B NDEL1 NEFL NFE2L2 NGEF NIBAN2 NME1 PAFAH1B1 PAK1 PAK3 PDLIM5 PLK2 PPFIA2 PPP3CA PRKCB RAPGEF3 RHOC RHOJ ROBO2 RTN4 RUNX1 SCG2 SERPINA3 SIPA1 SLC39A12 SLIT3 SMO SOX9 SPARC SPP1 STAT3 SYT1 TCF7L1 TGFBR2 TGIF1 TNFRSF11B T…
GO: Biological Process	GO:0032990	cell part morphogenesis		10	ANK3 ATL1 B4GALT6 BCL11A BDNF BMPR1B CD44 CLU CNTNAP2 CXCR4 CYFIP2 DCLK1 DHX36 DNM1L DOK1 ELAVL4 EPB41L3 EPHA4 EPHA5 EZR FEZ1 GAS7 GPM6A HPRT1 INA IQGAP1 ITGB1 KALRN LINGO1 MAP1B MAPK8 MYO9B NDEL1 NEFL NGEF NIBAN2 NPTN NRN1 NRXN3 NSF PACSIN1 PAFAH1B1 PAK1 PAK3 PDLIM5 PPFIA2 PPP3CA PPP3CB PRMT8 RGS4 ROBO2 RTN4 SCN8A SCRIB SIPA1 SLC9A6 SLIT3 SMO SNAP25 SPP1 STAT3 STXBP1 SYT1 VASP YWHAH ZNF365
GO: Biological Process	GO:0098655	cation transmembrane transport		10	AHNAK AKAP6 ANK3 ANO6 ANXA2 ANXA5 ATP1B1 ATP2A2 ATP2B1 ATP2B2 ATP2B3 ATP5PB ATP6V0E1 ATP6V1D ATP6V1G2 BDNF CACNB1 CACNG3 CCL2 CHP1 CX3CL1 CYBA DBI DLD DLG3 DPP6 FGF12 FXYD5 GEM GPM6A GRIA1 GRIA2 GRIA3 HCN1 HOMER1 HPCA HVCN1 ITGB1 KCNAB1 KCNB2 KCNC2 KCNF1 KCNIP4 KCNJ10 KCNQ3 KCNV1 NEFL P2RX7 PIK3CG PLCB1 PPP2CA PTPN3 PTPRC RAPGEF3 RASGRF1 RGS4 RGS7 RNASE4 SCN2A SCN3B SCN8A SLC11A1 SLC12A4 SLC1A5 S…
GO: Biological Process	GO:1902533	positive regulation of intracellular signal transduction		10	ADCYAP1 AKAP6 ANGPT1 CCL2 CD44 CFLAR CLEC7A CLU CSF1 CX3CL1 CXCR4 DAB2 DHX36 DIRAS2 DNM1L DUSP6 EEF1D EPHA4 ERBIN FBXW7 FCGR2A FGR HCLS1 IGFBP5 IQGAP1 ITGB1 ITPKB LTBR MAPKAPK2 MCL1 NDRG4 NEK6 NPTN P2RX7 PAK1 PAK3 PELI2 PIK3AP1 PIK3CG PJA2 PLCB1 PLCE1 PLK2 PRKCB PTBP1 PTPRC RASGRF1 RASGRP1 RELA RHOC RRAGB RTN4 S100A4 SLC15A3 SOX9 SYK TERF2IP TLR2 TLR4 TNFRSF1A TNIP2 TRIM22 TRIP6 UBE2N
GO: Biological Process	GO:0044070	regulation of anion transport		10	ABCA1 ADCYAP1 ANGPT1 ANK3 ANP32B ANXA2 ANXA5 CAMK4 CCL2 CD200 CHP1 CHRM1 CYBA DAB2 DBI DNM1L ENSA ENTPD1 EPHA5 EZR FBXW7 HCLS1 HPCA ITGB1 ITGB2 KALRN KCNC2 LCP1 MAPK8 MAPK9 NDEL1 NFE2L2 NFKB1 P2RX7 PACSIN1 PAK1 PCSK1 PPP2CA PPP3CA PPP3CB PRKCB PTBP1 RAB29 RAPGEF3 RGS4 RHBDF1 RTN4 RUNX1 SCRIB SMO SNAP25 SORBS1 SPP1 STOM STXBP1 STXBP5L SYK SYNJ1 SYT1 SYT5 TCIRG1 TLR2 TLR4 TNFRSF1A TOMM70 TSPO VAMP8…
GO: Biological Process	GO:0046928	regulation of neurotransmitter secretion		10	APBA2 ATP2A2 CPLX1 DNM1L NRN1 NRXN3 P2RX7 PFN2 PNKD PPFIA2 PRKCB STXBP1 STXBP5L SYN1 SYP SYT1
GO: Biological Process	GO:0030334	regulation of cell migration		10	ADAMTS1 ANGPT1 ANO6 CCL2 CD151 CD200 CLEC7A CSF1 CX3CL1 CXCR4 DAB2 DNM1L FAM107A FAS FBXW7 FGR GNA12 GNA13 GPSM3 IGFBP5 IL6ST INPP5D INPPL1 IQGAP1 ITGA5 ITGA6 ITGB1 MAPK8 MSN MYO1F NDRG4 NFE2L2 PADI2 PAK1 PAK3 PFN2 PIK3CG PLCB1 PLK2 PPP3CA PTPRC PTPRR RAPGEF3 RHOC RHOJ RIN2 RIN3 RTN4 SLC8A1 SMO SOX9 SPARC SPATA13 STAT3 SUN2 SYK TGFBR2 TLR2 TRIP6
GO: Biological Process	GO:0070661	leukocyte proliferation		10	CCDC88B CCL2 CD151 CD44 CLU CSF1 CX3CL1 CXCR4 ELF4 FCGR2A FOXJ1 HPRT1 IFI16 IL13RA1 IL6ST INPP5D ITGB2 MSN P2RX7 PIK3CG PPP3CB PTPRC RASGRP1 SCRIB SLC11A1 SLC39A10 SYK TCIRG1 TGFBR2 TLR4 TNFRSF1B TYROBP
GO: Biological Process	GO:0051050	positive regulation of transport		10	ABCA1 ADCYAP1 AKAP6 ANGPT1 ANK3 ANO6 ANP32B ANXA2 ATP1B1 ATP2B1 ATP2B2 C4B CACNG3 CADPS CAMK4 CCL2 CD151 CHP1 CHRM1 CLEC7A CLU CX3CL1 CXCR4 CYBA DAB2 DBI DNM1L DPP6 EZR FBXW7 FCGR2A FEZ1 FGF12 FGR HCLS1 HCN1 HOMER1 HPCA ITGB1 ITGB2 KCNC2 MAPK8 MAPK9 MSN NFE2L2 P2RX7 PAK1 PCSK1 PLCB1 PPP3CA PPP3CB PTBP1 PTPRC RAB27A RAB29 RAPGEF3 RGS7 RTN4 RUNX1 SCN3B SLC11A1 SMO SNAP25 SORBS1 SPP1 STOM STXBP1 STX…
GO: Biological Process	GO:0022604	regulation of cell morphogenesis		10	ARAP1 BCL11A CCL2 CD44 CXCR4 DAB2 DHX36 DNM1L EPB41L3 EPHA4 EZR FGR GAS7 GNA12 GNA13 ITGB2 KALRN MAPK9 MSN MYL12B PAFAH1B1 PAK3 RHOC RHOJ RTN4 SPARC STAT3 SYT1
GO: Biological Process	GO:0034765	regulation of ion transmembrane transport		10	AHNAK AKAP6 ANK3 ANO6 ATP1B1 CACNB1 CACNG3 CCL2 CHP1 CLIC1 CX3CL1 CYBA DBI DLG3 DPP6 FGF12 FXYD5 GEM GRIA1 GRIA2 GRIA3 HCN1 HOMER1 HPCA HVCN1 ITGB1 KCNAB1 KCNB2 KCNC2 KCNF1 KCNIP4 KCNJ10 KCNQ3 KCNV1 NEFL NFE2L2 P2RX7 PIK3CG PLCB1 PPP2CA PRKCB PTPN3 RAPGEF3 RASGRF1 RGS4 RGS7 SCN2A SCN3B SCN8A SLC8A1 SORBS1 STOM TCIRG1 VDAC1 YWHAH
GO: Biological Process	GO:0140029	exocytic process		10	ACTR10 ANO6 ANXA2 ANXA5 APBA2 ARHGAP45 ARHGAP9 ATP2A2 ATP6AP2 ATP6V1D B4GALT1 CADPS CCL2 CD109 CD44 CLEC5A CLU CMTM6 CPLX1 CYBA DNM1L FCGR2A FGR GSDMD GSN HVCN1 IQGAP1 ITGB2 LAIR1 LAMP2 LHFPL2 LIN7B MICAL2 MYO1F NFKB1 NPC2 NRN1 NRXN3 NSF OLA1 P2RX7 PADI2 PAK1 PCLO PFN2 PIK3CG PPFIA2 PPP3CA PPP3CB PRKCB PTBP1 PTPRC PTPRN2 RAB27A RAB3C RAB6A RASGRP1 RNASET2 SCRIB SERPINA3 SLC11A1 SNAP25 SPARC SRGN …
GO: Biological Process	GO:0044087	regulation of cellular component biogenesis		10	ABCA1 ACTR3B ARAP1 ARHGEF9 BDNF CAPG CLEC7A CLU CRB2 CX3CL1 CYFIP2 CYRIA EPB41L3 EZR FAM107A FAS FEZ1 GFAP GPM6A GSN HCLS1 IQGAP1 LAMP2 LCAT LCP1 LRRTM1 MAP1B MAPK8 MAPK9 MSN NDEL1 NEGR1 P2RX7 PAK1 PAK3 PDLIM4 PDLIM5 PFN2 PLCE1 PLK2 PLPPR5 RAPGEF3 RHOC ROBO2 RUNX1 SLC39A12 SNAP25 SOX9 STXBP1 SYK TBC1D2B TLR2 TLR4 TNFRSF1A TRIM9 VASP
GO: Biological Process	GO:0045055	regulated exocytosis		10	ACTR10 ANO6 ANXA2 ANXA5 APBA2 ARHGAP45 ARHGAP9 ATP2A2 ATP6AP2 ATP6V1D B4GALT1 CADPS CD109 CD44 CLEC5A CLU CMTM6 CPLX1 CYBA DNM1L FCGR2A FGR GSDMD GSN HVCN1 IQGAP1 ITGB2 LAIR1 LAMP2 LHFPL2 MYO1F NFKB1 NPC2 NRN1 NRXN3 OLA1 P2RX7 PADI2 PCLO PFN2 PIK3CG PPFIA2 PPP3CA PPP3CB PRKCB PTBP1 PTPRC PTPRN2 RAB27A RAB6A RASGRP1 RNASET2 SCRIB SERPINA3 SLC11A1 SNAP25 SPARC SRGN STOM STXBP1 STXBP5L SYK SYN1 SYNG…
GO: Biological Process	GO:0031344	regulation of cell projection organization		10	ADAMTS1 ADCYAP1 ARAP1 BCL11A BDNF CD44 CFLAR CRB2 CX3CL1 DAB2 DHX36 DNM1L ELAVL4 ENC1 EPHA4 EZR FCGR2A FEZ1 GFAP GPM6A HOMER1 IL6ST INPPL1 IQGAP1 ITGA6 ITGB1 KALRN LINGO1 MAP1B NDEL1 NDRG4 NEFL NEGR1 NFE2L2 NGEF NME1 NPTN P2RX7 PACSIN1 PAFAH1B1 PAK1 PAK3 PDLIM5 PFN2 PLCE1 PLPPR5 PPFIA2 PPP3CA PTBP1 RAB29 ROBO2 RTN4 SERPINI1 SEZ6 SIPA1 SLC39A12 SLIT3 SNAP25 SPP1 TBC1D2B TOX YWHAH ZNF365
GO: Biological Process	GO:0007272	ensheathment of neurons		10	ACTR10 ATRN B4GALT6 CLU CXCR4 EPB41L3 EPHA4 FBXW7 GNA12 GNA13 ID4 KCNJ10 LINGO1 MAL2 NSF RRAGB SCN2A SCN8A TLR2 TNFRSF1B
GO: Biological Process	GO:0048588	developmental cell growth		10	AKAP6 BCL11A BDNF CXCR4 CYFIP2 DCLK1 EPHA4 IQGAP1 ITGB1 MAP1B NDEL1 NRN1 PAFAH1B1 PAK1 PDLIM5 PPP3CB RGS4 ROBO2 RTN4 SLC9A6 SLIT3 SMO SOX9 SPP1 SYT1 TGFBR2 TOMM70
GO: Biological Process	GO:0060078	regulation of postsynaptic membrane potential		10	ADCYAP1 BDNF CHRM1 CX3CL1 GABRA1 GABRB3 GABRG2 GLRB GRIA1 GRIA2 GRIA3 P2RX7 PDLIM4 PPP3CA RGS4 RGS7 RGS7BP SEZ6
GO: Biological Process	GO:0030036	actin cytoskeleton organization		10	ACTR3B AKAP11 ARAP1 ATRN CAPG CFLAR CNN3 CX3CL1 CXCR4 CYFIP2 CYRIA EPB41L3 EPHA5 EZR FAM107A FGR FOXJ1 FRMPD4 GAS7 GNA12 GNA13 GSN HCLS1 INA INPPL1 IQGAP1 ITGB1 ITGB5 LCP1 MICAL2 MYO1F PACSIN1 PAFAH1B1 PAK1 PAK3 PARVG PDLIM4 PDLIM5 PFN2 RAP1GDS1 RAPGEF3 RGS4 RHOC RHOJ SIPA1 SLC8A1 SMO SORBS1 TLR2 TYROBP VASP
GO: Biological Process	GO:0010975	regulation of neuron projection development		10	ADAMTS1 ADCYAP1 BCL11A BDNF CFLAR CX3CL1 DAB2 DHX36 DNM1L ELAVL4 ENC1 EPHA4 FEZ1 GFAP IL6ST INPPL1 IQGAP1 ITGA6 ITGB1 KALRN LINGO1 MAP1B NDEL1 NDRG4 NEFL NEGR1 NFE2L2 NGEF NME1 NPTN PACSIN1 PAFAH1B1 PAK1 PAK3 PDLIM5 PLPPR5 PPFIA2 PPP3CA PTBP1 RAB29 ROBO2 RTN4 SERPINI1 SEZ6 SIPA1 SLC39A12 SLIT3 SNAP25 SPP1 TOX YWHAH ZNF365
GO: Biological Process	GO:2000145	regulation of cell motility		10	ADAMTS1 ANGPT1 ANO6 ANXA5 CCL2 CD151 CD200 CLEC7A CSF1 CX3CL1 CXCR4 DAB2 DNM1L FAM107A FAS FBXW7 FGR FOXJ1 GNA12 GNA13 GPSM3 IGFBP5 IL6ST INPP5D INPPL1 IQGAP1 ITGA5 ITGA6 ITGB1 MAPK8 MSN MYO1F NDRG4 NFE2L2 PADI2 PAK1 PAK3 PFN2 PIK3CG PLCB1 PLK2 PPP3CA PTPRC PTPRR RAPGEF3 RHOC RHOJ RIN2 RIN3 RTN4 SLC8A1 SMO SOX9 SPARC SPATA13 STAT3 SUN2 SYK TGFBR2 TLR2 TRIP6
GO: Biological Process	GO:0007612	learning		10	BDNF CNTNAP2 CSMD1 ELAVL4 GABRB3 ITGB1 KALRN NDRG4 NPTN NPTX2 NRXN3 PAK1 PLCB1 PPP3CB SNAP25 SORCS3 SYNJ1 TLR2 VDAC1
GO: Biological Process	GO:0001819	positive regulation of cytokine production		10	ADCYAP1 ATP6AP2 CCDC88B CCL2 CD200 CLEC5A CLEC7A CLU CX3CL1 CYBA DHX36 FCGR2A FGR GPSM3 GSDMD IFI16 IL6ST IRF5 MAPK9 MAPKAPK2 NFKB1 P2RX7 PLCB1 PTPRC RASGRP1 RELA RTN4 RUNX1 SCRIB SLC11A1 STAT3 SYK TLR2 TLR4 TNFRSF1A TOMM70 TYROBP UNC93B1
GO: Biological Process	GO:0034330	cell junction organization		10	ANK3 ARHGEF9 ATP2B2 BDNF C1QA C1QC CACNB1 CD151 CDH8 CNKSR2 CRB2 CX3CL1 DHX36 DLG3 DLGAP1 DNM1L EPB41L3 EPHA4 EPHA5 FAM107A FCGR2A FRMPD4 GABRA1 GABRB3 GABRG2 GET1 GLRB GPHN GPM6A HOMER1 IL10RA INA IQGAP1 ITGA5 ITGA6 ITGB1 KALRN LIN7B LRRTM1 MAP1B NEFL NEGR1 NGEF NPTN NRXN3 PAFAH1B1 PAK1 PAK3 PCLO PDLIM5 PFN2 PPFIA2 RAB29 RHOC ROBO2 RUNX1 SEZ6 SLC9A6 SNAP25 SORBS1 SPARC SRGN SYN1 SYNJ1 TJP2 TLR2 …
GO: Biological Process	GO:0042327	positive regulation of phosphorylation		10	ADCYAP1 AKAP11 AKAP6 ANGPT1 ANXA2 BDNF BTBD10 CAMKK2 CD44 CHRM1 CLEC7A CLU CSF1 CX3CL1 CXCR4 DAB2 DIRAS2 DLG3 DUSP6 EPHA4 EPHA5 FAS FBXW7 FGR HCLS1 IL6ST IQGAP1 ITGA5 ITGA6 ITGB1 MAPK9 MAPKAPK2 NPTN P2RX7 PAK1 PAK3 PARP9 PELI2 PFKFB3 PFN2 PIK3CG PLCE1 PPP2CA PRKD3 PTPRC RAPGEF3 RASGRP1 SLC11A1 SOX9 STAT3 SYK TERF2IP TGFBR2 TLR4 TNFRSF1A UBE2N
GO: Biological Process	GO:0010035	response to inorganic substance		10	ANK3 ANXA5 BDNF BNIP3 C1QA CFLAR CLU CYBRD1 DHX36 ENTPD1 FAS GABRB3 GOT1 GPHN GRIA1 GRIA2 GRIA3 GSN HCN1 HOMER1 HPCA HVCN1 IQGAP1 ITPKB KCNC2 KCNQ3 LCAT MAP1B MAPK8 MAPK9 MT1A NEFL NFE2L2 NFKB1 P2RX7 PCSK1 PLCB1 PPP2CA PPP3CA RELA SIPA1 SLC39A10 SLC8A1 SPARC SYT1 SYT5 TCIRG1 TNFRSF11B TSPO
GO: Biological Process	GO:0043087	regulation of GTPase activity		10	ADCYAP1 ARAP1 ARHGAP20 ARHGAP45 ARHGAP9 CCL2 CX3CL1 DNM1L EPHA4 EPHA5 FOXJ1 IQGAP1 ITGA6 ITGB1 KALRN MYO9B NDEL1 NGEF PAFAH1B1 PBXIP1 PLCB1 PTPRN2 RAP1GDS1 RAPGEF3 RASAL2 RASGRF1 RASGRP1 RGS1 RGS4 RGS7 RIN2 RIN3 SCRIB SIPA1 STXBP5L TBC1D2B
GO: Biological Process	GO:0006836	neurotransmitter transport		10	APBA2 ATP2A2 CADPS CPLX1 DNM1L GAD1 GAD2 GFAP ITGB1 KCNJ10 LIN7B NRN1 NRXN3 NSF P2RX7 PAK1 PCLO PFN2 PNKD PPFIA2 PRKCB PTPRN2 SCRIB SLC6A17 SNAP25 STXBP1 STXBP5L SV2B SYN1 SYNJ1 SYP SYT1 SYT5 TRIM9
GO: Biological Process	GO:0030900	forebrain development		10	ADCYAP1 BNIP3 CNTNAP2 CXCR4 DBI DCLK1 ELAVL4 EPHA4 EPHA5 FAS FEZ1 FGFRL1 GNG12 HPRT1 ID4 KCNC2 NDEL1 NEFL NEUROD6 NME1 NSF PAFAH1B1 PAK1 PCSK1 PLCB1 RBFOX1 RFX4 ROBO2 RTN4 SLC8A1 SLIT3 SMO SUN2 TCF7L1 TGIF1 TOX TYROBP
GO: Biological Process	GO:0099003	vesicle-mediated transport in synapse		10	APBA2 ATP2A2 CADPS CPLX1 DNM1L HPCA NRN1 NRXN3 P2RX7 PACSIN1 PCLO PFN2 PPFIA2 PPP3CB PRKCB SCRIB SNAP25 STXBP1 STXBP5L SYN1 SYNJ1 SYP SYT1 SYT5 TRIM9
GO: Biological Process	GO:0045597	positive regulation of cell differentiation		10	AKAP11 AKAP6 BCL11A BDNF BEX2 BMPR1B CEBPD CLEC7A CLIC1 CLU CRB2 CSF1 CX3CL1 CXCR4 DAB2 DHX36 DNM1L EPHA4 FEZ1 FOXJ1 GFAP HCLS1 IFI16 IL6ST INPP5D ITGB1 ITPKB KALRN MAP1B MAPK8 MAPK9 MSR1 NAP1L2 NDEL1 NEFL NEUROD6 NFKB1 NIBAN2 NPTN PAFAH1B1 PAK1 PAK3 PLCB1 PTPRC RASGRP1 RELA RIN2 ROBO2 RTN4 RUNX1 SMO SOX9 STAT3 SYK SYNJ1 TGFBR2 TGIF1 TLR2 TLR4 TNFRSF1B TOX TSPO TYROBP ZNF365
GO: Biological Process	GO:0009991	response to extracellular stimulus		10	ABCA1 ADAMTS1 ADCYAP1 ANGPT1 ATP2B1 BDNF BNIP3 CCL2 CD44 CRYM CYBA DBI DNM1L ENSA FAM107A FAS GDAP1 GSDMD GSN IFI16 IL6ST ITGA6 ITGB1 LAMP2 MAP1B MAPK8 NFE2L2 P2RX7 PCSK1 PRKCB PTPRC RELA RNASE4 RRAGB SERPINA3 SIPA1 SLC8A1 SPARC SPP1 TGFBR2 TNFRSF11B TSPO VGF
GO: Biological Process	GO:0006935	chemotaxis		5.9725	ANGPT1 ANK3 ANO6 ATL1 BDNF BMPR1B CCL2 CMTM3 CMTM7 CSF1 CX3CL1 CXCR4 CYBA CYFIP2 DNM1L DOK1 EPHA4 EPHA5 EZR FCGR2A FEZ1 GPSM3 INPP5D INPPL1 ITGB2 KALRN MYO9B NIBAN2 NPTN NRXN3 P2RX7 PADI2 PIK3CG RIN3 ROBO2 RTN4 SCG2 SCN8A SCRIB SLIT3 SMO SPP1 STAT3 SYK TNFRSF1A VASP
GO: Biological Process	GO:0001934	positive regulation of protein phosphorylation		5.9643	ADCYAP1 AKAP11 AKAP6 ANGPT1 ANXA2 BDNF CAMKK2 CD44 CHRM1 CLEC7A CLU CSF1 CX3CL1 CXCR4 DAB2 DIRAS2 DLG3 DUSP6 EPHA4 FAS FBXW7 HCLS1 IL6ST IQGAP1 ITGA5 ITGB1 MAPK9 MAPKAPK2 NPTN P2RX7 PAK1 PAK3 PARP9 PELI2 PFN2 PIK3CG PLCE1 PPP2CA PRKD3 PTPRC RAPGEF3 RASGRP1 SLC11A1 SOX9 STAT3 SYK TERF2IP TGFBR2 TLR4 TNFRSF1A UBE2N
GO: Biological Process	GO:0046651	lymphocyte proliferation		5.9174	CCDC88B CD151 CD44 CXCR4 ELF4 FCGR2A FOXJ1 HPRT1 IFI16 IL13RA1 IL6ST INPP5D ITGB2 MSN P2RX7 PIK3CG PPP3CB PTPRC RASGRP1 SCRIB SLC11A1 SLC39A10 SYK TGFBR2 TLR4 TNFRSF1B TYROBP
GO: Biological Process	GO:0001881	receptor recycling		5.8961	ANXA2 ARAP1 DAB2 GRIA1 GRIA2 GRIA3 NSF RAB29 SCRIB
GO: Biological Process	GO:0007163	establishment or maintenance of cell polarity		5.8887	ANTXR2 ATP1B1 CRB2 DLG3 ERBIN EZR FEZ1 FOXJ1 GSN ITGB1 LIN7B MAP1B MSN MYO9B NDEL1 PAFAH1B1 PAK1 PARVG RHOC SCRIB STAT3 TCIRG1
GO: Biological Process	GO:0030003	cellular cation homeostasis		5.8545	ADCYAP1 AKAP6 ATP1B1 ATP2A2 ATP2B1 ATP2B2 ATP2B3 ATP6AP2 ATP6V0E1 ATP6V1D ATP6V1G2 BNIP3 CCL2 CHP1 CX3CL1 CXCR4 CYBA CYBRD1 DBI GNA13 GOT1 GRIA1 HOMER1 HVCN1 IL6ST MT1A NPTN P2RX7 PIK3CG PLCE1 PRKCB PTBP1 PTPRC RAP1GDS1 S1PR3 SKP1 SLC11A1 SLC39A10 SLC39A12 SLC8A1 SLC9A6 SPP1 TCIRG1
GO: Biological Process	GO:0003012	muscle system process		5.7901	AKAP6 ATP1B1 ATP2A2 ATP2B1 CACNB1 CFLAR CXCR4 CYBA FGF12 GSN HOMER1 IGFBP5 IL6ST ITGB5 KCNB2 MLIP MYL12B NFATC1 PAK1 PDLIM5 PIK3CG PLCE1 PPP3CA RAP1GDS1 RGS4 RUNX1 SCN3B SLC8A1 SORBS1 SSPN TLR4 TNFRSF1A TNFRSF1B TOMM70
GO: Biological Process	GO:0043408	regulation of MAPK cascade		5.784	ADCYAP1 ANGPT1 ATP6AP2 CCL2 CD44 CFLAR CLEC7A CX3CL1 CXCR4 DAB2 DIRAS2 DOK1 DUSP4 DUSP6 EPHA4 EZR FAS FBXW7 FCGR2A INPPL1 IQGAP1 LTBR MAPK9 MAPKAPK2 NDRG4 NPTN P2RX7 PAFAH1B1 PAK1 PAK3 PELI2 PIK3AP1 PIK3CG PJA2 PLCB1 PLCE1 PPP2CA PTPRC PTPRR RASGRP1 RGS4 SYK TLR2 TLR4 UBE2N YWHAZ
GO: Biological Process	GO:0050776	regulation of immune response		5.7768	ABCE1 ADCYAP1 C1QA C1QC C4B CD200 CD44 CLU CMTM3 CYFIP2 ELF1 EZR FCGR2A FGR FOXJ1 IFI16 IFNAR2 IL6ST INPP5D ITGB1 ITGB2 KLHL6 LAIR1 MAPK8 MAPK9 MYO1F NFATC1 NFKB1 P2RX7 PAK1 PAK3 PARP9 PILRA PPP3CA PPP3CB PRKCB PTPRC RAB27A RAB29 RASGRP1 RELA RUNX1 SKP1 SLC11A1 SLC39A10 STXBP1 SYK TAP1 TLR2 TLR4 TNFRSF1B TOMM70 TYROBP UBE2N VAMP8
GO: Biological Process	GO:0097435	supramolecular fiber organization		5.7579	ACTR3B ANXA2 ARAP1 CAPG CCDC88B CFLAR CHP1 CLU CRTAP CX3CL1 CXCR4 CYFIP2 CYRIA EZR FAM107A GAS7 GFAP GNA12 GNA13 GSN HCLS1 INPPL1 ITGB1 ITGB5 LCP1 MAP1B MAPK8 MICAL2 MYO1F NDEL1 NEFL PACSIN1 PAFAH1B1 PAK1 PAK3 PDLIM4 PFN2 RAP1GDS1 RAPGEF3 RGS4 RHOC SLC39A12 SLC8A1 SMO SORBS1 TLR2 VASP
GO: Biological Process	GO:0008361	regulation of cell size		5.7447	ANO6 AQP4 ATP2B2 BCL11A BDNF CXCR4 EPHA4 EZR MAP1B MSN NDEL1 P2RX7 PAFAH1B1 PAK1 RAPGEF3 ROBO2 RTN4 SLC12A4 SLIT3 SPP1 STAT3
GO: Biological Process	GO:0070997	neuron death		5.7264	ANGPT1 BDNF BNIP3 BTBD10 C1QA CCL2 CD200 CHP1 CLU CSF1 CX3CL1 FAS FBXW7 FCGR2A GABRB3 ITGB2 MAPK8 MCL1 MT1A NEFL PAK3 PPP2R2B RAB29 SCN2A SMO STAT3 STXBP1 TLR4 TNFRSF1A TNFRSF1B TYROBP USP53
GO: Biological Process	GO:0042110	T cell activation		5.7208	BCL11A CAMK4 CCDC88B CCL2 CD151 CD44 CLEC7A CXCR4 CYRIA ELF4 FAS FOXJ1 GSN IL6ST ITGB2 ITPKB LCP1 MSN P2RX7 PAK1 PAK3 PIK3CG PPP3CA PPP3CB PTPRC RAB27A RAB29 RASGRP1 RUNX1 SCRIB SLC11A1 STAT3 SYK TCIRG1 TGFBR2 TNFRSF1B TOX
GO: Biological Process	GO:1903829	positive regulation of protein localization		5.7117	ANK3 CCL2 CHP1 DPP6 EZR FBXW7 HCLS1 HPCA IQGAP1 ITGB1 ITGB2 MAPK8 MSN NPTN PAK1 PARP9 RTN4 SMO SORBS1 STOM TNFRSF1A TYROBP YWHAG YWHAH YWHAZ
GO: Biological Process	GO:0031401	positive regulation of protein modification process		5.6775	ADCYAP1 AKAP11 AKAP6 ANGPT1 ANXA2 BDNF CAMKK2 CD44 CHP1 CHRM1 CLEC7A CLU CSF1 CX3CL1 CXCR4 DAB2 DIRAS2 DLG3 DUSP6 EPHA4 FAM107A FAS FBXW7 HCLS1 IL6ST IQGAP1 ITGA5 ITGB1 MAPK8 MAPK9 MAPKAPK2 NAP1L2 NPTN P2RX7 PAK1 PAK3 PARP9 PELI2 PFN2 PIK3CG PLCE1 PPP1R7 PPP2CA PRKD3 PTBP1 PTPRC PTTG1IP RAPGEF3 RASGRP1 SKP1 SLC11A1 SLC39A10 SOX9 STAT3 SYK TERF2IP TGFBR2 TLR4 TNFRSF1A UBE2N
GO: Biological Process	GO:0002028	regulation of sodium ion transport		5.6734	ANK3 ATP1B1 CHP1 FGF12 FXYD5 P2RX7 PLCB1 PPME1 PTPN3 SCN3B SLC8A1 STOM YWHAH
GO: Biological Process	GO:0032760	positive regulation of tumor necrosis factor production		5.6693	CCL2 CLEC7A CLU CYBA FCGR2A MAPKAPK2 PTPRC RASGRP1 STAT3 SYK TLR2 TLR4 TNFRSF1A TYROBP
GO: Biological Process	GO:0098657	import into cell		5.6556	ATP1B1 CACNG3 GFAP HPCA IL10RA ITGB1 KCNJ10 P2RX7 PACSIN1 RGS4 SCRIB SLC12A4 SLC15A3 SLC1A5 SLC39A10 SLC39A12 SLC7A2 SLC8A1 SLC9A6 SNAP25 SV2B SYNJ1
GO: Biological Process	GO:0006873	cellular ion homeostasis		5.6454	ADCYAP1 AKAP6 ATP1B1 ATP2A2 ATP2B1 ATP2B2 ATP2B3 ATP6AP2 ATP6V0E1 ATP6V1D ATP6V1G2 BNIP3 CCL2 CHP1 CX3CL1 CXCR4 CYBA CYBRD1 DBI GNA13 GOT1 GRIA1 HOMER1 HVCN1 IL6ST MT1A NPTN P2RX7 PIK3CG PLCE1 PRKCB PTBP1 PTPRC RAP1GDS1 S1PR3 SKP1 SLC11A1 SLC39A10 SLC39A12 SLC8A1 SLC9A6 SPP1 TCIRG1
GO: Biological Process	GO:0035637	multicellular organismal signaling		5.6306	ANK3 ATP1B1 ATP2A2 ATP2B1 ATP2B2 ATP2B3 CACNB1 CACNG3 CNTNAP2 DPP6 FGF12 GRIA1 KCNIP4 P2RX7 PAFAH1B1 PAK1 SCN2A SCN3B SCN8A SLC8A1
GO: Biological Process	GO:2000379	positive regulation of reactive oxygen species metabolic process		5.6181	CLEC7A CLU CYBA DDAH2 HVCN1 ITGB2 MAPK9 NFE2L2 RAB27A SYK TGFBR2 TLR2 TLR4 TSPO TYROBP
GO: Biological Process	GO:0014013	regulation of gliogenesis		5.6181	ADCYAP1 CXCR4 FAS GFAP ID4 IL6ST LINGO1 RELA RTN4 STAT3 SYNJ1 TLR2 TNFRSF1B TSPO ZNF365
GO: Biological Process	GO:0055080	cation homeostasis		5.6008	ADCYAP1 AKAP6 ANK3 ATP1B1 ATP2A2 ATP2B1 ATP2B2 ATP2B3 ATP6AP2 ATP6V0E1 ATP6V1D ATP6V1G2 BNIP3 CCL2 CHP1 CX3CL1 CXCR4 CYBA CYBRD1 DBI GNA13 GOT1 GRIA1 HOMER1 HVCN1 IL6ST KCNJ10 MT1A NPTN P2RX7 PIK3CG PLCE1 PRKCB PTBP1 PTPRC RAP1GDS1 S1PR3 SKP1 SLC11A1 SLC12A4 SLC39A10 SLC39A12 SLC8A1 SLC9A6 SPP1 TCIRG1
GO: Biological Process	GO:2000649	regulation of sodium ion transmembrane transporter activity		5.5841	ANK3 ATP1B1 CHP1 FGF12 FXYD5 PLCB1 PTPN3 SCN3B STOM YWHAH
GO: Biological Process	GO:0009306	protein secretion		5.5824	ABCA1 ADCYAP1 ANXA5 CD200 CPLX1 DNM1L ENSA EPHA5 EZR KCNC2 P2RX7 PAFAH1B1 PCLO PCSK1 PPP3CA PPP3CB PTBP1 PTPRN2 RAB3C RAPGEF3 RHBDF1 SCG2 SNAP25 STXBP5L TCIRG1 TLR2 TLR4 VAMP8 VGF VSNL1
GO: Biological Process	GO:0097061	dendritic spine organization		5.5809	DHX36 DNM1L EPHA4 EPHA5 FCGR2A HOMER1 KALRN NGEF PAFAH1B1 PAK3 PDLIM5 PPFIA2 ZNF365
GO: Biological Process	GO:0043123	positive regulation of I-kappaB kinase/NF-kappaB signaling		5.5671	CFLAR CX3CL1 DHX36 EEF1D LTBR NEK6 PELI2 PLK2 PRKCB RELA RHOC S100A4 TERF2IP TLR4 TNFRSF1A TNIP2 TRIM22 UBE2N
GO: Biological Process	GO:0043065	positive regulation of apoptotic process		5.5629	ANO6 ANXA5 ARHGEF9 B4GALT1 BMPR1B BNIP3 CCL2 CD44 CLU DNM1L DUSP6 FAS FBXW7 GNA13 GSN ID3 IFI16 INPP5D IRF5 ITGA6 ITGB1 KALRN LTBR MAPK8 MAPK9 MCL1 MOAP1 NGEF P2RX7 PAK3 PPP2CA PPP2R2B PTPRC RELA SCRIB SERPINA3 TLR4 TNFRSF1A TNFRSF1B TSPO TYROBP
GO: Biological Process	GO:0060997	dendritic spine morphogenesis		5.5455	DHX36 DNM1L EPHA4 EPHA5 KALRN NGEF PAFAH1B1 PAK3 PDLIM5 PPFIA2 ZNF365
GO: Biological Process	GO:0035592	establishment of protein localization to extracellular region		5.5455	ABCA1 ADCYAP1 ANXA5 CD200 CPLX1 DNM1L ENSA EPHA5 EZR KCNC2 P2RX7 PAFAH1B1 PCLO PCSK1 PPP3CA PPP3CB PTBP1 PTPRN2 RAB3C RAPGEF3 RHBDF1 SCG2 SNAP25 STXBP5L TCIRG1 TLR2 TLR4 VAMP8 VGF VSNL1
GO: Biological Process	GO:1903557	positive regulation of tumor necrosis factor superfamily cytokine production		5.5438	CCL2 CLEC7A CLU CYBA FCGR2A MAPKAPK2 PTPRC RASGRP1 STAT3 SYK TLR2 TLR4 TNFRSF1A TYROBP
GO: Biological Process	GO:0042330	taxis		5.5367	ANGPT1 ANK3 ANO6 ATL1 BDNF BMPR1B CCL2 CMTM3 CMTM7 CSF1 CX3CL1 CXCR4 CYBA CYFIP2 DNM1L DOK1 EPHA4 EPHA5 EZR FCGR2A FEZ1 GPSM3 INPP5D INPPL1 ITGB2 KALRN MYO9B NIBAN2 NPTN NRXN3 P2RX7 PADI2 PIK3CG RIN3 ROBO2 RTN4 SCG2 SCN8A SCRIB SLIT3 SMO SPP1 STAT3 SYK TNFRSF1A VASP
GO: Biological Process	GO:0043500	muscle adaptation		5.5295	AKAP6 ATP2A2 CFLAR CYBA GSN IGFBP5 IL6ST MLIP NFATC1 PAK1 PPP3CA RGS4 RUNX1 TNFRSF1A TNFRSF1B TOMM70
GO: Biological Process	GO:0090066	regulation of anatomical structure size		5.5197	ACTR3B ANO6 AQP4 ATP2B1 ATP2B2 BCL11A BDNF CAPG CX3CL1 CXCR4 CYFIP2 CYRIA EPHA4 EZR GSN HCLS1 MAP1B MSN NDEL1 NEFL P2RX7 PAFAH1B1 PAK1 PAK3 PFN2 RAP1GDS1 RAPGEF3 RIN3 ROBO2 RTN4 SLC12A4 SLC8A1 SLIT3 SPP1 STAT3 TLR2 VASP
GO: Biological Process	GO:0035725	sodium ion transmembrane transport		5.5073	ANK3 ANO6 ATP1B1 CHP1 FGF12 FXYD5 HCN1 PLCB1 PTPN3 SCN2A SCN3B SCN8A SLC6A17 SLC8A1 SLC9A6 STOM YWHAH
GO: Biological Process	GO:0016049	cell growth		5.5007	AKAP6 BCL11A BDNF CD44 CXCR4 CYBA CYFIP2 DAB2 DCLK1 EPB41L3 EPHA4 FAM107A GNA12 GNA13 IGFBP5 IQGAP1 ITGB1 MAP1B NDEL1 NRN1 PAFAH1B1 PAK1 PDLIM5 PLCE1 PPP2CA PPP3CB RGS4 ROBO2 RTN4 SIPA1 SLC9A6 SLIT3 SMO SOX9 SPP1 SYT1 TGFBR2 TOMM70
GO: Biological Process	GO:0001921	positive regulation of receptor recycling		5.5002	ANXA2 ARAP1 DAB2 NSF RAB29 SCRIB
GO: Biological Process	GO:0006869	lipid transport		5.4751	ABCA1 ANO3 ANO6 ANXA2 BDNF CLU CPLX1 DAB2 DBI GFAP GLTP ITGB1 KCNJ10 LCAT MAPK9 MSR1 NFKB1 NPC2 P2RX7 PAK1 PLIN2 PPFIA2 RUNX1 SLC1A5 SLCO2B1 SNAP25 SOAT1 SPP1 STXBP1 SYK SYT1 TSPO XKR4
GO: Biological Process	GO:0072384	organelle transport along microtubule		5.4673	ACTR10 DYNC1I1 FEZ1 KIF1C KIFAP3 MAP1B NDEL1 NEFL PAFAH1B1 RAB6A RASGRP1 SUN2
GO: Biological Process	GO:0050900	leukocyte migration		5.4595	ANGPT1 ANO6 ATP1B1 B4GALT1 CCL2 CD200 CD44 CSF1 CX3CL1 CXCR4 CYBA DNM1L FCGR2A FOXJ1 GPSM3 INPP5D INPPL1 ITGA5 ITGA6 ITGB1 ITGB2 MSN MYO9B NFKB1 P2RX7 PADI2 PIK3CG PLCB1 RIN3 RTN4 SCG2 SPP1 SYK TLR2 TNFRSF1A
GO: Biological Process	GO:0098609	cell-cell adhesion		5.4448	ANK3 ANXA2 AQP4 CCDC88B CCL2 CD200 CD44 CDH8 CLIC1 CNN3 CRB2 CX3CL1 CYFIP2 DLG3 ERBIN EZR FGFRL1 FOXJ1 FXYD5 GNA12 GNA13 IL6ST ITGA5 ITGA6 ITGB1 ITGB2 ITGB5 ITPKB KIFAP3 MSN NEGR1 NPTN NRXN3 PAK1 PAK3 PDLIM5 PIK3CG PTPRC PTPRR RASGRP1 RELA ROBO2 RUNX1 SCRIB SERPINB8 SOX9 STXBP1 SYK TGFBR2 TJP2 TMEM47
GO: Biological Process	GO:0051090	regulation of DNA-binding transcription factor activity		5.4431	ANGPT1 BDNF BEX2 CD200 CFLAR CHP1 CLU CX3CL1 DHX36 EEF1D EPHA5 ERBIN EZR FCGR2A FOXJ1 HCLS1 ID3 ITGB2 LTBR MAPK8 MAPK9 NEK6 NFKB1 PELI2 PIK3AP1 PLK2 PPP3CA PRKCB RELA RHOC S100A4 SKP1 SMO STAT3 SYK TERF2IP TLR2 TLR4 TNFRSF1A TNIP2 TRIM22 TRIP6 UBE2N
GO: Biological Process	GO:0002683	negative regulation of immune system process		5.4301	ADCYAP1 ANGPT1 C1QC CCL2 CD200 CD44 CX3CL1 CXCR4 ELF1 EZR FAS FBXW7 FCGR2A FGR FOXJ1 IFI16 INPP5D INPPL1 NME1 PADI2 PILRA PLCB1 PPP3CB PTPRC RIN3 RUNX1 SCRIB SOX9 TAP1 TJP2 TLR4 TYROBP
GO: Biological Process	GO:1905477	positive regulation of protein localization to membrane		5.4299	ANK3 CCL2 CHP1 DPP6 EZR HPCA ITGB1 ITGB2 MAPK8 PAK1 SORBS1 STOM YWHAG YWHAH YWHAZ
GO: Biological Process	GO:0010876	lipid localization		5.428	ABCA1 ANO3 ANO6 ANXA2 BDNF CLU CPLX1 DAB2 DBI FAS FBXW7 GFAP GLTP ITGB1 KCNJ10 LCAT MAPK9 MSR1 NFKB1 NPC2 P2RX7 PAK1 PLIN2 PPFIA2 RUNX1 SLC1A5 SLCO2B1 SNAP25 SOAT1 SPP1 STXBP1 SYK SYT1 TSPO XKR4
GO: Biological Process	GO:0071692	protein localization to extracellular region		5.4005	ABCA1 ADCYAP1 ANXA5 CD200 CPLX1 DNM1L ENSA EPHA5 EZR KCNC2 P2RX7 PAFAH1B1 PCLO PCSK1 PPP3CA PPP3CB PTBP1 PTPRN2 RAB3C RAPGEF3 RHBDF1 SCG2 SNAP25 STXBP5L TCIRG1 TLR2 TLR4 VAMP8 VGF VSNL1
GO: Biological Process	GO:0007584	response to nutrient		5.3984	ABCA1 ADAMTS1 ANGPT1 ATP2B1 BDNF CCL2 CD44 CRYM DBI ENSA GDAP1 GSN IL6ST ITGB1 MAP1B PRKCB RELA SERPINA3 SLC8A1 SPARC SPP1 TGFBR2 TNFRSF11B TSPO
GO: Biological Process	GO:0098771	inorganic ion homeostasis		5.3853	ADCYAP1 AKAP6 ANK3 ATP1B1 ATP2A2 ATP2B1 ATP2B2 ATP2B3 ATP6AP2 ATP6V0E1 ATP6V1D ATP6V1G2 BNIP3 CCL2 CHP1 CX3CL1 CXCR4 CYBA CYBRD1 DBI GNA13 GOT1 GRIA1 HOMER1 HVCN1 IL6ST KCNJ10 MT1A NPTN P2RX7 PIK3CG PLCE1 PRKCB PTBP1 PTPRC RAP1GDS1 S1PR3 SKP1 SLC11A1 SLC12A4 SLC39A10 SLC39A12 SLC8A1 SLC9A6 SPP1 TCIRG1
GO: Biological Process	GO:0097529	myeloid leukocyte migration		5.3848	ANO6 CCL2 CD200 CSF1 CX3CL1 CXCR4 CYBA DNM1L FCGR2A INPP5D INPPL1 ITGB2 MYO9B P2RX7 PIK3CG PLCB1 RIN3 RTN4 SCG2 SPP1 SYK TNFRSF1A
GO: Biological Process	GO:0071801	regulation of podosome assembly		5.3445	CAPG GSN LCP1 MAPK8 MAPK9 MSN
GO: Biological Process	GO:0045596	negative regulation of cell differentiation		5.3301	ABCA1 ADCYAP1 ANP32B BCL11A BDNF BEX2 C1QC CD44 DUSP4 EPHA4 FAS FBXW7 FOXJ1 ID3 ID4 IGFBP5 INPP5D ITGB1 ITPKB LINGO1 NFATC1 NFE2L2 NME1 OCIAD1 OCIAD2 PAK1 PILRA PPP2CA PPP3CA PTBP1 RGS4 ROBO2 RTN4 RUNX1 S1PR3 SLIT3 SMO SOX9 SPP1 STAT3 TJP2 TLR4 TOMM70 TSPO YWHAH
GO: Biological Process	GO:1901214	regulation of neuron death		5.328	ANGPT1 BDNF BTBD10 C1QA CCL2 CD200 CHP1 CLU CSF1 CX3CL1 FAS FBXW7 FCGR2A GABRB3 ITGB2 MAPK8 MCL1 MT1A NEFL PAK3 PPP2R2B RAB29 SMO STAT3 STXBP1 TLR4 TNFRSF1A TNFRSF1B TYROBP
GO: Biological Process	GO:0043113	receptor clustering		5.3253	ARHGEF9 DLG3 ERBIN GLRB GPHN GSN ITGB2 PAK1 SCRIB SMO SORBS1
GO: Biological Process	GO:0060996	dendritic spine development		5.3042	DHX36 DNM1L EPHA4 EPHA5 KALRN NGEF PAFAH1B1 PAK1 PAK3 PDLIM5 PLK2 PPFIA2 SLC9A6 ZNF365
GO: Biological Process	GO:0033273	response to vitamin		5.2863	ADAMTS1 ANGPT1 ATP2B1 BDNF CCL2 CD44 CRYM GDAP1 GSN ITGB1 MAP1B PRKCB RELA SERPINA3 SPARC SPP1 TSPO
GO: Biological Process	GO:0099072	regulation of postsynaptic membrane neurotransmitter receptor levels		5.2753	CACNG3 CPLX1 DLG3 ERBIN GPHN HPCA KALRN NPTX2 PACSIN1 SCRIB SNAP25 SYNJ1
GO: Biological Process	GO:0031102	neuron projection regeneration		5.2738	BEX2 EPHA4 FAS GFAP IL6ST LINGO1 MAP1B NDEL1 NEFL RTN4 SMO SPP1 TSPO
GO: Biological Process	GO:0017158	regulation of calcium ion-dependent exocytosis		5.2732	ATP2A2 CADPS P2RX7 PPP3CA PTBP1 STXBP1 SYT1 SYT5 TRIM9
GO: Biological Process	GO:0070588	calcium ion transmembrane transport		5.2391	AHNAK AKAP6 ANO6 ANXA2 ANXA5 ATP1B1 ATP2A2 ATP2B1 ATP2B2 ATP2B3 CACNB1 CACNG3 CX3CL1 CYBA DBI GEM GPM6A HPCA P2RX7 PIK3CG PPP2CA PTPRC RAPGEF3 SLC8A1 VDAC1
GO: Biological Process	GO:0051259	protein complex oligomerization		5.232	AQP4 ATL1 CHP1 DNM1L GABRA1 GABRG2 GRIA2 GSDMD HCN1 HOMER1 HPRT1 KCNB2 KCNC2 KCNF1 KCNV1 PRMT8 RNF213 SLC1A5 SUB1 SYT1 VASP
GO: Biological Process	GO:0098883	synapse pruning		5.2108	C1QA C1QC CX3CL1 EPHA4 NGEF
GO: Biological Process	GO:1990138	neuron projection extension		5.2053	BCL11A BDNF CXCR4 CYFIP2 DCLK1 EPHA4 IQGAP1 ITGB1 MAP1B NDEL1 NRN1 PAFAH1B1 PAK1 PPP3CB ROBO2 RTN4 SLC9A6 SLIT3 SMO SYT1
GO: Biological Process	GO:0035249	synaptic transmission, glutamatergic		5.1904	ADCYAP1 CACNG3 CCL2 CDH8 GRIA1 GRIA2 GRM3 HOMER1 KALRN NPTX2 PAK1 STXBP1 SYT1
GO: Biological Process	GO:0042116	macrophage activation		5.1897	C1QA CD200 CLU CX3CL1 ITGB2 PJA2 PTPRC SLC11A1 SLC7A2 SYK TLR2 TLR4 TNIP2 TYROBP
GO: Biological Process	GO:0050764	regulation of phagocytosis		5.1897	ANO6 C4B CCL2 CLEC7A CYBA FCGR2A FGR ITGB2 PTPRC RAB27A RRAGB SLC11A1 SYK TLR2
GO: Biological Process	GO:0007416	synapse assembly		5.1619	ARHGEF9 BDNF EPB41L3 GABRA1 GABRB3 GABRG2 GPHN GPM6A LRRTM1 MAP1B NEGR1 NPTN NRXN3 PCLO PDLIM5 RAB29 ROBO2 SNAP25 TLR2
GO: Biological Process	GO:0072503	cellular divalent inorganic cation homeostasis		5.1579	ADCYAP1 AKAP6 ATP1B1 ATP2A2 ATP2B1 ATP2B2 ATP2B3 BNIP3 CCL2 CX3CL1 CXCR4 CYBA DBI GNA13 GOT1 GRIA1 HOMER1 IL6ST MT1A NPTN P2RX7 PIK3CG PLCE1 PRKCB PTBP1 PTPRC RAP1GDS1 S1PR3 SLC11A1 SLC39A10 SLC39A12 SLC8A1 SPP1 TCIRG1
GO: Biological Process	GO:0043434	response to peptide hormone		5.1514	ANXA5 ATP2A2 ATP2B1 ATP6V0E1 ATP6V1D ATP6V1G2 CCL2 CFLAR CYBA FAS FOXJ1 GOT1 GRIA1 IGFBP5 INPPL1 IQGAP1 MAP1B NDEL1 NEFL NFE2L2 NFKB1 PAK1 PCSK1 PLCB1 PPP2CA PRKCB RASGRF1 RELA SERPINA3 SORBS1 SPARC STAT3 TCIRG1 TLR2 TLR4 VGF YWHAG
GO: Cellular Component	GO:0043204	perikaryon		10	ADCYAP1 ANXA5 BDNF CCL2 CKMT1A CNTNAP2 CPLX1 DHX36 ELAVL4 EPHA4 GABBR2 GLRB GRIA2 GRIA3 HPCA KCNAB1 KCNB2 KCNC2 MAP1B MAPK8 MAPK9 PCMT1 PCSK1 RGS7BP SERPINI1
GO: Cellular Component	GO:0030667	secretory granule membrane		10	ANO6 ATP6AP2 ATP6V1D B4GALT1 CADPS CD109 CD44 CLEC5A CMTM6 CYBA FCGR2A HVCN1 IQGAP1 ITGB2 LAIR1 LAMP2 LHFPL2 MSN PTPRC PTPRN2 RAB27A RAB6A SLC11A1 SNAP25 SPARC STOM SYT1 SYT5 TCIRG1 TLR2 TNFRSF1B TYROBP VAMP8 VGF
GO: Cellular Component	GO:0044309	neuron spine		10	ANKS1B APBA2 ATP2B1 ATP6AP2 CNN3 CNTNAP2 EPHA4 FCGR2A FRMPD4 GPM6A GRIA1 GRIA2 GRIA3 GRM3 HOMER1 HPCA ITGB1 MAL2 MAP1B PDLIM4 PPFIA2 PPP3CA RGS7BP SEZ6 SLA SLC8A1 SLC9A6 SYP SYT1 YWHAZ
GO: Cellular Component	GO:0098796	membrane protein complex		10	AKAP6 ANO6 ATP1B1 ATP2A2 ATP5PB ATP6AP2 ATP6V0E1 ATP6V1D ATP6V1G2 BMPR1B CACNB1 CACNG3 CDH8 CFLAR CLIC1 CNTNAP2 CPLX1 CYBA DAB2 DLG3 DNM1L DPP6 ERBIN FAS GABBR2 GABRA1 GABRB3 GABRG2 GLRB GNA12 GNA13 GNG12 GNG5 GRIA1 GRIA2 GRIA3 HCN1 IL13RA1 IL6ST ITGA5 ITGA6 ITGB1 ITGB2 ITGB5 KCNAB1 KCNB2 KCNC2 KCNF1 KCNIP4 KCNQ3 KCNV1 LAMP2 LIN7B LRRC8B NCF4 NECAP1 NECAP2 NRN1 OLFM3 PIK3CG RNASE4 RRAGB SCN2A SCN…
GO: Cellular Component	GO:0099055	integral component of postsynaptic membrane		10	ATP2B2 CACNG3 CHRM1 EPHA4 GABBR2 GABRA1 GABRB3 GABRG2 GRIA1 GRIA2 GRIA3 GRM3 ITGB1 LRRTM1 NPTN RTN4 SCN8A SLC8A1 SORCS3
GO: Cellular Component	GO:0030139	endocytic vesicle		10	ABCA1 ATP6V0E1 CACNG3 CAPG CCL2 CYBA GRIA1 GRIA2 GRIA3 GSN HVCN1 ITGB5 LAMP2 MSR1 NCF4 RIN3 SLC11A1 SMO SPARC STXBP1 SYK TAP1 TCIRG1 TLR2 UNC93B1 VAMP8
GO: Cellular Component	GO:1990351	transporter complex		10	AKAP6 ANO6 ATP1B1 ATP2A2 CACNB1 CACNG3 CLIC1 CNTNAP2 DLG3 DPP6 ERBIN GABRA1 GABRB3 GABRG2 GLRB GRIA1 GRIA2 GRIA3 HCN1 KCNAB1 KCNB2 KCNC2 KCNF1 KCNIP4 KCNQ3 KCNV1 LRRC8B NRN1 OLFM3 SCN2A SCN3B SCN8A SCRIB SNAP25
GO: Cellular Component	GO:0030141	secretory granule		10	ACTR10 ANO6 ANXA2 ARHGAP45 ARHGAP9 ATP6AP2 ATP6V1D B4GALT1 BDNF CADPS CD109 CD44 CHGB CLEC5A CLU CMTM6 CYBA DLD FAS FCGR2A FGR GSDMD GSN HVCN1 IQGAP1 ITGB1 ITGB2 LAIR1 LAMP2 LHFPL2 MSN NFKB1 NPC2 OLA1 PADI2 PCSK1 PTPRC PTPRN2 RAB27A RAB6A RNASET2 SCG2 SCG5 SERPINA3 SERPINI1 SLC11A1 SNAP25 SPARC SRGN STOM STXBP1 STXBP5L SV2B SYT1 SYT5 TCIRG1 TLR2 TNFRSF1B TYROBP VAMP8 VAT1 VGF
GO: Cellular Component	GO:0099240	intrinsic component of synaptic membrane		10	ADAM23 ATP2B1 ATP2B2 ATP2B3 CACNG3 CHRM1 EPHA4 GABBR2 GABRA1 GABRB3 GABRG2 GPHN GPM6A GRIA1 GRIA2 GRIA3 GRM3 ITGB1 ITGB5 LRRTM1 NPTN RGS7BP RTN4 SCN2A SCN8A SLC8A1 SNAP25 SORCS3
GO: Cellular Component	GO:0012506	vesicle membrane		10	ANO6 ATP2A2 ATP6AP2 ATP6V0E1 ATP6V1D ATP6V1G2 B4GALT1 CACNG3 CADPS CD109 CD44 CLEC5A CMTM6 CYBA DAB2 DNM1L FCGR2A FGFRL1 GABRA1 GABRB3 GABRG2 GAD1 GAD2 GRIA1 GRIA2 GRIA3 HVCN1 IQGAP1 ITGB2 LAIR1 LAMP2 LHFPL2 MAL2 MSN MSR1 NECAP1 NECAP2 NSG2 PACSIN1 PTPRC PTPRN2 RAB27A RAB3C RAB6A SLC11A1 SLC6A17 SMO SNAP25 SPARC STOM SV2B SVOP SYN1 SYNGR2 SYNJ1 SYP SYT1 SYT5 TAP1 TCIRG1 TLR2 TNFRSF1B TYROBP VAMP8…
GO: Cellular Component	GO:1902495	transmembrane transporter complex		10	AKAP6 ANO6 ATP1B1 ATP2A2 CACNB1 CACNG3 CLIC1 CNTNAP2 DLG3 DPP6 ERBIN GABRA1 GABRB3 GABRG2 GLRB GRIA1 GRIA2 GRIA3 HCN1 KCNAB1 KCNB2 KCNC2 KCNF1 KCNIP4 KCNQ3 KCNV1 LRRC8B NRN1 OLFM3 SCN2A SCN3B SCN8A SCRIB SNAP25
GO: Cellular Component	GO:0098936	intrinsic component of postsynaptic membrane		10	ATP2B2 CACNG3 CHRM1 EPHA4 GABBR2 GABRA1 GABRB3 GABRG2 GRIA1 GRIA2 GRIA3 GRM3 ITGB1 LRRTM1 NPTN RGS7BP RTN4 SCN8A SLC8A1 SORCS3
GO: Cellular Component	GO:0099503	secretory vesicle		10	ACTR10 ANO6 ANXA2 ANXA5 APBA2 ARF3 ARHGAP45 ARHGAP9 ATP6AP2 ATP6V1D ATP6V1G2 B4GALT1 BDNF CADPS CD109 CD44 CHGB CLEC5A CLU CMTM6 CYBA DBI DLD DNM1L ENTPD1 FAS FCGR2A FGR GAD2 GRIA1 GRIA2 GSDMD GSN HVCN1 IQGAP1 ITGB1 ITGB2 LAIR1 LAMP2 LHFPL2 MAL2 MSN NDEL1 NFKB1 NPC2 OLA1 PADI2 PCSK1 PTPRC PTPRN2 RAB27A RAB3C RAB6A RNASET2 SCG2 SCG5 SEPTIN6 SERPINA3 SERPINI1 SLC11A1 SLC6A17 SNAP25 SPARC SRGN STOM …
GO: Cellular Component	GO:0045335	phagocytic vesicle		10	ABCA1 ATP6V0E1 CAPG CYBA GSN HVCN1 ITGB5 LAMP2 NCF4 SLC11A1 STXBP1 SYK TAP1 TCIRG1 TLR2 UNC93B1 VAMP8
GO: Cellular Component	GO:0060076	excitatory synapse		10	ATP2B2 ATP2B3 CACNG3 CNTNAP2 GRIA1 GRIA2 GRIA3 HOMER1 LRRTM1 PCLO SCN8A SYNJ1 SYP SYT1
GO: Cellular Component	GO:0098562	cytoplasmic side of membrane		10	ATP2A2 ATP2B1 EZR FGR GEM GFAP GNA12 GNA13 GNG12 GNG5 GPHN IQGAP1 KCNAB1 MSN PPP3CA PRMT8 PTPN3 PTPRC RGS1 SLA SNAP25 SYK
GO: Cellular Component	GO:0150034	distal axon		10	ADCYAP1 ANKS1B ANXA5 ATCAY BDNF CCL2 CDH8 CHRM1 CLU CPLX1 CXCR4 DCLK1 DLG3 ELAVL4 EPHA4 FEZ1 GABRB3 GAD1 GOT1 GPM6A GRIA2 GRIA3 HCN1 IQGAP1 KCNC2 LRRTM1 MAL2 MAP1B NDEL1 NEFL NGEF P2RX7 PACSIN1 PAFAH1B1 PAK1 PCLO PCSK1 PFN2 PPP2CA PRKCB PTPRN2 RAPGEF3 RASGRF1 RTN4 SEPTIN6 SLC8A1 SLC9A6 SMO SNAP25 STXBP1 SV2B SYN1 SYNJ1 SYP SYT1 YWHAZ
GO: Cellular Component	GO:0099572	postsynaptic specialization		10	ANKS1B ARHGEF9 ATP2B2 BCL11A BNIP3 CACNG3 CHRM1 CNKSR2 CNN3 DCLK1 DLG3 DLGAP1 ENTPD1 EPB41L3 EPHA4 ERBIN FRMPD4 GABRA1 GABRB3 GABRG2 GPHN GRIA1 GRIA2 GRIA3 GRM3 HOMER1 HPCA KALRN LIN7B LRRTM1 MAP1B NPTN NPTX2 NSF PACSIN1 PAK1 PAK3 PCLO PDLIM5 PJA2 PPP2CA RGS7BP RTN4 SCN8A SCRIB SLC8A1 SMO SORCS3 SRGN STAT3 SYN1 SYP YWHAZ
GO: Cellular Component	GO:0045178	basal part of cell		10	ABCA1 ANK3 ANXA2 AQP4 ATP1B1 ATP2B1 B4GALT1 CD44 DLG3 ENTPD1 ERBIN EZR HCN1 ITGA6 KCNC2 KCNJ10 LIN7B MSN NDRG4 PCMT1 RAPGEF3 RASGRF1 SCRIB SLC14A1 SLC1A5 SLC8A1 SLCO2B1 SYP VAMP8
GO: Cellular Component	GO:0009898	cytoplasmic side of plasma membrane		10	ATP2A2 ATP2B1 EZR FGR GEM GNA12 GNA13 GNG12 GNG5 GPHN IQGAP1 KCNAB1 MSN PPP3CA PRMT8 PTPN3 PTPRC RGS1 SLA SNAP25 SYK
GO: Cellular Component	GO:0034702	ion channel complex		10	AKAP6 ANO6 CACNB1 CACNG3 CLIC1 CNTNAP2 DLG3 DPP6 ERBIN GABRA1 GABRB3 GABRG2 GLRB GRIA1 GRIA2 GRIA3 HCN1 KCNAB1 KCNB2 KCNC2 KCNF1 KCNIP4 KCNQ3 KCNV1 LRRC8B NRN1 OLFM3 SCN2A SCN3B SCN8A SCRIB SNAP25
GO: Cellular Component	GO:0098948	intrinsic component of postsynaptic specialization membrane		10	ATP2B2 CACNG3 CHRM1 GABRA1 GABRB3 GABRG2 GRIA1 GRIA2 GRIA3 LRRTM1 NPTN RGS7BP RTN4 SCN8A SORCS3
GO: Cellular Component	GO:0098685	Schaffer collateral - CA1 synapse		10	ANKS1B APBA2 CACNG3 CHRM1 CPLX1 EPHA4 GRIA2 INA ITGB1 NEFL NPTN PFN2 PPP3CA SRGN STAT3 SYN1 SYNJ1 SYP
GO: Cellular Component	GO:0045211	postsynaptic membrane		10	ANK3 ATP2B2 ATP6AP2 CACNG3 CHRM1 CNKSR2 DLGAP1 EPHA4 GABBR2 GABRA1 GABRB3 GABRG2 GLRB GPHN GRIA1 GRIA2 GRIA3 GRM3 ITGB1 KCNC2 LIN7B LRRTM1 NPTN NPTX2 PACSIN1 PDLIM4 RGS7 RGS7BP RTN4 SCN8A SCRIB SLC8A1 SORCS3 SSPN
GO: Cellular Component	GO:0030425	dendrite		10	ANK3 ANKS1B ANXA5 APBA2 ATCAY ATP2B1 ATP2B2 ATP6AP2 BDNF BMPR1B BNIP3 C4B CACNG3 CCL2 CHRM1 CLU CNN3 CNTNAP2 CPLX1 CYBA DHX36 DLG3 ELAVL4 ELOVL5 EPHA4 EPHA5 FAS FCGR2A FEZ1 FRMPD4 GABBR2 GABRA1 GABRG2 GLRB GPHN GPM6A GRIA1 GRIA2 GRIA3 GRM3 HCN1 HOMER1 HPCA IL6ST ITGB1 KCNAB1 KCNB2 KCNC2 KCNIP4 KCNQ3 KIF1C MAL2 MAP1B MAPK8 NEGR1 NPTN NSF NSG2 PAK1 PCLO PCSK1 PDLIM4 PLK2 PPFIA2 PPP3CA RAB27A RASGRF…
GO: Cellular Component	GO:0030055	cell-substrate junction		10	AHNAK ANXA5 CD151 CD44 CHP1 CNN3 CYBA DAB2 ERBIN EZR FAM107A FHL2 GNA12 GNA13 GSN IQGAP1 ITGA5 ITGA6 ITGB1 ITGB2 ITGB5 LCP1 MSN PAK1 PARVG PTPRC SLA SORBS1 TNS3 TRIP6 VASP YWHAG YWHAZ
GO: Cellular Component	GO:0099501	exocytic vesicle membrane		10	ATP6V1G2 DNM1L GAD2 GRIA1 GRIA2 MAL2 PTPRN2 RAB3C SLC6A17 SV2B SVOP SYN1 SYNGR2 SYP SYT1 SYT5
GO: Cellular Component	GO:0031256	leading edge membrane		10	ARHGAP45 ATP2B1 ATP6AP2 CD44 CNTNAP2 EPB41L3 EZR FAM107A FGR GABRA1 GABRG2 GRIA1 HCN1 HPCA ITGA5 ITGB1 KCNC2 LCP1 NME1 PACSIN1 PAK1 ROBO2 SPATA13 VASP
GO: Cellular Component	GO:0005925	focal adhesion		10	AHNAK ANXA5 CD151 CD44 CHP1 CNN3 CYBA DAB2 EZR FAM107A FHL2 GNA12 GNA13 GSN IQGAP1 ITGA5 ITGA6 ITGB1 ITGB2 ITGB5 LCP1 MSN PAK1 PARVG PTPRC SLA SORBS1 TNS3 TRIP6 VASP YWHAG YWHAZ
GO: Cellular Component	GO:0043197	dendritic spine		10	ANKS1B APBA2 ATP2B1 ATP6AP2 CNN3 EPHA4 FCGR2A FRMPD4 GPM6A GRIA1 GRIA2 GRIA3 GRM3 HOMER1 HPCA ITGB1 MAL2 MAP1B PDLIM4 PPFIA2 PPP3CA RGS7BP SEZ6 SLA SLC8A1 SYT1 YWHAZ
GO: Cellular Component	GO:0032279	asymmetric synapse		10	ANKS1B ARHGEF9 ATP2B2 BCL11A BNIP3 CACNG3 CHRM1 CNKSR2 CNN3 DCLK1 DLG3 DLGAP1 ENTPD1 EPB41L3 EPHA4 FRMPD4 GPHN GRIA1 GRIA2 GRIA3 GRM3 HOMER1 HPCA KALRN LIN7B MAP1B NPTN NSF PACSIN1 PAK1 PAK3 PCLO PDLIM5 PJA2 PPP2CA RGS7BP RTN4 SCN8A SCRIB SLC8A1 SMO SORCS3 STAT3 SYN1 SYP YWHAZ
GO: Cellular Component	GO:0014069	postsynaptic density		10	ANKS1B ARHGEF9 ATP2B2 BCL11A BNIP3 CACNG3 CHRM1 CNKSR2 CNN3 DCLK1 DLG3 DLGAP1 ENTPD1 EPB41L3 EPHA4 FRMPD4 GPHN GRIA1 GRIA2 GRIA3 GRM3 HOMER1 HPCA KALRN LIN7B MAP1B NPTN NSF PACSIN1 PAK1 PAK3 PCLO PDLIM5 PJA2 PPP2CA RGS7BP RTN4 SCN8A SCRIB SLC8A1 SMO SORCS3 STAT3 SYN1 SYP YWHAZ
GO: Cellular Component	GO:0098978	glutamatergic synapse		10	ADAM23 ANKS1B ATP2B1 ATP2B2 ATP2B3 CACNB1 CACNG3 CADPS CAMK4 CDH8 CHRM1 CNKSR2 CPLX1 DLG3 DLGAP1 EEF1D ELAVL4 EPHA4 ERBIN FRMPD4 GABBR2 GABRG2 GPM6A GRIA1 GRIA2 GRIA3 GRM3 HOMER1 HPCA INA ITGB1 ITGB5 KALRN LRRTM1 MAL2 NGEF NPTN NPTX2 NRN1 PACSIN1 PAK1 PAK3 PCLO PFN2 PLCB1 PPFIA2 PPP3CA PPP3CB RELA RGS7 RGS7BP RTN4 SCN2A SCN8A SCRIB SLC6A17 SNAP25 SORCS3 SPARC SRGN STAT3 STXBP1 SYNJ1 SYT1 YWHAH YW…
GO: Cellular Component	GO:0031252	cell leading edge		10	ANXA2 ARHGAP45 ATP2B1 ATP6AP2 CAPG CD44 CNTNAP2 CXCR4 EPB41L3 EZR FAM107A FGR GABRA1 GABRG2 GAS7 GRIA1 GSN HCN1 HPCA INPPL1 IQGAP1 ITGA5 ITGB1 ITGB5 KCNC2 LCP1 MYO9B NDEL1 NME1 PACSIN1 PAFAH1B1 PAK1 PDLIM4 PLCE1 RAPGEF3 ROBO2 SCRIB SNAP25 SPATA13 TLR4 VASP YWHAZ
GO: Cellular Component	GO:0042734	presynaptic membrane		10	ADAM23 ATP2B1 ATP2B2 ATP2B3 CHRM1 DNM1L EPHA4 GABBR2 GAD2 GPM6A GRIA1 GRIA2 GRIA3 GRM3 KCNC2 NPTN NRXN3 RGS7BP SCN2A SCN8A SCRIB SNAP25 STXBP1 SYP SYT1
GO: Cellular Component	GO:0099634	postsynaptic specialization membrane		10	ATP2B2 CACNG3 CHRM1 CNKSR2 EPHA4 GABRA1 GABRB3 GABRG2 GPHN GRIA1 GRIA2 GRIA3 LIN7B LRRTM1 NPTN NPTX2 PACSIN1 RGS7BP RTN4 SCN8A SCRIB SORCS3
GO: Cellular Component	GO:0048471	perinuclear region of cytoplasm		10	ABCA1 AKAP6 ANXA2 ARF3 ATCAY ATP2A2 BDNF CCL2 CDK7 CLIC1 CLU CSF1 CX3CL1 CYBA CYFIP2 DAB2 DBI DNM1L DOK1 DYNC1I1 EPHA5 EZR FAS FBXW7 GAD2 GSN ITGB1 KALRN LAMP2 LCP1 MAL2 MAP1B MSN MYO9B NME1 PACSIN1 PAFAH1B1 PCLO PCSK1 PDLIM4 PTPRR RAB29 RAB3C RAPGEF3 S100A4 SEZ6 SIPA1 SLC39A12 SNAP25 SPP1 STOM STXBP1 SYNJ1 SYP SYT5 TLR4 TNFRSF1B VAMP8 YWHAZ
GO: Cellular Component	GO:0036477	somatodendritic compartment		10	ADCYAP1 ANK3 ANKS1B ANXA5 APBA2 ATCAY ATP2B1 ATP2B2 ATP6AP2 BDNF BMPR1B BNIP3 C4B CACNG3 CCL2 CD200 CHRM1 CKMT1A CLU CNKSR2 CNN3 CNTNAP2 CPLX1 CX3CL1 CYBA DHX36 DLG3 DPP6 ELAVL4 ELOVL5 ENC1 ENTPD1 EPHA4 EPHA5 FAS FCGR2A FEZ1 FRMPD4 GABBR2 GABRA1 GABRG2 GLRB GPHN GPM6A GRIA1 GRIA2 GRIA3 GRM3 HCN1 HOMER1 HPCA IL6ST ITGB1 KALRN KCNAB1 KCNB2 KCNC2 KCNIP4 KCNQ3 KIF1C MAL2 MAP1B MAPK8 MAPK9 NDEL1 NEGR1…
GO: Cellular Component	GO:0097478	leaflet of membrane bilayer		10	ABCA1 ANTXR2 ANXA5 AQP4 ATP2A2 ATP2B1 ATP6AP2 B4GALT1 CD44 CXCR4 ENTPD1 EPHA5 EZR FAS FCGR2A FGR GEM GFAP GLRB GNA12 GNA13 GNG12 GNG5 GPHN GRIA2 IL13RA1 IL6ST IQGAP1 ITGA5 ITGA6 ITGB1 ITGB2 KCNAB1 MSN MSR1 P2RX7 PPP3CA PRMT8 PTPN3 PTPRC RGS1 SLA SNAP25 SYK TGFBR2 TLR2 TLR4
GO: Cellular Component	GO:0070161	anchoring junction		10	AHNAK AKAP6 ANK3 ANXA2 ANXA5 AQP4 ATP1B1 ATP2A2 B4GALT1 CCDC85A CD151 CD44 CDH8 CHP1 CNN3 CNTNAP2 CXCR4 CYBA DAB2 DLG3 EPB41L3 EPHA4 EPHA5 ERBIN EZR FAM107A FGFRL1 FHL2 GNA12 GNA13 GRIA1 GSN IQGAP1 ITGA5 ITGA6 ITGB1 ITGB2 ITGB5 LCP1 LIN7B MSN NIBAN2 P2RX7 PAK1 PARVG PDLIM4 PDLIM5 PPP3CA PTPRC SCN2A SCRIB SLA SLC8A1 SORBS1 TJP2 TMEM47 TNS3 TRIP6 USP53 VASP YWHAG YWHAH YWHAZ
GO: Cellular Component	GO:0098982	GABA-ergic synapse		10	ARHGEF9 ATP2B1 ATP2B2 ATP2B3 CAMK4 GABBR2 GABRA1 GABRB3 GABRG2 GLRB GPHN LRRTM1 NPTN NRXN3 PAK1 PCLO PLCB1 SLC6A17
GO: Cellular Component	GO:0043679	axon terminus		10	ADCYAP1 ANKS1B ANXA5 BDNF CCL2 CDH8 CHRM1 CPLX1 EPHA4 GABRB3 GAD1 GOT1 GRIA2 GRIA3 HCN1 KCNC2 MAL2 P2RX7 PACSIN1 PCLO PCSK1 PFN2 PPP2CA PRKCB PTPRN2 RAPGEF3 SEPTIN6 SLC8A1 SLC9A6 SNAP25 STXBP1 SV2B SYN1 SYNJ1 SYP SYT1 YWHAZ
GO: Cellular Component	GO:0043209	myelin sheath		10	ANXA2 ATP1B1 ATP5PB CKMT1A DLAT DLD EZR GFAP GSN INA ITGB1 MDH1 MSN NEFL NME1 NSF PACSIN1 PLCB1 RTN4 SCRIB SNAP25 STXBP1 SUCLA2 SYN1 UQCRC2 VDAC1 YWHAG
GO: Cellular Component	GO:0099056	integral component of presynaptic membrane		10	ADAM23 ATP2B1 ATP2B2 ATP2B3 CHRM1 EPHA4 GABBR2 GPM6A GRIA1 GRIA2 GRIA3 GRM3 NPTN SCN2A SCN8A
GO: Cellular Component	GO:0009925	basal plasma membrane		10	ABCA1 ANK3 ANXA2 AQP4 ATP1B1 ATP2B1 B4GALT1 CD44 DLG3 ENTPD1 ERBIN EZR HCN1 ITGA6 KCNC2 KCNJ10 LIN7B MSN NDRG4 PCMT1 RAPGEF3 RASGRF1 SCRIB SLC14A1 SLC1A5 SLC8A1 SLCO2B1 VAMP8
GO: Cellular Component	GO:0097447	dendritic tree		10	ANK3 ANKS1B ANXA5 APBA2 ATCAY ATP2B1 ATP2B2 ATP6AP2 BDNF BMPR1B BNIP3 C4B CACNG3 CCL2 CHRM1 CLU CNN3 CNTNAP2 CPLX1 CYBA DHX36 DLG3 ELAVL4 ELOVL5 EPHA4 EPHA5 FAS FCGR2A FEZ1 FRMPD4 GABBR2 GABRA1 GABRG2 GLRB GPHN GPM6A GRIA1 GRIA2 GRIA3 GRM3 HCN1 HOMER1 HPCA IL6ST ITGB1 KCNAB1 KCNB2 KCNC2 KCNIP4 KCNQ3 KIF1C MAL2 MAP1B MAPK8 NEGR1 NPTN NSF NSG2 PAK1 PCLO PCSK1 PDLIM4 PLK2 PPFIA2 PPP3CA RAB27A RASGRF…
GO: Cellular Component	GO:0030672	synaptic vesicle membrane		10	ATP6V1G2 DNM1L GAD2 GRIA1 GRIA2 MAL2 PTPRN2 RAB3C SLC6A17 SV2B SVOP SYN1 SYNGR2 SYP SYT1 SYT5
GO: Cellular Component	GO:0043195	terminal bouton		10	ADCYAP1 ANKS1B BDNF CPLX1 GABRB3 GRIA2 GRIA3 KCNC2 MAL2 P2RX7 PACSIN1 PCLO PFN2 PPP2CA PTPRN2 RAPGEF3 SNAP25 STXBP1 SV2B SYN1 SYNJ1 SYP SYT1 YWHAZ
GO: Cellular Component	GO:0098889	intrinsic component of presynaptic membrane		10	ADAM23 ATP2B1 ATP2B2 ATP2B3 CHRM1 EPHA4 GABBR2 GPM6A GRIA1 GRIA2 GRIA3 GRM3 NPTN RGS7BP SCN2A SCN8A SNAP25
GO: Cellular Component	GO:0098857	membrane microdomain		10	ABCA1 AHNAK AKAP6 ANGPT1 ANXA2 ATP1B1 ATP2B1 ATP2B2 ATP2B3 CFLAR EZR FAS FCGR2A INPP5D IQGAP1 ITGB1 ITGB2 KCNQ3 LAMP2 MAL2 P2RX7 PPP2CA PTPRC RGS7 SMO SNAP25 SORBS1 STOM TGFBR2 TLR2 TLR4 TNFRSF1A TNFRSF1B VDAC1
GO: Cellular Component	GO:0015629	actin cytoskeleton		10	ACTR10 ACTR3B AHNAK ANGPT1 ANTXR2 ANXA2 B4GALT1 CAPG CD44 CLIC1 CNN3 CYBA CYBRD1 DNM1L EPHA4 EZR FAM107A FGR GAS7 GNA12 GNA13 GNG12 GPM6A GSN HCLS1 INPP5D INPPL1 IQGAP1 ITGA6 ITGB1 KALRN KCNJ10 LANCL2 LCP1 MAPK8 MSN MYL12B MYO1F MYO9B PAFAH1B1 PAK1 PARVG PCMT1 PDLIM4 PDLIM5 PRKCB RAPGEF3 RHOC SNAP25 SORBS1 SPATA13 TRIP6 VASP
GO: Cellular Component	GO:0044291	cell-cell contact zone		10	AHNAK AKAP6 ANK3 ANXA5 ATP1B1 ATP2A2 FGFRL1 ITGB1 PAK1 SCN2A SCRIB SLC8A1 TJP2 YWHAH
GO: Cellular Component	GO:0030659	cytoplasmic vesicle membrane		10	ANO6 ATP6AP2 ATP6V0E1 ATP6V1D ATP6V1G2 B4GALT1 CACNG3 CADPS CD109 CD44 CLEC5A CMTM6 CYBA DAB2 DNM1L FCGR2A FGFRL1 GABRA1 GABRB3 GABRG2 GAD1 GAD2 GRIA1 GRIA2 GRIA3 HVCN1 IQGAP1 ITGB2 LAIR1 LAMP2 LHFPL2 MAL2 MSN MSR1 NECAP1 NECAP2 NSG2 PACSIN1 PTPRC PTPRN2 RAB27A RAB3C RAB6A SLC11A1 SLC6A17 SMO SNAP25 SPARC STOM SV2B SVOP SYN1 SYNGR2 SYP SYT1 SYT5 TAP1 TCIRG1 TLR2 TNFRSF1B TYROBP VAMP8 VGF
GO: Cellular Component	GO:0043025	neuronal cell body		10	ADCYAP1 ANXA5 ATP2B1 ATP2B2 BDNF BMPR1B C4B CCL2 CD200 CKMT1A CNKSR2 CNN3 CNTNAP2 CPLX1 CX3CL1 CYBA DHX36 DLG3 DPP6 ELAVL4 ELOVL5 ENC1 ENTPD1 EPHA4 EPHA5 FAS FEZ1 GABBR2 GLRB GPHN GPM6A GRIA1 GRIA2 GRIA3 HCN1 HOMER1 HPCA IL6ST KALRN KCNAB1 KCNB2 KCNC2 KCNIP4 KCNQ3 MAP1B MAPK8 MAPK9 NDEL1 NEGR1 P2RX7 PAFAH1B1 PCLO PCMT1 PCSK1 RAPGEF3 RASGRF1 RGS7BP RIN3 RTN4 SCN8A SERPINI1 SEZ6 SLC8A1 SMO SNAP25 S…
GO: Cellular Component	GO:0030424	axon		10	ACTR10 ADCYAP1 ANK3 ANKS1B ANXA5 ATCAY ATL1 ATP6AP2 BDNF C4B CCL2 CD200 CDH8 CHRM1 CLU CNTNAP2 CPLX1 CXCR4 DCLK1 DHX36 DLG3 DYNC1I1 ELAVL4 EPB41L3 EPHA4 EPHA5 FEZ1 GABRB3 GABRG2 GAD1 GAD2 GOT1 GPM6A GRIA1 GRIA2 GRIA3 GRM3 HCN1 HOMER1 HPCA IQGAP1 KCNAB1 KCNC2 KCNQ3 KIF1C LRRTM1 MAL2 MAP1B MAPK8 NDEL1 NEFL NGEF NPTN P2RX7 PACSIN1 PAFAH1B1 PAK1 PCLO PCSK1 PFN2 PPFIA2 PPP2CA PRKCB PTPRN2 RAPGEF3 RASG…
GO: Cellular Component	GO:0016323	basolateral plasma membrane		10	ABCA1 ANK3 ANXA2 AQP4 ATP1B1 ATP2B1 B4GALT1 CD44 DLG3 ENTPD1 ERBIN EZR HCN1 ITGA6 KCNC2 KCNJ10 LIN7B MSN NDRG4 PCMT1 RASGRF1 SCRIB SLC14A1 SLC8A1 VAMP8
GO: Cellular Component	GO:0034703	cation channel complex		10	AKAP6 CACNB1 CACNG3 CNTNAP2 DLG3 DPP6 GRIA1 GRIA2 GRIA3 HCN1 KCNAB1 KCNB2 KCNC2 KCNF1 KCNIP4 KCNQ3 KCNV1 NRN1 OLFM3 SCN2A SCN3B SCN8A SNAP25
GO: Cellular Component	GO:0008021	synaptic vesicle		10	ANXA5 APBA2 ATP6V1G2 BDNF DBI DNM1L ENTPD1 GAD2 GRIA1 GRIA2 MAL2 NDEL1 PTPRN2 RAB3C SEPTIN6 SLC6A17 SNAP25 SV2B SVOP SYN1 SYNGR2 SYP SYT1 SYT5 TRIM9 VDAC1
GO: Cellular Component	GO:0099060	integral component of postsynaptic specialization membrane		10	ATP2B2 CACNG3 CHRM1 GABRA1 GABRB3 GABRG2 GRIA1 GRIA2 GRIA3 LRRTM1 NPTN RTN4 SCN8A SORCS3
GO: Cellular Component	GO:0030133	transport vesicle		10	ANXA2 ANXA5 APBA2 ARF3 ATP6V1G2 BDNF CHP1 DBI DNM1L ENTPD1 FGFRL1 GAD2 GALNT15 GRIA1 GRIA2 IQGAP1 MAL2 NDEL1 PCLO PCSK1 PTPRN2 RAB27A RAB3C RAB6A SEPTIN6 SIPA1 SLC6A17 SNAP25 SSPN SV2B SVOP SYN1 SYNGR2 SYP SYT1 SYT5 TRIM9 VDAC1 VGF
GO: Cellular Component	GO:0044306	neuron projection terminus		10	ADCYAP1 ANKS1B ANXA5 ATCAY BDNF CCL2 CDH8 CHRM1 CPLX1 EPHA4 GABRB3 GAD1 GOT1 GRIA2 GRIA3 HCN1 KCNC2 MAL2 P2RX7 PACSIN1 PCLO PCSK1 PFN2 PPP2CA PRKCB PTBP1 PTPRN2 RAPGEF3 SEPTIN6 SLC8A1 SLC9A6 SNAP25 STXBP1 SV2B SYN1 SYNJ1 SYP SYT1 YWHAZ
GO: Cellular Component	GO:0030426	growth cone		10	ATCAY CLU CXCR4 DCLK1 DLG3 ELAVL4 EPHA4 FEZ1 GPM6A GRIA2 IQGAP1 LRRTM1 MAP1B NDEL1 NEFL NGEF PAFAH1B1 PAK1 PCLO RAPGEF3 RASGRF1 RTN4 SMO SNAP25
GO: Cellular Component	GO:0098794	postsynapse		10	ANK3 ANKS1B APBA2 ARHGEF9 ATP2B1 ATP2B2 ATP6AP2 BCL11A BDNF BNIP3 C1QA C1QC CACNB1 CACNG3 CAMK4 CHRM1 CNKSR2 CNN3 CPLX1 CX3CL1 DCLK1 DLG3 DLGAP1 ENTPD1 EPB41L3 EPHA4 ERBIN FCGR2A FRMPD4 GABBR2 GABRA1 GABRB3 GABRG2 GLRB GPHN GPM6A GRIA1 GRIA2 GRIA3 GRM3 HOMER1 HPCA INA ITGB1 KALRN KCNC2 LIN7B LRRTM1 MAL2 MAP1B NEFL NPTN NPTX2 NSF P2RX7 PACSIN1 PAK1 PAK3 PCLO PDLIM4 PDLIM5 PFN2 PJA2 PLCB1 PPFIA2 PP…
GO: Cellular Component	GO:0098793	presynapse		10	ADAM23 ADCYAP1 ANKS1B ANXA5 APBA2 ATCAY ATP2B1 ATP2B2 ATP2B3 ATP6V1G2 BDNF CACNB1 CADPS CCL2 CDH8 CHRM1 CPLX1 DBI DNM1L ENTPD1 EPHA4 GABBR2 GABRB3 GAD1 GAD2 GOT1 GPM6A GRIA1 GRIA2 GRIA3 GRM3 HCN1 KALRN KCNC2 KCNJ10 LIN7B MAL2 NDEL1 NEFL NPTN NRXN3 NSF P2RX7 PACSIN1 PAK1 PCLO PCSK1 PDLIM5 PFN2 PPFIA2 PPP2CA PRKCB PTPRN2 RAB3C RAB6A RAPGEF3 RGS7 RGS7BP SCN2A SCN8A SCRIB SEPTIN6 SLC6A17 SLC8A1 SLC9A…
GO: Cellular Component	GO:0099699	integral component of synaptic membrane		10	ADAM23 ATP2B1 ATP2B2 ATP2B3 CACNG3 CHRM1 EPHA4 GABBR2 GABRA1 GABRB3 GABRG2 GPM6A GRIA1 GRIA2 GRIA3 GRM3 ITGB1 ITGB5 LRRTM1 NPTN RTN4 SCN2A SCN8A SLC8A1 SORCS3
GO: Cellular Component	GO:0097060	synaptic membrane		10	ADAM23 ANK3 ATP2B1 ATP2B2 ATP2B3 ATP6AP2 CACNG3 CDH8 CHRM1 CNKSR2 CNTNAP2 DLGAP1 DNM1L ENTPD1 EPHA4 GABBR2 GABRA1 GABRB3 GABRG2 GAD2 GLRB GPHN GPM6A GRIA1 GRIA2 GRIA3 GRM3 ITGB1 ITGB5 KCNC2 LIN7B LRRTM1 NPTN NPTX2 NRXN3 PACSIN1 PDLIM4 RGS7 RGS7BP RTN4 SCN2A SCN8A SCRIB SLC8A1 SNAP25 SORCS3 SSPN STXBP1 SYNJ1 SYP SYT1
GO: Cellular Component	GO:0098984	neuron to neuron synapse		10	ANKS1B ARHGEF9 ATP2B2 BCL11A BNIP3 CACNG3 CHRM1 CNKSR2 CNN3 DCLK1 DLG3 DLGAP1 ENTPD1 EPB41L3 EPHA4 FRMPD4 GPHN GRIA1 GRIA2 GRIA3 GRM3 HOMER1 HPCA KALRN LIN7B MAL2 MAP1B NPTN NSF PACSIN1 PAK1 PAK3 PCLO PDLIM5 PJA2 PPP2CA RGS7BP RTN4 SCN8A SCRIB SLC8A1 SMO SORCS3 STAT3 SYN1 SYP SYT1 YWHAZ
GO: Cellular Component	GO:0098839	postsynaptic density membrane		10	ATP2B2 CACNG3 CHRM1 CNKSR2 EPHA4 GRIA1 GRIA2 GRIA3 LIN7B NPTN PACSIN1 RGS7BP RTN4 SCN8A SCRIB SORCS3
GO: Cellular Component	GO:0044297	cell body		10	ADCYAP1 ANXA5 ATP2B1 ATP2B2 ATP6AP2 BDNF BMPR1B C4B CCL2 CD200 CKMT1A CNKSR2 CNN3 CNTNAP2 CPLX1 CX3CL1 CYBA DHX36 DLG3 DPP6 ELAVL4 ELOVL5 ENC1 ENTPD1 EPHA4 EPHA5 EZR FAS FCGR2A FEZ1 GABBR2 GFAP GLRB GPHN GPM6A GRIA1 GRIA2 GRIA3 HCN1 HOMER1 HPCA IL6ST KALRN KCNAB1 KCNB2 KCNC2 KCNIP4 KCNJ10 KCNQ3 MAP1B MAPK8 MAPK9 NDEL1 NEGR1 P2RX7 PAFAH1B1 PCLO PCMT1 PCSK1 RAPGEF3 RASGRF1 RGS7BP RIN3 RTN4 SCN8A SE…
GO: Cellular Component	GO:0005911	cell-cell junction		10	AHNAK AKAP6 ANK3 ANXA2 ANXA5 AQP4 ATP1B1 ATP2A2 B4GALT1 CCDC85A CDH8 CNN3 CNTNAP2 CXCR4 DLG3 EPB41L3 EPHA4 EPHA5 FGFRL1 GRIA1 IQGAP1 ITGA5 ITGA6 ITGB1 LIN7B NIBAN2 P2RX7 PAK1 PDLIM4 PDLIM5 PPP3CA SCN2A SCRIB SLC8A1 SORBS1 TJP2 TMEM47 USP53 VASP YWHAH
GO: Cellular Component	GO:0031253	cell projection membrane		10	AQP4 ARHGAP45 ATP2B1 ATP6AP2 B4GALT1 CD44 CNTNAP2 CYBRD1 DHRS3 EPB41L3 EZR FAM107A FGR GABRA1 GABRG2 GNA12 GNA13 GRIA1 HCN1 HPCA ITGA5 ITGB1 KCNC2 LCP1 MSN NDRG4 NME1 PACSIN1 PAK1 PCMT1 PRKCB RAPGEF3 ROBO2 SMO SPATA13 VASP
GO: Cellular Component	GO:0070382	exocytic vesicle		10	ANXA2 ANXA5 APBA2 ARF3 ATP6V1G2 BDNF DBI DNM1L ENTPD1 GAD2 GRIA1 GRIA2 IQGAP1 MAL2 NDEL1 PTPRN2 RAB27A RAB3C RAB6A SEPTIN6 SLC6A17 SNAP25 SV2B SVOP SYN1 SYNGR2 SYP SYT1 SYT5 TRIM9 VDAC1
GO: Cellular Component	GO:0030427	site of polarized growth		10	ATCAY CLU CXCR4 DCLK1 DLG3 ELAVL4 EPHA4 FEZ1 GPM6A GRIA2 HCLS1 IQGAP1 LRRTM1 MAP1B NDEL1 NEFL NGEF PAFAH1B1 PAK1 PCLO RAPGEF3 RASGRF1 RTN4 SMO SNAP25
GO: Cellular Component	GO:0098797	plasma membrane protein complex		10	ATP1B1 BMPR1B CACNB1 CACNG3 CDH8 CFLAR CNTNAP2 CYBA DAB2 DLG3 DPP6 ERBIN FAS GABBR2 GLRB GNA12 GNA13 GNG12 GNG5 GRIA1 GRIA2 GRIA3 HCN1 IL13RA1 IL6ST ITGA5 ITGA6 ITGB1 ITGB2 ITGB5 KCNAB1 KCNB2 KCNC2 KCNF1 KCNIP4 KCNQ3 KCNV1 LIN7B NCF4 NRN1 OLFM3 SCN2A SCN3B SCN8A SCRIB SNAP25 SORBS1 SSPN SYK SYNJ1 TLR2
GO: Cellular Component	GO:0098552	side of membrane		10	ABCA1 ANTXR2 ANXA5 AQP4 ATP2A2 ATP2B1 ATP6AP2 B4GALT1 CD44 CXCR4 ENTPD1 EPHA5 EZR FAS FCGR2A FGR GEM GFAP GLRB GNA12 GNA13 GNG12 GNG5 GPHN GRIA2 IL13RA1 IL6ST IQGAP1 ITGA5 ITGA6 ITGB1 ITGB2 KCNAB1 MSN MSR1 P2RX7 PPP3CA PRMT8 PTPN3 PTPRC RGS1 SLA SNAP25 SYK TGFBR2 TLR2 TLR4
GO: Cellular Component	GO:0005884	actin filament		10	ANGPT1 ANXA2 B4GALT1 CD44 CLIC1 CNN3 CYBA CYBRD1 DNM1L EPHA4 EZR FAM107A GAS7 GNA12 GNA13 GNG12 GPM6A HCLS1 INPP5D INPPL1 IQGAP1 ITGA6 ITGB1 KCNJ10 LCP1 MSN MYL12B MYO1F MYO9B PAFAH1B1 PAK1 PCMT1 PDLIM4 PDLIM5 PRKCB RAPGEF3 RHOC SNAP25 SORBS1 SPATA13 TRIP6 VASP
GO: Cellular Component	GO:0045121	membrane raft		10	ABCA1 AHNAK AKAP6 ANGPT1 ANXA2 ATP1B1 ATP2B1 ATP2B2 ATP2B3 CFLAR EZR FAS FCGR2A INPP5D IQGAP1 ITGB1 ITGB2 KCNQ3 LAMP2 MAL2 P2RX7 PPP2CA PTPRC RGS7 SMO SNAP25 SORBS1 STOM TGFBR2 TLR2 TLR4 TNFRSF1A TNFRSF1B VDAC1
GO: Cellular Component	GO:0042383	sarcolemma		5.9012	AHNAK AKAP6 ANK3 ANXA2 ANXA5 AQP4 ATP1B1 CACNB1 EZR FAS ITGB1 MLIP MSN PPP3CA PPP3CB SCN2A SLC8A1 SSPN
GO: Cellular Component	GO:0043198	dendritic shaft		5.8692	DLG3 EPHA4 GRIA1 GRIA2 GRIA3 HCN1 HOMER1 NSF RGS7BP SEZ6 SLC8A1
GO: Cellular Component	GO:0048786	presynaptic active zone		5.8254	ATP2B1 ATP2B2 GAD1 GPM6A GRM3 NPTN PCLO PPFIA2 SCN8A SNAP25 STXBP1 SYN1 SYP
GO: Cellular Component	GO:0009986	cell surface		5.7935	ABCA1 ANK3 ANO6 ANTXR2 ANXA2 ANXA5 AQP4 ATP6AP2 B4GALT1 CD109 CD151 CD200 CD44 CLEC5A CLEC7A CLU CNTNAP2 CX3CL1 CXCR4 DPP6 ENTPD1 EPHA4 EPHA5 FAS FCGR2A GABRB3 GLRB GRIA1 GRIA2 HCN1 IL13RA1 IL6ST ITGA5 ITGA6 ITGB1 ITGB2 ITGB5 KCNQ3 LRRTM1 MSN MSR1 NPTN P2RX7 PPFIA2 PTPRC ROBO2 SLC11A1 SPARC TGFBR2 TJP2 TLR2 TLR4 TNFRSF1A TYROBP VAMP8
GO: Cellular Component	GO:0019897	extrinsic component of plasma membrane		5.7337	ANXA2 ATP2A2 CDH8 CNKSR2 FGR GNA12 GNA13 GNG12 GNG5 GPHN IQGAP1 KCNAB1 NPTX2 PPP3CA RGS1 SCRIB SLA SNAP25 SYK
GO: Cellular Component	GO:0030175	filopodium		5.6701	B4GALT1 EPHA4 EZR GPM6A INPPL1 ITGA6 ITGB1 LCP1 MSN MYO9B RAPGEF3 SNAP25 SPATA13 VASP
GO: Cellular Component	GO:0035579	specific granule membrane		5.5812	ANO6 ATP6V1D CLEC5A CMTM6 CYBA HVCN1 ITGB2 LAIR1 SNAP25 STOM TNFRSF1B VAMP8
GO: Cellular Component	GO:0030315	T-tubule		5.5682	AHNAK AKAP6 ANK3 AQP4 ATP1B1 CACNB1 EZR MSN PPP3CB SCN2A SLC8A1
GO: Cellular Component	GO:0031234	extrinsic component of cytoplasmic side of plasma membrane		5.4962	ATP2A2 FGR GNA12 GNA13 GNG12 GNG5 GPHN IQGAP1 KCNAB1 RGS1 SLA SNAP25 SYK
GO: Cellular Component	GO:0060077	inhibitory synapse		5.486	GABRB3 GABRG2 GAD1 GAD2 GPHN NPTN PCLO
GO: Cellular Component	GO:0001726	ruffle		5.3958	ANXA2 ARHGAP45 CAPG EZR FAM107A FGR GAS7 GSN IQGAP1 ITGA5 ITGB1 LCP1 MYO9B NME1 PACSIN1 PAK1 SPATA13 TLR4
GO: Cellular Component	GO:0099146	intrinsic component of postsynaptic density membrane		5.3448	ATP2B2 CACNG3 CHRM1 GRIA1 GRIA2 GRIA3 NPTN RGS7BP RTN4 SCN8A SORCS3
GO: Cellular Component	GO:0098858	actin-based cell projection		5.2952	ANGPT1 B4GALT1 CD44 CLIC1 CYBRD1 DNM1L EPHA4 EZR GNA12 GNA13 GPM6A INPPL1 ITGA6 ITGB1 KCNJ10 LCP1 MSN MYO1F MYO9B PAFAH1B1 PCMT1 PRKCB RAPGEF3 RHOC SNAP25 SPATA13 VASP
GO: Cellular Component	GO:0032432	actin filament bundle		5.2936	ANGPT1 ANXA2 B4GALT1 CD44 CLIC1 CYBA CYBRD1 DNM1L EZR FAM107A GNA12 GNA13 KCNJ10 LCP1 MSN MYL12B MYO1F PCMT1 PDLIM4 PDLIM5 PRKCB RAPGEF3 SORBS1 TRIP6
GO: Cellular Component	GO:0032589	neuron projection membrane		5.2383	ATP2B1 ATP6AP2 CNTNAP2 EPB41L3 GABRA1 GABRG2 GRIA1 HCN1 HPCA KCNC2 ROBO2
GO: Cellular Component	GO:0032281	AMPA glutamate receptor complex		5.1538	CACNG3 DLG3 GRIA1 GRIA2 GRIA3 NRN1 OLFM3
GO: Cellular Component	GO:0014704	intercalated disc		5.1196	AKAP6 ANK3 ANXA5 ATP1B1 ATP2A2 ITGB1 PAK1 SCN2A SLC8A1 YWHAH
GO: Cellular Component	GO:0008328	ionotropic glutamate receptor complex		5.0399	CACNG3 DLG3 ERBIN GRIA1 GRIA2 GRIA3 NRN1 OLFM3 SCRIB
GO: Cellular Component	GO:0044304	main axon		4.9858	ANK3 CNTNAP2 EPB41L3 KCNAB1 KCNC2 KCNQ3 MAP1B ROBO2 SCN2A SCN8A TNFRSF1B
GO: Cellular Component	GO:0042581	specific granule		4.9356	ANO6 ATP6V1D CLEC5A CMTM6 CYBA GSDMD HVCN1 ITGB2 LAIR1 NFKB1 RAB27A SNAP25 STOM TNFRSF1B VAMP8
GO: Cellular Component	GO:0098878	neurotransmitter receptor complex		4.9112	CACNG3 DLG3 ERBIN GRIA1 GRIA2 GRIA3 NRN1 OLFM3 SCRIB
GO: Cellular Component	GO:0070821	tertiary granule membrane		4.8963	ANO6 ATP6AP2 CLEC5A CYBA ITGB2 LAIR1 SLC11A1 SNAP25 STOM VAMP8
GO: Cellular Component	GO:0043235	receptor complex		4.8626	BMPR1B CACNG3 CD44 DLG3 EPHA4 EPHA5 ERBIN GABBR2 GABRA1 GABRB3 GABRG2 GRIA1 GRIA2 GRIA3 IL13RA1 IL6ST ITGA5 ITGA6 ITGB1 ITGB2 ITGB5 NRN1 OLFM3 PTPRN2 RNMT SCRIB SORBS1 SYK TGFBR2 TLR2 TLR4 TNFRSF1A TNFRSF1B
GO: Cellular Component	GO:0099061	integral component of postsynaptic density membrane		4.8429	ATP2B2 CACNG3 CHRM1 GRIA1 GRIA2 GRIA3 NPTN RTN4 SCN8A SORCS3
GO: Cellular Component	GO:0008076	voltage-gated potassium channel complex		4.7967	CNTNAP2 DPP6 HCN1 KCNAB1 KCNB2 KCNC2 KCNF1 KCNIP4 KCNQ3 KCNV1 SNAP25
GO: Cellular Component	GO:0019898	extrinsic component of membrane		4.6441	ANXA2 ATP2A2 CADPS CDH8 CNKSR2 EZR FGR GNA12 GNA13 GNG12 GNG5 GPHN HPCA IQGAP1 KCNAB1 NPTX2 PIK3CG PPP3CA RGS1 SCRIB SLA SNAP25 SYK SYN1
GO: Cellular Component	GO:0030666	endocytic vesicle membrane		4.6214	ATP6V0E1 CACNG3 CYBA GRIA1 GRIA2 GRIA3 HVCN1 LAMP2 MSR1 SLC11A1 SMO TAP1 TCIRG1 TLR2 VAMP8
GO: Cellular Component	GO:0099513	polymeric cytoskeletal fiber		4.5222	ANGPT1 ANXA2 ATP1B1 B4GALT1 CD44 CLIC1 CNN3 CYBA CYBRD1 DNM1L DYNC1I1 EPHA4 EZR FAM107A FEZ1 GAS7 GFAP GNA12 GNA13 GNG12 GPM6A HCLS1 INA INPP5D INPPL1 IQGAP1 ITGA6 ITGB1 KCNJ10 KIF1C KIFAP3 KRT222 LCP1 LRRC49 MAP1B MSN MYL12B MYO1F MYO9B NDEL1 NEFL NEK6 NME1 PAFAH1B1 PAK1 PBXIP1 PCMT1 PDLIM4 PDLIM5 PRKCB RAPGEF3 RHOC SEPTIN6 SLC8A1 SNAP25 SORBS1 SPATA13 SYNJ1 TRIP6 TUBA4A VASP
GO: Cellular Component	GO:0031594	neuromuscular junction		4.4079	ANK3 EPHA4 ERBIN GRIA1 ITGB1 NEFL P2RX7 PCLO STXBP5L SYNGR2 SYP
GO: Cellular Component	GO:0005912	adherens junction		4.3912	ANXA2 CCDC85A CDH8 CNN3 EPHA4 EPHA5 ITGA6 ITGB1 LIN7B NIBAN2 PDLIM4 PDLIM5 SCRIB SORBS1 TJP2 TMEM47
GO: Cellular Component	GO:0098563	intrinsic component of synaptic vesicle membrane		4.3414	ATP6V1G2 MAL2 PTPRN2 RAB3C SLC6A17 SV2B SYN1 SYP SYT1
GO: Cellular Component	GO:0034705	potassium channel complex		4.2883	CNTNAP2 DPP6 HCN1 KCNAB1 KCNB2 KCNC2 KCNF1 KCNIP4 KCNQ3 KCNV1 SNAP25
GO: Cellular Component	GO:0005764	lysosome		4.2638	ACTR10 AHNAK ANK3 ANXA2 ARHGAP45 ATP6AP2 ATP6V1D B4GALT1 CMTM6 CPQ CXCR4 CYBRD1 DAB2 GFAP GOT1 LAMP2 MT1A NCF4 NPC2 NSF NSG2 OCIAD1 OCIAD2 PADI2 PLD3 RAB27A RNASET2 RRAGB SERPINA3 SLC11A1 SLC12A4 SLC15A3 SRGN STOM TCIRG1 UNC93B1 VAMP8 VAT1
GO: Cellular Component	GO:0000323	lytic vacuole		4.2638	ACTR10 AHNAK ANK3 ANXA2 ARHGAP45 ATP6AP2 ATP6V1D B4GALT1 CMTM6 CPQ CXCR4 CYBRD1 DAB2 GFAP GOT1 LAMP2 MT1A NCF4 NPC2 NSF NSG2 OCIAD1 OCIAD2 PADI2 PLD3 RAB27A RNASET2 RRAGB SERPINA3 SLC11A1 SLC12A4 SLC15A3 SRGN STOM TCIRG1 UNC93B1 VAMP8 VAT1
GO: Cellular Component	GO:0032590	dendrite membrane		4.2177	ATP2B1 ATP6AP2 GABRA1 GABRG2 GRIA1 HCN1 HPCA KCNC2
GO: Cellular Component	GO:0032587	ruffle membrane		4.211	ARHGAP45 EZR FAM107A FGR ITGA5 ITGB1 LCP1 NME1 PACSIN1 PAK1 SPATA13
GO: Cellular Component	GO:0070820	tertiary granule		4.1953	ANO6 ATP6AP2 CLEC5A CYBA GSDMD ITGB2 LAIR1 LAMP2 PTPRN2 SLC11A1 SNAP25 STOM TCIRG1 VAMP8
Human Phenotype	HP:0010844	EEG with multifocal slow activity		10	CNKSR2 CYFIP2 FGF12 GABRG2 HCN1 NECAP1 PPP3CA SCN8A STXBP1 SYNJ1 YWHAG
Human Phenotype	HP:0200134	Epileptic encephalopathy		10	ARHGEF9 CPLX1 CYFIP2 DNM1L FGF12 GABBR2 GABRA1 GABRB3 GABRG2 HCN1 NECAP1 PAFAH1B1 PLCB1 PPP3CA SCN2A SCN8A STXBP1 SYNJ1
Human Phenotype	HP:0000718	Aggressive behavior		5.6738	ANK3 CNKSR2 CNTNAP2 CPQ CYFIP2 ENTPD1 EZR FGF12 FRMPD4 GABBR2 GABRA1 GABRB3 GABRG2 GFAP GRIA2 GRIA3 HCN1 HIVEP2 HPRT1 LINGO1 MYT1L NECAP1 PAK3 PPP3CA SCN2A SCN8A SLC6A17 STXBP1 SYN1 SYNJ1 SYT1 TGIF1 TTC19 TYROBP YWHAG
Human Phenotype	HP:0006919	Abnormal aggressive, impulsive or violent behavior		5.6738	ANK3 CNKSR2 CNTNAP2 CPQ CYFIP2 ENTPD1 EZR FGF12 FRMPD4 GABBR2 GABRA1 GABRB3 GABRG2 GFAP GRIA2 GRIA3 HCN1 HIVEP2 HPRT1 LINGO1 MYT1L NECAP1 PAK3 PPP3CA SCN2A SCN8A SLC6A17 STXBP1 SYN1 SYNJ1 SYT1 TGIF1 TTC19 TYROBP YWHAG
Human Phenotype	HP:0011182	Interictal epileptiform activity		5.2599	ARHGEF9 CNKSR2 CPLX1 CYFIP2 EZR FGF12 GABBR2 GABRA1 GABRB3 GABRG2 GAD1 HCN1 KCNQ3 MAP1B NECAP1 PAFAH1B1 PLCB1 PPP3CA SCN2A SCN8A SLC9A6 SNAP25 STXBP1 SYNJ1 SYT1 YWHAG
Human Phenotype	HP:0025373	Interictal EEG abnormality		5.2018	ARHGEF9 CNKSR2 CPLX1 CYFIP2 EZR FGF12 GABBR2 GABRA1 GABRB3 GABRG2 GAD1 HCN1 KCNQ3 MAP1B NECAP1 PAFAH1B1 PLCB1 PPP3CA SCN2A SCN8A SLC9A6 SNAP25 STXBP1 SYNJ1 SYT1 YWHAG
Human Phenotype	HP:0004305	Involuntary movements		5.1025	ANO3 ATCAY ATL1 ATP2B3 ATP6AP2 CNKSR2 CNTNAP2 CPLX1 CYFIP2 DLAT DNM1L DUSP6 ELOVL5 EZR FGF12 FRMPD4 GABBR2 GABRA1 GABRB3 GABRG2 GFAP GLRB GPHN GRIA2 GRIA3 HCN1 HIVEP2 HPCA HPRT1 KCNJ10 KCNQ3 KIF1C LNPK NECAP1 NEFL NPC2 PLCB1 PNKD PPP2R2B PPP3CA RNASET2 SCN2A SCN8A SERPINI1 SLC44A1 SLC6A17 SLC9A6 SMO STXBP1 SUCLA2 SYNJ1 SYT1 TCIRG1 TMEM70 TNFRSF1B TSPYL1 TTC19 TYROBP YWHAG
Human Phenotype	HP:0001336	Myoclonus		4.9583	ANO3 CNKSR2 CPLX1 CYFIP2 FGF12 GABBR2 GABRA1 GABRB3 GABRG2 GLRB GPHN GRIA3 HCN1 HIVEP2 KCNQ3 KIF1C NECAP1 PLCB1 PPP3CA SCN2A SCN8A SERPINI1 SMO STXBP1 SYNJ1 TSPYL1 TYROBP YWHAG
Human Phenotype	HP:0045084	Limb myoclonus		4.9395	CPLX1 GABBR2 GABRB3 KCNQ3 SCN2A SCN8A STXBP1
Human Phenotype	HP:0002063	Rigidity		4.9363	ATL1 ATP6AP2 CNKSR2 CYFIP2 FGF12 GABRA1 GABRG2 GLRB GPHN HCN1 LNPK NECAP1 PNKD PPP3CA SCN2A SCN8A STXBP1 SYNJ1 YWHAG
Human Phenotype	HP:0007207	Photosensitive tonic-clonic seizure		4.8754	GABRA1 GABRG2 SCN2A SLC9A6 STXBP1
Mouse Phenotype	MP:0002462	abnormal granulocyte physiology		10	B4GALT1 CAPG CCL2 CD44 CLEC7A CYBA ENTPD1 FCGR2A GSN HVCN1 INPP5D ITGB2 LCP1 MYO1F NCF4 NFE2L2 P2RX7 PADI2 PAK1 PIK3CG PILRA PTPRC RAB27A S100A4 SYK TLR4 VAMP8
Mouse Phenotype	MP:0000221	decreased leukocyte cell number		10	ABCE1 AKAP11 ARHGAP45 BCL11A CAMK4 CCDC88B CCL2 CD44 CSF1 CX3CL1 CXCR4 ELF4 FAS GLRB GOT1 GPSM3 HCLS1 HIVEP2 HPRT1 ID3 IFNAR2 IL10RA IL6ST INPP5D IRF5 ITGA6 ITGB2 ITPKB KCNJ10 KLHL6 LAIR1 LTBR MCL1 MSN MYO9B NFATC1 NFE2L2 NFKB1 NPC2 OCIAD1 PCSK1 PIK3AP1 PIK3CG PLCE1 PPP3CB PRKCB PTPRC RAB27A RAP1GDS1 RASGRP1 RELA RGS1 RGS4 RUNX1 SERPINA3 SLC11A1 SLC1A5 SORBS1 SPARC SPP1 SRGN STAT3 SYK SYNJ1 TAGLN…
Mouse Phenotype	MP:0002272	abnormal nervous system electrophysiology		10	ANK3 ATP2B2 BDNF CHRM1 CNTNAP2 DPP6 EPB41L3 ERBIN GABBR2 GABRB3 GABRG2 GAD1 GDAP1 GPHN GRIA2 GSN HCN1 HIVEP2 IL6ST KALRN KCNAB1 KCNC2 KCNJ10 KCNQ3 MAP1B NFKB1 PACSIN1 PCMT1 SCN2A SCN8A
Mouse Phenotype	MP:0012382	abnormal blood cell physiology		10	ABCA1 ADCYAP1 AHNAK ANO6 AQP4 ARHGAP45 B4GALT1 CAPG CCDC88B CCL2 CD151 CD200 CD44 CHRM1 CLEC7A CLIC1 CSF1 CXCR4 CYBA DOK1 DUSP4 ELF1 ELF4 ENTPD1 FAS FCGR2A GPSM3 GSDMD GSN HCLS1 HVCN1 ID3 IFNAR2 IL10RA IL13RA1 IL6ST INPP5D IRF5 ITGA6 ITGB1 ITGB2 ITPKB LAIR1 LCAT LCP1 LTBR MAPK8 MAPK9 MAPKAPK2 MCL1 MSN MSR1 MYO1F MYO9B NCF4 NFATC1 NFE2L2 NFKB1 NPC2 P2RX7 PADI2 PAK1 PELI2 PIK3AP1 PIK3CG PILRA PPP3C…
Mouse Phenotype	MP:0012769	abnormal CD4-positive, alpha-beta memory T cell number		10	CD44 FAS INPP5D IRF5 ITGB2 KLHL6 LAIR1 NFKB1 PPP3CB PTPRC RASGRP1 SLC1A5 SYK UNC93B1
Mouse Phenotype	MP:0001819	abnormal immune cell physiology		10	ABCA1 ADCYAP1 AHNAK AQP4 ARHGAP45 B4GALT1 CAPG CCDC88B CCL2 CD151 CD200 CD44 CHRM1 CLEC7A CSF1 CX3CL1 CXCR4 CYBA DOK1 DUSP4 ELF1 ELF4 ENTPD1 FAS FCGR2A GPSM3 GSDMD GSN HCLS1 HVCN1 ID3 IFNAR2 IL10RA IL13RA1 IL6ST INPP5D IRF5 ITGA6 ITGB2 ITPKB LAIR1 LCP1 LTBR MAPK8 MAPK9 MAPKAPK2 MCL1 MSN MSR1 MYO1F MYO9B NCF4 NFATC1 NFE2L2 NFKB1 NPC2 P2RX7 PACSIN1 PADI2 PAK1 PELI2 PIK3AP1 PIK3CG PILRA PPP3CA PPP3C…
Mouse Phenotype	MP:0002442	abnormal leukocyte physiology		10	ABCA1 ADCYAP1 AHNAK AQP4 ARHGAP45 B4GALT1 CAPG CCDC88B CCL2 CD151 CD200 CD44 CHRM1 CLEC7A CSF1 CXCR4 CYBA DOK1 DUSP4 ELF1 ELF4 ENTPD1 FAS FCGR2A GPSM3 GSDMD GSN HCLS1 HVCN1 ID3 IFNAR2 IL10RA IL13RA1 IL6ST INPP5D IRF5 ITGA6 ITGB2 ITPKB LAIR1 LCP1 LTBR MAPK8 MAPK9 MAPKAPK2 MCL1 MSN MSR1 MYO1F MYO9B NCF4 NFATC1 NFE2L2 NFKB1 NPC2 P2RX7 PADI2 PAK1 PELI2 PIK3AP1 PIK3CG PILRA PPP3CA PPP3CB PRKCB PTPRC R…
Mouse Phenotype	MP:0014114	abnormal cognition		10	ABHD4 ADCYAP1 APBA2 ARHGEF9 ATP2B1 BDNF CAMK4 CAMKK2 CCL2 CEBPD CKMT1A CNKSR2 CNTNAP2 CX3CL1 DLAT DLG3 DLGAP1 EEF1D FAS FEZ1 GABBR2 GABRA1 GABRB3 GABRG2 GAD2 GFAP GLRB GRIA1 GRIA2 HCN1 HIVEP2 HOMER1 HPRT1 IQGAP1 ISCA1 KALRN KCNAB1 KCNB2 KCNQ3 LRRTM1 MAP1B NDRG4 NPTX2 NRN1 PAFAH1B1 PAK3 PFN2 PLCB1 PRKCB PRMT8 RASGRF1 RGS4 RGS7 SCN8A SERPINI1 SEZ6 SLC9A6 SNAP25 SORCS3 STXBP1 SUN2 SYK SYN1 VDAC1 VGF…
Mouse Phenotype	MP:0002452	abnormal professional antigen presenting cell physiology		10	ABCA1 ADCYAP1 AQP4 B4GALT1 CAPG CCL2 CD200 CD44 CLEC7A CSF1 CX3CL1 CXCR4 DOK1 DUSP4 ELF1 ELF4 FAS FCGR2A GSDMD GSN HCLS1 HVCN1 ID3 IFNAR2 IL10RA IL13RA1 IL6ST INPP5D ITGB2 ITPKB LAIR1 LCP1 LTBR MAPKAPK2 MSR1 MYO9B NFATC1 NFE2L2 NFKB1 P2RX7 PACSIN1 PELI2 PIK3AP1 PIK3CG PRKCB PTPRC RASGRP1 RELA RGS1 S100A4 S1PR3 SPP1 STAT3 SYK TAP1 TCIRG1 TLR2 TLR4 TNFRSF11B TNFRSF1A TNIP2 TYROBP UBE2N UNC93B1 VAMP8
Mouse Phenotype	MP:0003945	abnormal lymphocyte physiology		10	ADCYAP1 AHNAK B4GALT1 CCDC88B CCL2 CD151 CD44 CHRM1 CXCR4 CYBA DOK1 DUSP4 ELF1 ELF4 FAS FCGR2A HCLS1 ID3 IFNAR2 IL10RA IL13RA1 IL6ST INPP5D IRF5 ITGA6 ITGB2 ITPKB LAIR1 LTBR MAPK8 MAPK9 MCL1 NFATC1 NFE2L2 NFKB1 NPC2 PIK3AP1 PIK3CG PPP3CA PPP3CB PRKCB PTPRC RAB27A RAP1GDS1 RASGRP1 RELA RGS1 RUNX1 S1PR3 SERPINA3 SLC1A5 STAT3 SYK TAGLN2 TAP1 TCIRG1 TLR2 TLR4 TNFRSF11B TNFRSF1A TNFRSF1B TOX TYROBP UB…
Mouse Phenotype	MP:0020000	abnormal response to antigen		10	AHNAK ANTXR2 AQP4 C1QA C4B CAPG CCDC88B CCL2 CD44 CLEC7A CXCR4 CYBA DUSP4 FAS FCGR2A GSDMD IFNAR2 IL10RA IL13RA1 IL6ST IRF5 ITGB2 ITPKB KIF1C LCP1 LRIG1 MAPKAPK2 MSR1 NCF4 NFKB1 PARP9 PIK3CG PILRA PPP3CB PRKCB PTPRC RAB27A SERPINA3 SLC11A1 SPP1 STAT3 TAP1 TERF2IP TLR2 TLR4 TNFRSF1A TNFRSF1B TYROBP UNC93B1
Mouse Phenotype	MP:0002945	abnormal inhibitory postsynaptic currents		10	ARHGEF9 BDNF C1QA CAMK4 CHRM1 GABBR2 GABRA1 GABRG2 PACSIN1 SYN1 SYT1 SYT5 TYROBP
Mouse Phenotype	MP:0005016	decreased lymphocyte cell number		10	ABCE1 ARHGAP45 BCL11A CCDC88B CCL2 CD44 CSF1 CXCR4 ELF4 FAS GLRB GOT1 HCLS1 HIVEP2 HPRT1 ID3 IFNAR2 IL10RA IL6ST INPP5D IRF5 ITGA6 ITGB2 ITPKB KLHL6 LAIR1 LTBR MCL1 MSN NFATC1 NFE2L2 NFKB1 NPC2 OCIAD1 PCSK1 PIK3AP1 PIK3CG PLCE1 PPP3CB PRKCB PTPRC RAP1GDS1 RASGRP1 RELA RGS1 RGS4 RUNX1 SERPINA3 SLC11A1 SLC1A5 SORBS1 STAT3 SYK TAGLN2 TAP1 TCIRG1 TLR4 TNFRSF1B TOX TRIM56 TYROBP UNC93B1
Mouse Phenotype	MP:0002463	abnormal neutrophil physiology		10	B4GALT1 CAPG CCL2 CD44 CLEC7A CYBA ENTPD1 FCGR2A GSN HVCN1 INPP5D ITGB2 LCP1 MYO1F NCF4 NFE2L2 PIK3CG PILRA RAB27A SYK TLR4
Mouse Phenotype	MP:0002420	abnormal adaptive immunity		10	ABCA1 ADCYAP1 AHNAK ANXA5 AQP4 ARHGAP45 B4GALT1 CAPG CCDC88B CCL2 CD151 CD200 CD44 CHRM1 CLEC7A CSF1 CX3CL1 CXCR4 CYBA DOK1 DUSP4 ELF1 ELF4 ENTPD1 FAS FCGR2A GPSM3 GSDMD GSN HCLS1 HVCN1 ID3 IFNAR2 IL10RA IL13RA1 IL6ST INPP5D IRF5 ITGA6 ITGB2 ITPKB KLHL6 LAIR1 LCP1 LTBR MAPK8 MAPK9 MAPKAPK2 MCL1 MSN MSR1 MYO1F MYO9B NCF4 NFATC1 NFE2L2 NFKB1 NPC2 P2RX7 PACSIN1 PADI2 PAK1 PELI2 PIK3AP1 PIK3CG PILRA …
Mouse Phenotype	MP:0002206	abnormal CNS synaptic transmission		10	ABCE1 ANKS1B ARHGEF9 BDNF BEX2 C1QA CADPS CAMK4 CAMKK2 CD44 CDH8 CHRM1 CKMT1A CPLX1 CYFIP2 DLG3 DNM1L DPP6 EPHA4 EPHA5 GABBR2 GABRA1 GABRB3 GABRG2 GAD1 GAD2 GFAP GPR158 GRIA1 GRIA2 GRIA3 HIVEP2 HOMER1 ID3 KALRN KCNAB1 MAPK9 NPTN NRN1 NRXN3 PACSIN1 PAK1 PAK3 PCLO PDLIM5 PFN2 PLCB1 RASGRF1 SCN2A SEZ6 SLC44A1 SNAP25 SORCS3 STXBP5L SYN1 SYNJ1 SYT1 SYT5 TNFRSF11B TNFRSF1A TNFRSF1B TOX TYROBP USP53 VDA…
Mouse Phenotype	MP:0002444	abnormal T cell physiology		10	ADCYAP1 AHNAK CCDC88B CCL2 CD151 CD44 CHRM1 CYBA DOK1 DUSP4 ELF4 FAS HCLS1 ID3 IFNAR2 IL13RA1 IL6ST INPP5D IRF5 ITGA6 ITGB2 ITPKB MAPK8 MAPK9 MCL1 NFATC1 NFKB1 NPC2 PIK3CG PPP3CA PPP3CB PTPRC RAB27A RAP1GDS1 RASGRP1 RELA RUNX1 SERPINA3 SLC1A5 STAT3 TAGLN2 TAP1 TLR4 TNFRSF1B TOX TYROBP UBE2N
Mouse Phenotype	MP:0002882	abnormal neuron morphology		10	ADCYAP1 ANK3 ARHGEF9 ATCAY ATP2B1 ATP2B2 ATRN BDNF BMPR1B C1QA CADPS CAMK4 CCL2 CHGB CHP1 CSF1 CXCR4 CYFIP2 DCLK1 DLG3 DNM1L ELAVL4 EPB41L3 EPHA4 EPHA5 ERBIN FRMPD4 GABBR2 GABRA1 GABRB3 GABRG2 GAS7 GDAP1 GLRB GPHN GPM6A GPR158 GRIA1 GRIA2 HIVEP2 HOMER1 HPCA HPRT1 ID4 KALRN KCNJ10 LRRTM1 MAP1B MAPK8 NDEL1 NEFL NFE2L2 NGEF NPC2 NPTN NRN1 NRXN3 PACSIN1 PAFAH1B1 PAK3 PCLO PCMT1 PFN2 PLCB1 PRMT8 RFX4 …
Mouse Phenotype	MP:0002619	abnormal lymphocyte morphology		10	ABCE1 ADCYAP1 AHNAK ARHGAP45 B4GALT1 BCL11A CCDC88B CCL2 CD44 CSF1 CXCR4 DUSP4 ELF1 ELF4 ENTPD1 FAS FCGR2A GLRB GOT1 HCLS1 HIVEP2 HPRT1 ID3 IFNAR2 IL10RA IL13RA1 IL6ST INPP5D IQGAP1 IRF5 ITGA6 ITGB2 ITPKB KLHL6 LAIR1 LTBR MAPK8 MAPK9 MAPKAPK2 MCL1 MSN NFATC1 NFE2L2 NFKB1 NPC2 OCIAD1 PCSK1 PIK3AP1 PIK3CG PLCE1 PPP3CB PRKCB PTPRC RAP1GDS1 RASGRP1 RELA RGS1 RGS4 RUNX1 SERPINA3 SLA SLC11A1 SLC1A5 SOR…
Mouse Phenotype	MP:0002432	abnormal CD4-positive, alpha beta T cell morphology		10	ADCYAP1 ARHGAP45 BCL11A CCL2 CD44 CXCR4 DUSP4 FAS HIVEP2 ID3 IL13RA1 IL6ST INPP5D IRF5 ITGB2 ITPKB KLHL6 LAIR1 LTBR MAPK8 MAPK9 MSN NFE2L2 NFKB1 PCSK1 PIK3CG PPP3CB PRKCB PTPRC RASGRP1 RUNX1 SLC1A5 SYK TAP1 TOX UNC93B1
Mouse Phenotype	MP:0002451	abnormal macrophage physiology		10	ABCA1 ADCYAP1 AQP4 B4GALT1 CAPG CCL2 CD200 CD44 CLEC7A CSF1 DUSP4 FAS FCGR2A GSDMD GSN HVCN1 IFNAR2 IL6ST INPP5D LCP1 MAPKAPK2 MSR1 MYO9B NFE2L2 NFKB1 P2RX7 PELI2 PIK3CG PTPRC S100A4 SPP1 STAT3 TCIRG1 TLR2 TLR4 TNFRSF11B TNFRSF1A TNIP2 TYROBP UBE2N UNC93B1
Mouse Phenotype	MP:0003635	abnormal synaptic transmission		10	ABCE1 ANKS1B ARHGEF9 BDNF BEX2 C1QA CADPS CAMK4 CAMKK2 CD44 CDH8 CHRM1 CKMT1A CPLX1 CYFIP2 DLG3 DNM1L DPP6 ENTPD1 EPHA4 EPHA5 GABBR2 GABRA1 GABRB3 GABRG2 GAD1 GAD2 GFAP GPR158 GRIA1 GRIA2 GRIA3 HIVEP2 HOMER1 ID3 IL6ST KALRN KCNAB1 MAPK9 NPTN NRN1 NRXN3 PACSIN1 PAK1 PAK3 PCLO PDLIM5 PFN2 PLCB1 PRMT8 RASGRF1 SCN2A SCN8A SEZ6 SLC44A1 SNAP25 SORCS3 STXBP1 STXBP5L SYN1 SYNJ1 SYT1 SYT5 TNFRSF11B TNFRSF…
Mouse Phenotype	MP:0002063	abnormal learning/memory/conditioning		10	ABHD4 ADCYAP1 APBA2 ARHGEF9 ATP2B1 BDNF CAMK4 CAMKK2 CCL2 CEBPD CKMT1A CNKSR2 CNTNAP2 CX3CL1 DLAT DLG3 DLGAP1 EEF1D FAS FEZ1 GABBR2 GABRA1 GABRB3 GABRG2 GAD2 GFAP GLRB GRIA1 GRIA2 HCN1 HIVEP2 HOMER1 HPRT1 IQGAP1 ISCA1 KALRN KCNAB1 KCNB2 KCNQ3 LRRTM1 MAP1B NDRG4 NPTX2 NRN1 PAFAH1B1 PAK3 PFN2 PLCB1 PRKCB PRMT8 RASGRF1 RGS4 RGS7 SCN8A SERPINI1 SEZ6 SLC9A6 SNAP25 SORCS3 STXBP1 SUN2 SYK SYN1 VDAC1 VGF…
Mouse Phenotype	MP:0002421	abnormal cell-mediated immunity		10	ABCA1 ADCYAP1 AHNAK ANXA5 AQP4 ARHGAP45 B4GALT1 CAPG CCDC88B CCL2 CD151 CD200 CD44 CHRM1 CLEC7A CSF1 CX3CL1 CXCR4 CYBA DOK1 DUSP4 ELF1 ELF4 ENTPD1 FAS FCGR2A GPSM3 GSDMD GSN HCLS1 HVCN1 ID3 IFNAR2 IL10RA IL13RA1 IL6ST INPP5D IRF5 ITGA6 ITGB2 ITPKB LAIR1 LCP1 LTBR MAPK8 MAPK9 MAPKAPK2 MCL1 MSN MSR1 MYO1F MYO9B NCF4 NFATC1 NFE2L2 NFKB1 NPC2 P2RX7 PACSIN1 PADI2 PAK1 PELI2 PIK3AP1 PIK3CG PILRA PPP3CA…
Mouse Phenotype	MP:0021009	abnormal synaptic physiology		10	ABCE1 ANKS1B ARHGEF9 BDNF BEX2 C1QA CADPS CAMK4 CAMKK2 CD44 CDH8 CHRM1 CKMT1A CPLX1 CYFIP2 DLG3 DNM1L DPP6 ENTPD1 EPHA4 EPHA5 GABBR2 GABRA1 GABRB3 GABRG2 GAD1 GAD2 GFAP GPR158 GRIA1 GRIA2 GRIA3 HIVEP2 HOMER1 ID3 IL6ST KALRN KCNAB1 MAPK9 NPTN NRN1 NRXN3 PACSIN1 PAK1 PAK3 PCLO PDLIM5 PFN2 PLCB1 PRMT8 RASGRF1 SCN2A SCN8A SEZ6 SLC44A1 SNAP25 SORCS3 STXBP1 STXBP5L SYN1 SYNJ1 SYT1 SYT5 TNFRSF11B TNFRSF…
Mouse Phenotype	MP:0004753	abnormal miniature excitatory postsynaptic currents		10	C1QA CADPS CD44 CDH8 CPLX1 CYFIP2 EPHA4 GRIA1 GRIA3 HOMER1 KALRN NPTN NRN1 NRXN3 PACSIN1 PFN2 SNAP25 SYT1
Mouse Phenotype	MP:0000717	abnormal lymphocyte cell number		10	ABCE1 ADCYAP1 AHNAK ARHGAP45 B4GALT1 BCL11A CCDC88B CCL2 CD44 CSF1 CXCR4 DUSP4 ELF4 ENTPD1 FAS FCGR2A GLRB GOT1 HCLS1 HIVEP2 HPRT1 ID3 IFNAR2 IL10RA IL13RA1 IL6ST INPP5D IQGAP1 IRF5 ITGA6 ITGB2 ITPKB KLHL6 LAIR1 LTBR MAPKAPK2 MCL1 MSN NFATC1 NFE2L2 NFKB1 NPC2 OCIAD1 PCSK1 PIK3AP1 PIK3CG PLCE1 PPP3CB PRKCB PTPRC RAP1GDS1 RASGRP1 RELA RGS1 RGS4 RUNX1 SERPINA3 SLC11A1 SLC1A5 SORBS1 SPP1 STAT3 SUN2 S…
Mouse Phenotype	MP:0002419	abnormal innate immunity		10	ABCA1 ADCYAP1 AQP4 B4GALT1 CAPG CCL2 CD200 CD44 CLEC7A CSF1 CXCR4 CYBA DUSP4 ELF4 ENTPD1 FAS FCGR2A GSDMD GSN HVCN1 IFNAR2 IL6ST INPP5D ITGB2 LCP1 LTBR MAPKAPK2 MSR1 MYO1F MYO9B NCF4 NFE2L2 NFKB1 NPC2 P2RX7 PELI2 PIK3CG PILRA PPP3CB PTPRC RAB27A S100A4 SPP1 STAT3 SYK TCIRG1 TLR2 TLR4 TNFRSF11B TNFRSF1A TNIP2 TYROBP UBE2N UNC93B1
Mouse Phenotype	MP:0002910	abnormal excitatory postsynaptic currents		10	C1QA CADPS CAMK4 CPLX1 DLG3 GABBR2 GABRB3 GPR158 KALRN PACSIN1 PCLO PFN2 PLCB1 SCN2A SEZ6 SYT1 TYROBP
Mouse Phenotype	MP:0005018	decreased T cell number		5.9936	ARHGAP45 BCL11A CCDC88B CD44 CXCR4 ELF4 FAS HIVEP2 ID3 IL6ST INPP5D IRF5 ITGA6 ITGB2 ITPKB KLHL6 LAIR1 LTBR MCL1 MSN NFATC1 NFE2L2 NFKB1 OCIAD1 PCSK1 PIK3CG PPP3CB PTPRC RAP1GDS1 RASGRP1 RELA RUNX1 SERPINA3 SLC1A5 STAT3 SYK TAP1 TCIRG1 TNFRSF1B TOX TRIM56
Mouse Phenotype	MP:0002145	abnormal T cell differentiation		5.9645	ARHGAP45 BCL11A CXCR4 ELF4 FAS ID3 IL6ST INPP5D ITGB2 ITPKB MAPK8 MAPK9 MCL1 NFATC1 PCSK1 PIK3CG PPP3CB PTPRC RASGRP1 RELA RUNX1 SLA SLC1A5 SYK TAP1 TOX UNC93B1
Mouse Phenotype	MP:0002406	increased susceptibility to infection		5.953	AHNAK AQP4 C1QA C4B CAPG CCL2 CD44 CLEC7A CXCR4 CYBA DUSP4 FAS GSDMD IFNAR2 IL10RA IL6ST ITGB2 ITPKB KIF1C LCP1 LRIG1 MAPKAPK2 MSR1 NCF4 NFKB1 PIK3CG PILRA PTPRC RAB27A SLC11A1 SPP1 TAP1 TLR2 TLR4 TNFRSF1A TNFRSF1B TYROBP UNC93B1
Mouse Phenotype	MP:0008415	abnormal neurite morphology		5.9523	BDNF C1QA CAMK4 CHP1 CSF1 CYFIP2 DCLK1 DLG3 DNM1L EPB41L3 EPHA4 ERBIN GABRB3 GDAP1 GPR158 GRIA1 HIVEP2 HOMER1 KALRN LRRTM1 MAP1B NEFL NFE2L2 NPTN NRN1 PAK3 PCMT1 PRMT8 ROBO2 SEZ6 TLR4 TYROBP YWHAZ
Mouse Phenotype	MP:0008073	abnormal CD4-positive, alpha beta T cell number		5.9154	ADCYAP1 ARHGAP45 BCL11A CCL2 CD44 CXCR4 DUSP4 FAS ID3 IL13RA1 IL6ST INPP5D IRF5 ITGB2 ITPKB KLHL6 LAIR1 LTBR MSN NFE2L2 NFKB1 PIK3CG PPP3CB PRKCB PTPRC RASGRP1 RUNX1 SLC1A5 SYK TAP1 TOX UNC93B1
Mouse Phenotype	MP:0002064	seizures		5.8516	ANK3 ATCAY ATRN C1QA CNTNAP2 CPLX1 EEF1D FCGR2A GABBR2 GABRA1 GABRB3 GABRG2 GAD2 GFAP GRIA2 GRIA3 HPRT1 KCNC2 KCNQ3 PACSIN1 PCMT1 PLCB1 SCG5 SCN8A SEZ6 SLC9A6 SNAP25 SV2B SYN1 SYNJ1
Mouse Phenotype	MP:0008037	abnormal T cell morphology		5.8278	ADCYAP1 ARHGAP45 BCL11A CCDC88B CCL2 CD44 CSF1 CXCR4 DUSP4 ELF4 ENTPD1 FAS HIVEP2 ID3 IL13RA1 IL6ST INPP5D IRF5 ITGA6 ITGB2 ITPKB KLHL6 LAIR1 LTBR MAPK8 MAPK9 MCL1 MSN NFATC1 NFE2L2 NFKB1 OCIAD1 PCSK1 PIK3CG PPP3CB PRKCB PTPRC RAP1GDS1 RASGRP1 RELA RUNX1 SERPINA3 SLA SLC1A5 STAT3 SYK TAP1 TCIRG1 TLR2 TNFRSF1B TOX TRIM56 TRIM9 UNC93B1
Mouse Phenotype	MP:0008251	abnormal phagocyte morphology		5.8133	ABCE1 AHNAK ATP2A2 B4GALT1 C4B CAMK4 CCL2 CD200 CD44 CSF1 CX3CL1 CXCR4 FAS FCGR2A GLRB GPSM3 GSN HPRT1 HSPA12A IL10RA IL6ST INPP5D ITGB2 LTBR MAPKAPK2 MSN NFE2L2 NFKB1 NPC2 OCIAD1 P2RX7 PCSK1 PIK3AP1 PIK3CG PILRA PLCE1 PPP2R2B PTPRC RAB27A RASGRP1 RELA RUNX1 SLC11A1 SLC15A3 SLC9A6 SOAT1 SORBS1 SPARC SPP1 SYK SYNJ1 TAGLN2 TCIRG1 TLR4 TNFRSF11B TNFRSF1A TNFRSF1B TYROBP UBE2W
Mouse Phenotype	MP:0012762	abnormal alpha-beta T cell morphology		5.7792	ADCYAP1 ARHGAP45 BCL11A CCDC88B CCL2 CD44 CXCR4 DUSP4 ELF4 FAS HIVEP2 ID3 IL13RA1 IL6ST INPP5D IRF5 ITGB2 ITPKB KLHL6 LAIR1 LTBR MAPK8 MAPK9 MCL1 MSN NFATC1 NFE2L2 NFKB1 PCSK1 PIK3CG PPP3CB PRKCB PTPRC RASGRP1 RELA RUNX1 SERPINA3 SLA SLC1A5 SYK TAP1 TOX UNC93B1
Mouse Phenotype	MP:0005025	abnormal response to infection		5.7504	AHNAK ANTXR2 AQP4 C1QA C4B CAPG CCDC88B CCL2 CD44 CLEC7A CXCR4 CYBA DUSP4 FAS FCGR2A GSDMD IFNAR2 IL10RA IL13RA1 IL6ST IRF5 ITGB2 ITPKB KIF1C LCP1 LRIG1 MAPKAPK2 MSR1 NCF4 NFKB1 PARP9 PIK3CG PILRA PTPRC RAB27A SERPINA3 SLC11A1 SPP1 STAT3 TAP1 TERF2IP TLR2 TLR4 TNFRSF1A TNFRSF1B TYROBP UNC93B1
Mouse Phenotype	MP:0006387	abnormal T cell number		5.7404	ADCYAP1 ARHGAP45 BCL11A CCDC88B CCL2 CD44 CSF1 CXCR4 DUSP4 ELF4 ENTPD1 FAS HIVEP2 ID3 IL13RA1 IL6ST INPP5D IRF5 ITGA6 ITGB2 ITPKB KLHL6 LAIR1 LTBR MCL1 MSN NFATC1 NFE2L2 NFKB1 OCIAD1 PCSK1 PIK3CG PPP3CB PRKCB PTPRC RAP1GDS1 RASGRP1 RELA RUNX1 SERPINA3 SLC1A5 STAT3 SYK TAP1 TCIRG1 TLR2 TNFRSF1B TOX TRIM56 TRIM9 UNC93B1
Mouse Phenotype	MP:0003156	abnormal leukocyte migration		5.7308	ARHGAP45 B4GALT1 CCL2 CD44 CSF1 FAS GPSM3 INPP5D ITGB2 MSN MYO9B NFE2L2 PIK3CG PILRA S100A4 SPP1 TLR2 TLR4
Mouse Phenotype	MP:0012763	abnormal alpha-beta T cell number		5.676	ADCYAP1 ARHGAP45 BCL11A CCDC88B CCL2 CD44 CXCR4 DUSP4 ELF4 FAS HIVEP2 ID3 IL13RA1 IL6ST INPP5D IRF5 ITGB2 ITPKB KLHL6 LAIR1 LTBR MCL1 MSN NFE2L2 NFKB1 PCSK1 PIK3CG PPP3CB PRKCB PTPRC RASGRP1 RUNX1 SERPINA3 SLC1A5 SYK TAP1 TOX UNC93B1
Mouse Phenotype	MP:0000947	convulsive seizures		5.6446	ANK3 EEF1D FCGR2A GABBR2 GABRA1 GABRG2 GAD2 GRIA2 HPRT1 KCNC2 PACSIN1 PCMT1 PLCB1 SCG5 SCN8A SNAP25 SYN1 SYNJ1
Mouse Phenotype	MP:0001876	decreased inflammatory response		5.5732	ANXA5 B4GALT1 CCL2 CD44 CEBPD CX3CL1 CYBA FCGR2A GSN IFI16 IL6ST ITGB2 KIF1C MAPKAPK2 PIK3CG PLIN2 PTPRC S1PR3 SPP1 SYK TERF2IP TLR2 TLR4 TNFRSF1A TYROBP UBE2N
Mouse Phenotype	MP:0008195	abnormal professional antigen presenting cell morphology		5.5583	ARHGAP45 ATP2A2 BCL11A C4B CAMK4 CCL2 CD200 CD44 CSF1 FAS FCGR2A GSN HSPA12A IL6ST INPP5D ITGB2 KLHL6 LAIR1 LTBR MAPKAPK2 NFE2L2 NFKB1 NPC2 OCIAD1 P2RX7 PCSK1 PIK3AP1 PIK3CG PRKCB PTPRC RASGRP1 RELA RGS1 RUNX1 SLC15A3 SLC9A6 SOAT1 SPARC SPP1 SYK TCIRG1 TLR4 TNFRSF11B TNFRSF1A TNFRSF1B TYROBP UNC93B1
Mouse Phenotype	MP:0001828	abnormal T cell activation		5.3715	ADCYAP1 AHNAK CCDC88B CD151 CD44 CYBA DOK1 DUSP4 ELF4 FAS HCLS1 IL6ST ITGB2 ITPKB MAPK8 MAPK9 NFKB1 PIK3CG PPP3CA PPP3CB PTPRC RASGRP1 RELA SERPINA3 TNFRSF1B TYROBP UBE2N
Mouse Phenotype	MP:0013280	abnormal cytotoxic T cell cytolysis		5.3682	CHRM1 ELF4 INPP5D ITGB2 PIK3CG PTPRC RAB27A TAP1 TOX
Mouse Phenotype	MP:0001793	abnormal susceptibility to infection		5.3513	AHNAK ANTXR2 AQP4 C1QA C4B CAPG CCDC88B CCL2 CD44 CLEC7A CXCR4 CYBA DUSP4 FAS FCGR2A GSDMD IFNAR2 IL10RA IL13RA1 IL6ST IRF5 ITGB2 ITPKB KIF1C LCP1 LRIG1 MAPKAPK2 MSR1 NCF4 NFKB1 PIK3CG PILRA PTPRC RAB27A SLC11A1 SPP1 TAP1 TERF2IP TLR2 TLR4 TNFRSF1A TNFRSF1B TYROBP UNC93B1
Mouse Phenotype	MP:0005095	decreased T cell proliferation		5.3152	AHNAK CCDC88B CD44 HCLS1 ITGB2 MAPK8 MAPK9 NFKB1 PIK3CG PPP3CA PPP3CB PTPRC RASGRP1 RELA SERPINA3 TNFRSF1B TYROBP UBE2N
Mouse Phenotype	MP:0002435	abnormal effector T cell morphology		5.2939	ADCYAP1 ARHGAP45 BCL11A CCDC88B CCL2 CD44 CXCR4 DUSP4 ELF4 FAS HIVEP2 ID3 IL13RA1 IL6ST INPP5D IRF5 ITGB2 ITPKB KLHL6 LAIR1 LTBR MAPK8 MAPK9 MCL1 MSN NFE2L2 NFKB1 PCSK1 PIK3CG PPP3CB PRKCB PTPRC RASGRP1 RUNX1 SERPINA3 SLC1A5 SYK TAP1 TOX TRIM9 UNC93B1
Mouse Phenotype	MP:0002067	abnormal sensory capabilities/reflexes/nociception		5.108	ABCA1 ATCAY ATP2A2 ATP2B1 ATP2B2 BDNF BEX2 C1QC CAMK4 CCL2 CDH8 CKMT1A CNTNAP2 CSMD1 CYBA CYFIP2 DNM1L ELAVL4 EPB41L3 EPHA4 ERBIN FRMPD4 GABBR2 GABRA1 GABRB3 GABRG2 GDAP1 GLRB GPHN GRIA1 GRIA2 GRIA3 HCN1 HIVEP2 HOMER1 HPRT1 ID3 IL10RA IL6ST KALRN KCNJ10 LHFPL2 MAP1B MSN NDRG4 NEFL NFKB1 NPTN P2RX7 PAFAH1B1 PLCB1 PRMT8 RASAL2 RGS4 SCN8A SERPINA3 SNAP25 SPP1 SPRYD3 SVOP TAFA1 TAP1 TGIF1 TLR2 TLR4 T…
Mouse Phenotype	MP:0009046	muscle twitch		5.0986	ATCAY ATP2B1 GABRA1 GABRG2 GAD2 GLRB KCNC2 KCNV1 PCMT1 SCN8A SNAP25
Mouse Phenotype	MP:0000801	abnormal temporal lobe morphology		5.0857	ATP2B2 BDNF C1QA CHRM1 CSF1 CXCR4 EEF1D GABBR2 GABRB3 GRIA2 HIVEP2 HPCA HPRT1 ID4 KALRN KCNQ3 LRRTM1 MAP1B NDEL1 PACSIN1 PAFAH1B1 PLCB1 PPP3CA SLC9A6 SNAP25 SYN1 YWHAZ
Mouse Phenotype	MP:0004392	abnormal CD8-positive, alpha-beta T cell physiology		5.0789	CHRM1 ELF4 FAS IFNAR2 INPP5D ITGB2 MCL1 PIK3CG PPP3CB PTPRC RAB27A TAGLN2 TAP1 TOX
Mouse Phenotype	MP:0002723	abnormal immune serum protein physiology		5.0561	AHNAK ANXA5 B4GALT1 CCDC88B CCL2 CD200 CD44 CEBPD CLEC7A CXCR4 DOK1 DUSP4 FAS FCGR2A FGR GSDMD ID3 IFI16 IFNAR2 IL10RA IL13RA1 IL6ST INPP5D IRF5 ITGB2 ITPKB LAIR1 LCP1 LTBR MAPK8 MAPKAPK2 MSR1 NFATC1 NFE2L2 NFKB1 P2RX7 PACSIN1 PARP9 PCSK1 PELI2 PIK3AP1 PIK3CG PILRA PLD3 PPP3CA PPP3CB PRKCB PTPRC RAB27A RASGRP1 RELA RGS1 S1PR3 SLFN11 SPP1 SYK TCIRG1 TGIF1 TLR2 TLR4 TNFRSF11B TNFRSF1A TNFRSF1B TYRO…
Mouse Phenotype	MP:0008650	abnormal interleukin-1 secretion		5.0293	CCL2 CD44 GSDMD LCP1 MAPKAPK2 NFKB1 P2RX7 PCSK1 PELI2 PIK3CG PILRA SLFN11 TLR2 TLR4
Mouse Phenotype	MP:0003492	abnormal involuntary movement		5.0018	ABCA1 ADAM23 ANK3 ATCAY ATP2A2 ATP2B1 ATP2B2 ATRN BDNF BEX2 C1QC CAMK4 CCL2 CHP1 CKMT1A CSMD1 CYBA CYFIP2 DNM1L ELAVL4 ENTPD1 EPB41L3 EPHA4 ERBIN FCGR2A GABBR2 GABRA1 GABRB3 GABRG2 GAD1 GDAP1 GLRB GRIA1 GRIA2 GRIA3 HCN1 HPRT1 ID3 IL10RA IL6ST KALRN KCNJ10 KCNV1 LHFPL2 MAP1B MSN NDRG4 NEFL NPC2 NPTN PAFAH1B1 PLCB1 PRMT8 RASAL2 SCN8A SERPINA3 SNAP25 SPP1 SPRYD3 SVOP SYNJ1 TAP1 TGIF1 TLR2 TLR4 TOX T…
Mouse Phenotype	MP:0008540	abnormal cerebral hemisphere morphology		4.9986	ATP2B2 ATRN BDNF C1QA CHRM1 CNTNAP2 CSF1 CXCR4 DCLK1 DLG3 EEF1D EPHA4 GABBR2 GABRB3 GAD1 GFAP GRIA2 HIVEP2 HPCA HPRT1 ID4 ITGA5 ITGA6 KALRN KCNQ3 LRRTM1 MAP1B NDEL1 NEFL PACSIN1 PAFAH1B1 PCMT1 PLCB1 PPP3CA SLC9A6 SNAP25 SYN1 TRIM9 YWHAZ
Mouse Phenotype	MP:0008250	abnormal myeloid leukocyte morphology		4.9481	ABCE1 AHNAK ATP2A2 B4GALT1 C4B CAMK4 CCL2 CD200 CD44 CSF1 CX3CL1 CXCR4 FAS FCGR2A GLRB GOT1 GPSM3 GSN HPRT1 HSPA12A IL10RA IL13RA1 IL6ST INPP5D ITGB2 KCNJ10 LAIR1 LTBR MAPKAPK2 MSN NFE2L2 NFKB1 NPC2 OCIAD1 P2RX7 PCSK1 PIK3AP1 PIK3CG PILRA PLCE1 PPP2R2B PTPRC RAB27A RASGRP1 RELA RGS4 RUNX1 SIPA1 SLC11A1 SLC15A3 SLC9A6 SOAT1 SORBS1 SPARC SPP1 SRGN SYK SYNJ1 TAGLN2 TCIRG1 TLR4 TNFRSF11B TNFRSF1A TNF…
Domain	IPR011993	PH dom-like		10	ANKS1B APBA2 ARAP1 ARHGAP20 ARHGAP9 ARHGEF9 CADPS CNKSR2 DAB2 DOK1 EPB41L3 EZR FRMPD4 HOMER1 KALRN MSN MTMR11 NECAP1 NECAP2 NGEF NIBAN2 PARP9 PLCB1 PLCE1 PRKD3 PTPN3 RASAL2 RASGRF1 SPATA13 TBC1D2B TNS3 VASP
Pathway	M39329	Calcium regulation in cardiac cells		10	ATP1B1 ATP2A2 ATP2B1 ATP2B2 ATP2B3 CACNB1 CAMK4 CHRM1 GNG12 GNG5 PRKCB RGS1 RGS4 RGS7 SLC8A1 YWHAG YWHAH YWHAZ
Pathway	147809	Chagas disease (American trypanosomiasis)		10	C1QA C1QC CCL2 CFLAR FAS MAPK8 MAPK9 NFKB1 PLCB1 PPP2CA PPP2R2B RELA TGFBR2 TLR2 TLR4 TNFRSF1A
Pathway	1427850	Interactions of neurexins and neuroligins at synapses		10	APBA2 DLG3 DLGAP1 EPB41L3 HOMER1 LIN7B LRRTM1 NRXN3 PDLIM5 STXBP1 SYT1
Pathway	1269203	Innate Immune System		10	ACTR10 ANGPT1 ANO6 ANXA2 ARHGAP45 ARHGAP9 ATP6AP2 ATP6V0E1 ATP6V1D ATP6V1G2 B4GALT1 C1QA C1QC C4B CAMK4 CD44 CLEC5A CLEC7A CLU CMTM6 CNKSR2 CYBA CYFIP2 DHX36 DUSP4 DUSP6 FCGR2A FGR GSDMD GSN HVCN1 IFI16 IQGAP1 ITGB2 LAIR1 LAMP2 MAPK8 MAPK9 MAPKAPK2 MYO9B NCF4 NEFL NFATC1 NFKB1 NPC2 P2RX7 PADI2 PAK1 PAK3 PELI2 PIK3AP1 PLD3 PPP2CA PPP3CA PPP3CB PTPRC PTPRN2 RAB27A RAB6A RASAL2 RASGRF1 RASGRP1 RELA …
Pathway	1269240	Toll Like Receptor TLR6:TLR2 Cascade		10	DUSP4 DUSP6 MAPK8 MAPK9 MAPKAPK2 NFKB1 PELI2 PPP2CA RELA SKP1 TLR2 TLR4 TNIP2 UBE2N
Pathway	1427849	Protein-protein interactions at synapses		10	APBA2 DLG3 DLGAP1 EPB41L3 GRIA1 GRIA3 HOMER1 LIN7B LRRTM1 NRXN3 PDLIM5 RTN3 STXBP1 SYT1
Pathway	1269237	MyD88:Mal cascade initiated on plasma membrane		10	DUSP4 DUSP6 MAPK8 MAPK9 MAPKAPK2 NFKB1 PELI2 PPP2CA RELA SKP1 TLR2 TLR4 TNIP2 UBE2N
Pathway	1268786	Neurotransmitter Receptor Binding And Downstream Transmission In The Postsynaptic Cell		10	ARHGEF9 CACNG3 CAMK4 DLG3 GABBR2 GABRA1 GABRB3 GABRG2 GNG12 GNG5 GRIA1 GRIA2 GRIA3 KCNJ10 NEFL NPTN NSF PLCB1 PRKCB RASGRF1
Pathway	1268766	Transmission across Chemical Synapses		10	ARHGEF9 CACNB1 CACNG3 CAMK4 CPLX1 DLG3 GABBR2 GABRA1 GABRB3 GABRG2 GAD1 GAD2 GNG12 GNG5 GRIA1 GRIA2 GRIA3 KCNJ10 LIN7B NEFL NPTN NSF PLCB1 PPFIA2 PRKCB RASGRF1 SNAP25 STXBP1 SYN1 SYT1
Pathway	1268763	Neuronal System		10	APBA2 ARHGEF9 CACNB1 CACNG3 CAMK4 CPLX1 DLG3 DLGAP1 EPB41L3 GABBR2 GABRA1 GABRB3 GABRG2 GAD1 GAD2 GNG12 GNG5 GRIA1 GRIA2 GRIA3 HCN1 HOMER1 KCNAB1 KCNB2 KCNC2 KCNF1 KCNJ10 KCNQ3 KCNV1 LIN7B LRRTM1 NEFL NPTN NRXN3 NSF PDLIM5 PLCB1 PPFIA2 PRKCB RASGRF1 RTN3 SNAP25 STXBP1 SYN1 SYT1
Pathway	1269233	Toll Like Receptor 9 (TLR9) Cascade		10	DHX36 DUSP4 DUSP6 MAPK8 MAPK9 MAPKAPK2 NFKB1 PELI2 PPP2CA RELA SKP1 TLR4 TNIP2 UBE2N
Pathway	M42572	Neuroinflammation and glutamatergic signaling		10	BDNF CAMK4 CAMKK2 DLAT DLD GFAP GOT1 GRIA1 GRIA2 GRIA3 IL10RA IL13RA1 IL6ST LRRC8B NFKB1 PLCB1 PRKCB STAT3 TGFBR2 TNFRSF1A TNFRSF1B
Pathway	M186	PDGFR-beta signaling pathway		10	ARAP1 CYFIP2 DOK1 FGR IQGAP1 MAPK8 MAPK9 PAK1 PIK3CG PPP2CA PPP2R2B SIPA1 SLA STAT3 YWHAG YWHAH YWHAZ
Pathway	1269238	Toll Like Receptor 2 (TLR2) Cascade		10	DUSP4 DUSP6 MAPK8 MAPK9 MAPKAPK2 NFKB1 PELI2 PPP2CA RELA SKP1 TLR2 TLR4 TNIP2 UBE2N
Pathway	1017634	cAMP signaling pathway		10	ATP1B1 ATP2A2 ATP2B1 ATP2B2 ATP2B3 BDNF CAMK4 CHRM1 GABBR2 GRIA1 GRIA2 GRIA3 MAPK8 MAPK9 NFATC1 NFKB1 PAK1 PLCE1 RAPGEF3 RELA SOX9
Pathway	M113	Role of Calcineurin-dependent NFAT signaling in lymphocytes		10	CAMK4 CHP1 MAPK8 MAPK9 NFATC1 PPP3CA PPP3CB PRKCB YWHAG YWHAH YWHAZ
Pathway	153910	Phagosome		10	ATP6V0E1 ATP6V1D ATP6V1G2 CLEC7A CYBA DYNC1I1 FCGR2A ITGA5 ITGB1 ITGB2 ITGB5 LAMP2 MSR1 NCF4 TAP1 TCIRG1 TLR2 TLR4 TUBA4A
Pathway	1269239	Toll Like Receptor TLR1:TLR2 Cascade		10	DUSP4 DUSP6 MAPK8 MAPK9 MAPKAPK2 NFKB1 PELI2 PPP2CA RELA SKP1 TLR2 TLR4 TNIP2 UBE2N
Pathway	193147	Osteoclast differentiation		10	CAMK4 CSF1 CYBA FCGR2A FHL2 IFNAR2 MAPK8 MAPK9 NCF4 NFATC1 NFKB1 PPP3CA PPP3CB RELA SYK TGFBR2 TNFRSF11B TNFRSF1A TYROBP
Pathway	83048	MAPK signaling pathway		10	BDNF CACNB1 CACNG3 DUSP4 DUSP6 FAS FGF12 GNA12 GNG12 MAPK8 MAPK9 MAPKAPK2 NFATC1 NFKB1 PAK1 PPP3CA PPP3CB PRKCB PTPRR RASGRF1 RASGRP1 RELA TGFBR2 TNFRSF1A
Pathway	1269228	MyD88 dependent cascade initiated on endosome		10	DHX36 DUSP4 DUSP6 MAPK8 MAPK9 MAPKAPK2 NFKB1 PELI2 PPP2CA RELA SKP1 TLR4 TNIP2 UBE2N
Pathway	1457780	Neutrophil degranulation		10	ACTR10 ANO6 ANXA2 ARHGAP45 ARHGAP9 ATP6AP2 ATP6V1D B4GALT1 CD44 CLEC5A CMTM6 CYBA FCGR2A FGR GSDMD GSN HVCN1 IQGAP1 ITGB2 LAIR1 LAMP2 NFKB1 NPC2 PADI2 PTPRC PTPRN2 RAB27A RAB6A RNASET2 SERPINA3 SLC11A1 SNAP25 STOM TCIRG1 TLR2 TNFRSF1B TYROBP VAMP8 VAT1
Pathway	M39508	TYROBP causal network in microglia		10	C1QC CAPG ELF4 HCLS1 IL10RA IL13RA1 ITGB2 LHFPL2 NPC2 PPP1R18 RBM47 RGS1 SLC1A5 SPP1 TCIRG1 TNFRSF1B TYROBP
Pathway	1269227	Toll Like Receptor 7/8 (TLR7/8) Cascade		10	DHX36 DUSP4 DUSP6 MAPK8 MAPK9 MAPKAPK2 NFKB1 PELI2 PPP2CA RELA SKP1 TLR4 TNIP2 UBE2N
Pathway	1269340	Hemostasis		5.9559	ANGPT1 ANXA2 ANXA5 ATP1B1 ATP2A2 ATP2B1 ATP2B2 ATP2B3 CD109 CD44 CLU FGR GNA12 GNA13 GNG12 GNG5 INPP5D ITGA5 ITGA6 ITGB1 ITGB2 KIF1C KIFAP3 LAMP2 LHFPL2 MAFF OLA1 P2RX7 PIK3CG PPP2CA PRKCB RAPGEF3 RASGRP1 SERPINA3 SERPINB8 SLC8A1 SPARC SRGN SYK TAGLN2 TUBA4A YWHAZ
Pathway	M39691	Brain-derived neurotrophic factor (BDNF) signaling pathway		5.897	BDNF CAMK4 GABRB3 GRIA1 GRIA2 GRIA3 LINGO1 MAPK8 MAPK9 NFKB1 NSF PPP2CA RASGRF1 RELA SPP1 STAT3 SYN1
Pathway	M10792	MAPK signaling pathway		5.8503	BDNF CACNB1 CACNG3 CHP1 DUSP4 DUSP6 FAS FGF12 GNA12 GNG12 MAPK8 MAPK9 MAPKAPK2 NFKB1 PAK1 PPP3CA PPP3CB PRKCB PTPRR RASGRF1 RASGRP1 RELA TGFBR2 TNFRSF1A
Pathway	M39597	MAPK signaling pathway		5.8332	BDNF CACNB1 CACNG3 DUSP4 DUSP6 FAS FGF12 GNA12 GNG12 MAPK8 MAPK9 MAPKAPK2 NFATC1 NFKB1 PAK1 PPP3CA PPP3CB PTPRR RASGRF1 RASGRP1 RELA TGFBR2 TNFRSF1A
Pathway	1269229	TRAF6 mediated induction of NFkB and MAP kinases upon TLR7/8 or 9 activation		5.5702	DUSP4 DUSP6 MAPK8 MAPK9 MAPKAPK2 NFKB1 PELI2 PPP2CA RELA SKP1 TLR4 TNIP2 UBE2N
Pathway	1269204	Toll-Like Receptors Cascades		5.5294	DHX36 DUSP4 DUSP6 ITGB2 MAPK8 MAPK9 MAPKAPK2 NFKB1 PELI2 PPP2CA RELA SKP1 TLR2 TLR4 TNIP2 UBE2N UNC93B1
Pathway	1268772	Dopamine Neurotransmitter Release Cycle		5.504	CPLX1 LIN7B PPFIA2 SNAP25 STXBP1 SYN1 SYT1
Pathway	137960	Osteopontin-mediated events		5.4994	CD44 GSN MAPK8 NFKB1 PAK1 RELA SPP1 SYK
Pathway	M39804	Fragile X syndrome		5.4933	BDNF CAMK4 CYFIP2 EPHA4 GABRA1 GABRG2 GAD1 GPHN GRIA1 GRIA2 HCN1 HOMER1 MAP1B PLCB1 PPP3CA
Pathway	1269234	Toll Like Receptor 4 (TLR4) Cascade		5.3172	DUSP4 DUSP6 ITGB2 MAPK8 MAPK9 MAPKAPK2 NFKB1 PELI2 PPP2CA RELA SKP1 TLR2 TLR4 TNIP2 UBE2N
Pathway	83089	Regulation of actin cytoskeleton		5.2854	CHRM1 CYFIP2 EZR FGF12 GNA12 GNA13 GNG12 GSN IQGAP1 ITGA5 ITGA6 ITGB1 ITGB2 ITGB5 MSN MYL12B PAK1 PAK3 PFN2 SPATA13
Pathway	M18306	Regulation of actin cytoskeleton		5.2544	CHRM1 CYFIP2 EZR FGF12 GNA12 GNA13 GNG12 GSN IQGAP1 ITGA5 ITGA6 ITGB1 ITGB2 ITGB5 MSN MYL12B PAK1 PAK3 PFN2 PIK3CG
Pathway	1269226	Toll Like Receptor 5 (TLR5) Cascade		5.1859	DUSP4 DUSP6 MAPK8 MAPK9 MAPKAPK2 NFKB1 PELI2 PPP2CA RELA SKP1 TNIP2 UBE2N
Pathway	1269206	Toll Like Receptor 10 (TLR10) Cascade		5.1859	DUSP4 DUSP6 MAPK8 MAPK9 MAPKAPK2 NFKB1 PELI2 PPP2CA RELA SKP1 TNIP2 UBE2N
Pathway	1269207	MyD88 cascade initiated on plasma membrane		5.1859	DUSP4 DUSP6 MAPK8 MAPK9 MAPKAPK2 NFKB1 PELI2 PPP2CA RELA SKP1 TNIP2 UBE2N
Pathway	1269236	Activated TLR4 signalling		5.1151	DUSP4 DUSP6 MAPK8 MAPK9 MAPKAPK2 NFKB1 PELI2 PPP2CA RELA SKP1 TLR2 TLR4 TNIP2 UBE2N
Pathway	1270303	Axon guidance		5.1126	ANGPT1 ANK3 CACNB1 CNKSR2 DLG3 DOK1 DUSP4 DUSP6 EPHA4 EPHA5 EZR IQGAP1 ITGA5 ITGB1 KALRN KCNQ3 MSN MYL12B NEFL NGEF PAK1 PAK3 PFN2 PPP2CA PTPRC RASAL2 RASGRF1 RASGRP1 RHOC ROBO2 SCN2A SCN3B SCN8A SLIT3 TYROBP VASP
Pathway	M124	CXCR4-mediated signaling events		5.1059	CXCR4 FGR GNA13 ITGA5 ITGA6 ITGB1 PAK1 PIK3CG PLCB1 PTPRC RGS1 RHOC STAT3
Pathway	1268770	Serotonin Neurotransmitter Release Cycle		5.0437	CPLX1 PPFIA2 SNAP25 STXBP1 SYN1 SYT1
Pathway	M5436	B cell receptor signaling pathway		4.9127	CHP1 INPP5D NFATC1 NFKB1 PIK3AP1 PIK3CG PPP3CA PPP3CB PRKCB RELA SYK
Pathway	122191	NOD-like receptor signaling pathway		4.9102	ANTXR2 CCL2 CYBA DNM1L ERBIN GSDMD IFI16 IFNAR2 MAPK8 MAPK9 NFKB1 P2RX7 PLCB1 RELA TLR4 TRIP6 VDAC1
Pathway	1268774	GABA synthesis, release, reuptake and degradation		4.8899	CPLX1 GAD1 GAD2 SNAP25 STXBP1 SYT1
Pathway	218111	Pertussis		4.8564	C1QA C1QC C4B ITGA5 ITGB1 ITGB2 MAPK8 MAPK9 NFKB1 RELA TLR4
Pathway	1268768	Neurotransmitter Release Cycle		4.7825	CPLX1 GAD1 GAD2 LIN7B PPFIA2 SNAP25 STXBP1 SYN1 SYT1
Pathway	1269211	MAP kinase activation in TLR cascade		4.7645	DUSP4 DUSP6 MAPK8 MAPK9 MAPKAPK2 NFKB1 PPP2CA SKP1 TNIP2 UBE2N
Pathway	M39695	Microglia pathogen phagocytosis pathway		4.7258	C1QA C1QC CYBA ITGB2 NCF4 PIK3CG SYK TYROBP
Pubmed	32913203	CHIP ubiquitylates NOXA and induces its lysosomal degradation in response to DNA damage.		10	ANP32B ANXA2 ATP1B1 ATP2A2 ATP2B1 CKMT1A EPB41L3 EZR FKBP3 GNG12 MCL1 MDH1 RAB6A SLC1A5 UBE2N
Pubmed	19615732	Defining the human deubiquitinating enzyme interaction landscape.		10	ABCE1 ADAMTS1 APBA2 ATP6AP2 CNKSR2 CRTAP DDX10 EZR GNA13 GPHN GPRASP1 HIVEP2 IQGAP1 LANCL2 MAP1B MYL12B NIBAN2 NME1 NSF PIK3CG PJA2 PRKD3 SCRIB SKP1 SLC1A5 SPRYD3 SUCLA2 SUN2 TAGLN2 TJP2 UBE2N USP53 VAT1 YWHAH
Pubmed	25241761	Using an in situ proximity ligation assay to systematically profile endogenous protein-protein interactions in a pathway network.		10	BDNF CFLAR DUSP4 EZR FAS HCLS1 MAPK8 MAPK9 MAPKAPK2 NEFL NFKB1 PIK3CG PRKCB PTPRR RELA RUNX1 SKP1 SPP1 STAT3 SYK TNFRSF1A VASP
Pubmed	27880917	Phenotypic and Interaction Profiling of the Human Phosphatases Identifies Diverse Mitotic Regulators.		10	AHNAK ANK3 ATP2A2 ATP2B1 CD44 CYFIP2 DUSP4 DUSP6 ENSA ERBIN FBXW7 HSPA12A ITGA5 ITGA6 ITGB1 ITPRID2 MAPK8 MAPK9 MOB1A MTMR11 NEFL NFKB1 NIBAN2 OCIAD1 PPME1 PPP1R18 PPP1R7 PPP2CA PPP3CA PPP3CB PTPN3 PTPRC PTPRN2 PTPRR RELA RNF213 SCRIB SKP1 SLC12A4 SLC1A5 SLC39A10 SLFN11 SUB1 SUN2 TNS3 TOMM70 TRIP6 UQCRC2 VAT1 YWHAG YWHAH YWHAZ
Pubmed	11544199	Construction of long-transcript enriched cDNA libraries from submicrogram amounts of total RNAs by a universal PCR amplification method.		10	ABCE1 AKAP6 ANK3 ATP2B1 ATRNL1 BMP2K CAPG DCLK1 DNM1L ENC1 ERBIN EZR FAM107A ITGB1 KLHL6 LANCL2 LNPK MYT1L P2RX7 PPP3CB PTPRC PTPRR RHBDF1 RNMT SEPTIN6 SLC39A10 SLC44A1 SSPN SYNJ1 SYT1 SZRD1 TGIF1 TJP2 TLR4 YWHAZ
Pubmed	21419662	RelA and RelB transcription factors in distinct thymocyte populations control lymphotoxin-dependent interleukin-17 production in ?? T cells.		10	LTBR NFKB1 RELA TNFRSF1A TNFRSF1B
Pubmed	28298427	Systematic protein-protein interaction mapping for clinically relevant human GPCRs.		10	ACTR10 ATP1B1 ATP2A2 ATP2B1 ATP2B3 ATP6AP2 BNIP3 CCDC184 CMTM3 CNN3 CPLX1 CRYM CYFIP2 DBI ELOVL5 GABBR2 GNA12 GOT1 ITGA5 LAMP2 MCL1 MDH1 MFSD4A MSR1 NDRG4 NGEF NPTN NRXN3 PCMT1 PGM2L1 PLD3 R3HDM1 RTN1 RTN3 RTN4 SCG5 SCRIB SLC39A1 SMO SPP1 SSPN SVOP SYNGR2 SYT1 SYT5 TAP1 TERF2IP TMEM70 TTC19
Pubmed	28515276	Assembly of the U5 snRNP component PRPF8 is controlled by the HSP90/R2TP chaperones.		10	AHNAK ANP32B ANXA2 ANXA5 ATP2A2 ATP5PB CHP1 CKMT1A CLIC1 DHX36 DLAT EEF1D EZR FHL2 FKBP3 GSN HAGH HPRT1 IQGAP1 ITGB1 KIF1C LANCL2 MDH1 MSN NME1 OLA1 PCMT1 PFN2 PPP2CA PTBP1 RRBP1 SKP1 STAT3 SUB1 TAGLN2 TRIM47 TRIP6 TUBA4A UBE2N UQCRC2 VDAC1 YWHAG YWHAH YWHAZ
Pubmed	22304920	PKC? promotes oncogenic functions of ATF2 in the nucleus while blocking its apoptotic function at mitochondria.		10	AHNAK ANXA5 ATP2A2 CD44 CLIC1 DLD ITGB1 RHOC RTN4 TAGLN2 UQCRC2 VDAC1 YWHAG
Pubmed	28692057	The interactome of metabolic enzyme carbonic anhydrase IX reveals novel roles in tumor cell migration and invadopodia/MMP14-mediated invasion.		10	ANO6 ANTXR2 ATP1B1 ATP6AP2 CHP1 ITGA5 ITGA6 ITGB1 LNPK MICAL2 PBXIP1 RAB27A SLC39A10 SOAT1 SUN2 TAP1 VAT1
Pubmed	21308776	DLK1 is a novel regulator of bone mass that mediates estrogen deficiency-induced bone loss in mice.		10	C1QA C1QC FCGR2A ITGB2 LCP1 MS4A6A MS4A7 MSR1 PLD3 PLXDC2 PTPRC RGS1 TLR2 TYROBP UNC93B1
Pubmed	25708312	Early growth response 1 (Egr-1) directly regulates GABAA receptor ?2, ?4, and ? subunits in the hippocampus.		10	GABRA1 GABRB3 GAD2 GPHN GRIA1 SYN1 SYP
Pubmed	9110174	Large-scale concatenation cDNA sequencing.		10	ADAM23 APBA2 ATL1 ATP2B1 CYRIA DCLK1 DOK1 ELOVL5 FAM107A GOT1 IGFBP5 ISCA1 KCNV1 MICAL2 NDEL1 NDRG4 NPTN OPCML PAK3 PLPPR5 RAB6A RAPGEF3 SPP1 SPRYD3 ST6GALNAC5 SUN2 SV2B TAGLN2 TRUB2 UNC93B1 YWHAH
Pubmed	1431091	Genetic nomenclature for loci controlling surface antigens of mouse hemopoietic cells.		10	CD44 FCGR2A ITGA5 ITGA6 ITGB1 ITGB2 ITGB5 PTPRC
Pubmed	25796446	Aerobic glycolysis tunes YAP/TAZ transcriptional activity.		10	AHNAK ANXA5 ITGB1 PTBP1 RRBP1 RTN4 SUN2 SV2B TEAD3 TRIP6 UQCRC2 YWHAG YWHAH
Pubmed	22810586	Interpreting cancer genomes using systematic host network perturbations by tumour virus proteins.		10	ATP2A2 ATRN CD44 CHP1 CLU FAS ITGB1 LNPK MICAL2 PBXIP1 PCLO PLD3 PTTG1IP RRBP1 RTN4 S1PR3 SLC12A4 SLC1A5 SPARC STOM TAP1 UNC93B1
Pubmed	28706196	Synaptic GAP and GEF Complexes Cluster Proteins Essential for GTP Signaling.		10	AHNAK AKAP11 ANK3 ANKS1B ANXA2 ARF3 ATP1B1 CAMKK2 CNKSR2 CYFIP2 DCLK1 DLG3 DLGAP1 DNM1L DYNC1I1 EPB41L3 GNA13 GPHN GRIA1 GRIA2 GRIA3 GRM3 GSN HOMER1 INA IQGAP1 KALRN KCNB2 KCNJ10 NEFL NPTN PCLO PPFIA2 PPP3CA PPP3CB PRKCB PRMT8 RAB3C RASAL2 SORBS1 STXBP1 SYNJ1 YWHAG YWHAH YWHAZ
Pubmed	27507650	Long-term potentiation modulates synaptic phosphorylation networks and reshapes the structure of the postsynaptic interactome.		10	ANK3 ANKS1B ARF3 CLU CNKSR2 CYFIP2 DCLK1 DLG3 DLGAP1 EPB41L3 ERBIN GPM6A GRIA1 GRIA2 GRIA3 GRM3 GSN HCN1 HOMER1 INA KALRN KCNAB1 KCNJ10 NEFL PLCB1 PPP1R7 PPP3CA PPP3CB PRKCB RAB3C RASAL2 SORBS1 SYN1 SYNJ1 SYT1 UBE2N YWHAG YWHAH YWHAZ
Pubmed	33545068	Systematically defining selective autophagy receptor-specific cargo using autophagosome content profiling.		10	AHNAK ANXA2 ATP2A2 ATP6AP2 ATRN CD109 CDK7 CLU CRTAP DNM1L EEF1D FHL2 GNA13 HAGH HPRT1 ITGA5 ITGB1 LAMP2 LANCL2 MOB1A NPC2 PAFAH1B1 PCMT1 PLD3 POGLUT3 PPP3CA RAB6A RRBP1 RTN3 RTN4 SLC1A5 SOAT1 STAT3 STOM SYNGR2 TAGLN2 TAP1 TSPO TUBA4A UBE2N UQCRC2 YWHAG YWHAZ
Pubmed	20436479	A genomic atlas of mouse hypothalamic development.		10	ADCYAP1 CRYM DUSP4 EPHA5 FAM107A GAD1 GAD2 ID4 IGFBP5 NEFL PAK3 PARM1 RASGRF1 SEZ6 SPATA13 TRIP6
Pubmed	21565611	Mapping the NPHP-JBTS-MKS protein network reveals ciliopathy disease genes and pathways.		10	ANXA2 ATP2A2 ATP6V1G2 CNTNAP2 CPLX1 FHL2 GFAP GSN ID3 MAP1B MDH1 MSR1 MYL12B PAFAH1B1 PLD3 PPP2CA RAB3C RRBP1 S100A4 SKP1 STXBP1 TCF7L1 TUBA4A VAT1 YWHAG YWHAZ
Pubmed	16369019	Microbial pattern recognition receptors mediate M-cell uptake of a gram-negative bacterium.		10	ITGA5 ITGB1 TLR2 TLR4
Pubmed	17353931	Large-scale mapping of human protein-protein interactions by mass spectrometry.		10	ACTR3B AKAP11 ANXA2 ATP2A2 ATP5PB CFLAR CNKSR2 DHX36 DLG3 EEF1D ENSA EPB41L3 EZR FAM107A GSN HPRT1 IQGAP1 KCNIP4 LNPK MOB1A MSN NEK6 NSF OLA1 PCMT1 PFKFB3 PPP1R7 PTPN3 RASAL2 RASGRP1 RHOC RRBP1 RTN4 SAMD4A SEPTIN6 SKP1 SLC1A5 SORBS1 STOM SUN2 TAGLN2 TGIF1 TJP2 TRIP6 UQCRC2 VDAC1 YWHAG YWHAZ
Pubmed	15226823	Genomic analysis of mouse retinal development.		10	ATP6AP2 ATP6V0E1 CADPS CHGB CHRM1 CLU CPLX1 CRYM DCLK1 DIRAS2 ERBIN FGFRL1 GABRB3 GNG5 GPHN ID3 KCNQ3 LARGE1 LRRC49 NDRG4 NFATC1 PAK3 PRKD3 PTPRR RAP1GDS1 RTN1 SCG2 SCG5 SERPINI1 SEZ6 SLIT3 SNAP25 SPARC STAT3 STXBP1 SV2B SYT1 TCEAL5 TUBA4A
Pubmed	21516116	Next-generation sequencing to generate interactome datasets.		10	ACSF2 ANP32B ATP6AP2 BNIP3 CLEC7A CYBRD1 EEF1D FGF12 FHL2 GAD1 GLTP GPSM3 HOMER1 HVCN1 ITPKB KIFAP3 MAL2 MAPK9 MCTS1 NAP1L3 PARVG PBXIP1 PIK3AP1 PPP1R18 PPP3CA RAP1GDS1 RTN4 S100A4 SCG2 SEPTIN6 SKP1 SRGN ST6GAL2 STAT3 SYK SYNGR2 TAP1 TGIF1 TRIP6 UBE2W
Pubmed	28611215	Genome-wide CRISPR screen identifies HNRNPL as a prostate cancer dependency regulating RNA splicing.		10	ANK3 ARAP1 ARHGEF9 ATP2B1 ATRN B4GALT1 BMPR1B CSMD1 DHRS3 DPP6 ENC1 ENTPD1 ERBIN FAM111A FGFRL1 GNG12 GPR158 HIVEP2 ITFG1 ITGB1 ITGB5 ITPKB LTBR MAP1B MAPKAPK2 MICAL2 NEK6 NFATC1 NGEF PAK3 PCNX2 PELI2 PLD3 PLXDC2 PPFIA2 PPP3CA PTPRN2 PTPRR RIN2 RNF130 RNF213 RRBP1 RTN3 SEPTIN6 STXBP5L SUCLA2 TEP1 TERF2IP TTC19 USP53
Pubmed	28634551	Mechanisms and Consequences of Dopamine Depletion-Induced Attenuation of the Spinophilin/Neurofilament Medium Interaction.		10	ANXA2 ATP2A2 ATP2B2 DLGAP1 EPB41L3 GFAP HOMER1 INA NEFL PCLO STXBP1 SYN1 TUBA4A
Pubmed	15489336	From ORFeome to biology: a functional genomics pipeline.		10	ANXA5 C1QC CCDC184 CDK7 CYFIP2 CYRIA EPHA5 FAM107A GALNT15 ITGB1 MOAP1 NDRG4 NECAP2 PACSIN1 PARM1 PDLIM5 PIK3AP1 PNKD PPP3CA RAB6A RTN4 SCN3B SLFN11 SNAP25 SORBS1 SPP1 SSPN STAT3 SUN2 TAFA1 TJP2 TMEM47
Pubmed	29382714	An N-terminal motif unique to primate tau enables differential protein-protein interactions.		10	ANXA5 ARF3 CPLX1 DBI GOT1 GSN INA MDH1 NEFL PACSIN1 PFN2 SNAP25 STXBP1 SYN1 SYT1 TUBA4A VSNL1 YWHAG YWHAH YWHAZ
Pubmed	32877691	A High-Density Human Mitochondrial Proximity Interaction Network.		10	ABCE1 AKAP11 ARMCX4 ATL1 ATP2A2 ATP5PB ATP6AP2 BMP2K BNIP3 CHP1 DHX36 DLAT DNM1L ISCA1 ITGB1 ITPRID2 LNPK LRRC49 NEFL NME1 OCIAD1 OCIAD2 PCLO R3HDM1 RAB29 RNF213 RRBP1 RTN1 RTN3 RTN4 SKP1 SOAT1 STOM SUCLA2 SUN2 TMEM70 TOMM70 TRUB2 TTC19 UQCRC2 VAT1 VDAC1 YWHAG YWHAH YWHAZ
Pubmed	31527615	The RNA-mediated estrogen receptor ? interactome of hormone-dependent human breast cancer cell nuclei.		10	ARHGEF9 ATP1B1 ATP2A2 ATP6AP2 BMP2K CDK7 CHP1 CKMT1A CLIC1 CYBA CYFIP2 DCLK1 DDX10 DLG3 ERBIN FHL2 FKBP3 IGFBP5 IQGAP1 ITPRID2 LAMP2 NSF OLA1 PBXIP1 PNKD PPP1R18 PPP2CA RELA RHBDF1 SKP1 STOM SUN2 SYNGR2 TERF2IP TOMM70 TRIM56 TRIP6 TSPYL1 UNC93B1 UQCRC2 YWHAG ZNF217
Pubmed	17081065	Proteomic and bioinformatic characterization of the biogenesis and function of melanosomes.		10	ANXA2 ATP6V1G2 CAPG GNA13 ITGB1 RAB27A SLC1A5 STOM YWHAZ
Pubmed	31515488	Extensive disruption of protein interactions by genetic variants across the allele frequency spectrum in human populations.		10	ACSF2 ANP32B CLEC7A EEF1D FAM114A1 FHL2 GAD1 GAS7 GEM GFAP GLTP GNG12 GSDMD HCLS1 HPRT1 ID3 IGFBP5 ITGB2 KIFAP3 MAL2 MAPK9 MOAP1 MSR1 NDEL1 NEK6 NFE2L2 NME1 OLFM3 PACSIN1 PAK1 PARVG PBXIP1 PDLIM5 PPP1R18 PTBP1 RAB29 RHOJ RTN3 RTN4 SEPTIN6 SKP1 STAT3 SYK TEAD3 TRIP6 TSPO UBE2W ZMAT2
Pubmed	22632720	High-resolution proteomics unravel architecture and molecular diversity of native AMPA receptor complexes.		10	CACNG3 DLG3 GRIA1 GRIA2 GRIA3 NRN1 OLFM3
Pubmed	21044950	Genome-wide YFP fluorescence complementation screen identifies new regulators for telomere signaling in human cells.		10	AHNAK ANXA2 ANXA5 CRYM EEF1D ENSA HAGH HCLS1 LANCL2 MDH1 MSN NEFL PACSIN1 PHYHD1 PRKCB RTN3 RTN4 SOAT1 SYK TERF2IP YWHAG
Pubmed	24006456	Extracellular matrix secretion by cardiac fibroblasts: role of microRNA-29b and microRNA-30c.		10	ANXA2 B4GALT1 BDNF C1QA C1QC C4B CAPG CCL2 CD109 CLU CPQ CSF1 GSN IFNAR2 NPC2 RNASE4 SERPINA3 SERPINI1 SLIT3 SPARC TNFRSF11B
Pubmed	30194290	Interrogating the protein interactomes of RAS isoforms identifies PIP5K1A as a KRAS-specific vulnerability.		10	ATL1 ATP2B1 ATP6AP2 DNM1L EPB41L3 FGFRL1 IL6ST ITGA6 ITGB1 LNPK MCL1 PLCB1 PLD3 RAB6A RAP1GDS1 SLC1A5 SLC39A10 SLC7A2 SOAT1 STOM VAT1
Pubmed	14621295	Prediction of the coding sequences of mouse homologues of KIAA gene: III. the complete nucleotide sequences of 500 mouse KIAA-homologous cDNAs identified by screening of terminal sequences of cDNA clones randomly sampled from size-fractionated libraries.		10	AKAP11 AKAP6 ARAP1 ARHGAP20 CAMKK2 CNTNAP2 DHX36 IQGAP1 LHFPL2 MAML2 NDRG4 NRXN3 PACSIN1 PADI2 PLCB1 RNMT ROBO2 RRBP1 RTN4 SLIT3 ST6GAL2 TBC1D2B TRIM9 USP53
Pubmed	30575818	Loss of ER retention motif of AGR2 can impact mTORC signaling and promote cancer metastasis.		10	ABCE1 AHNAK ANK3 ANP32B ANXA2 ANXA5 ARF3 ATP1B1 ATP2A2 ATP5PB ATP6V1G2 CLIC1 CYFIP2 DLD EEF1D EZR FKBP3 GSN HPRT1 IQGAP1 MCTS1 MDH1 NIBAN2 NME1 OLA1 PCLO PTBP1 RAB6A RHOC RRBP1 RTN3 RTN4 SCN8A SEPTIN6 SLC1A5 STOM TAGLN2 TOMM70 VAT1 VDAC1 YWHAG YWHAH YWHAZ
Pubmed	16959763	Transgenic mouse proteomics identifies new 14-3-3-associated proteins involved in cytoskeletal rearrangements and cell signaling.		10	ATP2B1 ATP2B2 C1QA DLAT GFAP GSN HOMER1 INA NDEL1 NEFL NSF PADI2 PPFIA2 PPP3CA PPP3CB SYN1 VAT1 YWHAG YWHAH YWHAZ
Pubmed	19110265	Proteomic analysis of dorsolateral prefrontal cortex indicates the involvement of cytoskeleton, oligodendrocyte, energy metabolism and new potential markers in schizophrenia.		10	CRYM GFAP INA MDH1 NEFL PCMT1
Pubmed	18614564	Proteomics analysis identifies phosphorylation-dependent alpha-synuclein protein interactions.		10	ATP5PB EPB41L3 INA KCNAB1 MAP1B MYL12B NEFL OPCML STXBP1 SYP TUBA4A UQCRC2 VDAC1 YWHAG YWHAZ
Pubmed	19738201	Proteomic analysis of integrin-associated complexes identifies RCC2 as a dual regulator of Rac1 and Arf6.		10	AHNAK ANP32B ANXA2 ARAP1 BMP2K CLIC1 DAB2 DDAH2 DLD EEF1D EZR INPPL1 IQGAP1 ITGA5 ITGB1 LCP1 MSN NECAP2 OLA1 PCMT1 PDLIM5 PPP2CA PRKCB PTBP1 SCRIB SIPA1 STOM SUB1 SYK TAGLN2 UBE2N VAMP8 VASP VDAC1 YWHAG YWHAH YWHAZ
Pubmed	22357600	The splicing regulator Rbfox2 is required for both cerebellar development and mature motor function.		10	CADPS EPB41L3 GABRG2 NRXN3 RBFOX1 SCN8A SNAP25
Pubmed	19086053	Identification of new putative susceptibility genes for several psychiatric disorders by association analysis of regulatory and non-synonymous SNPs of 306 genes involved in neurotransmission and neurodevelopment.		10	ADCYAP1 BDNF CHRM1 CNTNAP2 DBI DLG3 GABBR2 GABRA1 GABRB3 GABRG2 GAD1 GAD2 GLRB GRIA1 GRIA2 GRIA3 GRM3 HOMER1 NRXN3 NSF PIK3CG SNAP25 SYN1
Pubmed	19056867	Large-scale proteomics and phosphoproteomics of urinary exosomes.		10	AHNAK ANO6 ANXA2 ANXA5 ATP6AP2 ATP6V1D ATRN B4GALT1 CAMK4 CAPG CHP1 CLIC1 CLU CNKSR2 CRB2 CRYM CYBRD1 CYFIP2 DDAH2 GNG12 GNG5 GOT1 GPM6A GSN HSPA12A IQGAP1 ITGB1 KALRN LAMP2 LCP1 MAL2 MDH1 MSN NIBAN2 OLA1 PADI2 PAFAH1B1 PFN2 PLD3 PPFIA2 PPP1R7 PTTG1IP RAB27A RAB29 RAP1GDS1 RAPGEF3 RHOC ROBO2 S100A4 SERPINA3 SLC44A1 SMO STOM STXBP1 SUCLA2 TAGLN2 TSPO VAMP8 VASP VAT1 VDAC1 YWHAG YWHAH YWHAZ
Pubmed	20237496	New genetic associations detected in a host response study to hepatitis B vaccine.		10	C1QA C1QC CCL2 CD44 CHRM1 CLEC5A CLEC7A CSF1 CX3CL1 DLGAP1 FAS FCGR2A HAGH IFNAR2 IL10RA IL13RA1 IL6ST ITGB1 ITGB2 ITGB5 LAIR1 LTBR MS4A6A NECAP1 NFATC1 NFKB1 PIK3CG PNKD PPP2R2B RAB27A STAT3 TGFBR2 TLR2 TLR4 TMEM121B TMEM70 TNFRSF11B TNFRSF1A TNFRSF1B VDAC1
Pubmed	26011644	IL-33 signaling contributes to the pathogenesis of myeloproliferative neoplasms.		10	INPP5D PTPRC TLR2 TLR4 UNC93B1
Pubmed	15659383	Cytoskeleton-mediated death receptor and ligand concentration in lipid rafts forms apoptosis-promoting clusters in cancer chemotherapy.		10	EZR FAS MAPK8 MSN TNFRSF1A
Pubmed	22623428	Proteomic analysis of ?4?1 integrin adhesion complexes reveals ?-subunit-dependent protein recruitment.		10	ABCE1 ANP32B ANXA2 ARF3 CLIC1 EEF1D FCGR2A INPPL1 IQGAP1 ITGB1 MSN MYL12B PCMT1 PPP2CA PTBP1 SCRIB STOM SYK TAGLN2 VAMP8 VASP YWHAG YWHAZ
Pubmed	25852190	Integrative analysis of kinase networks in TRAIL-induced apoptosis provides a source of potential targets for combination therapy.		10	ATP2A2 ATP5PB CDK7 GNG12 MAPK8 MAPKAPK2 MOB1A NFKB1 PAK1 PDLIM5 PRKCB RELA SKP1 SUB1 SUN2 TNIP2 TUBA4A YWHAG YWHAH YWHAZ
Pubmed	23251661	Novel genetic loci identified for the pathophysiology of childhood obesity in the Hispanic population.		10	ACTR3B ADCYAP1 ANKS1B CD109 CD151 CNTNAP2 CSF1 CSMD1 DBI DCLK1 DLGAP1 DYNC1I1 ELAVL4 FAS FGFRL1 GPSM3 GRIA1 IFI16 IL10RA KCNIP4 KIF1C LNPK PLPPR5 PTPRN2 RAB6A RASAL2 RBFOX1 RGS7 RIN2 SAMD4A SCG5 SLC8A1 SORBS1 SYT1 TLR4 TRUB2 ZNF217
Pubmed	30833792	A protein-interaction network of interferon-stimulated genes extends the innate immune system landscape.		10	AHNAK ANP32B ANXA5 ATP1B1 ATP2A2 ATP2B1 ATP5PB BMP2K CD109 CD44 CEBPD CHP1 CLIC1 CLU CXCR4 DAB2 EEF1D ELOVL5 ERBIN GEM GNG12 GSN IFI16 IQGAP1 ITGB1 ITPRID2 LNPK MAP1B MDH1 NFKB1 NSF PBXIP1 PFKFB3 PLD3 PPP1R18 PTBP1 RAB27A RNF213 RTN4 SAMD4A SCRIB SKP1 SLC15A3 SLC1A5 SNAP25 SOAT1 STAT3 SUB1 SUCLA2 SUN2 TAP1 TJP2 TOMM70 UNC93B1 UQCRC2 VDAC1 YWHAG YWHAH YWHAZ
Pubmed	11076863	DNA cloning using in vitro site-specific recombination.		10	ANXA5 C1QC CCDC184 CDK7 CYFIP2 CYRIA EPHA5 FAM107A GALNT15 ITGB1 MOAP1 NDRG4 NECAP2 PACSIN1 PARM1 PDLIM5 PIK3AP1 PNKD PPP3CA RAB6A RTN4 SCN3B SLFN11 SNAP25 SORBS1 SPP1 SSPN STAT3 SUN2 TAFA1 TJP2 TMEM47
Pubmed	25963833	Quantitative Proteomics Reveals Dynamic Interactions of the Minichromosome Maintenance Complex (MCM) in the Cellular Response to Etoposide Induced DNA Damage.		10	ABCE1 ACTR3B AHNAK ANK3 ANXA2 ATP5PB C4B CLU EEF1D EZR FHL2 HPRT1 IQGAP1 LANCL2 MSN MYL12B MYO9B NME1 OCIAD2 PCMT1 PFN2 PPP2R2B PTBP1 RGS7BP RNF213 RNMT SERPINB8 SKP1 SLC1A5 SUB1 TAGLN2 TOMM70 TUBA4A YWHAG YWHAH YWHAZ
Pubmed	25737280	Control of a neuronal morphology program by an RNA-binding zinc finger protein, Unkempt.		10	ATP2A2 ATP2B1 ATP6AP2 DHX36 DNM1L ID3 ITGB1 MCL1 OCIAD1 PJA2 PLK2 PPP2CA RTN4 SUB1 TOMM70 YWHAG YWHAZ
Pubmed	12767889	Cardiac excitation-contraction coupling in the absence of Na(+) - Ca2+ exchange.		10	ATP2A2 ATP2B1 ATP2B2 ATP2B3 SLC8A1
Pubmed	15342556	Sequence comparison of human and mouse genes reveals a homologous block structure in the promoter regions.		10	AHNAK AKAP6 ANK3 ANKS1B ANO3 ARHGEF9 ARMCX5 ATP6V1G2 CACNB1 CD109 CLU CNKSR2 CSMD1 CX3CL1 DBI DIRAS2 DNM1L DYNC1I1 ERBIN FAM107A FHL2 GAS7 GDAP1 GNG12 GPRASP1 GRIA2 HCLS1 HVCN1 ID3 KLHL6 MCTS1 NDEL1 NEK6 NFE2L2 PACSIN1 PARP9 PARVG PDLIM5 PJA2 PLD3 PPP2R2B RBM47 SCG5 SCN2A SCN3B SLFN11 SPATA13 SRGN SSPN STOM SYNJ1 TUBA4A TYROBP ZMAT2
Pubmed	19723784	Neurobeachin, a protein implicated in membrane protein traffic and autism, is required for the formation and functioning of central synapses.		10	GABRA1 GPHN SNAP25 STXBP1 SYN1 SYP
Pubmed	11544288	Regulation of Fas ligand-induced apoptosis by TNF.		10	CFLAR FAS TNFRSF1A TNFRSF1B
Pubmed	20056178	Polymorphisms in innate immunity genes and patients response to dendritic cell-based HIV immuno-treatment.		10	CCL2 FGR MAPK8 MAPK9 NCF4 PAK1 PIK3CG PLCB1 PLCE1 RHOC SPP1 TLR2 TLR4
Pubmed	32203420	Systems analysis of RhoGEF and RhoGAP regulatory proteins reveals spatially organized RAC1 signalling from integrin adhesions.		10	AHNAK ANXA2 ANXA5 ARAP1 ARHGAP20 ARHGAP9 ARHGEF9 CHP1 CNKSR2 DLAT DLD EPB41L3 EZR FKBP3 GNA13 GPHN GSN INA INPPL1 MCTS1 MSN NEFL NGEF PAK1 PCMT1 PJA2 PNKD PPP2CA RAB6A SCRIB SKP1 SPATA13 STOM SUB1 TAGLN2 TJP2 TRIP6 VDAC1
Pubmed	12482669	Signaling pathways triggered by HIV-1 Tat in human monocytes to induce TNF-alpha.		10	NFATC1 NFKB1 PLCB1 PLCE1 PPP3CA PPP3CB PRKCB PRKD3 RELA
Pubmed	27432908	Defining the Protein-Protein Interaction Network of the Human Protein Tyrosine Phosphatase Family.		10	ACTR10 ANP32B CHP1 CMTM6 CNN3 DLAT DUSP4 DUSP6 FHL2 GDAP1 GET1 MAPK8 MAPK9 MCL1 NDEL1 NME1 PCMT1 PFN2 PNKD PPP2CA PPP2R2B PTPN3 PTPRR RAB29 RAP1GDS1 SKP1 SLC1A5 SOAT1 SUB1 TAGLN2 TMEM70 TRIP6 UQCRC2 YWHAG YWHAH YWHAZ
Pubmed	16701208	A shared vesicular carrier allows synaptic corelease of GABA and glycine.		10	GABRA1 GAD1 GAD2 GPHN SYN1
Pubmed	12665801	Exploring proteomes and analyzing protein processing by mass spectrometric identification of sorted N-terminal peptides.		10	ATP6V1G2 ATRN B4GALT6 BMP2K DBI GNG5 GSN MOB1A MSN PPME1 PRKCB SEPTIN6 TAGLN2 VASP YWHAG YWHAH YWHAZ
Pubmed	17114485	A requirement for microglial TLR4 in leukocyte recruitment into brain in response to lipopolysaccharide.		10	CSF1 TLR4 TNFRSF1A TNFRSF1B
Pubmed	31046837	Parkinson's disease-associated LRRK2-G2019S mutant acts through regulation of SERCA activity to control ER stress in astrocytes.		10	ANP32B ATP2A2 CLIC1 EEF1D HPRT1 MDH1 MSN NME1 OLA1 PCMT1 PPP2CA SUB1 TAGLN2 TOMM70 UBE2N VDAC1 YWHAG YWHAH YWHAZ
Pubmed	19034380	Alterations in oligodendrocyte proteins, calcium homeostasis and new potential markers in schizophrenia anterior temporal lobe are revealed by shotgun proteome analysis.		10	GFAP NEFL PPP3CA UBE2N VSNL1 YWHAG YWHAH YWHAZ
Pubmed	21628570	Pathway-specific engagement of ephrinA5-EphA4/EphA5 system of the substantia nigra pars reticulata in cocaine-induced responses.		10	EPHA4 EPHA5 GFAP GPHN
Pubmed	28821923	AnkG hemizygous mice present cognitive impairment and elevated anxiety/depressive-like traits associated with decreased expression of GABA receptors and postsynaptic density protein.		10	ANK3 BDNF GABBR2 GABRA1 GRIA1
Pubmed	32409323	TGF? attenuates cartilage extracellular matrix degradation via enhancing FBXO6-mediated MMP14 ubiquitination.		10	CD109 CLU CRTAP ITFG1 ITGA5 ITGA6 ITGB1 ITGB5 LAMP2 NPTN PLD3 POGLUT3 SLC1A5
Pubmed	28864826	IgSF21 promotes differentiation of inhibitory synapses via binding to neurexin2?.		10	GABRA1 GABRG2 GPHN GRIA1 SYN1 SYP
Pubmed	23533145	In-depth proteomic analyses of exosomes isolated from expressed prostatic secretions in urine.		10	ACTR3B ANO6 ANXA2 ANXA5 ARF3 ATP1B1 ATP6AP2 ATRN B4GALT1 C4B CAPG CD44 CLIC1 CLU CPQ CRB2 CRYM CYFIP2 DBI DDAH2 EZR GNA13 GNG12 GOT1 GSN IL6ST IQGAP1 ITFG1 ITGB1 ITGB5 LAMP2 LCAT LCP1 MDH1 MSN NIBAN2 NME1 NPC2 PCMT1 PLD3 PPP1R7 PTTG1IP RAB27A RHOJ RNASET2 SERPINA3 SERPINB8 SERPINI1 SMO SPP1 STOM TAGLN2 UBE2N VAT1 VDAC1 YWHAZ
Pubmed	15217342	The synaptic vesicle cycle.		10	CPLX1 PCLO PPFIA2 SNAP25 STXBP1 SV2B SYN1 SYP
Pubmed	25979088	Defects During Mecp2 Null Embryonic Cortex Development Precede the Onset of Overt Neurological Symptoms.		10	GABRG2 GAD1 GAD2 GRIA1 GRIA2 GRIA3 GRM3 KCNAB1 KCNC2 KCNQ3 SCN8A
Pubmed	20195357	A comprehensive resource of interacting protein regions for refining human transcription factor networks.		10	ANK3 ANP32B CHGB CLU EEF1D EZR FEZ1 MAP1B NFKB1 OCIAD1 PLD3 SYT1 TCEAL5 VASP ZMAT2
Pubmed	25275127	HIV-1 Nef and Vpu are functionally redundant broad-spectrum modulators of cell surface receptors, including tetraspanins.		10	CD109 CD151 CXCR4 IL6ST LAIR1 LAMP2 TNFRSF1A TNFRSF1B
Pubmed	23382691	Loci associated with N-glycosylation of human immunoglobulin G show pleiotropy with autoimmune diseases and haematological cancers.		10	ANGPT1 B4GALT1 CACNB1 CADPS CNTNAP2 CSMD1 CYFIP2 DPP6 GPM6A GPR158 GRM3 IL6ST KCNIP4 PIK3AP1 PTPRR RAB3C ROBO2 SORBS1
Pubmed	12606711	Integrin beta cytoplasmic domain interactions with phosphotyrosine-binding domains: a structural prototype for diversity in integrin signaling.		10	DAB2 DOK1 ITGB1 ITGB2 ITGB5
Pubmed	19199708	Proteomic analysis of human parotid gland exosomes by multidimensional protein identification technology (MudPIT).		10	AHNAK ANGPT1 ANO6 ANXA2 ATP6AP2 ATP6V1D B4GALT1 CD44 CLU GOT1 GSN IQGAP1 MSN PLCB1 PLD3 RHOC TAGLN2 TUBA4A VAT1 YWHAG YWHAH YWHAZ
Pubmed	26760575	High-throughput analyses of hnRNP H1 dissects its multi-functional aspect.		10	ARF3 ARHGAP45 ATP1B1 ATP2B1 BDNF CLIC1 CRTAP DBI DDAH2 DUSP4 ENSA EZR FAM131A FKBP3 INPPL1 KIF1C LTBR NDRG4 NIBAN2 NME1 OLA1 PFKFB3 PFN2 RRBP1 SAMD4A SLC12A4 SLC39A1 SPRN SUN2 SV2B SZRD1 TGIF1 TNIP2 TRIM56 UBE2N VASP YWHAG
Pubmed	20861386	RNG105 deficiency impairs the dendritic localization of mRNAs for Na+/K+ ATPase subunit isoforms and leads to the degeneration of neuronal networks.		10	FXYD5 GABRA1 GAD2 GPHN GRIA1 SYN1
Pubmed	19423540	Common variation in genes related to innate immunity and risk of adult glioma.		10	C1QA C1QC CCL2 CYBA DAB2 FCGR2A ITGB2 LTBR NCF4 NFKB1 SERPINI1 STAT3 TLR2 TLR4
Pubmed	23341629	Inactivation of the microRNA-183/96/182 cluster results in syndromic retinal degeneration.		10	ABCA1 ANTXR2 C1QC C4B CD44 CRYM ENC1 EZR GFAP MCL1 PDLIM4 RHOJ RNF130 SEZ6 SLC12A4 SLC39A1 TNFRSF1A VAMP8
Pubmed	23079657	STAT3-driven upregulation of TLR2 promotes gastric tumorigenesis independent of tumor inflammation.		10	IL6ST STAT3 TLR2 TLR4
Pubmed	33845483	Multilevel proteomics reveals host perturbations by SARS-CoV-2 and SARS-CoV.		10	ACSF2 ANO6 ANXA5 ATP5PB B4GALT1 BMPR1B CD44 CLU CYBRD1 ELOVL5 EZR FAS FKBP3 GNA13 IL13RA1 IL6ST ITGA6 ITPRIPL2 LTBR MDH1 MFAP3L MSN NFE2L2 NSF OCIAD2 PLD3 PLIN2 PNKD RAP1GDS1 RNF130 RNF213 RTN4 S1PR3 SLC12A4 SNAP25 TCIRG1 TGFBR2 TMEM70 TNFRSF1A TOMM70 TRIM47 TRIM9 UNC93B1 VASP
Pubmed	31056421	FAM105A/OTULINL Is a Pseudodeubiquitinase of the OTU-Class that Localizes to the ER Membrane.		10	ANO6 ATL1 ATP6AP2 CHP1 ITGA5 ITGA6 ITGB1 LNPK PBXIP1 PLD3 POGLUT3 PPP1R7 RAB27A RAB29 RAP1GDS1 RRBP1 RTN1 RTN3 RTN4 SLC12A4 SLC39A10 SOAT1 SUN2 UQCRC2 VAT1
Pubmed	28898696	A Dual Role of Caspase-8 in Triggering and Sensing Proliferation-Associated DNA Damage, a Key Determinant of Liver Cancer Development.		10	MAPK8 MAPK9 MCL1 TNFRSF1A TNFRSF1B
Pubmed	18519826	Molecular genetics of successful smoking cessation: convergent genome-wide association study results.		10	CD109 CSMD1 DPP6 FGF12 KCNIP4 LARGE1 NRXN3 OLFM3 PPP2R2B RBFOX1 SNAP25
Pubmed	15146195	Time-controlled transcardiac perfusion cross-linking for the study of protein interactions in complex tissues.		10	ADAM23 ATP1B1 ATP2B2 CLU DPP6 OPCML STXBP1 YWHAZ
Pubmed	28675297	A Human Tyrosine Phosphatase Interactome Mapped by Proteomic Profiling.		10	ABCE1 ANP32B ATP2B1 ATP5PB ATP6AP2 CD109 DLD DNM1L DUSP4 DUSP6 FHL2 GPHN GSN ITGB1 LANCL2 LCP1 MAPK8 MAPK9 MOB1A NSF PADI2 PPP2CA PTPN3 PTPRN2 PTPRR RTN4 SLC1A5 TAGLN2 TJP2 TNS3 TOMM70 TRIP6 UQCRC2 YWHAG YWHAH YWHAZ
Pubmed	24046352	A mouse model of pathological small intestinal epithelial cell apoptosis and shedding induced by systemic administration of lipopolysaccharide.		10	NFKB1 TLR4 TNFRSF1A TNFRSF1B
Pubmed	24613359	Calsyntenins function as synaptogenic adhesion molecules in concert with neurexins.		10	GAD1 GPHN GRIA1 HOMER1 LRRTM1 NRXN3 SYN1 SYP
Pubmed	12168954	Construction of expression-ready cDNA clones for KIAA genes: manual curation of 330 KIAA cDNA clones.		10	AKAP11 AKAP6 ANGPT1 ARAP1 CADPS CAMKK2 ERBIN GPR158 MYT1L NDRG4 PACSIN1 PLCB1 RRBP1 SCRIB SYNJ1 TOX TRIM9
Pubmed	33144569	A trimeric Rab7 GEF controls NPC1-dependent lysosomal cholesterol export.		10	ATP1B1 ATP2A2 B4GALT1 CD44 EPHX1 IQGAP1 ITGB1 ITPRIPL2 KIF1C LAMP2 NSF PNKD PTPRC RAB6A RTN4 SLC1A5 SLC39A1 STAT3 STOM SYNGR2 TCIRG1 TUBA4A VAMP8 VDAC1
Pubmed	10531433	Loss of postsynaptic GABA(A) receptor clustering in gephyrin-deficient mice.		10	GABRG2 GPHN GRIA2 GRIA3 SYP
Pubmed	9371744	Genetic mapping of 262 loci derived from expressed sequences in a murine interspecific cross using single-strand conformational polymorphism analysis.		10	ANXA5 ATP5PB CAMK4 CX3CL1 DLGAP1 IL10RA KIF1C LAIR1 LRIG1 NDRG4 NGEF NRXN3 PTBP1 RGS7BP YWHAG
Pubmed	25468996	E-cadherin interactome complexity and robustness resolved by quantitative proteomics.		10	AHNAK ANK3 ANXA2 ATP2B1 CAPG CLIC1 CNN3 EEF1D EPB41L3 ERBIN EZR IL6ST INPPL1 IQGAP1 ITGA6 ITGB1 ITPRID2 NIBAN2 OLA1 PCMT1 PDLIM5 PPME1 PPP1R18 RTN4 SCRIB SLC1A5 SNAP25 SORBS1 SYNJ1 TAGLN2 TJP2 TRIP6 VASP YWHAZ
Pubmed	30068389	RNA binding proteins co-localize with small tau inclusions in tauopathy.		10	ACTR10 ATL1 ATP1B1 ATP2A2 ATP2B3 ATP5PB ATP6V1G2 CYFIP2 DCLK1 DIRAS2 DLAT DNM1L GFAP GPM6A HOMER1 HPRT1 LANCL2 PACSIN1 PPP2CA PPP3CA PPP3CB RAB3C RAP1GDS1 SEPTIN6 SNAP25 SV2B SYNJ1 VDAC1 YWHAG YWHAH
Pubmed	29513653	Developmental diversification of cortical inhibitory interneurons.		10	BCL11A DBI EPHA4 GAD1 GAD2 ID4 IGFBP5 SOX9 SPARC TCF7L1
Pubmed	16987237	Reduced expression of neuropeptide genes in a genome-wide screen of a secretion-deficient mouse.		10	BDNF DLGAP1 GABRA1 GAD1 GAD2 GPHN GRIA1 GRIA3 NRXN3 PCLO PCSK1 SCG5 STXBP1
Pubmed	17953485	Regulatory pathway analysis by high-throughput in situ hybridization.		10	BDNF CDH8 GAD2 GRIA1 GRM3 NEUROD6 RASGRF1 SLA SVOP TRIM9
Pubmed	17500595	Huntingtin interacting proteins are genetic modifiers of neurodegeneration.		10	ATP6V0E1 DIRAS2 DLAT DLD EEF1D EZR FEZ1 GFAP GPM6A MDH1 NEGR1 NPTN OPCML PACSIN1 SNAP25 SORBS1 STXBP1 SYN1 SYP SYT1 UQCRC2 VDAC1 YWHAG
Pubmed	33194618	TRIM37 Mediates Chemoresistance and Maintenance of Stemness in Pancreatic Cancer Cells		10	AHNAK ANXA2 ANXA5 ATP2A2 CLIC1 DIRAS2 DLAT GSN IQGAP1 ITGB1 ITPRID2 NME1 PCMT1 PFN2 PTBP1 SUB1 VDAC1 YWHAZ
Pubmed	31040226	Hdac4 Interactions in Huntington's Disease Viewed Through the Prism of Multiomics.		10	ACTR3B ATP6V1G2 BTBD10 CADPS DLD ELAVL4 EZR FKBP3 GPR158 IQGAP1 KALRN LRRC8B MCTS1 MDH1 MSN NGEF NPTX2 PCMT1 PLCB1 PPP2CA SCN8A SKP1 SYNJ1 TAGLN2 TMEM121B TRIM56 YWHAG YWHAH YWHAZ
Pubmed	16452087	Comprehensive identification of phosphorylation sites in postsynaptic density preparations.		10	CACNB1 CLU CNKSR2 DCLK1 DYNC1I1 EPB41L3 GFAP GPHN MAP1B NEFL NGEF PCLO PDLIM4 PPFIA2 PRKCB RTN3 SORBS1 SYN1 TJP2
Pubmed	15345747	Phosphoproteomic analysis of the developing mouse brain.		10	APBA2 CNKSR2 DCLK1 DLGAP1 EPB41L3 FEZ1 LNPK MAP1B MAPK8 PAK1 RNMT RTN4 SCRIB SYN1 TERF2IP TUBA4A
Pubmed	21900206	A directed protein interaction network for investigating intracellular signal transduction.		10	ABHD4 APBA2 ARAP1 ATP1B1 BTBD10 CCDC85A CHGB CMTM3 CMTM6 CRYM DBI DDAH2 DUSP4 DYNC1I1 FEZ1 GPM6A ITFG1 KIFAP3 MAPK8 MAPK9 MYO9B NGEF NOL4 NPTN NSG2 PAK1 PIK3CG PLD3 PPP1R7 PPP3CA PRKD3 RELA RIN3 ROBO2 RTN4 SEPTIN6 SEZ6 SLA SLC44A1 SPARC SRGN SYT5 TGIF1 TTC19 UBE2W VDAC1 YWHAZ
Pubmed	27173435	An organelle-specific protein landscape identifies novel diseases and molecular mechanisms.		10	ACTR10 AHNAK ANK3 ANXA5 ATP2B2 CMTM6 CXCR4 DCLK1 ELOVL5 EZR FOXJ1 GPHN GSN HPRT1 IQGAP1 KIF1C KIFAP3 LARGE1 LNPK MYL12B NDEL1 NEFL NFKB1 NSF OCIAD1 OLA1 PAFAH1B1 PFN2 PPP1R7 RAB6A RASAL2 RBFOX1 SKP1 SOAT1 STOM SUB1 TRIM56 UBE2N UQCRC2 VASP VDAC1
Pubmed	23431145	The protomap is propagated to cortical plate neurons through an Eomes-dependent intermediate map.		10	ACTR3B ADCYAP1 CDH8 CRYM DUSP4 KCNQ3 MICAL2 NEFL ROBO2 STAT3 SV2B
Pubmed	20568250	Common single nucleotide polymorphisms in immunoregulatory genes and multiple myeloma risk among women in Connecticut.		10	CFLAR FAS FCGR2A IL10RA IL6ST LTBR NFKB1 RELA TLR2 TLR4 TNFRSF1A TNFRSF1B
Pubmed	8738414	Synaptobrevin is essential for secretion but not for the development of synaptic processes.		10	RAB6A SNAP25 SV2B SYP SYT1
Pubmed	10862698	Proteomic analysis of NMDA receptor-adhesion protein signaling complexes.		10	DLG3 DLGAP1 DUSP4 HOMER1 INA NSF PPP2CA PPP3CA PRKCB TUBA4A
Pubmed	27889896	Decreased Anxiety-Related Behaviour but Apparently Unperturbed NUMB Function in Ligand of NUMB Protein-X (LNX) 1/2 Double Knockout Mice.		10	AKAP11 ATL1 ATP2A2 ATP2B3 GRIA2 KCNJ10 NDEL1 NPTN PAFAH1B1 PPFIA2 PPP3CA RRBP1 TRIM9 YWHAG YWHAZ
Pubmed	20468064	Association study of 182 candidate genes in anorexia nervosa.		10	ADCYAP1 BDNF GABRA1 GABRB3 GABRG2 GAD2 GPHN GPRASP1 GRIA1 GRIA2 IGFBP5 NSF RGS1
Pubmed	30550785	Irisin Mediates Effects on Bone and Fat via ?V Integrin Receptors.		10	ACSF2 ADAMTS1 AHNAK ANXA2 ARF3 ATP2A2 ATP2B1 ATP5PB BMP2K CD109 CD44 CHP1 CMTM7 CYFIP2 DHRS3 DLAT DLD ELOVL5 EPB41L3 EPHX1 FAM114A1 GNG12 GNG5 GPHN HAGH IQGAP1 ISCA1 ITGB1 ITGB5 LAMP2 LRIG1 MCL1 MSN MYL12B NME1 NPC2 NPTN NSF PBXIP1 PLD3 POGLUT3 PTPRC RAB6A RHOC RNF213 RRBP1 RTN3 SLC39A1 SLC39A10 SLC9A6 SPP1 STOM SUB1 SUCLA2 TAP1 TMEM70 UNC93B1 UQCRC2 VAMP8 YWHAG YWHAZ
Pubmed	16381901	The LIFEdb database in 2006.		10	ANXA5 C1QC CCDC184 CDK7 CYFIP2 CYRIA EPHA5 FAM107A GALNT15 ITGB1 MOAP1 NDRG4 NECAP2 PACSIN1 PARM1 PDLIM5 PIK3AP1 PNKD PPP3CA RAB6A RTN4 SCN3B SLFN11 SNAP25 SORBS1 SPP1 SSPN STAT3 SUN2 TAFA1 TJP2 TMEM47
Pubmed	20519520	Reduced cortical BDNF expression and aberrant memory in Carf knock-out mice.		10	BDNF GABRB3 GABRG2 GAD1 GAD2 SYP
Pubmed	20519121	Myeloid differentiation primary response protein 88 couples reverse cholesterol transport to inflammation.		10	ABCA1 TLR2 TLR4 TNFRSF1A TNFRSF1B
Pubmed	29229926	Cell cycle-dependent phosphorylation regulates RECQL4 pathway choice and ubiquitination in DNA double-strand break repair.		10	ACTR3B ANXA2 APBA2 ARHGAP20 ATP2A2 CKMT1A CNN3 DHX36 DLAT DLD EEF1D GFAP HPRT1 INA IQGAP1 LANCL2 MAP1B MCTS1 NECAP1 NME1 OLA1 PCMT1 PDLIM5 PFN2 PJA2 PPP2CA PPP3CA PTBP1 RNMT RRBP1 SKP1 SLC1A5 SUN2 TERF2IP TSPYL1 UQCRC2 VDAC1 YWHAG YWHAH YWHAZ
Pubmed	22863883	A high-throughput approach for measuring temporal changes in the interactome.		10	ABCE1 ACTR10 AHNAK ANP32B ANXA2 CD44 CLU CRTAP DLD DNM1L EEF1D EZR FAM114A1 FHL2 FKBP3 GOT1 GPHN HPRT1 INPPL1 IQGAP1 LAMP2 MCTS1 MSN NIBAN2 NME1 OGFOD1 OLA1 PAFAH1B1 PDLIM5 PLD3 PPME1 PPP1R7 PPP2CA PPP3CA PPP3CB PTBP1 RAP1GDS1 RELA RRAGB S100A4 STAT3 SZRD1 TERF2IP TJP2 TNS3 TRIM47 TRIP6 TUBA4A VASP VAT1 YWHAG YWHAH YWHAZ
Pubmed	20299514	E-selectin engages PSGL-1 and CD44 through a common signaling pathway to induce integrin alphaLbeta2-mediated slow leukocyte rolling.		10	CD44 FGR ITGB2 PIK3CG TYROBP
Pubmed	12693553	Prediction of the coding sequences of mouse homologues of KIAA gene: II. The complete nucleotide sequences of 400 mouse KIAA-homologous cDNAs identified by screening of terminal sequences of cDNA clones randomly sampled from size-fractionated libraries.		10	ARHGEF9 BCL11A CADPS CAMKK2 CNKSR2 DLG3 ERBIN FRMPD4 LARGE1 MFAP3L NEGR1 OGFOD1 PJA2 PLCE1 R3HDM1 SCRIB SLC39A10 SLC9A6 SORBS1 SPATA13 SV2B TOMM70 ZNF365
Pubmed	30948266	Gain of Additional BIRC3 Protein Functions through 3'-UTR-Mediated Protein Complex Formation.		10	ABCE1 ANP32B ANXA2 ANXA5 ATP2A2 ATP2B1 ATP2B3 ATP5PB CKMT1A CLIC1 CXCR4 CYFIP2 DDX10 DHX36 DLAT DLD DNM1L EEF1D EPB41L3 EPHX1 EZR FKBP3 HPRT1 IQGAP1 LANCL2 MDH1 NSF OLA1 PCLO PCMT1 PPP2CA PTBP1 RASAL2 RRBP1 RTN3 RTN4 SLC1A5 SOAT1 SUCLA2 TAGLN2 TOMM70 UQCRC2 VAT1 VDAC1
Pubmed	27684187	Genetic and Proteomic Interrogation of Lower Confidence Candidate Genes Reveals Signaling Networks in ?-Catenin-Active Cancers.		10	ABCE1 ANXA2 ANXA5 ATP2A2 CLIC1 CLU CYFIP2 DHX36 DLAT DLD EEF1D ERBIN FHL2 GNG12 GNG5 INPPL1 IQGAP1 ITGB1 LANCL2 MICAL2 MYL12B MYO9B NME1 NSF OLA1 PAK1 PDLIM5 PPP2CA PTBP1 RRBP1 RTN4 RUNX1 SKP1 SUN2 TEAD3 TNS3 TRUB2 TUBA4A UBE2N VASP YWHAG YWHAH YWHAZ ZNF217
Pubmed	17634366	Proteolipid protein is required for transport of sirtuin 2 into CNS myelin.		10	ATP1B1 ATP5PB CKMT1A DLAT DLD EZR GFAP INA MDH1 MSN NEFL NME1 NSF PACSIN1 PLCB1 SNAP25 STXBP1 SUCLA2 SYN1 UQCRC2 VDAC1 YWHAG
Pubmed	32552912	Upregulation of RIN3 induces endosomal dysfunction in Alzheimer's disease.		10	ANXA2 ATP2A2 CYFIP2 HPRT1 LANCL2 MAPK9 NME1 PCMT1 PDLIM5 PFN2 PTBP1 RIN3 SKP1 SLC1A5 SORBS1 SUB1 TOMM70 TRIP6 TUBA4A VAT1 VDAC1 YWHAH YWHAZ
Pubmed	15479642	Ankyrin-based subcellular gradient of neurofascin, an immunoglobulin family protein, directs GABAergic innervation at purkinje axon initial segment.		10	ANK3 GAD1 GAD2 HCN1 SYN1
Pubmed	12588844	BDNF regulates spontaneous correlated activity at early developmental stages by increasing synaptogenesis and expression of the K+/Cl- co-transporter KCC2.		10	BDNF GABRA1 GAD1 GAD2 GRIA1 GRIA2 GRIA3 SYN1 SYP
Pubmed	19554387	The treasury of the commons: making use of public gene expression resources to better characterize the molecular diversity of inhibitory interneurons in the cerebellar cortex.		10	GAD1 GAD2 GRM3 HCN1 LRRTM1 NRXN3 NSG2 PFN2 SERPINI1 TRIM9 VGF
Pubmed	21037509	Variants of ADAMTS1 modify the effectiveness of statins in reducing the risk of myocardial infarction.		10	ADAMTS1 CCL2 ITGB2 NFKB1 TLR4 TNFRSF1A
Pubmed	33060197	Comparative host-coronavirus protein interaction networks reveal pan-viral disease mechanisms.		10	ADAMTS1 ANO6 ATP1B1 ATP2B1 ATP6AP2 DDX10 ELOVL5 FHL2 GNG5 GPHN GSN ITGB1 NME1 NPC2 NSF OCIAD1 OLA1 PBXIP1 PLD3 POGLUT3 PPP1R7 R3HDM1 RAP1GDS1 RTN4 SLC39A10 STAT3 STOM SUCLA2 SUN2 TOMM70 TRIM9 VAMP8
Pubmed	30562941	Proteomic Analysis of the Spinophilin Interactome in Rodent Striatum Following Psychostimulant Sensitization.		10	ANK3 ATP1B1 ATP2A2 ATP2B1 ATP2B2 ATP5PB ATP6V1D CRYM CYFIP2 DCLK1 DIRAS2 DLAT DLD DLG3 DLGAP1 DNM1L EPB41L3 GABRA1 GAD2 GFAP GOT1 GPHN GPM6A HOMER1 HSPA12A INA MAP1B MDH1 NEFL NPTN NSF OPCML PACSIN1 PFN2 PLCB1 PPP2CA PPP3CA PRKCB RAP1GDS1 RTN1 RTN3 RTN4 SEPTIN6 SNAP25 STXBP1 SUCLA2 SV2B SYN1 SYNJ1 SYP SYT1 TOMM70 UQCRC2 VDAC1 YWHAG YWHAH YWHAZ
Pubmed	23206327	Menopause leads to elevated expression of macrophage-associated genes in the aging frontal cortex: rat and human studies identify strikingly similar changes.		10	CCL2 CD200 ITGB2 PTPRC TLR2
Pubmed	34321999	Cell-Type-Specific Gene Expression in Developing Mouse Neocortex: Intermediate Progenitors Implicated in Axon Development.		10	ANK3 ATCAY BCL11A DYNC1I1 GAD1 GRIA1 NEUROD6 NRN1 NRXN3 RAB3C SOX9 TGIF1
Pubmed	19703720	Adhesion of human haematopoietic (CD34+) stem cells to human liver compartments is integrin and CD44 dependent and modulated by CXCR3 and CXCR4.		10	CD44 CXCR4 ITGA5 ITGB1 ITGB2
Pubmed	30104731	Sexually dimorphic behavior, neuronal activity, and gene expression in Chd8-mutant mice.		10	GAD2 GPHN GRIA1 GRIA2 HOMER1 MSN NGEF SYN1
Pubmed	15935055	Munc18-1 stabilizes syntaxin 1, but is not essential for syntaxin 1 targeting and SNARE complex formation.		10	NSF RAB3C SNAP25 STXBP1 SYN1 SYP
Pubmed	31536960	Rewiring of the Human Mitochondrial Interactome during Neuronal Reprogramming Reveals Regulators of the Respirasome and Neurogenesis.		10	ACSF2 ANXA5 ATP1B1 ATP2A2 ATP2B1 ATP5PB CD44 CLIC1 CRTAP CYBA CYBRD1 CYFIP2 DBI DDAH2 DLAT DLD EEF1D ENSA EPHX1 EZR FKBP3 GNG12 GNG5 GOT1 INA IQGAP1 ITGA5 ITGA6 ITGB1 ITGB5 MCL1 MDH1 NPTN OCIAD1 OCIAD2 PCMT1 POGLUT3 RAB6A RRBP1 RTN4 SLC1A5 SPARC STOM STXBP1 SUCLA2 TOMM70 UBE2N UQCRC2 VDAC1 YWHAG YWHAH YWHAZ
Pubmed	30097533	Discovery of a Human Testis-specific Protein Complex TEX101-DPEP3 and Selection of Its Disrupting Antibodies.		10	ABCE1 ATP1B1 CLU EPHX1 IQGAP1 ITGA6 ITGB1 ITGB2 LAMP2 NDRG4 NSF SKP1 SUCLA2 SYNGR2 TAGLN2 UQCRC2 VDAC1
Pubmed	27480238	SALM4 suppresses excitatory synapse development by cis-inhibiting trans-synaptic SALM3-LAR adhesion.		10	DLG3 DLGAP1 GRIA1 GRIA2 HOMER1 SYN1 SYP
Pubmed	18077674	The neonatal ventromedial hypothalamus transcriptome reveals novel markers with spatially distinct patterning.		10	ADCYAP1 FBXW7 KCNQ3 LARGE1 NPTX2 PPP3CA RBFOX1
Pubmed	24711643	Identifying biological pathways that underlie primordial short stature using network analysis.		10	AHNAK ANXA2 ANXA5 ATP1B1 ATP2A2 ATP2B1 ATP5PB CLIC1 DDX10 EEF1D EZR GNA13 GSN HPRT1 INA IQGAP1 ITGB1 ITPRID2 MAP1B MYO9B NEFL NSF OLA1 PCMT1 PLD3 PTBP1 RRBP1 SCRIB SLC1A5 TAGLN2 TAP1 TJP2 TUBA4A UQCRC2 YWHAG YWHAH YWHAZ
Pubmed	27342126	Identification of Zika Virus and Dengue Virus Dependency Factors using Functional Genomics.		10	AHNAK ANP32B ANXA2 ANXA5 ATP2A2 ATP2B1 ATP6AP2 CD109 CKMT1A DLAT DLD EPHX1 ITGB1 MDH1 MSN NME1 RTN4 SOAT1 STOM SUB1 TAGLN2 TCIRG1 TOMM70 TUBA4A UQCRC2 VDAC1
Pubmed	27462432	A genome-wide IR-induced RAD51 foci RNAi screen identifies CDC73 involved in chromatin remodeling for DNA repair.		10	ANP32B ANXA2 ARF3 CCDC88B CNN3 EEF1D GNA12 GNA13 ITGB1 MSN TAGLN2 YWHAZ
Pubmed	15276183	MD-2: the Toll 'gatekeeper' in endotoxin signalling.		10	DUSP4 DUSP6 MAPK8 MAPK9 MAPKAPK2 NFKB1 PELI2 RELA TLR2 TLR4 UBE2N
Pubmed	21653829	Protein interactome reveals converging molecular pathways among autism disorders.		10	BCL11A CCDC88B CLU DLGAP1 ENSA FHL2 GFAP GOT1 HAGH HPRT1 INA ITPRID2 KIF1C LINGO1 MOAP1 NEFL NME1 PCMT1 PPFIA2 R3HDM1 RASSF4 RTN3 SERPINI1 SIPA1 SPRYD3 SYT5 TNIP2 TRIM9
Pubmed	26930384	Transcriptome of the inner circular smooth muscle of the developing mouse intestine: Evidence for regulation of visceral smooth muscle genes by the hedgehog target gene, cJun.		10	AKAP6 CCL2 ENC1 GEM ID4 ITGA5 LRIG1 MAP1B SLC8A1 SORBS1 TCF7L1 TGFBR2 TMEM47
Pubmed	29715546	TDP-43 interacts with mitochondrial proteins critical for mitophagy and mitochondrial dynamics.		10	ATP1B1 GFAP GPM6A MDH1 PPP3CA UQCRC2 VDAC1 YWHAZ
Pubmed	30409884	WDFY4 is required for cross-presentation in response to viral and tumor antigens.		10	AHNAK ARHGAP9 CD44 HCLS1 IQGAP1 MSN MYL12B MYO1F PFKFB3 PPP1R18 S100A4 TCIRG1
Pubmed	14715936	The secretory granule-associated protein CAPS2 regulates neurotrophin release and cell survival.		10	BDNF CADPS CHGB SYP SYT1
Pubmed	29180619	The STUbL RNF4 regulates protein group SUMOylation by targeting the SUMO conjugation machinery.		10	AHNAK ATL1 ATP1B1 ATP2A2 ATP2B1 ATP6AP2 ATRN B4GALT1 BMP2K CD151 CD44 CYFIP2 EEF1D EPHX1 FAM111A FGFRL1 HAGH IFI16 ITFG1 ITGA5 ITGA6 ITGB1 ITGB5 KIFAP3 LAMP2 LNPK MICAL2 NPTN PAFAH1B1 PBXIP1 PLK2 PTBP1 RAB27A RTN3 RTN4 SLC1A5 SLC39A10 SOAT1 SOWAHC STAT3 STOM SUN2 TAP1 TSPO VAT1
Pubmed	30196744	ATG5 is required for B cell polarization and presentation of particulate antigens.		10	ABCE1 ARHGAP45 CLIC1 CYFIP2 EEF1D EZR FKBP3 HCLS1 HVCN1 INPP5D LANCL2 LCP1 MCTS1 MSN PPP1R18 PTBP1 PTPRC SIPA1 SYK TAGLN2 TRIM56 TUBA4A VASP YWHAG YWHAH YWHAZ
Pubmed	20936779	A human MAP kinase interactome.		10	ANK3 ARHGEF9 CCDC88B DAB2 DLGAP1 EPB41L3 ERBIN GAS7 GFAP HIVEP2 ITPRID2 MAPK9 NDEL1 PACSIN1 PAK1 PAK3 PLCB1 PTPN3 RAP1GDS1 RELA SORBS1 USP53 YWHAG YWHAH YWHAZ
Pubmed	19423573	A protein interaction network for the large conductance Ca(2+)-activated K(+) channel in the mouse cochlea.		10	ANXA5 CAPG DLD EPB41L3 GFAP GOT1 HPCA INA LCP1 NEFL SERPINA3 SPARC SUCLA2 VAT1 VDAC1 YWHAG YWHAH YWHAZ
Pubmed	33916271	N-Terminal Acetyltransferase Naa40p Whereabouts Put into N-Terminal Proteoform Perspective.		10	ABCE1 AHNAK CAMK4 CLIC1 CNN3 DDX10 DLD DNM1L ENSA EPB41L3 ERBIN FKBP3 GPHN MAP1B NIBAN2 NME1 PCMT1 PDLIM5 PPME1 PPP2CA RRBP1 RTN1 RTN4 SCRIB SLC1A5 SLFN11 STAT3 SUB1 SYNJ1 TAGLN2 TRIM9 VDAC1 YWHAZ ZMAT2
Pubmed	32581705	Quantitative Proteomic Analysis of Serotonin Transporter Interactome: Network Impact of the SERT Ala56 Coding Variant.		10	ANKS1B ARF3 ATP2B1 BMP2K DIRAS2 DLG3 DLGAP1 DNM1L ELAVL4 ERBIN GABBR2 GDAP1 GFAP GLRB GRIA1 GRIA2 GRIA3 HOMER1 KCNJ10 MYL12B MYO1F NEFL NEGR1 PBXIP1 PCMT1 PFN2 PTPRN2 SORBS1 SYT5 TJP2 YWHAG
Pubmed	29791485	Alterations in the brain interactome of the intrinsically disordered N-terminal domain of the cellular prion protein (PrPC) in Alzheimer's disease.		10	AQP4 ATP1B1 ATP2B1 CHGB CLIC1 CPLX1 DDAH2 DLAT DLG3 EEF1D EZR GPHN GPM6A HOMER1 IQGAP1 NDRG4 NECAP2 NEFL PLCB1 PPP3CA PPP3CB RTN1 SERPINI1 SORBS1 SYT1 TJP2 TUBA4A
Pubmed	26618866	?F508 CFTR interactome remodelling promotes rescue of cystic fibrosis.		10	ACTR3B AHNAK ANXA5 ATP2A2 ATP2B1 CKMT1A CLIC1 EZR FHL2 GSN ITGB1 MAP1B MSN NME1 PCMT1 PJA2 PLD3 PPP2CA PPP2R2B SCRIB SKP1 SUCLA2 TAGLN2 TNS3 UQCRC2 YWHAG YWHAH YWHAZ
Pubmed	19165527	Prefrontal cortex shotgun proteome analysis reveals altered calcium homeostasis and immune system imbalance in schizophrenia.		10	ATCAY CHP1 CRYM EPB41L3 HOMER1 LANCL2 MYL12B RTN4 SERPINA3 SORBS1 UBE2N
Pubmed	19453261	High-density association study of 383 candidate genes for volumetric BMD at the femoral neck and lumbar spine among older men.		10	BDNF BMP2K BMPR1B CSF1 IFNAR2 IGFBP5 IL6ST NFATC1 NFKB1 P2RX7 PDLIM4 RUNX1 SMO SOX9 SPARC SPP1 TCIRG1 TGFBR2 TLR4 TNFRSF11B TNFRSF1A TNFRSF1B
Pubmed	22988430	A genome-wide screen to identify transcription factors expressed in pelvic Ganglia of the lower urinary tract.		10	BCL11A ELF1 FHL2 HIVEP2 HPRT1 ID3 ID4 IRF5 MAFF MYT1L NDRG4 NFKB1 PDLIM4 PDLIM5 RNF130 RTN4 SKP1 SOX9 ST6GAL2 STAT3 TCF7L1 TGIF1 TOX TRIM47 TRIM9 ZMAT2 ZNF217
Pubmed	33957083	Comprehensive interactome profiling of the human Hsp70 network highlights functional differentiation of J domains.		10	AKAP11 ANK3 ANO6 ANP32B ATP2A2 ATP2B1 ATP5PB ATP6AP2 CAMKK2 CLU DDX10 DLAT DLD ENSA EPB41L3 ERBIN HSPA12A ITGB1 ITPRID2 LNPK NIBAN2 NSF OCIAD1 OCIAD2 PBXIP1 PJA2 PLD3 POGLUT3 RAB29 RASAL2 RRBP1 RTN3 RTN4 SCRIB SLC1A5 SLC39A10 SOAT1 STOM SUCLA2 SUN2 UBE2N UQCRC2 VAMP8
Pubmed	15570572	Automated immobilized metal affinity chromatography/nano-liquid chromatography/electrospray ionization mass spectrometry platform for profiling protein phosphorylation sites.		10	DOK1 ERBIN HCLS1 R3HDM1 TJP2
Pubmed	20458337	MHC class II-associated proteins in B-cell exosomes and potential functional implications for exosome biogenesis.		10	ANO6 ANP32B ANXA2 ANXA5 ARF3 ATP1B1 ATP2B1 CAPG CD44 CLIC1 CXCR4 CYFIP2 DBI ENTPD1 EZR FAS FGR GNA13 GNG5 GOT1 GSN HPRT1 IQGAP1 ITGB2 LCP1 MOB1A MSN MYL12B OLA1 PILRA PPP2CA PRKCB PTBP1 PTPRC RAB6A SCRIB SLC1A5 SLC44A1 SUB1 SYNGR2 TAGLN2 TUBA4A UBE2N VAMP8 VASP VDAC1 YWHAG YWHAH YWHAZ
Pubmed	30639242	The Functional Proximal Proteome of Oncogenic Ras Includes mTORC2.		10	ANO6 ATP2B1 CD44 CHP1 DLG3 EPHA4 ERBIN FGFRL1 GNA12 GPR158 IL6ST INA ITGA6 ITGB1 MICAL2 NIBAN2 NPTN PLCB1 PLIN2 PPP3CB PTPN3 PTTG1IP RAB6A RASAL2 RHBDF1 SCRIB SLC12A4 SLC1A5 SLC39A10 SLC7A2 SLCO2B1 STOM TNS3 USP53 VAMP8 VAT1
Pubmed	12897243	Morphogenesis of the telencephalic commissure requires scaffold protein JNK-interacting protein 3 (JIP3).		10	GRIA1 MAPK8 MAPK9 SNAP25 STXBP1 SYT1
Pubmed	30992372	Conditional Deletion of CC2D1A Reduces Hippocampal Synaptic Plasticity and Impairs Cognitive Function through Rac1 Hyperactivation.		10	GAD1 GFAP GRIA1 PAK1 PAK3 SYP
Pubmed	22268729	Proteomic identification of common SCF ubiquitin ligase FBXO6-interacting glycoproteins in three kinds of cells.		10	ABCE1 ATRN CLIC1 CLU CRTAP EEF1D EPB41L3 EZR ITFG1 ITGA5 ITGB1 NME1 NPTN PLD3 POGLUT3 PTBP1 PTPRC RAB27A RNASET2 SKP1 STOM UQCRC2 YWHAG YWHAZ
Pubmed	16713569	A protein-protein interaction network for human inherited ataxias and disorders of Purkinje cell degeneration.		10	ARF3 CACNB1 DAB2 EPB41L3 FHL2 GAS7 HCLS1 KALRN KIFAP3 MOAP1 PBXIP1 PDLIM5 PELI2 PRMT8 PTBP1 PTPRN2 R3HDM1 RBFOX1 ROBO2 SCG2 SCG5 SPP1 SRGN TEP1 TRIM22 TRIP6 TTC19 VSNL1
Pubmed	19946888	Defining the membrane proteome of NK cells.		10	ABCE1 AHNAK ANO6 ANXA2 ANXA5 ARHGAP45 ATP2B1 ATP5PB B4GALT1 CCDC88B CLIC1 CMTM6 CMTM7 CYBA CYFIP2 DNM1L ELOVL5 ENTPD1 EZR GDAP1 GNA13 GNG5 IFI16 IL6ST ITGB1 ITGB2 MFSD6 MYO9B NME1 OCIAD1 OLA1 PARP9 PIK3CG PTBP1 PTPRC PTTG1IP RNF213 SLC1A5 SLC44A1 STOM TAP1 TOMM70 YWHAG
Pubmed	23055939	A mutation in the Srrm4 gene causes alternative splicing defects and deafness in the Bronx waltzer mouse.		10	CACNB1 CADPS CHGB MFSD6 NRXN3 PPP3CB SCN3B SNAP25 SORBS1 SYNJ1
Pubmed	25402006	In silico prediction of physical protein interactions and characterization of interactome orphans.		10	DOK1 FGR ITGB2 MAPK8 MAPK9 PAK1 RGS4 S100A4 SLA STAT3 TLR2 TNFRSF1A TNS3 YWHAZ
Pubmed	17114649	Qualitative and quantitative analyses of protein phosphorylation in naive and stimulated mouse synaptosomal preparations.		10	ATP2A2 ATP2B2 BNIP3 CACNB1 CACNG3 CAMKK2 CNKSR2 DCLK1 DLGAP1 EPB41L3 GABRA1 HCN1 HSPA12A LNPK MAP1B NDRG4 NGEF PAK1 PCLO PLCB1 PPFIA2 PPP3CA PRKCB RASGRF1 RGS7 RTN1 RTN3 RTN4 SEPTIN6 SLC6A17 SORBS1 STXBP1 STXBP5L SUCLA2 SYN1 SYNJ1 TMEM121B VDAC1 XKR4
Pubmed	21423176	Analysis of the myosin-II-responsive focal adhesion proteome reveals a role for ?-Pix in negative regulation of focal adhesion maturation.		10	AHNAK ANXA5 CD151 CD44 CHP1 CNN3 DAB2 EZR FHL2 GNA12 GNA13 GSN IQGAP1 ITGA5 ITGA6 ITGB1 ITGB5 MSN TNS3 TRIP6 VASP YWHAG YWHAZ
Pubmed	20201926	Human variation in alcohol response is influenced by variation in neuronal signaling genes.		10	BMPR1B BNIP3 CHRM1 CPLX1 CPQ DYNC1I1 GAD1 GAD2 GLRB GOT1 ITGB2 LARGE1 NEFL PCLO PLCE1 PTPRN2 PTPRR ROBO2 SORBS1
Pubmed	17043677	Disrupted in Schizophrenia 1 Interactome: evidence for the close connectivity of risk genes and a potential synaptic basis for schizophrenia.		10	AKAP6 CAMKK2 CLU CNKSR2 KALRN KIFAP3 MYT1L NDEL1 PAFAH1B1 PPFIA2 TRIM9 YWHAZ ZNF365
Pubmed	30442766	LZTR1 is a regulator of RAS ubiquitination and signaling.		10	ABCE1 ATP2B1 ERBIN ITGA5 ITGB1 LCP1 MSN NIBAN2 NSF PDLIM4 RAB27A SCRIB SEPTIN6 SLC12A4 SLC1A5 SLC39A10 VAMP8
Pubmed	16512683	140 mouse brain proteins identified by Ca2+-calmodulin affinity chromatography and tandem mass spectrometry.		10	ANXA2 ATP2B1 ATP2B3 DCLK1 DIRAS2 DYNC1I1 EPB41L3 GLTP HSPA12A LIN7B NGEF PPP3CA PPP3CB RTN3 RTN4 SEPTIN6 STXBP1 SYN1 SYT1 SYT5 VAT1 YWHAG YWHAZ
Pubmed	23128233	Host-microbe interactions have shaped the genetic architecture of inflammatory bowel disease.		10	ARHGAP45 CCDC88B CCL2 CHP1 DLD FCGR2A GNA12 IFNAR2 IL6ST INPP5D IRF5 MAML2 MAPKAPK2 NFKB1 PDLIM4 PNKD PRKCB RASGRP1 RELA RNASET2 SLC11A1 STAT3
Pubmed	21257963	Class IA phosphoinositide 3-kinase ? and ? regulate neutrophil oxidase activation in response to Aspergillus fumigatus hyphae.		10	CLEC7A ITGB2 NCF4 PIK3CG SYK TYROBP
Pubmed	24154525	Conserved molecular signatures of neurogenesis in the hippocampal subgranular zone of rodents and primates.		10	AQP4 C1QC CADPS CLU CNN3 CNTNAP2 CPLX1 DBI EZR FGF12 GAD1 GAD2 GFAP GLRB GOT1 GSN HCN1 ID4 ITGB5 KCNC2 MT1A NPC2 PADI2 PARM1 PDLIM4 RAB3C SERPINI1 SEZ6 SLC14A1 SLC8A1 SPARC SPATA13 TMEM47
Pubmed	11172053	The effects of aging on gene expression in the hypothalamus and cortex of mice.		10	ATP2A2 FKBP3 GABRA1 GRIA1 GRIA2 MT1A NSF PAFAH1B1 PPP1R7 PPP2CA RASGRF1 SYT1
Pubmed	11044609	Large-scale screen for genes controlling mammalian embryogenesis, using high-throughput gene expression analysis in mouse embryos.		10	ANXA2 BEX2 BNIP3 EPHA4 ID3 ITGB1 LAMP2 LRIG1 NME1 PLIN2 SLIT3 TCF7L1 VASP
Pubmed	23874603	HIV-1 Vpr modulates macrophage metabolic pathways: a SILAC-based quantitative analysis.		10	ATP5PB CAPG CD44 CLIC1 GSN ITGB1 ITGB2 RRBP1 RTN4 TAGLN2 VAT1 VDAC1
Pubmed	26871637	Widespread Expansion of Protein Interaction Capabilities by Alternative Splicing.		10	ATCAY ATL1 ATP2A2 BDNF CADPS CDK7 CLEC7A EPHX1 FHL2 GAD1 GFAP KCNIP4 KIFAP3 KLHL6 MAL2 MLIP NDRG4 NEFL PDLIM4 PPP3CA PTBP1 RBFOX1 RTN3 SEPTIN6 SERPINI1 SUCLA2 TAP1 TGFBR2 TLR2 TRIM9 TRIP6 USP53 VASP
Pubmed	26439863	Cell Surface Proteomic Map of HIV Infection Reveals Antagonism of Amino Acid Metabolism by Vpu and Nef.		10	CD44 CSF1 CYFIP2 LAIR1 LANCL2 LRRC8B NRXN3 RAP1GDS1 SLC1A5 SLC39A10 SUB1 TNFRSF1A
Pubmed	22360420	Proteomic analysis identifies dysfunction in cellular transport, energy, and protein metabolism in different brain regions of atypical frontotemporal lobar degeneration.		10	AQP4 DDX10 EZR GFAP HPRT1 MDH1 NEGR1 PPP3CA STXBP1 SYT1 TUBA4A
Pubmed	9882498	Synapse formation by hippocampal neurons from agrin-deficient mice.		10	DLGAP1 GABRB3 GPHN GRIA1 SV2B SYN1 SYP
Pubmed	11753414	Genetic ablation of the t-SNARE SNAP-25 distinguishes mechanisms of neuroexocytosis.		10	SNAP25 STXBP1 SYN1 SYP SYT1
Pubmed	8619474	A "double adaptor" method for improved shotgun library construction.		10	ADAM23 APBA2 ATL1 ATP2B1 CYRIA DCLK1 DOK1 ELOVL5 FAM107A GOT1 IGFBP5 ISCA1 KCNV1 MICAL2 NDEL1 NDRG4 NPTN OPCML PAK3 PLPPR5 RAB6A RAPGEF3 SPP1 SPRYD3 ST6GALNAC5 SUN2 SV2B TAGLN2 TRUB2 UNC93B1 YWHAH
Pubmed	24043886	HIV-1 gp120 induces TLR2- and TLR4-mediated innate immune activation in human female genital epithelium.		10	CCL2 NFKB1 RELA TLR2 TLR4
Pubmed	15145078	Quantification of synapse formation and maintenance in vivo in the absence of synaptic release.		10	GRIA2 GRIA3 SNAP25 STXBP1 SYT1
Pubmed	7592829	A biochemical characterization of the binding of osteopontin to integrins alpha v beta 1 and alpha v beta 5.		10	ITGA5 ITGB1 ITGB5 SPP1
Pubmed	21319273	An important role for CDK2 in G1 to S checkpoint activation and DNA damage response in human embryonic stem cells.		10	AHNAK ANXA2 ANXA5 ATP5PB CLIC1 EEF1D IQGAP1 MSN MYL12B PAFAH1B1 PCMT1 PTBP1 RHOC SUB1 TAGLN2 UBE2N VAT1 VDAC1 YWHAG YWHAH YWHAZ
Pubmed	30457570	Complementary proteomics strategies capture an ataxin-1 interactome in Neuro-2a cells.		10	ABCE1 ATP2A2 ATP5PB CLIC1 CNN3 DLAT DLD DNM1L EEF1D ELAVL4 GNA13 GPHN IQGAP1 MYL12B NSF RAB6A RRBP1 STOM STXBP1 SUB1 SUCLA2 TAGLN2 TOMM70 TOX TUBA4A YWHAG YWHAH YWHAZ
Pubmed	16493068	Mycobacterium bovis bacillus Calmette-Guérin induces TLR2-mediated formation of lipid bodies: intracellular domains for eicosanoid synthesis in vivo.		10	CCL2 TLR2 TLR4 TNFRSF1A
Pubmed	24658140	The mammalian-membrane two-hybrid assay (MaMTH) for probing membrane-protein interactions in human cells.		10	DOK1 EZR FGR GABBR2 ITGB2 MAPK8 MAPK9 PAK1 RGS4 S100A4 SLA STAT3 TLR2 TNFRSF1A TNS3 YWHAZ
Pubmed	26217791	Quantitative analysis of PPT1 interactome in human neuroblastoma cells.		10	AHNAK ANXA2 ATP2A2 CHGB CHP1 DLAT DNM1L ELAVL4 MAP1B NME1 PCMT1 SCG2 SEPTIN6 UBE2N VDAC1 VGF YWHAG YWHAZ
Pubmed	29518331	Interactome Analysis Reveals Regulator of G Protein Signaling 14 (RGS14) is a Novel Calcium/Calmodulin (Ca		10	ANK3 ANKS1B ANXA2 ATP2A2 DLGAP1 GNG12 GNG5 GSN HOMER1 KCNJ10 MYL12B PCLO PCMT1 SYT1 TUBA4A
Pubmed	20406964	Risk of meningioma and common variation in genes related to innate immunity.		10	C1QA C1QC CCL2 CYBA DAB2 FCGR2A ITGB2 LTBR NCF4 NFKB1 SERPINI1 STAT3 TLR2 TLR4
Pubmed	16985003	Large-scale analysis of ion channel gene expression in the mouse heart during perinatal development.		10	ATP2A2 CACNB1 HCN1 KCNAB1 KCNB2 KCNC2 KCNF1 KCNIP4 KCNJ10 KCNQ3 KCNV1 P2RX7 SCN3B SCN8A SLC8A1
Pubmed	20628624	Evaluation of candidate stromal epithelial cross-talk genes identifies association between risk of serous ovarian cancer and TERT, a cancer susceptibility "hot-spot".		10	CD44 CFLAR CSF1 DAB2 EZR IFI16 IGFBP5 IL6ST ITGA6 ITGB1 SOX9 SPARC SPP1 STAT3 TNFRSF1B TYROBP
Pubmed	26641092	The Activation-Induced Assembly of an RNA/Protein Interactome Centered on the Splicing Factor U2AF2 Regulates Gene Expression in Human CD4 T Cells.		10	AHNAK ANXA2 ANXA5 CLIC1 EEF1D EZR HCLS1 IFI16 IQGAP1 LCP1 MSN PTBP1 PTPRC TAGLN2 VDAC1 YWHAZ
Pubmed	20438785	Polymorphisms in innate immunity genes and risk of childhood leukemia.		10	C1QA C1QC CCL2 CYBA DAB2 FCGR2A ITGB2 LTBR NCF4 NFKB1 SERPINI1 STAT3 TLR2 TLR4
Pubmed	29128334	A Map of Human Mitochondrial Protein Interactions Linked to Neurodegeneration Reveals New Mechanisms of Redox Homeostasis and NF-?B Signaling.		10	ABCE1 ANXA2 ANXA5 ATP2A2 CKMT1A DLAT DLD DNM1L EEF1D EZR GFAP GSN HAGH HPRT1 INA IQGAP1 NME1 OLA1 PCMT1 PCSK1 PFN2 PTBP1 RRBP1 SKP1 SLC1A5 SOAT1 SUB1 TAGLN2 TAP1 UBE2N UQCRC2 VAT1 VDAC1 YWHAG YWHAH YWHAZ
Pubmed	15102471	Bioinformatics and cellular signaling.		10	CLIC1 FHL2 INPP5D ITGB1 LCP1 LTBR MAPK9 NFE2L2 PAK1 PARVG PIK3AP1 PIK3CG RELA RTN3 STAT3 TNFRSF1A TOMM70
Pubmed	7553862	Complexins: cytosolic proteins that regulate SNAP receptor function.		10	CPLX1 SNAP25 STXBP1 SYP SYT1
Pubmed	27160897	Interaction of tau with the RNA-Binding Protein TIA1 Regulates tau Pathophysiology and Toxicity.		10	ATP2A2 CRYM DLAT DLD GOT1 GSN HOMER1 HPRT1 MDH1 PACSIN1 PCMT1 PRKCB SEPTIN6 SNAP25 SUCLA2 VDAC1
Pubmed	28671696	Spatiotemporal profile of postsynaptic interactomes integrates components of complex brain disorders.		10	ANK3 ANKS1B ARF3 ARMCX4 BCL11A CACNB1 CLU CNKSR2 CYFIP2 DCLK1 DLG3 DLGAP1 DNM1L ELAVL4 EPB41L3 EPHA4 ERBIN EZR GABBR2 GPHN GPM6A GPR158 GPRASP1 GRIA1 GRIA2 GRIA3 GRM3 GSN HCN1 HOMER1 INA IQGAP1 KALRN KCNAB1 KCNJ10 LRRTM1 MSN NEFL NGEF NPTN NSF P2RX7 PAK1 PAK3 PFN2 PLCB1 PPP1R7 PPP3CA PPP3CB PRKCB PTPRN2 RAB3C RASAL2 RHOC RTN1 SCRIB SIPA1 SKP1 SORBS1 SPATA13 SYN1 SYNJ1 SYT1 UBE2N VGF YWHAG YWHAH Y…
Pubmed	21862448	Gene expression analysis of the embryonic subplate.		10	ADAMTS1 ATP1B1 C1QC CFLAR CLIC1 DBI ERBIN GAD1 GNG12 ID3 ID4 KCNAB1 KIF1C LCP1 MSN RASGRF1 ROBO2 SLC8A1 SV2B TYROBP

## Sheet: ToppCl enrich AD GFAP
Category	ID	Title		log Pvalue	Gene list
GO: Molecular Function	GO:0008324	cation transmembrane transporter activity		10	ANXA2 ANXA5 ATP1B1 ATP2B3 ATP5F1B ATP5F1C ATP5MC1 ATP6V0E2 ATP6V1A ATP6V1B2 ATP6V1D ATP6V1G2 COX7A2 COX7B DPP10 DPP6 FGF12 FGF13 FGF14 FKBP1B GPM6A GRIA3 GRIK2 HCN1 HVCN1 KCNAB2 KCNB2 KCNC2 KCNIP3 KCNIP4 KCNJ10 KCNJ3 NDUFA4 P2RX7 PRKCZ RNASE4 SCN2A SCN2B SCN8A SLC11A1 SLC12A4 SLC17A7 SLC1A3 SLC1A5 SLC39A1 SLC3A2 SLC44A1 SLC6A1 SLC8A1 SNAP25 TCIRG1 TUSC3 YWHAH
GO: Molecular Function	GO:0016462	pyrophosphatase activity		10	ABCA1 ABCC4 ACSL6 ANXA1 ANXA5 ARAP1 ARHGAP20 ARHGAP45 ARHGAP9 ARHGDIG ARHGEF40 ARHGEF9 ATCAY ATL1 ATP1B1 ATP2B3 ATP5F1B ATP5F1C ATP5IF1 ATP6V0E2 ATP6V1A ATP6V1B2 ATP6V1D ATP6V1G2 BRSK2 CLU DDX25 DIRAS2 DLC1 DNM3 DYNC1I1 EEF1A2 ENTPD1 GDI1 GNA13 GNG3 IQGAP1 KALRN KIF1C KIFC2 MYO1F NGEF NKIRAS1 OPA1 PLCB1 PLCE1 PREX1 RAB2A RAB3C RAB3IL1 RASGRF1 RASGRP1 RGS4 RGS7 RHOC RIMS1 RNASE4 RNF213 RP2 RRAGB R…
GO: Molecular Function	GO:0016817	hydrolase activity, acting on acid anhydrides		10	ABCA1 ABCC4 ACSL6 ANXA1 ANXA5 ARAP1 ARHGAP20 ARHGAP45 ARHGAP9 ARHGDIG ARHGEF40 ARHGEF9 ATCAY ATL1 ATP1B1 ATP2B3 ATP5F1B ATP5F1C ATP5IF1 ATP6V0E2 ATP6V1A ATP6V1B2 ATP6V1D ATP6V1G2 BRSK2 CLU DDX25 DIRAS2 DLC1 DNM3 DYNC1I1 EEF1A2 ENTPD1 GDI1 GNA13 GNG3 IQGAP1 KALRN KIF1C KIFC2 MYO1F NGEF NKIRAS1 OPA1 PLCB1 PLCE1 PREX1 RAB2A RAB3C RAB3IL1 RASGRF1 RASGRP1 RGS4 RGS7 RHOC RIMS1 RNASE4 RNF213 RP2 RRAGB R…
GO: Molecular Function	GO:0046961	proton-transporting ATPase activity, rotational mechanism		10	ATP5F1B ATP6V0E2 ATP6V1A ATP6V1B2 ATP6V1D ATP6V1G2 RNASE4 TCIRG1
GO: Molecular Function	GO:0005215	transporter activity		10	ABCA1 ABCC4 ANO3 ANXA2 ANXA5 AQP4 ATP1B1 ATP2B3 ATP5F1B ATP5F1C ATP5MC1 ATP6V0E2 ATP6V1A ATP6V1B2 ATP6V1D ATP6V1G2 BCL2 C2CD2L CLIC1 COX7A2 COX7B CPLX1 DPP10 DPP6 FGF12 FGF13 FGF14 FKBP1B GABRA1 GABRA2 GABRB3 GABRG2 GLRB GLTP GPM6A GRIA3 GRIK2 GRM3 GSDMD HCN1 HVCN1 KCNAB2 KCNB2 KCNC2 KCNIP3 KCNIP4 KCNJ10 KCNJ3 MCL1 NDUFA4 NPC2 NRXN1 OSBPL10 P2RX7 PITPNA PRKCZ RNASE4 S100A6 SCN2A SCN2B SCN8A SLC11…
GO: Molecular Function	GO:0022890	inorganic cation transmembrane transporter activity		10	ANXA2 ANXA5 ATP1B1 ATP2B3 ATP5F1B ATP5F1C ATP5MC1 ATP6V0E2 ATP6V1A ATP6V1B2 ATP6V1D ATP6V1G2 COX7A2 COX7B DPP10 DPP6 FGF12 FGF13 FGF14 FKBP1B GPM6A GRIA3 GRIK2 HCN1 HVCN1 KCNAB2 KCNB2 KCNC2 KCNIP3 KCNIP4 KCNJ10 KCNJ3 NDUFA4 P2RX7 PRKCZ RNASE4 SCN2A SCN2B SCN8A SLC11A1 SLC12A4 SLC17A7 SLC1A3 SLC39A1 SLC3A2 SLC6A1 SLC8A1 SNAP25 TCIRG1 TUSC3 YWHAH
GO: Molecular Function	GO:0008092	cytoskeletal protein binding		10	ACTR3B ADD2 ANTXR1 ANXA2 ATCAY B4GALT1 BRSK2 CAPG CAPN2 CCDC88B CLU CNN3 CRMP1 CRYAB DLC1 DNM3 DYNC1I1 EGFR ENC1 EPB41L3 EZR FGF13 FLNC GPHN GSN HCLS1 HOOK1 IQGAP1 ITGB1 KIF1C KIFAP3 KIFC2 LCP1 LZTS1 MAPK8 MICALL2 MSN MYO1F NCALD NEK6 NFKB1 OPA1 PALLD PAWR PDLIM4 PDLIM5 PPP1R18 PTPRC RAB3C RELA S100A4 S100A6 SLC8A1 SNAP25 SNCA SORBS1 STMN1 STMN3 STXBP5L SYN2 VEZT YWHAH
GO: Molecular Function	GO:0019901	protein kinase binding		10	ADD2 ANGPT1 ANXA5 ATP1B1 BRSK2 CADPS CCNG1 CD44 CDKN1A CNKSR2 EEF1A2 EGFR EPHA4 EZR FGF13 HCLS1 HSPB1 IQGAP1 IRF5 ITGB1 ITGB2 MAP2K1 MAPK9 MSN NEK6 P2RX7 PAK1 PAWR PDLIM5 PDPK1 PIM1 PPME1 PRKCZ PTPRC RASGRF1 RELA RHOC RIMS1 SDC4 SLC12A4 SNCA SORBS1 SOX9 STAT3 STXBP1 SV2A SYK TGFBR2 TGIF1 TJP2 TRIM22 TUBA4A
GO: Molecular Function	GO:0022857	transmembrane transporter activity		10	ABCA1 ABCC4 ANO3 ANXA2 ANXA5 AQP4 ATP1B1 ATP2B3 ATP5F1B ATP5F1C ATP5MC1 ATP6V0E2 ATP6V1A ATP6V1B2 ATP6V1D ATP6V1G2 BCL2 CLIC1 COX7A2 COX7B CPLX1 DPP10 DPP6 FGF12 FGF13 FGF14 FKBP1B GABRA1 GABRA2 GABRB3 GABRG2 GLRB GPM6A GRIA3 GRIK2 GRM3 GSDMD HCN1 HVCN1 KCNAB2 KCNB2 KCNC2 KCNIP3 KCNIP4 KCNJ10 KCNJ3 MCL1 NDUFA4 NRXN1 P2RX7 PRKCZ RNASE4 S100A6 SCN2A SCN2B SCN8A SLC11A1 SLC12A4 SLC14A1 SLC15A3 SLC17…
GO: Molecular Function	GO:0022803	passive transmembrane transporter activity		10	ABCC4 ANO3 ANXA2 AQP4 ATP5F1B ATP5F1C ATP5MC1 ATP6V1A BCL2 CLIC1 DPP10 DPP6 FGF12 FGF13 FGF14 FKBP1B GABRA1 GABRA2 GABRB3 GABRG2 GLRB GPM6A GRIA3 GRIK2 GRM3 GSDMD HCN1 HVCN1 KCNAB2 KCNB2 KCNC2 KCNIP3 KCNIP4 KCNJ10 KCNJ3 NRXN1 P2RX7 PRKCZ SCN2A SCN2B SCN8A SLC14A1 SLC17A7 SNAP25 YWHAH
GO: Molecular Function	GO:0015267	channel activity		10	ABCC4 ANO3 ANXA2 AQP4 ATP5F1B ATP5F1C ATP5MC1 ATP6V1A BCL2 CLIC1 DPP10 DPP6 FGF12 FGF13 FGF14 FKBP1B GABRA1 GABRA2 GABRB3 GABRG2 GLRB GPM6A GRIA3 GRIK2 GRM3 GSDMD HCN1 HVCN1 KCNAB2 KCNB2 KCNC2 KCNIP3 KCNIP4 KCNJ10 KCNJ3 NRXN1 P2RX7 PRKCZ SCN2A SCN2B SCN8A SLC14A1 SLC17A7 SNAP25 YWHAH
GO: Molecular Function	GO:0015318	inorganic molecular entity transmembrane transporter activity		10	ABCC4 ANO3 ANXA2 ANXA5 AQP4 ATP1B1 ATP2B3 ATP5F1B ATP5F1C ATP5MC1 ATP6V0E2 ATP6V1A ATP6V1B2 ATP6V1D ATP6V1G2 CLIC1 COX7A2 COX7B DPP10 DPP6 FGF12 FGF13 FGF14 FKBP1B GABRA1 GABRA2 GABRB3 GABRG2 GLRB GPM6A GRIA3 GRIK2 HCN1 HVCN1 KCNAB2 KCNB2 KCNC2 KCNIP3 KCNIP4 KCNJ10 KCNJ3 NDUFA4 P2RX7 PRKCZ RNASE4 SCN2A SCN2B SCN8A SLC11A1 SLC12A4 SLC14A1 SLC17A7 SLC1A3 SLC1A5 SLC39A1 SLC3A2 SLC6A1 SLC7A7 SLC8A1 S…
GO: Molecular Function	GO:0016818	hydrolase activity, acting on acid anhydrides, in phosphorus-containing anhydrides		10	ABCA1 ABCC4 ACSL6 ANXA1 ANXA5 ARAP1 ARHGAP20 ARHGAP45 ARHGAP9 ARHGDIG ARHGEF40 ARHGEF9 ATCAY ATL1 ATP1B1 ATP2B3 ATP5F1B ATP5F1C ATP5IF1 ATP6V0E2 ATP6V1A ATP6V1B2 ATP6V1D ATP6V1G2 BRSK2 CLU DDX25 DIRAS2 DLC1 DNM3 DYNC1I1 EEF1A2 ENTPD1 GDI1 GNA13 GNG3 IQGAP1 KALRN KIF1C KIFC2 MYO1F NGEF NKIRAS1 OPA1 PLCB1 PLCE1 PREX1 RAB2A RAB3C RAB3IL1 RASGRF1 RASGRP1 RGS4 RGS7 RHOC RIMS1 RNASE4 RNF213 RP2 RRAGB R…
GO: Molecular Function	GO:0015075	ion transmembrane transporter activity		10	ABCA1 ABCC4 ANO3 ANXA2 ANXA5 ATP1B1 ATP2B3 ATP5F1B ATP5F1C ATP5MC1 ATP6V0E2 ATP6V1A ATP6V1B2 ATP6V1D ATP6V1G2 CLIC1 COX7A2 COX7B DPP10 DPP6 FGF12 FGF13 FGF14 FKBP1B GABRA1 GABRA2 GABRB3 GABRG2 GLRB GPM6A GRIA3 GRIK2 HCN1 HVCN1 KCNAB2 KCNB2 KCNC2 KCNIP3 KCNIP4 KCNJ10 KCNJ3 MCL1 NDUFA4 P2RX7 PRKCZ RNASE4 S100A6 SCN2A SCN2B SCN8A SLC11A1 SLC12A4 SLC14A1 SLC15A3 SLC17A7 SLC1A3 SLC1A5 SLC39A1 SLC3A2 S…
GO: Molecular Function	GO:0019900	kinase binding		10	ADD2 ANGPT1 ANXA5 ATP1B1 BMERB1 BRSK2 CADPS CCKBR CCNG1 CD44 CDKN1A CNKSR2 DLG3 EEF1A2 EGFR EPHA4 EZR FAS FGF13 GFAP GSN HCLS1 HSPB1 IQGAP1 IRF5 ITGB1 ITGB2 MAP2K1 MAPK9 MSN NEK6 OPA1 P2RX7 PAK1 PAWR PDLIM5 PDPK1 PFKM PIM1 PPME1 PRKCZ PTPRC RAB3IL1 RASGRF1 RELA RHOC RIMS1 SDC4 SLC12A4 SNCA SORBS1 SOX9 STAT3 STXBP1 SV2A SYK TGFBR2 TGIF1 TJP2 TRIM22 TRIP6 TUBA4A WWC1
GO: Molecular Function	GO:0017111	nucleoside-triphosphatase activity		10	ABCA1 ABCC4 ACSL6 ANXA1 ANXA5 ARAP1 ARHGAP20 ARHGAP45 ARHGAP9 ARHGDIG ARHGEF40 ARHGEF9 ATL1 ATP1B1 ATP2B3 ATP5F1B ATP5F1C ATP5IF1 ATP6V0E2 ATP6V1A ATP6V1B2 ATP6V1D ATP6V1G2 BRSK2 CLU DDX25 DIRAS2 DLC1 DNM3 DYNC1I1 EEF1A2 ENTPD1 GDI1 GNA13 GNG3 IQGAP1 KALRN KIF1C KIFC2 MYO1F NGEF NKIRAS1 OPA1 PLCB1 PLCE1 PREX1 RAB2A RAB3C RAB3IL1 RASGRF1 RASGRP1 RGS4 RGS7 RHOC RIMS1 RNASE4 RNF213 RP2 RRAGB RUNDC3A…
GO: Molecular Function	GO:0005216	ion channel activity		10	ABCC4 ANO3 ANXA2 ATP5F1B ATP5F1C ATP6V1A CLIC1 DPP10 DPP6 FGF12 FGF13 FGF14 FKBP1B GABRA1 GABRA2 GABRB3 GABRG2 GLRB GPM6A GRIA3 GRIK2 HCN1 HVCN1 KCNAB2 KCNB2 KCNC2 KCNIP3 KCNIP4 KCNJ10 KCNJ3 P2RX7 PRKCZ SCN2A SCN2B SCN8A SLC17A7 SNAP25 YWHAH
GO: Molecular Function	GO:0030234	enzyme regulator activity		10	ALOX5AP ANXA1 ANXA2 ANXA5 ARAP1 ARHGAP20 ARHGAP45 ARHGAP9 ARHGDIG ARHGEF40 ARHGEF9 ATP1B1 ATP5IF1 BIRC3 BMERB1 BMP2K BRSK2 C4B CASP4 CCKBR CCL2 CCNG1 CD109 CDKN1A CFLAR CRB2 DLC1 EGFR FBXW7 FGF13 GDI1 HSPB1 IQGAP1 KALRN MAP2K1 MAPK8 MAPK9 NCF4 NGEF NUPR1 P2RX7 PARP9 PDPK1 PIM1 PLCB1 PLCE1 PPME1 PPP1R7 PPP2R1A PREX1 PTPRC RAB3IL1 RASGRF1 RASGRP1 RGS4 RGS7 RIMS1 RP2 RPS27L RUNDC3A SCG5 SERPINA3 SER…
GO: Molecular Function	GO:0044769	ATPase activity, coupled to transmembrane movement of ions, rotational mechanism		10	ATP5F1B ATP6V0E2 ATP6V1A ATP6V1B2 ATP6V1D ATP6V1G2 RNASE4 TCIRG1
GO: Molecular Function	GO:0042625	ATPase-coupled ion transmembrane transporter activity		10	ABCC4 ANXA5 ATP2B3 ATP5F1B ATP6V0E2 ATP6V1A ATP6V1B2 ATP6V1D ATP6V1G2 RNASE4 TCIRG1
GO: Molecular Function	GO:0099095	ligand-gated anion channel activity		5.8782	ABCC4 GABRA1 GABRA2 GABRB3 GABRG2 GLRB SLC17A7
GO: Molecular Function	GO:1901981	phosphatidylinositol phosphate binding		5.7989	ANXA2 ARAP1 ARHGAP9 CADPS CAPG FRMPD4 GSDMD GSN HCN1 IQGAP1 LANCL2 NCF4 PLCB1 PLEKHA4 PLEKHB2 RPH3A SDC4 SYT1 SYT5
GO: Molecular Function	GO:0046873	metal ion transmembrane transporter activity		5.7518	ANXA2 ANXA5 ATP1B1 ATP2B3 DPP10 DPP6 FGF12 FGF13 FGF14 FKBP1B GPM6A GRIK2 HCN1 KCNAB2 KCNB2 KCNC2 KCNIP3 KCNIP4 KCNJ10 KCNJ3 PRKCZ SCN2A SCN2B SCN8A SLC11A1 SLC12A4 SLC17A7 SLC1A3 SLC39A1 SLC3A2 SLC6A1 SLC8A1 SNAP25 TUSC3 YWHAH
GO: Molecular Function	GO:0005546	phosphatidylinositol-4,5-bisphosphate binding		5.7237	ANXA2 CADPS CAPG FRMPD4 GSDMD GSN HCN1 PLCB1 PLEKHA4 RPH3A SDC4 SYT1 SYT5
GO: Molecular Function	GO:0022836	gated channel activity		5.6025	ABCC4 ANO3 ATP5MC1 CLIC1 FKBP1B GABRA1 GABRA2 GABRB3 GABRG2 GLRB GRIA3 GRIK2 HCN1 HVCN1 KCNAB2 KCNB2 KCNC2 KCNIP3 KCNIP4 KCNJ10 KCNJ3 P2RX7 SCN2A SCN2B SCN8A SLC17A7 SNAP25
GO: Molecular Function	GO:0044548	S100 protein binding		5.5854	AHNAK ANXA2 EZR FGF2 IQGAP1 S100A6
GO: Molecular Function	GO:0019829	ATPase-coupled cation transmembrane transporter activity		5.5287	ANXA5 ATP2B3 ATP5F1B ATP6V0E2 ATP6V1A ATP6V1B2 ATP6V1D ATP6V1G2 RNASE4 TCIRG1
GO: Molecular Function	GO:0015078	proton transmembrane transporter activity		5.3461	ATP5F1B ATP5F1C ATP5MC1 ATP6V0E2 ATP6V1A ATP6V1B2 ATP6V1D ATP6V1G2 COX7A2 COX7B HVCN1 NDUFA4 RNASE4 SLC11A1 TCIRG1
GO: Molecular Function	GO:0035091	phosphatidylinositol binding		5.3319	ANXA2 ARAP1 ARHGAP9 C2CD2L CADPS CAPG FRMPD4 GSDMD GSN HCN1 IQGAP1 LANCL2 NCF4 PITPNA PLCB1 PLEKHA4 PLEKHB2 PXDC1 RPH3A SDC4 SNX33 SYT1 SYT5
GO: Molecular Function	GO:0005261	cation channel activity		5.2036	ANXA2 ATP5F1B ATP5F1C ATP6V1A DPP10 DPP6 FGF12 FGF13 FGF14 FKBP1B GPM6A GRIA3 GRIK2 HCN1 HVCN1 KCNAB2 KCNB2 KCNC2 KCNIP3 KCNIP4 KCNJ10 KCNJ3 P2RX7 PRKCZ SCN2A SCN2B SCN8A SNAP25 YWHAH
GO: Molecular Function	GO:0005516	calmodulin binding		5.1543	ADCY1 ADD2 AEBP1 ARPP21 ATP2B3 ATP5IF1 BASP1 CAMK4 CNN3 EGFR FAS FBXL2 IQGAP1 MYO1F PLCB1 PPP3CA PPP3CB RGS4 SLC8A1 SYT1
GO: Molecular Function	GO:0050839	cell adhesion molecule binding		5.1107	AHNAK ANXA1 ANXA2 B4GALT1 CAPG CD151 CDH13 CDH8 CLIC1 CNN3 EGFR EZR FGF2 GFAP GNA13 IQGAP1 ITGA6 ITGB1 ITGB2 ITGB5 ITGB8 LAMB2 LCP1 MSN NIBAN2 NPTN NRXN1 PALLD PCMT1 PDLIM5 PPME1 S1PR3 SLC3A2 SYK TAGLN2 TJP2
GO: Molecular Function	GO:0005543	phospholipid binding		5.0913	ABCA1 ANXA1 ANXA2 ANXA5 ARAP1 ARHGAP9 C2CD2L CADPS CAPG FRMPD4 GLTP GOT2 GSDMD GSN HCN1 IQGAP1 LANCL2 NCF4 OPA1 OSBPL10 PITPNA PLCB1 PLEKHA4 PLEKHB2 PREX1 PXDC1 RASGRP1 RPH3A SDC4 SNCA SNX33 SYT1 SYT5
GO: Molecular Function	GO:0008289	lipid binding		5.0389	ABCA1 ALOX5AP ANXA1 ANXA2 ANXA5 ARAP1 ARHGAP9 ATP5MC1 C2CD2L CADPS CAPG CASP4 DBI DLC1 EPB41L3 FRMPD4 GLTP GOT2 GSDMD GSN HCN1 ICA1 ID3 IQGAP1 LANCL2 NCF4 NPC2 OPA1 OSBPL10 P2RX7 PITPNA PLCB1 PLEKHA4 PLEKHB2 PREX1 PXDC1 RASGRP1 RPH3A S1PR3 SDC4 SNCA SNX33 SYP SYT1 SYT5 TLR2 TLR4 TSPO ZNF365
GO: Molecular Function	GO:0003924	GTPase activity		5.0187	ARAP1 ARHGAP20 ARHGAP45 ARHGAP9 ARHGDIG ARHGEF40 ARHGEF9 ATL1 DIRAS2 DLC1 DNM3 EEF1A2 GDI1 GNA13 GNG3 IQGAP1 KALRN NGEF NKIRAS1 OPA1 PLCB1 PLCE1 PREX1 RAB2A RAB3C RAB3IL1 RASGRF1 RASGRP1 RGS4 RGS7 RHOC RIMS1 RP2 RRAGB RUNDC3A SEPTIN6 SIPA1 SPATA13 STXBP5L TBC1D2B TUBA4A TUBB3 TUBB6 TUBG2
GO: Molecular Function	GO:0098918	structural constituent of synapse		4.783	DLG3 DLGAP1 DNM3 INA NEFL PPFIA2 RIMS1
GO: Molecular Function	GO:0022834	ligand-gated channel activity		4.7179	ABCC4 ATP5MC1 FKBP1B GABRA1 GABRA2 GABRB3 GABRG2 GLRB GRIA3 GRIK2 HCN1 KCNJ10 KCNJ3 P2RX7 SLC17A7
GO: Molecular Function	GO:0044325	transmembrane transporter binding		4.6503	CNTNAP2 DPP10 FGF12 FGF13 FKBP1B KCNAB2 KCNB2 KCNC2 KCNIP3 NPTN RIMS1 SLC8A1 SNAP25 TSPO YWHAH
GO: Molecular Function	GO:1902936	phosphatidylinositol bisphosphate binding		4.5944	ANXA2 CADPS CAPG FRMPD4 GSDMD GSN HCN1 PLCB1 PLEKHA4 RPH3A SDC4 SYT1 SYT5
GO: Molecular Function	GO:0043274	phospholipase binding		4.5558	DLC1 NEFL PDPK1 PRKCZ SNCA STXBP1
GO: Molecular Function	GO:0003779	actin binding		4.3882	ACTR3B ADD2 ANTXR1 ANXA2 CAPG CNN3 EGFR ENC1 EPB41L3 EZR FLNC GSN HCLS1 HOOK1 IQGAP1 ITGB1 LCP1 MICALL2 MSN MYO1F NCALD PALLD PAWR PDLIM4 PDLIM5 PPP1R18 S100A4 SNCA SORBS1 YWHAH
GO: Biological Process	GO:0043434	response to peptide hormone		10	ACSL6 ADCY1 ANXA1 ANXA5 ATP6V0E2 ATP6V1A ATP6V1B2 ATP6V1D ATP6V1G2 BCL2 CCKBR CCL2 CFLAR CYBA DLC1 EPM2AIP1 FAS FOXJ1 GOT1 GOT2 HSPB1 IGFBP5 IL6R IQGAP1 NEFL NFE2L2 NFKB1 NMNAT2 OPA1 PAK1 PDPK1 PLCB1 PRKACB PRKCZ RARRES2 RASGRF1 RELA SERPINA3 SORBS1 SPARC STAT3 STAT5A TCIRG1 TLR2 TLR4 UHRF1
GO: Biological Process	GO:0002521	leukocyte differentiation		10	ANXA1 ANXA2 BCL2 C1QC CAMK4 CD109 CD44 CMTM7 CSF1 CYRIA FAS FBXW7 FOXJ1 HCLS1 HSPB1 IFI16 IL4R IL6R INPP5D IRF7 ITGB1 ITGB8 KLF6 LTBR PDE2A PLCB1 PPP3CB PREX1 PRKCZ PTPRC RASGRP1 RBPJ RUNX1 SLC7A7 STAT3 STAT5A SYK TCIRG1 TGFBR2 TJP2 TLR2 TLR4 TMEM178A TYROBP VSIR ZFP36L2
GO: Biological Process	GO:0010506	regulation of autophagy		10	ATP6V0E2 ATP6V1A ATP6V1B2 ATP6V1D ATP6V1G2 BCL2 BNIP3 EEF1A2 ELAPOR1 FBXL2 FBXW7 GFAP HSPB1 HSPB8 IFI16 IL10RA LZTS1 MAP2K1 MAPK8 MCL1 NUPR1 RRAGB SNCA STAT3 TLR2 TP53INP1 TRIM22 TSPO UCHL1
GO: Biological Process	GO:0016079	synaptic vesicle exocytosis		10	ADCY1 CADPS CPLX1 NAPA P2RX7 PPFIA2 RIMS1 SNAP25 SNCA STX11 STXBP1 STXBP5L SV2A SYNJ1 SYP SYT1 SYT5
GO: Biological Process	GO:0032943	mononuclear cell proliferation		10	ANXA1 BCL2 CCDC88B CD151 CD44 CDKN1A CSF1 ELF4 FCGR2A FKBP1B FOXJ1 IFI16 IL13RA1 IL6ST INPP5D ITGB2 LAPTM5 MSN P2RX7 PAWR PIK3CG PPP3CB PTPRC RASGRP1 SDC4 SLC11A1 STAT5A SYK TGFBR2 TLR4 TNFRSF1B TYROBP VSIR
GO: Biological Process	GO:1901653	cellular response to peptide		10	ACSL6 ADCY1 ANXA5 ATP5F1B ATP6V0E2 ATP6V1A ATP6V1B2 ATP6V1D ATP6V1G2 CASP4 CCL2 CFLAR CYBA DLC1 EPHA4 FCGR2A FOXJ1 GOT1 KLF6 MAPK8 MAPK9 NFE2L2 NFKB1 NMNAT2 OPA1 PAK1 PDPK1 PLCB1 PRKACB PRKCZ RARRES2 RASGRF1 RELA SORBS1 STAT3 STAT5A TCIRG1 TLR4
GO: Biological Process	GO:0051130	positive regulation of cellular component organization		10	ABCA1 ACSL6 ACTR3B ADAMTS1 ANGPT1 ANXA1 ANXA2 ARAP1 ARID5A ATP5IF1 ATP5MC1 BCL2 BNIP3 CALY CAPG CAPN2 CD151 CD53 CFLAR CLEC7A CLSTN3 CLU DDR2 DNM3 EFEMP2 ELAPOR1 ELAVL4 ENC1 EPHA4 FAS FKBP1B FRMPD4 GDI1 GPM6A GSN HCLS1 HSPB1 IL4R IL6ST IQGAP1 ITGA6 ITGB1 KALRN LCP1 LRRC7 MAP2K1 MAPK8 MAPK9 MLLT11 MSN NAP1L2 NDRG4 NEFL NEGR1 NFE2L2 NPTN NRXN1 OPA1 P2RX7 PAK1 PAK3 PALLD PDLIM4 PLCB1 PLCE1 PLPPR5 PP…
GO: Biological Process	GO:0031099	regeneration		10	ANGPT1 ANXA1 BCL2 BEX2 CCL2 CDKN1A CFLAR EGFR ELAVL4 EPHA4 FAS FKBP1B GFAP GLIS3 GSN HSD3B7 IL4R IL6ST INA LAMB2 LARGE1 LCP1 MAP2K1 NEFL NREP PPP3CA RUNX1 SOX9 STAT3 TGFBR2 TGIF1 TNFRSF1A TSPO UHRF1 VCAN
GO: Biological Process	GO:0010876	lipid localization		10	ABCA1 ABCC4 ACSL6 ANO3 ANXA1 ANXA2 APOO C2CD2L CLU CPLX1 DBI FAS FBXW7 GFAP GLTP GOT2 ITGB1 KCNJ10 LCAT MAPK9 NFKB1 NPC2 OSBPL10 P2RX7 PAK1 PITPNA PLIN2 PPFIA2 RIMS1 RUNX1 SLC17A7 SLC1A3 SLC1A5 SLCO2B1 SNAP25 SNCA STAT5A STXBP1 SYK SYT1 TSPO XKR4
GO: Biological Process	GO:0042063	gliogenesis		10	ANXA1 BACE2 BCL2 BMERB1 BNIP3 C1QA C1S CCL2 CLU CSF1 DBI EGFR EPHA4 FAS FAT1 FGF2 GFAP GNA13 GSN IL6ST ITGA6 ITGB1 KCNJ10 LAMB2 MAP2K1 RBPJ RELA RRAGB S100A4 S100A6 SLC7A7 SOX9 STAT3 SYNJ1 SYP TLR2 TLR4 TNFRSF1B TSPO VCAN ZNF365
GO: Biological Process	GO:0048858	cell projection morphogenesis		10	ADCY1 ATL1 ATP5MC1 BCL2 BRSK2 CD44 CLU CNTNAP2 CRMP1 CYFIP2 DCLK1 DNM3 DOK1 EGFR ELAVL4 EPB41L3 EPHA4 EPHA5 EZR FGF13 GDI1 GPM6A HECW2 INA IQGAP1 ITGB1 KALRN LAMB2 LZTS1 MAP2K1 MAPK8 NCALD NEFL NGEF NIBAN2 NPTN NRXN1 OLFM1 OPA1 PAK1 PAK3 PALLD PDLIM5 PITPNA PPFIA2 PPP3CA PPP3CB PRKCZ RGS4 RIMS1 ROBO2 S100A6 SCN8A SDC2 SIPA1 SNAP25 STAT3 STMN1 STXBP1 SYT1 TNFRSF12A TUBB3 UCHL1 YWHAH ZNF365
GO: Biological Process	GO:0030335	positive regulation of cell migration		10	ADAMTS1 ANGPT1 ANXA1 ATOH8 ATP5F1B BCL2 C3AR1 CCL2 CD151 CDH13 CLEC7A CSF1 DDR2 EGFR FGF2 HSPB1 IGFBP5 IL6R IL6ST IQGAP1 ITGA6 ITGB1 MAP2K1 MAPK8 MYO1F NFE2L2 PAK1 PAK3 PAWR PDPK1 PIK3CG PPP3CA PREX1 PTPRC RARRES2 RHOC SLC8A1 SOX9 SPARC STAT3 STAT5A SYK TGFBR2 TLR2 TRIP6 VSIR
GO: Biological Process	GO:0031346	positive regulation of cell projection organization		10	ACSL6 ADAMTS1 ARAP1 ATP5MC1 CFLAR DNM3 ELAVL4 ENC1 EPHA4 FKBP1B GDI1 GPM6A HSPB1 IL6ST IQGAP1 ITGA6 ITGB1 KALRN LRRC7 MAP2K1 NDRG4 NEFL NEGR1 NFE2L2 NPTN OPA1 P2RX7 PAK1 PAK3 PLCE1 PLPPR5 PTBP1 ROBO2 SERPINI1 TNFRSF12A UBE2V2
GO: Biological Process	GO:0001817	regulation of cytokine production		10	ANGPT1 ANXA1 AQP4 ARID5A ATP6AP2 BIRC3 C3AR1 CAPN2 CASP4 CCDC88B CCL2 CLEC5A CLEC7A CLU CYBA ERBIN EZR FCGR2A FOXJ1 GSDMD HSPB1 IFI16 IL4R IL6R IL6ST INPP5D IQGAP1 IRF5 IRF7 ITGB8 LAPTM5 MAPK9 NFKB1 NPTN P2RX7 PLCB1 PLD3 PRKCZ PTPRC RASGRP1 RELA RUNX1 S1PR3 SLC11A1 STAT3 STAT5A SYK TLR2 TLR4 TNFRSF1A TNFRSF1B TRIM56 TSPO TYROBP UNC93B1 VSIR
GO: Biological Process	GO:0042119	neutrophil activation		10	ANXA2 ARHGAP45 ARHGAP9 ATP6AP2 ATP6V1D B4GALT1 C3AR1 CD44 CD53 CLEC5A CMTM6 CYBA FCGR2A GSDMD GSN HVCN1 IQGAP1 ITGB2 KCNAB2 LAIR1 LAMP2 LRRC7 MYO1F NFKB1 NPC2 PREX1 PTPRC PTPRN2 RNASET2 SERPINA3 SLC11A1 SNAP25 STX11 SYK TCIRG1 TLR2 TNFRSF1B TYROBP VAT1
GO: Biological Process	GO:0002275	myeloid cell activation involved in immune response		10	ANXA2 ARHGAP45 ARHGAP9 ATP6AP2 ATP6V1D B4GALT1 C3AR1 CD44 CD53 CLEC5A CMTM6 CYBA FCGR2A GSDMD GSN HVCN1 IL4R IQGAP1 ITGB2 KCNAB2 LAIR1 LAMP2 LAT2 LRRC7 MYO1F NFKB1 NPC2 PDPK1 PIK3CG PTPRC PTPRN2 RASGRP1 RNASET2 SERPINA3 SLC11A1 SNAP25 STX11 STXBP1 SYK TCIRG1 TLR2 TNFRSF1B TYROBP VAT1
GO: Biological Process	GO:0051899	membrane depolarization		10	ATP5IF1 BCL2 FGF12 GOT1 HCN1 MLLT11 P2RX7 PRKCZ SCN2A SCN2B SCN8A SLC8A1 TSPO YWHAH
GO: Biological Process	GO:0061025	membrane fusion		10	ABCC4 ADCY1 ANXA1 ANXA2 ANXA5 ARHGAP45 ARHGAP9 ATP6AP2 ATP6V1D B4GALT1 BRSK2 C3AR1 CADPS CAPN2 CCL2 CD109 CD44 CD53 CFLAR CLEC5A CLU CMTM6 CPLX1 CYBA DNM3 FCGR2A GSDMD GSN HABP4 HVCN1 IL4R IQGAP1 ITGB2 KCNAB2 LAIR1 LAMP2 LAT2 LIN7B LRRC7 MYO1F NAPA NFKB1 NPC2 NRXN1 OPA1 P2RX7 PAK1 PDPK1 PIK3CG PPFIA2 PPP3CA PPP3CB PTBP1 PTPRC PTPRN2 RAB3C RAB3IL1 RARRES2 RASGRP1 RIMS1 RNASET2 SDC4 SERPINA3 SLC11A…
GO: Biological Process	GO:0002444	myeloid leukocyte mediated immunity		10	ANXA2 ARHGAP45 ARHGAP9 ATP6AP2 ATP6V1D B4GALT1 C3AR1 CAMK4 CD44 CD53 CLEC5A CMTM6 CYBA FCGR2A GSDMD GSN HVCN1 IL4R IQGAP1 ITGB2 KCNAB2 LAIR1 LAMP2 LAT2 LRRC7 MYO1F NFKB1 NPC2 PDPK1 PIK3CG PTPRC PTPRN2 RASGRP1 RNASET2 SERPINA3 SLC11A1 SNAP25 STX11 STXBP1 SYK TCIRG1 TLR2 TNFRSF1B TYROBP VAT1
GO: Biological Process	GO:0050808	synapse organization		10	ADD2 ARHGEF9 C1QA C1QB C1QC CDH8 CLSTN3 CNKSR2 DLG3 DLGAP1 DNM3 EPB41L3 EPHA4 EPHA5 FCGR2A FGF13 FRMPD4 GABRA1 GABRA2 GABRB3 GABRG2 GLRB GPHN GPM6A IL10RA INA ITGB1 KALRN LAMB2 NEFL NEGR1 NGEF NPTN NRXN1 OPA1 PAK1 PAK3 PALLD PDLIM5 PPFIA2 RIMS1 ROBO2 RPH3A SLC6A1 SNAP25 SNCA SORBS1 SPARC SYNJ1 TLR2 UBE2V2 ZNF365
GO: Biological Process	GO:0061564	axon development		10	ADCY1 ATL1 ATP5MC1 BCL2 BEX2 BRSK2 CRMP1 CYFIP2 DCLK1 DOK1 ELAVL4 EPHA4 EPHA5 EZR FGF13 FKBP1B GDI1 IL6ST ITGB1 KALRN LAMB2 MAP2K1 NCALD NEFL NIBAN2 NPTN NREP NRXN1 OLFM1 PAK1 PAK3 PALLD PITPNA PPP3CB RGS4 ROBO2 S100A6 SCN8A SNAP25 STAT3 STMN1 STXBP1 TNFRSF12A TSPO TUBB3 UCHL1 VCAN
GO: Biological Process	GO:0099537	trans-synaptic signaling		10	ADCY1 ATCAY CADPS CALY CAMK4 CCKBR CCL2 CDH8 CELF4 CLSTN3 CNTNAP2 CPLX1 DBI DLGAP1 DMXL2 DPP6 EGFR ELAVL4 EPHA4 FCGR2A FGF12 FGF14 FKBP1B GABRA1 GABRA2 GABRB3 GABRG2 GAD1 GFAP GLRB GRIK2 GRM3 ICA1 ITGB1 KALRN KCNAB2 KCNJ10 LIN7B LZTS1 NAPA NPTN NRXN1 NSG2 P2RX7 PAK1 PAWR PDLIM4 PHF24 PLCB1 PPFIA2 PPP3CA PPP3CB PRKCZ PTPRN2 RASGRF1 RGS4 RIMBP2 RIMS1 RPH3A SCN2A SCN2B SCN8A SLC12A4 SLC17A7 SLC1A3 S…
GO: Biological Process	GO:0001505	regulation of neurotransmitter levels		10	ADCY1 CADPS CPLX1 GABRA2 GAD1 GFAP ICA1 ITGB1 KCNJ10 LIN7B NAPA NRXN1 P2RX7 PAK1 PPFIA2 PTPRN2 RIMS1 RPH3A SLC17A7 SLC1A3 SLC6A1 SNAP25 SNCA STX11 STXBP1 STXBP5L SV2A SV2B SYN2 SYNGR3 SYNJ1 SYP SYT1 SYT5
GO: Biological Process	GO:0009612	response to mechanical stimulus		10	ANO3 BNIP3 CCL2 CNTNAP2 CYBA CYCS EGFR ENTPD1 FAS GOT1 GSN HABP4 HSPB1 ITGB1 KALRN LTBR MAPK8 MAPK9 NFKB1 NRXN1 P2RX7 PAWR PDE2A PHF24 RELA SCN8A SLC1A3 SLC8A1 SOX9 TGFBR2 TLR4 TNFRSF10B TNFRSF1A USP53
GO: Biological Process	GO:0010562	positive regulation of phosphorus metabolic process		10	ADCY1 ANGPT1 ANXA2 BCL2 CAPN2 CD44 CDKN1A CLEC7A CLU CSF1 DDR2 DIRAS2 DLC1 DLG3 EEF1A2 EGFR EPHA4 EPHA5 FAS FBXW7 FGF13 FGF2 GNG3 HCLS1 IL6R IL6ST IQGAP1 ITGA6 ITGB1 MAGED1 MAP2K1 MAP3K8 MAPK9 MDFIC NPTN NRXN1 NUPR1 P2RX7 PAK1 PAK3 PARP9 PAWR PDPK1 PFKFB3 PIK3CG PIM1 PLCE1 PPP1R7 PRKACB PRKCZ PTBP1 PTPRC RARRES2 RASGRP1 SDC4 SLC11A1 SNCA SOX9 STAT3 SYK TGFBR2 TLR4 TNFRSF10B TNFRSF1A
GO: Biological Process	GO:0033043	regulation of organelle organization		10	ABCC4 ACTR3B ADD2 ANXA1 ANXA2 ARAP1 ARHGEF9 ARID5A ATP5IF1 BCL2 BMERB1 BNIP3 CAPG CAPN2 CLU CPLX1 CRB2 CYFIP2 CYRIA DLC1 ELAPOR1 ENO2 EPHA5 EZR FAS FBXW7 FGF13 GNA13 GSN HCLS1 HECW2 IQGAP1 LCP1 MAP2K1 MAPK8 MAPK9 MCL1 MLLT11 MSN MYO1F NAP1L2 NEK6 NRXN1 NUPR1 OPA1 P2RX7 PAK1 PAK3 PALLD PDE2A PDLIM4 PLCB1 PREX1 PTBP1 RESF1 RGS4 RHOC RIMS1 RRAGB SDC4 SNCA STMN1 STMN3 STXBP1 SYNJ1 SYT1 TBC1D2B TLR2 T…
GO: Biological Process	GO:0098662	inorganic cation transmembrane transport		10	AHNAK ANXA2 ANXA5 ATP1B1 ATP2B3 ATP5F1B ATP5F1C ATP5MC1 ATP6V0E2 ATP6V1A ATP6V1B2 ATP6V1D ATP6V1G2 COX7A2 COX7B CP CYBA CYCS DBI DMXL2 DPP10 DPP6 FGF12 FGF13 FGF14 FGF2 FKBP1B GPM6A HCN1 HECW2 HVCN1 ITGB1 KCNAB2 KCNB2 KCNC2 KCNIP3 KCNIP4 KCNJ10 KCNJ3 NDUFA10 NDUFA4 NDUFV2 NUPR1 OPA1 P2RX7 PAWR PDE2A PDPK1 PIK3CG PLCB1 PTPRC RGS4 RGS7 RNASE4 SCN2A SCN2B SCN8A SLC11A1 SLC12A4 SLC17A7 SLC1A3 SLC39A1…
GO: Biological Process	GO:0030155	regulation of cell adhesion		10	ANGPT1 ANXA1 ARHGDIG ATP5F1B BCL2 CCDC88B CCL2 CD44 CDH13 CSF1 DLC1 EFEMP2 EPHA5 FOXJ1 GNA13 GSN HSPB1 IL4R IL6ST IQGAP1 ITGA6 ITGB1 ITGB2 KIFAP3 LAPTM5 MAP2K1 MAP3K8 MYO1F NPTN PAK1 PAK3 PAWR PDPK1 PIK3CG PPP2R1A PPP3CA PREX1 PRKCZ PTPRC RASGRP1 RBPJ RELA RUNX1 SDC4 SERPINI1 SIPA1 SOX9 STAT5A SYK TGFBR2 TGM2 VSIR
GO: Biological Process	GO:0000904	cell morphogenesis involved in differentiation		10	ADCY1 ANTXR1 ATL1 ATP5MC1 BCL2 BRSK2 CRMP1 CYFIP2 DCLK1 DNM3 DOK1 ELAVL4 EPHA4 EPHA5 EZR FAT1 FGF13 FOXJ1 GDI1 GNA13 HECW2 ITGB1 KALRN LAMB2 LATS2 LZTS1 MAP2K1 MAPK8 MAPK9 MICALL2 NCALD NEFL NGEF NIBAN2 NPTN NRXN1 OLFM1 OPA1 PAK1 PAK3 PALLD PDLIM5 PITPNA PPFIA2 PPP3CA PPP3CB PREX1 RGS4 ROBO2 RUNX1 S100A6 SCN8A SDC2 SIPA1 SLC1A3 SNAP25 STAT3 STMN1 STXBP1 TNFRSF12A TUBB3 UCHL1 YWHAH ZNF365
GO: Biological Process	GO:0120039	plasma membrane bounded cell projection morphogenesis		10	ADCY1 ATL1 ATP5MC1 BCL2 BRSK2 CD44 CLU CNTNAP2 CRMP1 CYFIP2 DCLK1 DNM3 DOK1 EGFR ELAVL4 EPB41L3 EPHA4 EPHA5 EZR FGF13 GDI1 GPM6A HECW2 INA IQGAP1 ITGB1 KALRN LAMB2 LZTS1 MAP2K1 MAPK8 NCALD NEFL NGEF NIBAN2 NPTN NRXN1 OLFM1 OPA1 PAK1 PAK3 PALLD PDLIM5 PITPNA PPFIA2 PPP3CA PPP3CB PRKCZ RGS4 RIMS1 ROBO2 S100A6 SCN8A SDC2 SIPA1 SNAP25 STAT3 STMN1 STXBP1 SYT1 TNFRSF12A TUBB3 UCHL1 YWHAH ZNF365
GO: Biological Process	GO:0055082	cellular chemical homeostasis		10	AQP4 ATP1B1 ATP2B3 ATP5F1B ATP6AP2 ATP6V0E2 ATP6V1A ATP6V1B2 ATP6V1D ATP6V1G2 BCL2 BNIP3 BRSK2 C2CD2L C3AR1 CCKBR CCL2 CP CYBA CYBRD1 DBI DMXL2 EPHA5 FAS FGF2 FKBP1B GNA13 GNG3 GOT1 GRIK2 HVCN1 IL6ST MT1A NPTN NRXN1 OPA1 P2RX7 PAWR PDPK1 PFKM PIK3CG PLCE1 PPP3CA PPP3CB PTBP1 PTPRC PTPRN2 S1PR3 SLC11A1 SLC1A3 SLC8A1 SNCA SV2A TCIRG1 TGM2 TMEM178A VSNL1
GO: Biological Process	GO:0098660	inorganic ion transmembrane transport		10	AHNAK ANO3 ANXA2 ANXA5 ATP1B1 ATP2B3 ATP5F1B ATP5F1C ATP5MC1 ATP6V0E2 ATP6V1A ATP6V1B2 ATP6V1D ATP6V1G2 CLIC1 COX7A2 COX7B CP CYBA CYCS DBI DMXL2 DPP10 DPP6 FGF12 FGF13 FGF14 FGF2 FKBP1B GABRA1 GABRA2 GABRB3 GABRG2 GLRB GPM6A HCN1 HECW2 HVCN1 ITGB1 KCNAB2 KCNB2 KCNC2 KCNIP3 KCNIP4 KCNJ10 KCNJ3 NDUFA10 NDUFA4 NDUFV2 NUPR1 OPA1 P2RX7 PAWR PDE2A PDPK1 PIK3CG PLCB1 PTPRC RGS4 RGS7 RNASE4 SCN2A SCN2B …
GO: Biological Process	GO:0048667	cell morphogenesis involved in neuron differentiation		10	ADCY1 ATL1 ATP5MC1 BCL2 BRSK2 CRMP1 CYFIP2 DCLK1 DNM3 DOK1 ELAVL4 EPHA4 EPHA5 EZR FGF13 FOXJ1 GDI1 HECW2 ITGB1 KALRN LAMB2 LZTS1 MAP2K1 MAPK8 NCALD NEFL NGEF NIBAN2 NPTN NRXN1 OLFM1 OPA1 PAK1 PAK3 PALLD PDLIM5 PITPNA PPFIA2 PPP3CA PPP3CB RGS4 ROBO2 S100A6 SCN8A SDC2 SIPA1 SLC1A3 SNAP25 STAT3 STMN1 STXBP1 TNFRSF12A TUBB3 UCHL1 YWHAH ZNF365
GO: Biological Process	GO:0045087	innate immune response		10	ANXA1 AQP4 ARID5A BIRC3 C1QA C1QB C1QC C1R C1S C4B CAPG CASP4 CCL2 CD44 CFI CLEC5A CLEC7A CLU CSF1 CYBA ELF4 FAS GSDMD GSN IFI16 IFITM2 IFITM3 IRF5 IRF7 MYO1F NFKB1 PAK1 PAK3 PARP9 PDPK1 PIK3CG PLD3 PRKACB RARRES2 RASGRP1 RELA RNASET2 SERPINA3 SLA SLC11A1 SLC15A3 SNCA STAT5A STX11 STXBP1 SYK TAP1 TLR2 TLR4 TNFRSF1A TRIM22 TRIM56 TYROBP UNC93B1
GO: Biological Process	GO:0050804	modulation of chemical synaptic transmission		10	ADCY1 ATCAY CCKBR CCL2 CELF4 CLSTN3 CPLX1 DBI DLGAP1 EGFR ELAVL4 EPHA4 FCGR2A FGF14 GFAP GRIK2 GRM3 ICA1 ITGB1 KALRN KCNJ10 LZTS1 NPTN NRXN1 P2RX7 PAK1 PHF24 PLCB1 PPFIA2 PPP3CA PPP3CB PRKCZ RASGRF1 RGS4 RIMS1 SLC1A3 SLC6A1 SNAP25 SNCA STAT3 STXBP1 STXBP5L SYN2 SYP SYT1 TYROBP YWHAH
GO: Biological Process	GO:0060548	negative regulation of cell death		10	ANGPT1 ANXA1 ANXA5 BCL2 BIRC3 BNIP3 CCL2 CCNG1 CD44 CDKN1A CFLAR CKMT1A CLEC5A CLU CRYAB CSF1 DDAH2 EGFR ENO2 FAIM2 FAS FCGR2A FGF2 FSTL1 GABRB3 GRIK2 HCLS1 HSPB1 IL6ST IRF7 ITGA6 ITGB1 KIFAP3 LAPTM5 MAP2K1 MAPK8 MCL1 MT1A NEFL NFE2L2 NFKB1 NIBAN2 NUAK2 NUPR1 OPA1 OXR1 PCMT1 PDE2A PDPK1 PIK3CG PIM1 PRKCZ PTTG1IP RBPJ RELA SCG2 SNCA SOX9 STAT3 STAT5A STXBP1 TNFRSF10B TNFRSF1A TNFRSF1B UBE2V2 YWHAH
GO: Biological Process	GO:0042060	wound healing		10	ANXA1 ANXA2 ANXA5 B4GALT1 CCL2 CD109 CD151 CD44 CDKN1A CFLAR CLEC7A CLIC1 EGFR ENTPD1 FGF2 GNA13 GSN HSPB1 IL10RA ITGB1 KLF6 LCP1 MAFF NFE2L2 P2RX7 PAK1 PDPK1 PIK3CG PPP3CA PRKACB RHOC SDC2 SDC4 SLC11A1 SPARC STXBP1 SYK TGFBR2 TGIF1 TLR4 TNFRSF12A
GO: Biological Process	GO:0002263	cell activation involved in immune response		10	ANXA1 ANXA2 ARHGAP45 ARHGAP9 ATP6AP2 ATP6V1D B4GALT1 C3AR1 CD44 CD53 CLEC5A CLEC7A CMTM6 CYBA FCGR2A GSDMD GSN HVCN1 IL4R IL6R IQGAP1 ITGB2 KCNAB2 LAIR1 LAMP2 LAT2 LCP1 LRRC7 MYO1F NFKB1 NPC2 PDPK1 PIK3CG PRKCZ PTPRC PTPRN2 RASGRP1 RNASET2 SERPINA3 SLC11A1 SNAP25 STAT3 STX11 STXBP1 SYK TCIRG1 TLR2 TLR4 TNFRSF1B TYROBP VAT1
GO: Biological Process	GO:0071345	cellular response to cytokine stimulus		10	ABCA1 ANGPT1 ANXA1 ANXA2 AQP4 ATP5F1B BCL2 BIRC3 CAPG CAPN2 CASP4 CCL2 CD44 CDKN1A CEBPD CFI CSF1 CYBA DOK1 ENTPD1 ERBIN FAS FGF2 GSN HCLS1 HCN1 HSPB1 IFI16 IFITM2 IFITM3 IL10RA IL13RA1 IL4R IL6R IL6ST INA INPP5D IRF5 IRF7 ITGB1 ITGB2 KLF6 LAPTM5 LCP1 LRRC7 LTBR MAP3K8 MAPK8 MAPK9 MCL1 MSN NFE2L2 NFKB1 PARP9 PAWR PDE2A PIM1 PITPNA PLCB1 PTPRC RELA RUNX1 SERPINA3 SOX9 STAT3 STAT5A STX11 STXBP1 SYK…
GO: Biological Process	GO:0034329	cell junction assembly		10	ADD2 ARHGEF9 BCL2 CD151 CDH8 CLSTN3 CRB2 DLC1 DNM3 EPB41L3 FGF13 FLNC GABRA1 GABRA2 GABRB3 GABRG2 GPHN GPM6A IQGAP1 ITGA6 ITGB1 LIN7B MICALL2 NEGR1 NPTN NRXN1 PDLIM5 PDPK1 RHOC ROBO2 RUNX1 SDC4 SNAP25 SNCA SORBS1 TLR2 TRIP6 UBE2V2
GO: Biological Process	GO:0045937	positive regulation of phosphate metabolic process		10	ADCY1 ANGPT1 ANXA2 BCL2 CAPN2 CD44 CDKN1A CLEC7A CLU CSF1 DDR2 DIRAS2 DLC1 DLG3 EEF1A2 EGFR EPHA4 EPHA5 FAS FBXW7 FGF13 FGF2 GNG3 HCLS1 IL6R IL6ST IQGAP1 ITGA6 ITGB1 MAGED1 MAP2K1 MAP3K8 MAPK9 MDFIC NPTN NRXN1 NUPR1 P2RX7 PAK1 PAK3 PARP9 PAWR PDPK1 PFKFB3 PIK3CG PIM1 PLCE1 PPP1R7 PRKACB PRKCZ PTBP1 PTPRC RARRES2 RASGRP1 SDC4 SLC11A1 SNCA SOX9 STAT3 SYK TGFBR2 TLR4 TNFRSF10B TNFRSF1A
GO: Biological Process	GO:0060341	regulation of cellular localization		10	ANGPT1 ANXA2 ATP5IF1 BCL2 BRSK2 C2CD2L CALY CAMK4 CCL2 CRYAB CYBA DBI DCLK1 DPP10 DPP6 EGFR EPHA5 EZR FBXW7 FKBP1B GDI1 GSN HCLS1 IL4R IQGAP1 ITGB1 ITGB2 KALRN KCNAB2 LATS2 LCP1 MAP2K1 MAPK8 MDFIC MICALL2 MSN NDRG4 NPTN NRXN1 P2RX7 PAK1 PARP9 PDPK1 PPP3CB PRKCZ SLC8A1 SNCA SNX33 SORBS1 STXBP1 SYK SYNJ1 TNFRSF1A TYROBP VSNL1 WWC1 WWTR1 YWHAH
GO: Biological Process	GO:2000147	positive regulation of cell motility		10	ADAMTS1 ANGPT1 ANXA1 ATOH8 ATP5F1B BCL2 C3AR1 CCL2 CD151 CDH13 CLEC7A CSF1 DDR2 EGFR FGF2 HSPB1 IGFBP5 IL6R IL6ST IQGAP1 ITGA6 ITGB1 MAP2K1 MAPK8 MYO1F NFE2L2 PAK1 PAK3 PAWR PDPK1 PIK3CG PPP3CA PREX1 PTPRC RARRES2 RHOC SLC8A1 SOX9 SPARC STAT3 STAT5A SYK TGFBR2 TLR2 TRIP6 VSIR
GO: Biological Process	GO:0043069	negative regulation of programmed cell death		10	ANGPT1 ANXA1 ANXA5 BCL2 BIRC3 BNIP3 CCL2 CCNG1 CD44 CDKN1A CFLAR CKMT1A CLEC5A CLU CRYAB DDAH2 EGFR FAIM2 FAS FCGR2A FSTL1 GABRB3 GRIK2 HCLS1 HSPB1 IL6ST IRF7 ITGA6 ITGB1 KIFAP3 LAPTM5 MAP2K1 MAPK8 MCL1 MT1A NEFL NFE2L2 NFKB1 NIBAN2 NUAK2 NUPR1 OPA1 OXR1 PCMT1 PDPK1 PIK3CG PIM1 PRKCZ PTTG1IP RBPJ RELA SCG2 SNCA SOX9 STAT5A STXBP1 TNFRSF10B TNFRSF1A UBE2V2 YWHAH
GO: Biological Process	GO:1901216	positive regulation of neuron death		10	ATP5MC1 C1QA CAPN2 CLU FAS FBXW7 FCGR2A GRIK2 ITGB2 MAPK8 MCL1 NUPR1 PAK3 PAWR SNCA TLR4 TNFRSF1A TYROBP
GO: Biological Process	GO:0098916	anterograde trans-synaptic signaling		10	ADCY1 ATCAY CADPS CALY CAMK4 CCKBR CCL2 CDH8 CELF4 CLSTN3 CNTNAP2 CPLX1 DBI DLGAP1 DMXL2 DPP6 EGFR ELAVL4 EPHA4 FCGR2A FGF12 FGF14 FKBP1B GABRA1 GABRA2 GABRB3 GABRG2 GAD1 GFAP GLRB GRIK2 GRM3 ICA1 ITGB1 KALRN KCNAB2 KCNJ10 LIN7B LZTS1 NAPA NPTN NRXN1 NSG2 P2RX7 PAK1 PAWR PDLIM4 PHF24 PLCB1 PPFIA2 PPP3CA PPP3CB PRKCZ PTPRN2 RASGRF1 RGS4 RIMBP2 RIMS1 RPH3A SCN2A SCN2B SCN8A SLC12A4 SLC17A7 SLC1A3 S…
GO: Biological Process	GO:1901652	response to peptide		10	ACSL6 ADCY1 ANXA1 ANXA5 ATP5F1B ATP6V0E2 ATP6V1A ATP6V1B2 ATP6V1D ATP6V1G2 BCL2 CASP4 CCKBR CCL2 CFLAR CYBA DLC1 EPHA4 EPM2AIP1 ERBIN FAS FCGR2A FOXJ1 GOT1 GOT2 HSPB1 IGFBP5 IL6R IQGAP1 IRF5 KLF6 MAPK8 MAPK9 NEFL NFE2L2 NFKB1 NMNAT2 OPA1 PAK1 PDPK1 PLCB1 PRKACB PRKCZ RARRES2 RASGRF1 RELA SERPINA3 SORBS1 SPARC STAT3 STAT5A SYP TCIRG1 TLR2 TLR4 UHRF1
GO: Biological Process	GO:0036230	granulocyte activation		10	ANXA2 ARHGAP45 ARHGAP9 ATP6AP2 ATP6V1D B4GALT1 C3AR1 CD44 CD53 CLEC5A CMTM6 CYBA FCGR2A GSDMD GSN HVCN1 IQGAP1 ITGB2 KCNAB2 LAIR1 LAMP2 LRRC7 MYO1F NFKB1 NPC2 PREX1 PTPRC PTPRN2 RNASET2 SERPINA3 SLC11A1 SNAP25 STX11 SYK TCIRG1 TLR2 TNFRSF1B TYROBP VAT1
GO: Biological Process	GO:0001816	cytokine production		10	ANGPT1 ANXA1 AQP4 ARID5A ATP6AP2 BIRC3 C3AR1 CAMK4 CAPN2 CASP4 CCDC88B CCL2 CLEC5A CLEC7A CLU CYBA ERBIN EZR FCGR2A FOXJ1 GSDMD HSPB1 IFI16 IL4R IL6R IL6ST INPP5D IQGAP1 IRF5 IRF7 ITGB8 LAPTM5 MAPK9 NFKB1 NPTN P2RX7 PAWR PIK3CG PLCB1 PLD3 PRKCZ PTPRC RASGRP1 RBPJ RELA RUNX1 S1PR3 SLC11A1 STAT3 STAT5A SYK TCIRG1 TLR2 TLR4 TNFRSF1A TNFRSF1B TRIM56 TSPO TYROBP UNC93B1 VSIR
GO: Biological Process	GO:0010038	response to metal ion		10	ADCY1 ALOX5AP ANXA5 ATP5F1B BCL2 BNIP3 C1QA CLU CP CYBRD1 CYCS EGFR ENTPD1 FAS GABRB3 GDI1 GOT1 GPHN GRIA3 GSN HCN1 HVCN1 IQGAP1 KCNC2 KCNIP3 LCAT MAPK8 MAPK9 MT1A NFE2L2 NFKB1 NRXN1 P2RX7 PAWR PPP3CA SLC6A1 SNCA SPARC SYT1 SYT5 TCIRG1 TSPO
GO: Biological Process	GO:0000165	MAPK cascade		10	ANGPT1 ATP6AP2 CCKBR CCL2 CD44 CFLAR CLEC7A CRYAB DIRAS2 DLG3 DOK1 EGFR EPHA4 EZR FAS FBXW7 FCGR2A FGF12 FGF13 FGF14 FGF2 GNG3 GRIK2 IL6R IQGAP1 LAPTM5 LRRC7 LTBR MAGED1 MAP2K1 MAP3K8 MAPK8 MAPK9 MDFIC NDRG4 NEFL NFKB1 NPTN NRXN1 P2RX7 PAK1 PAK3 PIK3AP1 PIK3CG PLCB1 PLCE1 PPP2R1A PRKCZ PTPRC RASGRF1 RASGRP1 RGS4 SCG2 SLC11A1 SOX9 SYK TLR2 TLR4 UCHL1 WWC1 ZFP36L2
GO: Biological Process	GO:0007610	behavior		10	ADCY1 ASTN1 ATP5IF1 BCL2 CA10 CAMK4 CAPN2 CCKBR CNTNAP2 CRYAB DBI EGFR ELAVL4 EPHA4 FGF12 FGF13 FGF14 FLNC GABRA1 GABRB3 GABRG2 GAD1 GLRB GRIK2 HCN1 ITGB1 KALRN KCNIP3 KCNJ10 MICALL2 NDRG4 NEGR1 NPAS3 NPTN NRXN1 OXR1 PAK1 PIM1 PLCB1 PPP3CB PRKCZ RASGRF1 RGS4 RUNX1 SCN2A SCN8A SLC17A7 SLC1A3 SLC6A1 SNAP25 SNCA STAT3 SYNJ1 TLR2 TSPO UCHL1
GO: Biological Process	GO:0002366	leukocyte activation involved in immune response		10	ANXA1 ANXA2 ARHGAP45 ARHGAP9 ATP6AP2 ATP6V1D B4GALT1 C3AR1 CD44 CD53 CLEC5A CLEC7A CMTM6 CYBA FCGR2A GSDMD GSN HVCN1 IL4R IL6R IQGAP1 ITGB2 KCNAB2 LAIR1 LAMP2 LAT2 LCP1 LRRC7 MYO1F NFKB1 NPC2 PDPK1 PIK3CG PRKCZ PTPRC PTPRN2 RASGRP1 RNASET2 SERPINA3 SLC11A1 SNAP25 STAT3 STX11 STXBP1 SYK TCIRG1 TLR2 TLR4 TNFRSF1B TYROBP VAT1
GO: Biological Process	GO:0006954	inflammatory response		10	ADCY1 ALOX5AP ANXA1 ATP5IF1 B4GALT1 BIRC3 C3AR1 C4B CAMK4 CASP4 CCL2 CD44 CLEC7A CSF1 CYBA EGFR FCGR2A GSDMD HCN1 IFI16 IL4R IL6R IL6ST IRF5 ITGB1 ITGB2 KCNJ10 MAPK8 NFE2L2 NFKB1 NUPR1 P2RX7 PDE2A PIK3AP1 PIK3CG PLD3 PRKCZ PTPRC RARRES2 RASGRP1 RBPJ RELA S1PR3 SCG2 SERPINA3 SLC11A1 SNCA STAT3 STAT5A SYK TCIRG1 TGM2 TLR2 TLR4 TNFRSF1A TNFRSF1B UHRF1
GO: Biological Process	GO:0051056	regulation of small GTPase mediated signal transduction		10	ABCA1 ARAP1 ARHGAP20 ARHGAP45 ARHGAP9 ARHGDIG ARHGEF40 ARHGEF9 CSF1 DLC1 ERBIN GDI1 GNA13 ITGB1 KALRN LRRC7 MAP2K1 NGEF PIK3CG PLCE1 PREX1 RASGRF1 RASGRP1 RHOC SIPA1 SPATA13 STMN1 STMN3
GO: Biological Process	GO:0071417	cellular response to organonitrogen compound		10	ACSL6 ADCY1 ANXA5 ATP5F1B ATP5MC1 ATP6V0E2 ATP6V1A ATP6V1B2 ATP6V1D ATP6V1G2 CALY CAPN2 CASP4 CCL2 CFLAR CYBA DLC1 EGFR EPHA4 EZR FAS FCGR2A FOXJ1 GABRA1 GABRB3 GABRG2 GOT1 HCN1 IGFBP5 KLF6 MAPK8 MAPK9 NFE2L2 NFKB1 NMNAT2 NSG2 OPA1 P2RX7 PAK1 PDE2A PDPK1 PIK3CG PLCB1 PRKACB PRKCZ RARRES2 RASGRF1 RELA RGS4 RRAGB SERPINA3 SLC1A3 SLC8A1 SNCA SORBS1 SOX9 STAT3 STAT5A TCIRG1 TLR2 TLR4
GO: Biological Process	GO:0007169	transmembrane receptor protein tyrosine kinase signaling pathway		10	ANGPT1 ANKS1B ARAP1 ATP6V0E2 ATP6V1A ATP6V1B2 ATP6V1D ATP6V1G2 BEX2 CCL2 CDH13 CSF1 CYBA CYFIP2 DDR2 DOK1 EGFR EPHA4 EPHA5 ERBIN FBXW7 FGF12 FGF14 FGF2 FGFRL1 HSPB1 IGFBP5 IQGAP1 KALRN NCF4 NDRG4 NGEF NIBAN2 NPTN NRXN1 OPA1 PAK1 PAK3 PDPK1 PLCB1 PLCE1 PRKCZ PTBP1 RARRES2 RBPJ RELA RHBDF1 SDC2 SLA SNCA SORBS1 SOX9 STAT3 STAT5A STMN1 SYK TCIRG1
GO: Biological Process	GO:0043299	leukocyte degranulation		10	ANXA2 ARHGAP45 ARHGAP9 ATP6AP2 ATP6V1D B4GALT1 C3AR1 CD44 CD53 CLEC5A CMTM6 CYBA FCGR2A GSDMD GSN HVCN1 IL4R IQGAP1 ITGB2 KCNAB2 LAIR1 LAMP2 LAT2 LRRC7 MYO1F NFKB1 NPC2 PDPK1 PIK3CG PTPRC PTPRN2 RASGRP1 RNASET2 SERPINA3 SLC11A1 SNAP25 STX11 STXBP1 SYK TCIRG1 TLR2 TNFRSF1B TYROBP VAT1
GO: Biological Process	GO:0099173	postsynapse organization		10	ARHGEF9 CNKSR2 DLG3 DLGAP1 DNM3 EPHA4 EPHA5 FCGR2A FRMPD4 GLRB GPHN INA KALRN NEFL NGEF NRXN1 OPA1 PAK3 PDLIM5 PPFIA2 RPH3A SORBS1 ZNF365
GO: Biological Process	GO:0098542	defense response to other organism		10	ANXA1 AQP4 ARID5A BCL2 BIRC3 BNIP3 C1QA C1QB C1QC C1R C1S C4B CAPG CASP4 CCDC88B CCL2 CD44 CFI CLEC5A CLEC7A CLU CSF1 CYBA ELF4 FAS GSDMD GSN IFI16 IFITM2 IFITM3 IL4R IL6R IRF5 IRF7 MYO1F NFKB1 P2RX7 PAK1 PAK3 PARP9 PDPK1 PIK3CG PLD3 PRKACB PTPRC RARRES2 RASGRP1 RBPJ RELA RNASE4 RNASET2 SERPINA3 SLA SLC11A1 SLC15A3 SLFN11 SNCA STAT5A STX11 STXBP1 SYK TAP1 TLR2 TLR4 TNFRSF1A TRIM22 TRIM56 TYROBP U…
GO: Biological Process	GO:0006887	exocytosis		10	ABCC4 ADCY1 ANXA1 ANXA2 ANXA5 ARHGAP45 ARHGAP9 ATP6AP2 ATP6V1D B4GALT1 BRSK2 C3AR1 CADPS CCL2 CD109 CD44 CD53 CLEC5A CLU CMTM6 CPLX1 CYBA FCGR2A GSDMD GSN HABP4 HVCN1 IL4R IQGAP1 ITGB2 KCNAB2 LAIR1 LAMP2 LAT2 LIN7B LRRC7 MYO1F NAPA NFKB1 NPC2 NRXN1 P2RX7 PAK1 PDPK1 PIK3CG PPFIA2 PPP3CA PPP3CB PTBP1 PTPRC PTPRN2 RAB3C RAB3IL1 RARRES2 RASGRP1 RIMS1 RNASET2 SDC4 SERPINA3 SLC11A1 SNAP25 SNCA SPARC ST…
GO: Biological Process	GO:0051270	regulation of cellular component movement		10	ADAMTS1 ANGPT1 ANXA1 ANXA5 ARAP1 ATOH8 ATP5F1B B4GALT1 BCL2 BMERB1 C3AR1 CALY CCL2 CD151 CDH13 CLEC7A CSF1 DDR2 DLC1 EGFR FAS FBXW7 FGF13 FGF2 FOXJ1 GNA13 HSPB1 IGFBP5 IL6R IL6ST INPP5D IQGAP1 ITGA6 ITGB1 KLF6 LDB2 MAP2K1 MAPK8 MSN MYO1F NDRG4 NFE2L2 OLFM1 PAK1 PAK3 PAWR PDPK1 PIK3CG PLCB1 PPP3CA PREX1 PRKCZ PTPRC RARRES2 RBPJ RHOC SDC4 SLC8A1 SMAD5 SOX9 SPARC SPATA13 STAT3 STAT5A STMN1 SYK TGFBR…
GO: Biological Process	GO:0099500	vesicle fusion to plasma membrane		10	ABCC4 ADCY1 ANXA1 ANXA2 ANXA5 ARHGAP45 ARHGAP9 ATP6AP2 ATP6V1D B4GALT1 BRSK2 C3AR1 CADPS CCL2 CD109 CD44 CD53 CLEC5A CLU CMTM6 CPLX1 CYBA FCGR2A GSDMD GSN HABP4 HVCN1 IL4R IQGAP1 ITGB2 KCNAB2 LAIR1 LAMP2 LAT2 LIN7B LRRC7 MYO1F NAPA NFKB1 NPC2 NRXN1 P2RX7 PAK1 PDPK1 PIK3CG PPFIA2 PPP3CA PPP3CB PTBP1 PTPRC PTPRN2 RAB3C RAB3IL1 RARRES2 RASGRP1 RIMS1 RNASET2 SDC4 SERPINA3 SLC11A1 SNAP25 SNCA SPARC ST…
GO: Biological Process	GO:0099536	synaptic signaling		10	ADCY1 ANKS1B ATCAY CADPS CALY CAMK4 CCKBR CCL2 CDH8 CELF4 CLSTN3 CNTNAP2 CPLX1 DBI DLGAP1 DMXL2 DPP6 EGFR ELAVL4 EPHA4 FCGR2A FGF12 FGF14 FKBP1B GABRA1 GABRA2 GABRB3 GABRG2 GAD1 GFAP GLRB GRIK2 GRM3 ICA1 ITGB1 KALRN KCNAB2 KCNJ10 LIN7B LZTS1 NAPA NPTN NRXN1 NSG2 P2RX7 PAK1 PAWR PDLIM4 PHF24 PLCB1 PPFIA2 PPP3CA PPP3CB PRKCZ PTPRN2 RASGRF1 RELA RGS4 RIMBP2 RIMS1 RPH3A SCN2A SCN2B SCN8A SLC12A4 SLC1…
GO: Biological Process	GO:0006869	lipid transport		10	ABCA1 ABCC4 ACSL6 ANO3 ANXA1 ANXA2 APOO C2CD2L CLU CPLX1 DBI GFAP GLTP GOT2 ITGB1 KCNJ10 LCAT MAPK9 NFKB1 NPC2 OSBPL10 P2RX7 PAK1 PITPNA PLIN2 PPFIA2 RIMS1 RUNX1 SLC17A7 SLC1A3 SLC1A5 SLCO2B1 SNAP25 SNCA STXBP1 SYK SYT1 TSPO XKR4
GO: Biological Process	GO:1901214	regulation of neuron death		10	ANGPT1 ATP5MC1 BCL2 C1QA CAPN2 CCL2 CLU CSF1 ENO2 FAIM2 FAS FBXW7 FCGR2A GABRB3 GRIK2 ITGB2 KCNIP3 MAPK8 MCL1 MT1A NEFL NUPR1 OXR1 PAK3 PAWR PDPK1 SNCA STAT3 STXBP1 TLR4 TNFRSF1A TNFRSF1B TYROBP UBE2V2
GO: Biological Process	GO:0002274	myeloid leukocyte activation		10	ANXA2 ARHGAP45 ARHGAP9 ATP6AP2 ATP6V1D B4GALT1 C1QA C3AR1 CAMK4 CD44 CD53 CLEC5A CLU CMTM6 CSF1 CYBA FCGR2A GSDMD GSN HVCN1 IL4R IQGAP1 ITGB2 ITGB8 KCNAB2 LAIR1 LAMP2 LAT2 LRRC7 LTBR MYO1F NFKB1 NPC2 PDPK1 PIK3CG PREX1 PTPRC PTPRN2 RASGRP1 RBPJ RNASET2 SERPINA3 SLC11A1 SNAP25 SNCA STX11 STXBP1 SYK TCIRG1 TGFBR2 TLR2 TLR4 TNFRSF1B TYROBP VAT1
GO: Biological Process	GO:0010720	positive regulation of cell development		10	ATP5MC1 BCL2 BEX2 CLEC7A EGFR EPHA4 GDI1 GFAP IL6ST KALRN MAP2K1 MAPK8 MAPK9 NEFL NIBAN2 NPTN OPA1 PAK1 PAK3 PREX1 RELA ROBO2 RUNX1 STAT3 SYNJ1 TLR2 TNFRSF12A TNFRSF1B TSPO TYROBP ZNF365
GO: Biological Process	GO:0006906	vesicle fusion		10	ABCC4 ADCY1 ANXA1 ANXA2 ANXA5 ARHGAP45 ARHGAP9 ATP6AP2 ATP6V1D B4GALT1 BRSK2 C3AR1 CADPS CCL2 CD109 CD44 CD53 CLEC5A CLU CMTM6 CPLX1 CYBA FCGR2A GSDMD GSN HABP4 HVCN1 IL4R IQGAP1 ITGB2 KCNAB2 LAIR1 LAMP2 LAT2 LIN7B LRRC7 MYO1F NAPA NFKB1 NPC2 NRXN1 P2RX7 PAK1 PDPK1 PIK3CG PPFIA2 PPP3CA PPP3CB PTBP1 PTPRC PTPRN2 RAB3C RAB3IL1 RARRES2 RASGRP1 RIMS1 RNASET2 SDC4 SERPINA3 SLC11A1 SNAP25 SNCA SPARC ST…
GO: Biological Process	GO:0048284	organelle fusion		10	ABCC4 ADCY1 ANXA1 ANXA2 ANXA5 ARHGAP45 ARHGAP9 ATP6AP2 ATP6V1D B4GALT1 BNIP3 BRSK2 C3AR1 CADPS CCL2 CD109 CD44 CD53 CLEC5A CLU CMTM6 CPLX1 CYBA ENO2 FCGR2A GDAP1 GSDMD GSN HABP4 HVCN1 IL4R IQGAP1 ITGB2 KCNAB2 LAIR1 LAMP2 LAT2 LIN7B LRRC7 MYO1F NAPA NFKB1 NPC2 NRXN1 OPA1 P2RX7 PAK1 PDPK1 PIK3CG PPFIA2 PPP3CA PPP3CB PTBP1 PTPRC PTPRN2 RAB3C RAB3IL1 RARRES2 RASGRP1 RIMS1 RNASET2 SDC4 SERPINA3 SLC11A…
GO: Biological Process	GO:0099177	regulation of trans-synaptic signaling		10	ADCY1 ATCAY CCKBR CCL2 CELF4 CLSTN3 CPLX1 DBI DLGAP1 EGFR ELAVL4 EPHA4 FCGR2A FGF14 GFAP GRIK2 GRM3 ICA1 ITGB1 KALRN KCNJ10 LZTS1 NPTN NRXN1 P2RX7 PAK1 PHF24 PLCB1 PPFIA2 PPP3CA PPP3CB PRKCZ RASGRF1 RGS4 RIMS1 SLC1A3 SLC6A1 SNAP25 SNCA STAT3 STXBP1 STXBP5L SYN2 SYP SYT1 TYROBP YWHAH
GO: Biological Process	GO:0001934	positive regulation of protein phosphorylation		10	ADCY1 ANGPT1 ANXA2 BCL2 CD44 CDKN1A CLEC7A CLU CSF1 DDR2 DIRAS2 DLG3 EGFR EPHA4 FAS FBXW7 FGF13 FGF2 GNG3 HCLS1 IL6R IL6ST IQGAP1 ITGB1 MAGED1 MAP2K1 MAP3K8 MAPK9 MDFIC NPTN NRXN1 P2RX7 PAK1 PAK3 PARP9 PDPK1 PIK3CG PIM1 PLCE1 PRKACB PRKCZ PTPRC RARRES2 RASGRP1 SDC4 SLC11A1 SNCA SOX9 STAT3 SYK TGFBR2 TLR4 TNFRSF10B TNFRSF1A
GO: Biological Process	GO:0006812	cation transport		10	AHNAK ANXA2 ANXA5 ATP1B1 ATP2B3 ATP5F1B ATP5F1C ATP5MC1 ATP6V0E2 ATP6V1A ATP6V1B2 ATP6V1D ATP6V1G2 BCL2 CCKBR CCL2 COX7A2 COX7B CP CYBA CYCS DBI DLG3 DMXL2 DPP10 DPP6 ENTPD1 FCGR2A FGF12 FGF13 FGF14 FGF2 FKBP1B GPM6A GRIA3 HCN1 HECW2 HVCN1 ITGB1 KCNAB2 KCNB2 KCNC2 KCNIP3 KCNIP4 KCNJ10 KCNJ3 LRRC7 NDUFA10 NDUFA4 NDUFV2 NEFL NRXN1 NUPR1 OPA1 P2RX7 PAWR PDE2A PDPK1 PIK3CG PLCB1 PPME1 PPP3CA PTPRC RA…
GO: Biological Process	GO:0043270	positive regulation of ion transport		10	ABCA1 ACSL6 ANXA2 ATP1B1 BCL2 C2CD2L CAMK4 CCKBR CCL2 CYBA DBI DPP6 EGFR EZR FBXW7 FGF12 FGF14 HCLS1 HCN1 ITGB1 ITGB2 KCNC2 MAPK8 MAPK9 MICALL2 NFE2L2 P2RX7 PAK1 PDPK1 PFKM PLCB1 PPP3CB PRKCZ PTBP1 RGS7 RUNX1 SLC6A1 SNAP25 SNCA SORBS1 STXBP1 STXBP5L SYT1 TLR2 TLR4 TNFRSF1A TSPO VSNL1 YWHAH
GO: Biological Process	GO:0051668	localization within membrane		10	ARHGEF9 ATP1B1 CDH13 DLG3 ERBIN GLRB GPHN GRIK2 GSN ITGB1 ITGB2 LRRC7 NRXN1 PAK1 PTPRC SORBS1
GO: Biological Process	GO:0007268	chemical synaptic transmission		10	ADCY1 ATCAY CADPS CALY CAMK4 CCKBR CCL2 CDH8 CELF4 CLSTN3 CNTNAP2 CPLX1 DBI DLGAP1 DMXL2 DPP6 EGFR ELAVL4 EPHA4 FCGR2A FGF12 FGF14 FKBP1B GABRA1 GABRA2 GABRB3 GABRG2 GAD1 GFAP GLRB GRIK2 GRM3 ICA1 ITGB1 KALRN KCNAB2 KCNJ10 LIN7B LZTS1 NAPA NPTN NRXN1 NSG2 P2RX7 PAK1 PAWR PDLIM4 PHF24 PLCB1 PPFIA2 PPP3CA PPP3CB PRKCZ PTPRN2 RASGRF1 RGS4 RIMBP2 RIMS1 RPH3A SCN2A SCN2B SCN8A SLC12A4 SLC17A7 SLC1A3 S…
GO: Biological Process	GO:0002446	neutrophil mediated immunity		10	ANXA2 ARHGAP45 ARHGAP9 ATP6AP2 ATP6V1D B4GALT1 C3AR1 CD44 CD53 CLEC5A CMTM6 CYBA FCGR2A GSDMD GSN HVCN1 IQGAP1 ITGB2 KCNAB2 LAIR1 LAMP2 LRRC7 MYO1F NFKB1 NPC2 PTPRC PTPRN2 RNASET2 SERPINA3 SLC11A1 SNAP25 STX11 SYK TCIRG1 TLR2 TNFRSF1B TYROBP VAT1
GO: Biological Process	GO:0040017	positive regulation of locomotion		10	ADAMTS1 ANGPT1 ANXA1 ATOH8 ATP5F1B BCL2 C3AR1 CCL2 CD151 CDH13 CLEC7A CSF1 DDR2 EGFR FGF2 HSPB1 IGFBP5 IL6R IL6ST IQGAP1 ITGA6 ITGB1 MAP2K1 MAPK8 MYO1F NFE2L2 PAK1 PAK3 PAWR PDPK1 PIK3CG PPP3CA PREX1 PTPRC RARRES2 RHOC SCG2 SLC8A1 SOX9 SPARC STAT3 STAT5A SYK TGFBR2 TLR2 TRIP6 VSIR
GO: Biological Process	GO:0007167	enzyme linked receptor protein signaling pathway		10	ANGPT1 ANKS1B ARAP1 ATL1 ATOH8 ATP6V0E2 ATP6V1A ATP6V1B2 ATP6V1D ATP6V1G2 BEX2 CCL2 CD109 CDH13 CRB2 CSF1 CYBA CYFIP2 DDR2 DOK1 EGFR EPHA4 EPHA5 ERBIN FBXW7 FGF12 FGF14 FGF2 FGFRL1 FSTL1 GOT1 HSPB1 IGFBP5 IL13RA1 IL6ST IQGAP1 ITGB1 ITGB5 ITGB8 KALRN LATS2 LDB2 NCF4 NDRG4 NGEF NIBAN2 NPTN NREP NRXN1 OPA1 PAK1 PAK3 PDPK1 PLCB1 PLCE1 PREX1 PRKCZ PTBP1 RARRES2 RBPJ RELA RHBDF1 SDC2 SLA SMAD5 SNCA SOR…
GO: Biological Process	GO:0009611	response to wounding		10	ANXA1 ANXA2 ANXA5 B4GALT1 BCL2 BEX2 BNIP3 CCL2 CD109 CD151 CD44 CDKN1A CFLAR CLEC7A CLIC1 CLU EGFR ENTPD1 EPHA4 FGF2 FKBP1B FOXJ1 GFAP GNA13 GSN HSPB1 ID3 IL10RA IL6ST ITGB1 KLF6 LAMB2 LCP1 MAFF MAP2K1 NEFL NFE2L2 NREP P2RX7 PAK1 PAWR PDPK1 PIK3CG PPP3CA PRKACB RHOC SDC2 SDC4 SLC11A1 SLC1A3 SPARC STXBP1 SYK TGFBR2 TGIF1 TLR4 TNFRSF12A TNFRSF1A TSPO TYROBP VCAN ZFP36L2
GO: Biological Process	GO:0015908	fatty acid transport		10	ACSL6 ANXA1 CPLX1 GOT2 ITGB1 KCNJ10 MAPK9 P2RX7 PAK1 PLIN2 PPFIA2 RIMS1 SLC17A7 SLC1A3 SNAP25 SNCA STXBP1 SYK SYT1
GO: Biological Process	GO:0043066	negative regulation of apoptotic process		10	ANGPT1 ANXA1 ANXA5 BCL2 BIRC3 BNIP3 CCL2 CCNG1 CD44 CDKN1A CFLAR CKMT1A CLEC5A CLU CRYAB DDAH2 EGFR FAIM2 FAS FCGR2A FSTL1 GABRB3 GRIK2 HCLS1 HSPB1 IL6ST IRF7 ITGA6 ITGB1 KIFAP3 MAP2K1 MAPK8 MCL1 MT1A NEFL NFE2L2 NFKB1 NIBAN2 NUAK2 NUPR1 OPA1 OXR1 PCMT1 PDPK1 PIK3CG PIM1 PRKCZ PTTG1IP RBPJ RELA SCG2 SNCA SOX9 STAT5A STXBP1 TNFRSF10B TNFRSF1A UBE2V2 YWHAH
GO: Biological Process	GO:0015800	acidic amino acid transport		10	CPLX1 ITGB1 KCNJ10 P2RX7 PAK1 PPFIA2 RIMS1 SLC17A7 SLC1A3 SLC6A1 SNAP25 SNCA STXBP1 SYT1
GO: Biological Process	GO:0071496	cellular response to external stimulus		10	ADAMTS1 BCL2 BNIP3 BRSK2 CDKN1A CYBA DBI EGFR ELAPOR1 FAS GDAP1 GOT1 GSDMD HABP4 IFI16 ITGA6 ITGB1 LAMP2 LTBR MAPK8 NFE2L2 NFKB1 NUAK2 NUPR1 P2RX7 PAWR PDE2A PIM1 PTPRC RNASE4 RRAGB SIPA1 SOX9 TLR4 TNFRSF10B TNFRSF1A
GO: Biological Process	GO:0072593	reactive oxygen species metabolic process		10	ATP5IF1 ATP5MC1 BCL2 BIRC3 BNIP3 CDKN1A CFLAR CLEC7A CLU CRYAB CYBA CYCS DDAH2 EGFR HVCN1 ITGB2 MAPK9 NCF4 NFE2L2 P2RX7 PREX1 SNCA STAT3 SYK TGFBR2 TLR2 TLR4 TSPO TYROBP
GO: Biological Process	GO:0042391	regulation of membrane potential		10	ATP1B1 ATP5IF1 ATP5MC1 BCL2 BNIP3 CELF4 CLIC1 CNTNAP2 DPP6 FGF12 FGF13 FGF14 FKBP1B GABRA1 GABRA2 GABRB3 GABRG2 GLRB GOT1 GRIA3 GRIK2 HCN1 KCNAB2 KCNC2 KCNJ10 KCNJ3 MLLT11 NRXN1 P2RX7 PAK1 PAWR PDLIM4 PPP3CA PRKCZ RGS4 RGS7 RGS7BP RIMS1 SCN2A SCN2B SCN8A SLC17A7 SLC8A1 SNCA TSPO USP53 YWHAH
GO: Biological Process	GO:0099504	synaptic vesicle cycle		10	ADCY1 BRSK2 CADPS CPLX1 DMXL2 DNM3 FGF14 NAPA NRXN1 P2RX7 PPFIA2 PPP3CB RIMS1 SLC17A7 SNAP25 SNCA STX11 STXBP1 STXBP5L SV2A SYN2 SYNJ1 SYP SYT1 SYT5
GO: Biological Process	GO:0023061	signal release		10	ABCA1 ABCC4 ADCY1 ANXA1 ANXA5 BRSK2 C2CD2L CADPS CCKBR CPLX1 EGFR ENTPD1 EPHA5 FCGR2A FKBP1B GAD1 ICA1 IL6ST ITGB1 KALRN KCNC2 LIN7B MAPK9 NAPA NIBAN2 NRXN1 P2RX7 PAK1 PFKM PPFIA2 PPP3CA PPP3CB PTBP1 PTPRN2 RIMS1 RPH3A RUNX1 SCG5 SNAP25 SNCA STX11 STXBP1 STXBP5L SV2A SYK SYN2 SYNJ1 SYP SYT1 SYT5 TCIRG1 VSNL1
GO: Biological Process	GO:0060627	regulation of vesicle-mediated transport		10	ADCY1 ANGPT1 ANXA1 ANXA2 BMP2K C4B CADPS CALY CCL2 CD151 CDH13 CLEC7A CLU CPLX1 CYBA DMXL2 EZR FCGR2A IL4R ITGB1 ITGB2 MAP2K1 MSN NDRG4 NRXN1 P2RX7 PDPK1 PPFIA2 PPP3CA PPP3CB PTBP1 PTPRC RAB3C RIMS1 RRAGB SDC4 SLC11A1 SLC17A7 SNCA SNX33 STXBP1 STXBP5L SYK SYNJ1 SYP SYT1 SYT5 TLR2 VSNL1
GO: Biological Process	GO:0071801	regulation of podosome assembly		10	CAPG GSN LCP1 MAPK8 MAPK9 MSN PALLD
GO: Biological Process	GO:0019221	cytokine-mediated signaling pathway		10	ANGPT1 ANXA1 ANXA2 BCL2 BIRC3 CASP4 CCL2 CD44 CDKN1A CEBPD CSF1 DOK1 FAS FGF2 IFITM2 IFITM3 IL10RA IL13RA1 IL4R IL6R IL6ST INPP5D IRF5 IRF7 ITGB1 ITGB2 KLF6 LAPTM5 LCP1 LTBR MAP3K8 MCL1 MSN NFKB1 PARP9 PIM1 PITPNA PLCB1 PTPRC RELA RUNX1 STAT3 STAT5A SYK TJP2 TNFRSF12A TNFRSF1A TNFRSF1B TRIM22
GO: Biological Process	GO:0010942	positive regulation of cell death		10	ANXA1 ANXA5 ARHGEF9 ATP5MC1 B4GALT1 BCL2 BNIP3 C1QA CAPN2 CASP4 CCL2 CD44 CDKN1A CLEC7A CLU DLC1 EEF1A2 FAS FBXW7 FCGR2A GNA13 GRIK2 GSN ID3 IFI16 INPP5D IRF5 ITGA6 ITGB1 ITGB2 KALRN LAPTM5 LATS2 LTBR MAGED1 MAPK8 MAPK9 MCL1 MLLT11 NACC2 NGEF NUPR1 OLFM1 P2RX7 PAK3 PAWR PPP2R1A PREX1 PTPRC RELA SERPINA3 SLFN11 SNCA SYK TGM2 TLR4 TNFRSF10B TNFRSF12A TNFRSF1A TNFRSF1B TP53INP1 TSPO TYROBP
GO: Biological Process	GO:0097120	receptor localization to synapse		10	ANKS1B CPLX1 DLG3 ERBIN GPHN KALRN LRRC7 MAP2K1 NPTN NRXN1 PRKCZ SNAP25 TYROBP
GO: Biological Process	GO:0009894	regulation of catabolic process		10	ANXA2 ATP5IF1 ATP6V0E2 ATP6V1A ATP6V1B2 ATP6V1D ATP6V1G2 BCL2 BNIP3 CARHSP1 CLU DBI DLGAP1 EEF1A2 EGFR ELAPOR1 ELAVL4 EPHA4 EZR FBXL2 FBXW7 GFAP HECW2 HSPB1 HSPB8 IFI16 IL10RA ITGB1 LAPTM5 LZTS1 MAP2K1 MAPK8 MAPK9 MCL1 MSN NFE2L2 NUPR1 P2RX7 PFKFB3 PIK3CG PTBP1 PTTG1IP RARRES2 RELA RHBDF1 RRAGB SAMD4A SLC11A1 SNCA SNX33 SOX9 STAT3 TLR2 TNFRSF1B TNPO1 TP53INP1 TRIM22 TSPO UBE2V2 UCHL1 VSIR ZFP36L2
GO: Biological Process	GO:0043254	regulation of protein-containing complex assembly		10	ABCA1 ACTR3B ADD2 CALY CAPG CLEC7A CLU CRYAB CYFIP2 CYRIA FAS GFAP GSN HCLS1 ICA1 LAMP2 LCAT LCP1 MAPK8 MAPK9 MSN NAPA PAK1 PAK3 PALLD PREX1 PRKCZ RHOC RIMS1 SNCA SOX9 STMN1 STXBP1 SYK TLR2 TLR4
GO: Biological Process	GO:0090174	organelle membrane fusion		10	ABCC4 ADCY1 ANXA1 ANXA2 ANXA5 ARHGAP45 ARHGAP9 ATP6AP2 ATP6V1D B4GALT1 BRSK2 C3AR1 CADPS CCL2 CD109 CD44 CD53 CLEC5A CLU CMTM6 CPLX1 CYBA FCGR2A GSDMD GSN HABP4 HVCN1 IL4R IQGAP1 ITGB2 KCNAB2 LAIR1 LAMP2 LAT2 LIN7B LRRC7 MYO1F NAPA NFKB1 NPC2 NRXN1 P2RX7 PAK1 PDPK1 PIK3CG PPFIA2 PPP3CA PPP3CB PTBP1 PTPRC PTPRN2 RAB3C RAB3IL1 RARRES2 RASGRP1 RIMS1 RNASET2 SDC4 SERPINA3 SLC11A1 SNAP25 SNCA SPARC ST…
GO: Biological Process	GO:0040012	regulation of locomotion		10	ADAMTS1 ANGPT1 ANXA1 ANXA5 ATOH8 ATP5F1B BCL2 BMERB1 C3AR1 CCL2 CD151 CDH13 CLEC7A CSF1 DDR2 DLC1 EGFR FAS FBXW7 FGF2 FOXJ1 GNA13 HSPB1 IGFBP5 IL6R IL6ST INPP5D IQGAP1 ITGA6 ITGB1 KLF6 LDB2 MAP2K1 MAPK8 MSN MYO1F NDRG4 NFE2L2 OLFM1 PAK1 PAK3 PAWR PDPK1 PIK3CG PLCB1 PPP3CA PREX1 PRKCZ PTPRC RARRES2 RBPJ RHOC ROBO2 SCG2 SDC4 SLC8A1 SMAD5 SNCA SOX9 SPARC SPATA13 STAT3 STAT5A SYK TGFBR2 TLR2 TP53INP1…
GO: Biological Process	GO:0035418	protein localization to synapse		10	ANKS1B CLSTN3 CPLX1 DLG3 DLGAP1 ERBIN GPHN HSPB1 KALRN LRRC7 MAP2K1 NPTN NRXN1 PRKCZ SNAP25 TYROBP
GO: Biological Process	GO:0051272	positive regulation of cellular component movement		10	ADAMTS1 ANGPT1 ANXA1 ATOH8 ATP5F1B BCL2 C3AR1 CALY CCL2 CD151 CDH13 CLEC7A CSF1 DDR2 EGFR FGF2 HSPB1 IGFBP5 IL6R IL6ST IQGAP1 ITGA6 ITGB1 MAP2K1 MAPK8 MYO1F NFE2L2 PAK1 PAK3 PAWR PDPK1 PIK3CG PPP3CA PREX1 PTPRC RARRES2 RHOC SLC8A1 SOX9 SPARC STAT3 STAT5A STMN1 SYK TGFBR2 TLR2 TRIP6 VSIR
GO: Biological Process	GO:0002283	neutrophil activation involved in immune response		10	ANXA2 ARHGAP45 ARHGAP9 ATP6AP2 ATP6V1D B4GALT1 C3AR1 CD44 CD53 CLEC5A CMTM6 CYBA FCGR2A GSDMD GSN HVCN1 IQGAP1 ITGB2 KCNAB2 LAIR1 LAMP2 LRRC7 MYO1F NFKB1 NPC2 PTPRC PTPRN2 RNASET2 SERPINA3 SLC11A1 SNAP25 STX11 SYK TCIRG1 TLR2 TNFRSF1B TYROBP VAT1
GO: Biological Process	GO:0032760	positive regulation of tumor necrosis factor production		10	ARID5A CCL2 CLEC7A CLU CYBA FCGR2A HSPB1 PTPRC RASGRP1 STAT3 SYK TLR2 TLR4 TNFRSF1A TYROBP
GO: Biological Process	GO:0010628	positive regulation of gene expression		10	ANGPT1 ANXA1 ARID5A ATP6AP2 BIRC3 C3AR1 CASP4 CCDC88B CCL2 CD44 CELF4 CLEC5A CLEC7A CLU CSF1 CYBA EGFR ELAVL4 EZR FCGR2A FGF2 GSDMD GSN HABP4 HSPB1 ID3 IFI16 IL13RA1 IL4R IL6R IL6ST IRF5 IRF7 ITGB8 LAPTM5 MAP2K1 MAPK8 MAPK9 MSN NFE2L2 NFKB1 NRXN1 OLFM1 P2RX7 PAWR PDE2A PLCB1 PPP3CA PRKCZ PTBP1 PTPRC RASGRP1 RBPJ RELA RIMS1 RPS27L RUNX1 SAMD4A SLC11A1 SOX9 STAT3 STAT5A SYK TLR2 TLR4 TNFRSF1A TP53I…
GO: Biological Process	GO:0036005	response to macrophage colony-stimulating factor		10	CCL2 CSF1 DOK1 PDE2A TLR2 TLR4
GO: Biological Process	GO:0050801	ion homeostasis		10	ATP1B1 ATP2B3 ATP5F1B ATP6AP2 ATP6V0E2 ATP6V1A ATP6V1B2 ATP6V1D ATP6V1G2 BCL2 BNIP3 C3AR1 CCKBR CCL2 CP CYBA CYBRD1 DBI DMXL2 EGFR FGF12 FGF2 FKBP1B GNA13 GNG3 GOT1 GRIK2 HCN1 HVCN1 IL6ST KCNJ10 MLLT11 MT1A NPTN P2RX7 PAWR PDPK1 PIK3CG PLCE1 PTBP1 PTPRC S1PR3 SCN2B SLC11A1 SLC12A4 SLC1A3 SLC8A1 SNCA SV2A TCIRG1 TGM2 TMEM178A TSPO
GO: Biological Process	GO:0034762	regulation of transmembrane transport		10	ACSL6 AHNAK ATP1B1 BCL2 CCL2 CLIC1 CYBA DBI DLG3 DMXL2 DPP10 DPP6 FGF12 FGF13 FGF14 FKBP1B GRIA3 HCN1 HECW2 HVCN1 ITGB1 KCNAB2 KCNB2 KCNC2 KCNIP3 KCNIP4 KCNJ10 KCNJ3 LRRC7 NEFL NFE2L2 NRXN1 P2RX7 PDPK1 PIK3CG PIM1 PLCB1 RASGRF1 RGS4 RGS7 RPH3A SCN2A SCN2B SCN8A SLC8A1 SNCA SORBS1 TCIRG1 YWHAH
GO: Biological Process	GO:0010001	glial cell differentiation		10	BACE2 BCL2 BNIP3 C1QA C1S CLU EGFR EPHA4 FAT1 FGF2 GFAP GNA13 GSN IL6ST ITGA6 ITGB1 KCNJ10 LAMB2 MAP2K1 RBPJ RELA RRAGB S100A4 S100A6 SLC7A7 SOX9 STAT3 SYP TLR2 TLR4 TNFRSF1B ZNF365
GO: Biological Process	GO:0046649	lymphocyte activation		10	ANXA1 BCL2 CAMK4 CCDC88B CCL2 CD151 CD44 CDKN1A CLEC7A CMTM7 CYRIA ELF4 FAS FCGR2A FKBP1B FOXJ1 GSN HSPB1 IFI16 IL13RA1 IL4R IL6R IL6ST INPP5D IRF7 ITGB1 ITGB2 KLF6 LAPTM5 LAT2 LCP1 MAP3K8 MSN P2RX7 PAK1 PAK3 PAWR PDPK1 PIK3CG PPP3CA PPP3CB PREX1 PRKCZ PTPRC RASGRP1 RBPJ RUNX1 SDC4 SLC11A1 STAT3 STAT5A STX11 SYK TCIRG1 TGFBR2 TLR4 TNFRSF1B TYROBP VSIR ZFP36L2
GO: Biological Process	GO:0001508	action potential		10	ATP1B1 CNTNAP2 DPP6 FGF12 FGF13 FKBP1B GRIK2 HCN1 KCNAB2 KCNC2 KCNJ3 P2RX7 PAK1 PAWR SCN2A SCN2B SCN8A SLC8A1 USP53 YWHAH
GO: Biological Process	GO:0045851	pH reduction		10	ATP6AP2 ATP6V0E2 ATP6V1A ATP6V1B2 ATP6V1D ATP6V1G2 BCL2 CCKBR DMXL2 SLC11A1 TCIRG1
GO: Biological Process	GO:0048813	dendrite morphogenesis		10	DCLK1 DNM3 ELAVL4 EPHA4 EPHA5 HECW2 ITGB1 KALRN LZTS1 MAPK8 NGEF OPA1 PAK3 PDLIM5 PPFIA2 PPP3CA SDC2 SIPA1 YWHAH ZNF365
GO: Biological Process	GO:0006835	dicarboxylic acid transport		10	CPLX1 GFAP ITGB1 KCNJ10 P2RX7 PAK1 PPFIA2 RIMS1 SLC17A7 SLC1A3 SLC1A5 SNAP25 SNCA STXBP1 SYT1
GO: Biological Process	GO:0016082	synaptic vesicle priming		10	CADPS NAPA RIMS1 SNAP25 SNCA STXBP1 SV2A SYNJ1
GO: Biological Process	GO:0031401	positive regulation of protein modification process		10	ADCY1 ANGPT1 ANXA2 ARID5A BCL2 BIRC3 CD44 CDKN1A CLEC7A CLU CSF1 DDR2 DIRAS2 DLC1 DLG3 EGFR EPHA4 FAS FBXW7 FGF13 FGF2 GNG3 HCLS1 IL6R IL6ST IQGAP1 ITGB1 LAPTM5 MAGED1 MAP2K1 MAP3K8 MAPK8 MAPK9 MDFIC NAP1L2 NPTN NRXN1 NUPR1 P2RX7 PAK1 PAK3 PARP9 PAWR PDPK1 PIK3CG PIM1 PLCE1 PPP1R7 PRKACB PRKCZ PTBP1 PTPRC PTTG1IP RARRES2 RASGRP1 SDC4 SLC11A1 SNCA SOX9 STAT3 SYK TGFBR2 TLR4 TNFRSF10B TNFRSF1A
GO: Biological Process	GO:0043068	positive regulation of programmed cell death		10	ANXA1 ANXA5 ARHGEF9 B4GALT1 BCL2 BNIP3 CAPN2 CASP4 CCL2 CD44 CDKN1A CLEC7A CLU DLC1 EEF1A2 FAS FBXW7 GNA13 GRIK2 GSN ID3 IFI16 INPP5D IRF5 ITGA6 ITGB1 KALRN LAPTM5 LATS2 LTBR MAGED1 MAPK8 MAPK9 MCL1 MLLT11 NACC2 NGEF NUPR1 OLFM1 P2RX7 PAK3 PAWR PPP2R1A PREX1 PTPRC RELA SERPINA3 SNCA SYK TGM2 TLR4 TNFRSF10B TNFRSF12A TNFRSF1A TNFRSF1B TP53INP1 TSPO TYROBP
GO: Biological Process	GO:0051932	synaptic transmission, GABAergic		10	CCKBR CLSTN3 DBI GABRA1 GABRA2 GABRB3 GABRG2 PAK1 PHF24 SLC6A1 STXBP1
GO: Biological Process	GO:2000379	positive regulation of reactive oxygen species metabolic process		10	CDKN1A CLEC7A CLU CYBA DDAH2 EGFR HVCN1 ITGB2 MAPK9 NFE2L2 SNCA SYK TGFBR2 TLR2 TLR4 TSPO TYROBP
GO: Biological Process	GO:0006865	amino acid transport		10	CPLX1 GFAP ITGB1 KCNJ10 P2RX7 PAK1 PPFIA2 RGS4 RIMS1 SLC11A1 SLC17A7 SLC1A3 SLC1A5 SLC3A2 SLC6A1 SLC7A7 SNAP25 SNCA STXBP1 SV2A SYT1
GO: Biological Process	GO:0007269	neurotransmitter secretion		10	ADCY1 CADPS CPLX1 GAD1 ICA1 ITGB1 LIN7B NAPA NRXN1 P2RX7 PAK1 PPFIA2 PTPRN2 RIMS1 RPH3A SNAP25 SNCA STX11 STXBP1 STXBP5L SV2A SYN2 SYNJ1 SYP SYT1 SYT5
GO: Biological Process	GO:2000377	regulation of reactive oxygen species metabolic process		10	ATP5MC1 BCL2 BIRC3 BNIP3 CDKN1A CFLAR CLEC7A CLU CRYAB CYBA CYCS DDAH2 EGFR HVCN1 ITGB2 MAPK9 NFE2L2 SNCA STAT3 SYK TGFBR2 TLR2 TLR4 TSPO TYROBP
GO: Biological Process	GO:0031175	neuron projection development		10	ACSL6 ADAMTS1 ADCY1 ATCAY ATL1 ATP5MC1 BCL2 BEX2 BRSK2 CD44 CFLAR CLU CNTNAP2 CRMP1 CYFIP2 DCLK1 DNM3 DOK1 EGFR ELAVL4 ENC1 EPB41L3 EPHA4 EPHA5 EZR FAS FCGR2A FGF13 FKBP1B FOXJ1 GDAP1 GDI1 GFAP GPM6A HECW2 HSPB1 IL6ST INA IQGAP1 ITGA6 ITGB1 KALRN LAMB2 LRRC7 LZTS1 MAP2K1 MAPK8 MAPK9 MICALL2 NCALD NDRG4 NEFL NEGR1 NFE2L2 NGEF NIBAN2 NPTN NREP NRXN1 OLFM1 OPA1 PAK1 PAK3 PALLD PDLIM5 PITPNA PLPPR5 P…
GO: Biological Process	GO:0043312	neutrophil degranulation		10	ANXA2 ARHGAP45 ARHGAP9 ATP6AP2 ATP6V1D B4GALT1 C3AR1 CD44 CD53 CLEC5A CMTM6 CYBA FCGR2A GSDMD GSN HVCN1 IQGAP1 ITGB2 KCNAB2 LAIR1 LAMP2 LRRC7 MYO1F NFKB1 NPC2 PTPRC PTPRN2 RNASET2 SERPINA3 SLC11A1 SNAP25 STX11 SYK TCIRG1 TLR2 TNFRSF1B TYROBP VAT1
GO: Biological Process	GO:0051046	regulation of secretion		10	ADCY1 ANXA1 ANXA5 BRSK2 C2CD2L CADPS CCKBR CPLX1 CYBA EGFR ENTPD1 EPHA5 EZR FKBP1B ICA1 IL4R IL6ST ITGB2 KALRN KCNC2 MAPK9 NRXN1 P2RX7 PDPK1 PFKM PPFIA2 PPP3CA PPP3CB PTBP1 RAB3C RHBDF1 RIMS1 RUNX1 SCG5 SDC4 SLC6A1 SNAP25 SNCA STXBP1 STXBP5L SV2A SYK SYN2 SYP SYT1 SYT5 TCIRG1 TLR2 TLR4 TNFRSF1A TNFRSF1B VSNL1
GO: Biological Process	GO:0048812	neuron projection morphogenesis		10	ADCY1 ATL1 ATP5MC1 BCL2 BRSK2 CLU CNTNAP2 CRMP1 CYFIP2 DCLK1 DNM3 DOK1 EGFR ELAVL4 EPB41L3 EPHA4 EPHA5 EZR FGF13 GDI1 GPM6A HECW2 INA IQGAP1 ITGB1 KALRN LAMB2 LZTS1 MAP2K1 MAPK8 NCALD NEFL NGEF NIBAN2 NPTN NRXN1 OLFM1 OPA1 PAK1 PAK3 PALLD PDLIM5 PITPNA PPFIA2 PPP3CA PPP3CB PRKCZ RGS4 RIMS1 ROBO2 S100A6 SCN8A SDC2 SIPA1 SNAP25 STAT3 STMN1 STXBP1 SYT1 TNFRSF12A TUBB3 UCHL1 YWHAH ZNF365
GO: Biological Process	GO:0002443	leukocyte mediated immunity		10	ANXA2 ARHGAP45 ARHGAP9 ARID5A ATP6AP2 ATP6V1D B4GALT1 C1QA C1QB C1QC C1R C1S C3AR1 C4B CAMK4 CCL2 CD44 CD53 CFI CLEC5A CLEC7A CLU CMTM6 CYBA FAS FCGR2A FOXJ1 GSDMD GSN HVCN1 IL4R INPP5D IQGAP1 IRF7 ITGB2 KCNAB2 LAIR1 LAMP2 LAT2 LRRC7 MYO1F NFKB1 NPC2 P2RX7 PDPK1 PIK3CG PPP3CB PRKCZ PTPRC PTPRN2 RASGRP1 RNASET2 SERPINA3 SLC11A1 SNAP25 STAT5A STX11 STXBP1 SYK TAP1 TCIRG1 TLR2 TLR4 TNFRSF1B TYROBP V…
GO: Biological Process	GO:0009725	response to hormone		10	ACSL6 ADAMTS1 ADCY1 ANGPT1 ANXA1 ANXA2 ANXA5 AQP4 ARID5A ATP6V0E2 ATP6V1A ATP6V1B2 ATP6V1D ATP6V1G2 BCL2 C1QB CCKBR CCL2 CDKN1A CFLAR CYBA DLC1 EGFR EPHA5 EPHX1 EPM2AIP1 FAS FOXJ1 GOT1 GOT2 HCLS1 HSPB1 IGFBP5 IL4R IL6R IQGAP1 ITGB1 KCNJ10 LANCL2 LATS2 LCAT MAP2K1 MAPK8 NEFL NFE2L2 NFKB1 NMNAT2 NPTN NUPR1 OPA1 PAK1 PAWR PDPK1 PLCB1 PLOD2 PRKACB PRKCZ RARRES2 RASGRF1 RELA ROBO2 RUNX1 SERPINA3 SORBS…
GO: Biological Process	GO:0010976	positive regulation of neuron projection development		10	ACSL6 ADAMTS1 CFLAR ELAVL4 ENC1 FKBP1B HSPB1 IL6ST IQGAP1 ITGA6 ITGB1 KALRN LRRC7 NDRG4 NEGR1 NFE2L2 NPTN OPA1 PAK3 PLPPR5 PTBP1 SERPINI1 UBE2V2
GO: Biological Process	GO:0099643	signal release from synapse		10	ADCY1 CADPS CPLX1 GAD1 ICA1 ITGB1 LIN7B NAPA NRXN1 P2RX7 PAK1 PPFIA2 PTPRN2 RIMS1 RPH3A SNAP25 SNCA STX11 STXBP1 STXBP5L SV2A SYN2 SYNJ1 SYP SYT1 SYT5
GO: Biological Process	GO:0051345	positive regulation of hydrolase activity		10	ANTXR1 ARAP1 ARHGAP20 ARHGAP45 ARHGAP9 ARHGDIG ATP1B1 C3AR1 CASP4 CCKBR CCL2 CFLAR CLEC7A CYCS CYFIP2 DLC1 EGFR EPHA4 FAS FGF2 FOXJ1 GDI1 GNA13 GSN IFI16 IQGAP1 ITGA6 ITGB1 KALRN LAPTM5 MAP2K1 MAPK8 MAPK9 NAPA NGEF PAWR PDPK1 PLCB1 PLCE1 PREX1 PRKCZ PTPRC RASGRF1 RASGRP1 RGS4 RGS7 RHOC RP2 RPS27L SIPA1 SNCA STAT3 STXBP5L SYK TBC1D2B TGM2 TNFRSF10B UHRF1 VSIR
GO: Biological Process	GO:0019725	cellular homeostasis		10	AQP4 ATP1B1 ATP2B3 ATP5F1B ATP6AP2 ATP6V0E2 ATP6V1A ATP6V1B2 ATP6V1D ATP6V1G2 BCL2 BNIP3 BRSK2 C2CD2L C3AR1 CCKBR CCL2 CP CYBA CYBRD1 DBI DMXL2 EPHA5 FAS FBXW7 FGF2 FKBP1B FLNC GNA13 GNG3 GOT1 GRIK2 HVCN1 IL6ST LAMP2 LARGE1 MCL1 MT1A NCF4 NFE2L2 NPTN NRXN1 NXN OPA1 P2RX7 PAWR PDPK1 PFKM PIK3CG PLCE1 PPP3CA PPP3CB PTBP1 PTPRC PTPRN2 S1PR3 SLC11A1 SLC12A4 SLC17A7 SLC1A3 SLC8A1 SNCA SV2A TCIRG1 TGM2…
GO: Biological Process	GO:0030029	actin filament-based process		10	ACTR3B ADD2 ANTXR1 ANXA1 ARAP1 BCL2 BRSK2 CAPG CASP4 CFLAR CNN3 CRYAB CYFIP2 CYRIA DLC1 EPB41L3 EPHA5 EZR FAT1 FGF12 FGF13 FLNC FOXJ1 FRMPD4 GNA13 GSN HCLS1 INA IQGAP1 ITGB1 ITGB5 KCNJ3 LCP1 MICALL2 MYO1F NUAK2 PAK1 PAK3 PALLD PAWR PDLIM4 PDLIM5 PDPK1 PREX1 RGS4 RHOC SCN2B SDC4 SIPA1 SLC8A1 SORBS1 STMN1 TLR2 TYROBP
GO: Biological Process	GO:1904062	regulation of cation transmembrane transport		10	AHNAK ATP1B1 CCL2 CYBA DBI DLG3 DMXL2 DPP10 DPP6 FGF12 FGF13 FGF14 FKBP1B GRIA3 HCN1 HECW2 ITGB1 KCNAB2 KCNC2 KCNIP3 KCNIP4 LRRC7 NEFL NRXN1 PDPK1 PIK3CG PLCB1 RASGRF1 RGS4 RGS7 RPH3A SCN2B SLC8A1 SNCA TCIRG1 YWHAH
GO: Biological Process	GO:1902414	protein localization to cell junction		10	ANKS1B CLSTN3 CPLX1 DLG3 DLGAP1 ERBIN GPHN HSPB1 KALRN LRRC7 MAP2K1 MAPK8 MAPK9 NPTN NRXN1 PRKCZ SNAP25 TJP2 TYROBP
GO: Biological Process	GO:0032989	cellular component morphogenesis		10	ADCY1 ATL1 ATP5MC1 BCL2 BRSK2 CD44 CFLAR CLU CNTNAP2 CRMP1 CRYAB CYFIP2 DCLK1 DNM3 DOK1 EGFR ELAVL4 EPB41L3 EPHA4 EPHA5 EZR FGF13 FLNC GDI1 GPM6A HECW2 INA IQGAP1 ITGB1 KALRN LAMB2 LZTS1 MAP2K1 MAPK8 NCALD NEFL NGEF NIBAN2 NPTN NRXN1 OLFM1 OPA1 PAK1 PAK3 PALLD PDLIM5 PITPNA PPFIA2 PPP3CA PPP3CB PRKCZ RGS4 RIMS1 ROBO2 S100A6 SCN8A SDC2 SIPA1 SLC8A1 SNAP25 STAT3 STMN1 STXBP1 SYT1 TLR2 TNFRSF12A TUB…
GO: Biological Process	GO:0071407	cellular response to organic cyclic compound		10	ABCA1 ADAMTS1 ADCY1 ANXA1 AQP4 BCL2 CALY CCL2 CFLAR CLU CYBA EGFR EPHA5 EPHX1 EZR FAS GABRA1 GABRB3 GABRG2 GDAP1 HCN1 ID3 IGFBP5 ITGA6 ITGB1 KLF6 MSN NFKB1 NSG2 P2RX7 PAK1 PAK3 PAWR PDE2A PIK3CG PIM1 PLCB1 RGS4 RUNX1 SERPINA3 SLC1A3 SLC8A1 SMAD5 SNCA STAT3 STAT5A TNFRSF1A YWHAH ZFP36L2
GO: Biological Process	GO:1901699	cellular response to nitrogen compound		10	ACSL6 ADCY1 ANXA5 ATP5F1B ATP5F1C ATP5MC1 ATP6V0E2 ATP6V1A ATP6V1B2 ATP6V1D ATP6V1G2 CALY CAPN2 CASP4 CCL2 CFLAR CYBA DLC1 EGFR EPHA4 EZR FAS FCGR2A FOXJ1 GABRA1 GABRB3 GABRG2 GOT1 HCN1 IGFBP5 KCNC2 KLF6 MAPK8 MAPK9 NFE2L2 NFKB1 NMNAT2 NSG2 OPA1 P2RX7 PAK1 PDE2A PDPK1 PIK3CG PLCB1 PRKACB PRKCZ RARRES2 RASGRF1 RELA RGS4 RRAGB SERPINA3 SLC1A3 SLC8A1 SNCA SORBS1 SOX9 STAT3 STAT5A TCIRG1 TLR2 TLR4
GO: Biological Process	GO:0032880	regulation of protein localization		10	ANGPT1 ANXA1 ANXA5 ARHGDIG ATCAY ATP5IF1 BCL2 BRSK2 C2CD2L CAMK4 CCL2 CLSTN3 DCLK1 DPP10 DPP6 EGFR EPHA5 EZR FBXW7 FKBP1B GDI1 GSN HCLS1 ICA1 IQGAP1 ITGB1 ITGB2 KALRN KCNAB2 KCNC2 LATS2 LCP1 MAP2K1 MAPK8 MDFIC MICALL2 MSN NPTN NRXN1 P2RX7 PAK1 PARP9 PDPK1 PFKM PPP3CA PPP3CB PRKCZ PTBP1 RHBDF1 SNAP25 SNX33 SORBS1 STXBP5L SYNJ1 TCIRG1 TLR2 TLR4 TNFRSF1A TRIM22 TYROBP VSNL1 WWTR1 YWHAH
GO: Biological Process	GO:0098657	import into cell		10	ACSL6 ATP1B1 CALY DNM3 GFAP IL10RA ITGB1 KCNJ10 KCNJ3 P2RX7 PAWR RGS4 SLC12A4 SLC15A3 SLC1A3 SLC1A5 SLC3A2 SLC6A1 SLC8A1 SNAP25 SNCA SV2B SYNGR3 SYNJ1
GO: Biological Process	GO:1903530	regulation of secretion by cell		10	ADCY1 ANXA1 ANXA5 BRSK2 C2CD2L CADPS CCKBR CPLX1 EGFR ENTPD1 EPHA5 EZR FKBP1B ICA1 IL4R IL6ST ITGB2 KALRN KCNC2 MAPK9 NRXN1 P2RX7 PDPK1 PFKM PPFIA2 PPP3CA PPP3CB PTBP1 RAB3C RHBDF1 RIMS1 RUNX1 SCG5 SDC4 SNAP25 SNCA STXBP1 STXBP5L SYK SYN2 SYP SYT1 SYT5 TCIRG1 TLR2 TLR4 TNFRSF1A TNFRSF1B VSNL1
GO: Biological Process	GO:0120035	regulation of plasma membrane bounded cell projection organization		10	ABCC4 ACSL6 ADAMTS1 ARAP1 ATP5MC1 BRSK2 CD44 CFLAR CRB2 CRMP1 DNM3 ELAVL4 ENC1 EPHA4 EZR FCGR2A FGF13 FKBP1B GDI1 GFAP GPM6A HECW2 HSPB1 IL6ST IQGAP1 ITGA6 ITGB1 KALRN LRRC7 LZTS1 MAP2K1 NDRG4 NEFL NEGR1 NFE2L2 NGEF NPTN NRXN1 OPA1 P2RX7 PAK1 PAK3 PDLIM5 PLCE1 PLPPR5 PPFIA2 PPP3CA PREX1 PTBP1 RBPJ ROBO2 SDC2 SERPINI1 SIPA1 SNAP25 TBC1D2B TNFRSF12A UBE2V2 YWHAH ZNF365
GO: Biological Process	GO:0000902	cell morphogenesis		10	ADCY1 ANTXR1 ANXA1 ARAP1 ATL1 ATP5MC1 BCL2 BRSK2 CCL2 CD44 CDH8 CLU CNTNAP2 CRMP1 CYFIP2 DCLK1 DLC1 DNM3 DOK1 EGFR ELAVL4 EPB41L3 EPHA4 EPHA5 EZR FAT1 FGF13 FOXJ1 GDI1 GNA13 GPM6A HECW2 INA IQGAP1 ITGB1 ITGB2 KALRN LAMB2 LATS2 LZTS1 MAP2K1 MAPK8 MAPK9 MICALL2 MSN NCALD NEFL NGEF NIBAN2 NPTN NRXN1 OLFM1 OPA1 P2RX7 PAK1 PAK3 PALLD PDLIM5 PITPNA PPFIA2 PPP3CA PPP3CB PREX1 PRKCZ RGS4 RHOC RIMS1 ROBO2…
GO: Biological Process	GO:0032990	cell part morphogenesis		10	ADCY1 ATL1 ATP5MC1 BCL2 BRSK2 CD44 CLU CNTNAP2 CRMP1 CYFIP2 DCLK1 DNM3 DOK1 EGFR ELAVL4 EPB41L3 EPHA4 EPHA5 EZR FGF13 GDI1 GPM6A HECW2 INA IQGAP1 ITGB1 KALRN LAMB2 LZTS1 MAP2K1 MAPK8 NCALD NEFL NGEF NIBAN2 NPTN NRXN1 OLFM1 OPA1 PAK1 PAK3 PALLD PDLIM5 PITPNA PPFIA2 PPP3CA PPP3CB PRKCZ RGS4 RIMS1 ROBO2 S100A6 SCN8A SDC2 SIPA1 SNAP25 STAT3 STMN1 STXBP1 SYT1 TNFRSF12A TUBB3 UCHL1 YWHAH ZNF365
GO: Biological Process	GO:0097435	supramolecular fiber organization		10	ACTR3B ADD2 AEBP1 ANXA2 ARAP1 BCL2 BMERB1 CAPG CASP4 CCDC88B CFLAR CLU CRYAB CYFIP2 CYRIA DDR2 DLC1 EFEMP2 EZR FAT1 FGF13 FLNC GFAP GNA13 GSN HCLS1 HOOK1 ITGB1 ITGB5 LCP1 MAPK8 MICALL2 MYO1F NEFL PAK1 PAK3 PAWR PDLIM4 PLOD2 PREX1 RGS4 RHOC SDC2 SDC4 SLC8A1 SNCA SORBS1 STMN1 STMN3 TLR2 TUBG2
GO: Biological Process	GO:0098655	cation transmembrane transport		10	AHNAK ANXA2 ANXA5 ATP1B1 ATP2B3 ATP5F1B ATP5F1C ATP5MC1 ATP6V0E2 ATP6V1A ATP6V1B2 ATP6V1D ATP6V1G2 CCL2 COX7A2 COX7B CP CYBA CYCS DBI DLG3 DMXL2 DPP10 DPP6 FGF12 FGF13 FGF14 FGF2 FKBP1B GPM6A GRIA3 HCN1 HECW2 HVCN1 ITGB1 KCNAB2 KCNB2 KCNC2 KCNIP3 KCNIP4 KCNJ10 KCNJ3 LRRC7 NDUFA10 NDUFA4 NDUFV2 NEFL NRXN1 NUPR1 OPA1 P2RX7 PAWR PDE2A PDPK1 PIK3CG PLCB1 PTPRC RASGRF1 RGS4 RGS7 RNASE4 RPH3A SCN2A SCN…
GO: Biological Process	GO:1902533	positive regulation of intracellular signal transduction		10	ANGPT1 BCL2 BIRC3 CCL2 CD44 CDH13 CFLAR CLEC7A CLU CSF1 DIRAS2 EGFR EPHA4 ERBIN FBXW7 FCGR2A FGF2 GNG3 HCLS1 IGFBP5 IL6R IQGAP1 ITGB1 LAPTM5 LRRC7 LTBR MAGED1 MAP2K1 MCL1 MDFIC NACC2 NDRG4 NEK6 NPTN NRXN1 NUPR1 P2RX7 PAK1 PAK3 PIK3AP1 PIK3CG PLCB1 PLCE1 PRKCZ PTBP1 PTPRC RASGRF1 RASGRP1 RELA RHOC RRAGB RUNDC3A S100A4 SLC15A3 SOX9 SYK TGM2 TLR2 TLR4 TNFRSF10B TNFRSF1A TRIM22 TRIP6 WWC1
GO: Biological Process	GO:0044070	regulation of anion transport		10	ABCA1 ACSL6 ANGPT1 ANXA1 ANXA2 ANXA5 ATP5IF1 BCL2 BRSK2 C2CD2L CAMK4 CCKBR CCL2 CYBA DBI EGFR ENTPD1 EPHA5 EZR FBXW7 FKBP1B GDI1 HCLS1 ICA1 ITGB1 ITGB2 KALRN KCNC2 LCP1 MAPK8 MAPK9 MDFIC MICALL2 NFE2L2 NFKB1 NRXN1 P2RX7 PAK1 PFKM PPP3CA PPP3CB PRKCZ PTBP1 RGS4 RHBDF1 RUNX1 SLC6A1 SNAP25 SNCA SORBS1 STXBP1 STXBP5L SV2A SYK SYNJ1 SYT1 SYT5 TCIRG1 TLR2 TLR4 TNFRSF1A TSPO VSNL1 YWHAH
GO: Biological Process	GO:0030334	regulation of cell migration		10	ADAMTS1 ANGPT1 ANXA1 ATOH8 ATP5F1B BCL2 BMERB1 C3AR1 CCL2 CD151 CDH13 CLEC7A CSF1 DDR2 DLC1 EGFR FAS FBXW7 FGF2 GNA13 HSPB1 IGFBP5 IL6R IL6ST INPP5D IQGAP1 ITGA6 ITGB1 KLF6 LDB2 MAP2K1 MAPK8 MSN MYO1F NDRG4 NFE2L2 OLFM1 PAK1 PAK3 PAWR PDPK1 PIK3CG PLCB1 PPP3CA PREX1 PRKCZ PTPRC RARRES2 RBPJ RHOC SDC4 SLC8A1 SMAD5 SOX9 SPARC SPATA13 STAT3 STAT5A SYK TGFBR2 TLR2 TP53INP1 TRIP6 VSIR
GO: Biological Process	GO:0070661	leukocyte proliferation		10	ANXA1 BCL2 CCDC88B CCL2 CD151 CD44 CDKN1A CLU CSF1 ELF4 FCGR2A FKBP1B FOXJ1 IFI16 IL13RA1 IL6ST INPP5D ITGB2 LAPTM5 MSN P2RX7 PAWR PIK3CG PPP3CB PTPRC RASGRP1 SDC4 SLC11A1 STAT5A SYK TCIRG1 TGFBR2 TLR4 TNFRSF1B TYROBP VSIR
GO: Biological Process	GO:0051050	positive regulation of transport		10	ABCA1 ACSL6 ANGPT1 ANXA1 ANXA2 ATP1B1 ATP5IF1 BCL2 C2CD2L C4B CADPS CALY CAMK4 CCKBR CCL2 CD151 CLEC7A CLU CYBA DBI DNM3 DPP6 EGFR EZR FBXW7 FCGR2A FGF12 FGF14 HCLS1 HCN1 IL4R ITGB1 ITGB2 KCNC2 MAPK8 MAPK9 MICALL2 MSN NFE2L2 P2RX7 PAK1 PDPK1 PFKM PLCB1 PPP3CA PPP3CB PRKCZ PTBP1 PTPRC RGS7 RIMS1 RUNX1 SDC4 SLC11A1 SLC6A1 SNAP25 SNCA SORBS1 STXBP1 STXBP5L SYK SYNGR3 SYNJ1 SYT1 TLR2 TLR4 TNFRSF1A TS…
GO: Biological Process	GO:0098609	cell-cell adhesion		10	ADD2 ANXA1 ANXA2 AQP4 ASTN1 BCL2 CCDC88B CCL2 CD44 CD53 CDH13 CDH8 CLIC1 CLSTN3 CNN3 CRB2 CYFIP2 DLG3 EGFR ERBIN EZR FAT1 FGFRL1 FOXJ1 GNA13 HSPB1 IL4R IL6ST ITGA6 ITGB1 ITGB2 ITGB5 KIFAP3 LAPTM5 LRRC7 MAP2K1 MAP3K8 MSN NEGR1 NPTN NRXN1 PAK1 PAK3 PALLD PAWR PDLIM5 PDPK1 PIK3CG PRKCZ PTPRC RASGRP1 RELA ROBO2 RUNX1 SDC4 SERPINB8 SOX9 STAT5A STXBP1 SYK TGFBR2 TJP2 TMEM47 TRO VEZT VSIR
GO: Biological Process	GO:0043065	positive regulation of apoptotic process		10	ANXA1 ANXA5 ARHGEF9 B4GALT1 BCL2 BNIP3 CAPN2 CASP4 CCL2 CD44 CLU DLC1 EEF1A2 FAS FBXW7 GNA13 GRIK2 GSN ID3 IFI16 INPP5D IRF5 ITGA6 ITGB1 KALRN LATS2 LTBR MAGED1 MAPK8 MAPK9 MCL1 MLLT11 NACC2 NGEF NUPR1 OLFM1 P2RX7 PAK3 PAWR PPP2R1A PREX1 PTPRC RELA SERPINA3 SNCA TGM2 TLR4 TNFRSF10B TNFRSF12A TNFRSF1A TNFRSF1B TP53INP1 TSPO TYROBP
GO: Biological Process	GO:0034765	regulation of ion transmembrane transport		10	ACSL6 AHNAK ATP1B1 CCL2 CLIC1 CYBA DBI DLG3 DMXL2 DPP10 DPP6 FGF12 FGF13 FGF14 FKBP1B GRIA3 HCN1 HECW2 HVCN1 ITGB1 KCNAB2 KCNB2 KCNC2 KCNIP3 KCNIP4 KCNJ10 KCNJ3 LRRC7 NEFL NFE2L2 NRXN1 P2RX7 PDPK1 PIK3CG PLCB1 RASGRF1 RGS4 RGS7 RPH3A SCN2A SCN2B SCN8A SLC8A1 SNCA SORBS1 TCIRG1 YWHAH
GO: Biological Process	GO:0046651	lymphocyte proliferation		10	ANXA1 BCL2 CCDC88B CD151 CD44 CDKN1A ELF4 FCGR2A FKBP1B FOXJ1 IFI16 IL13RA1 IL6ST INPP5D ITGB2 LAPTM5 MSN P2RX7 PAWR PIK3CG PPP3CB PTPRC RASGRP1 SDC4 SLC11A1 STAT5A SYK TGFBR2 TLR4 TNFRSF1B TYROBP VSIR
GO: Biological Process	GO:0140029	exocytic process		10	ABCC4 ADCY1 ANXA1 ANXA2 ANXA5 ARHGAP45 ARHGAP9 ATP6AP2 ATP6V1D B4GALT1 BRSK2 C3AR1 CADPS CCL2 CD109 CD44 CD53 CLEC5A CLU CMTM6 CPLX1 CYBA FCGR2A GSDMD GSN HABP4 HVCN1 IL4R IQGAP1 ITGB2 KCNAB2 LAIR1 LAMP2 LAT2 LIN7B LRRC7 MYO1F NAPA NFKB1 NPC2 NRXN1 P2RX7 PAK1 PDPK1 PIK3CG PPFIA2 PPP3CA PPP3CB PTBP1 PTPRC PTPRN2 RAB3C RAB3IL1 RARRES2 RASGRP1 RIMS1 RNASET2 SDC4 SERPINA3 SLC11A1 SNAP25 SNCA SPARC ST…
GO: Biological Process	GO:0044087	regulation of cellular component biogenesis		10	ABCA1 ABCC4 ACTR3B ADD2 ANTXR1 ARAP1 ARHGEF9 CALY CAPG CLEC7A CLSTN3 CLU CRB2 CRYAB CYFIP2 CYRIA DLC1 DNM3 ELAPOR1 EPB41L3 EZR FAS GFAP GPM6A GSN HCLS1 ICA1 IQGAP1 LAMP2 LCAT LCP1 LDB2 MAPK8 MAPK9 MSN NAPA NEGR1 NRXN1 NUPR1 P2RX7 PAK1 PAK3 PALLD PARP10 PDLIM4 PDLIM5 PLCE1 PLPPR5 PREX1 PRKCZ RESF1 RHOC RIMS1 ROBO2 RUNX1 SDC4 SNAP25 SNCA SOX9 STMN1 STXBP1 SYK TBC1D2B TLR2 TLR4 TNFRSF1A TRIM37 UBE2V2
GO: Biological Process	GO:0045055	regulated exocytosis		10	ABCC4 ADCY1 ANXA2 ANXA5 ARHGAP45 ARHGAP9 ATP6AP2 ATP6V1D B4GALT1 C3AR1 CADPS CD109 CD44 CD53 CLEC5A CLU CMTM6 CPLX1 CYBA FCGR2A GSDMD GSN HABP4 HVCN1 IL4R IQGAP1 ITGB2 KCNAB2 LAIR1 LAMP2 LAT2 LRRC7 MYO1F NAPA NFKB1 NPC2 P2RX7 PDPK1 PIK3CG PPFIA2 PPP3CA PPP3CB PTBP1 PTPRC PTPRN2 RARRES2 RASGRP1 RIMS1 RNASET2 SERPINA3 SLC11A1 SNAP25 SNCA SPARC STX11 STXBP1 STXBP5L SV2A SYK SYN2 SYNGR2 SYNGR3 SYNJ1 …
GO: Biological Process	GO:0031344	regulation of cell projection organization		10	ABCC4 ACSL6 ADAMTS1 ARAP1 ATP5MC1 BRSK2 CD44 CFLAR CRB2 CRMP1 DNM3 ELAVL4 ENC1 EPHA4 EZR FCGR2A FGF13 FKBP1B GDI1 GFAP GPM6A HECW2 HSPB1 IL6ST IQGAP1 ITGA6 ITGB1 KALRN LRRC7 LZTS1 MAP2K1 NDRG4 NEFL NEGR1 NFE2L2 NGEF NPTN NRXN1 OPA1 P2RX7 PAK1 PAK3 PDLIM5 PLCE1 PLPPR5 PPFIA2 PPP3CA PREX1 PTBP1 RBPJ ROBO2 SDC2 SERPINI1 SIPA1 SNAP25 TBC1D2B TNFRSF12A UBE2V2 YWHAH ZNF365
GO: Biological Process	GO:0008285	negative regulation of cell population proliferation		10	ADAMTS1 ATOH8 ATP5IF1 B4GALT1 BCL2 CCL2 CD109 CD44 CDH13 CDKN1A DLC1 DLG3 EFEMP2 FAS FBXW7 FCGR2A FGF2 FGFRL1 FOXJ1 GNA13 IFI16 IFITM3 IGFBP5 INPP5D ITGB1 KIFAP3 LAPTM5 MAGED1 MAP2K1 NACC2 NDRG4 NIBAN2 NUPR1 P3H2 PAK1 PARP10 PAWR RBPJ RUNX1 SCG2 SDC4 SERPINA3 SOX9 SPARC STAT3 TGFBR2 TGIF1 TLR2 TP53INP1 TSPO TYROBP VSIR
GO: Biological Process	GO:0097190	apoptotic signaling pathway		10	ATP5IF1 BCL2 BNIP3 BRSK2 CASP4 CD44 CDKN1A CFLAR CLU FAIM2 FAS FBXW7 HSPB1 IFI16 IL6R ITGA6 LTBR MAGED1 MAP2K1 MAPK8 MAPK9 MCL1 MLLT11 NACC2 NFE2L2 NUPR1 OPA1 P2RX7 PAWR PDPK1 PPP2R1A PTPRC PTTG1IP RELA RPS27L SCG2 SCN2A TLR4 TNFRSF10B TNFRSF12A TNFRSF1A TNFRSF1B TP53INP1 TYROBP YWHAH
GO: Biological Process	GO:0060078	regulation of postsynaptic membrane potential		10	CELF4 FGF14 GABRA1 GABRA2 GABRB3 GABRG2 GLRB GRIA3 GRIK2 NRXN1 P2RX7 PDLIM4 PPP3CA PRKCZ RGS4 RGS7 RGS7BP RIMS1 SLC17A7 SNCA
GO: Biological Process	GO:0014047	glutamate secretion		10	CPLX1 P2RX7 PAK1 PPFIA2 RIMS1 SLC17A7 SLC1A3 SNAP25 SNCA STXBP1 SYT1
GO: Biological Process	GO:0030036	actin cytoskeleton organization		10	ACTR3B ADD2 ANTXR1 ANXA1 ARAP1 BCL2 BRSK2 CAPG CASP4 CFLAR CNN3 CRYAB CYFIP2 CYRIA DLC1 EPB41L3 EPHA5 EZR FAT1 FLNC FOXJ1 FRMPD4 GNA13 GSN HCLS1 INA IQGAP1 ITGB1 ITGB5 LCP1 MICALL2 MYO1F NUAK2 PAK1 PAK3 PALLD PAWR PDLIM4 PDLIM5 PDPK1 PREX1 RGS4 RHOC SDC4 SIPA1 SLC8A1 SORBS1 STMN1 TLR2 TYROBP
GO: Biological Process	GO:0010975	regulation of neuron projection development		10	ACSL6 ADAMTS1 ATP5MC1 BRSK2 CFLAR CRMP1 DNM3 ELAVL4 ENC1 EPHA4 FGF13 FKBP1B GDI1 GFAP HECW2 HSPB1 IL6ST IQGAP1 ITGA6 ITGB1 KALRN LRRC7 LZTS1 MAP2K1 NDRG4 NEFL NEGR1 NFE2L2 NGEF NPTN OPA1 PAK1 PAK3 PDLIM5 PLPPR5 PPFIA2 PPP3CA PREX1 PTBP1 RBPJ ROBO2 SDC2 SERPINI1 SIPA1 SNAP25 TNFRSF12A UBE2V2 YWHAH ZNF365
GO: Biological Process	GO:2000145	regulation of cell motility		10	ADAMTS1 ANGPT1 ANXA1 ANXA5 ATOH8 ATP5F1B BCL2 BMERB1 C3AR1 CCL2 CD151 CDH13 CLEC7A CSF1 DDR2 DLC1 EGFR FAS FBXW7 FGF2 FOXJ1 GNA13 HSPB1 IGFBP5 IL6R IL6ST INPP5D IQGAP1 ITGA6 ITGB1 KLF6 LDB2 MAP2K1 MAPK8 MSN MYO1F NDRG4 NFE2L2 OLFM1 PAK1 PAK3 PAWR PDPK1 PIK3CG PLCB1 PPP3CA PREX1 PRKCZ PTPRC RARRES2 RBPJ RHOC SDC4 SLC8A1 SMAD5 SOX9 SPARC SPATA13 STAT3 STAT5A SYK TGFBR2 TLR2 TP53INP1 TRIP6 VSIR
GO: Biological Process	GO:0070997	neuron death		10	ANGPT1 ATP5MC1 BCL2 BNIP3 C1QA CAPN2 CCL2 CLU CSF1 ENO2 FAIM2 FAS FBXW7 FCGR2A GABRB3 GRIK2 ITGB2 KCNIP3 MAPK8 MCL1 MT1A NEFL NUPR1 OXR1 PAK3 PAWR PDPK1 SCN2A SNCA STAT3 STXBP1 TLR4 TNFRSF1A TNFRSF1B TYROBP UBE2V2 USP53
GO: Biological Process	GO:0042098	T cell proliferation		10	ANXA1 CCDC88B CD151 CD44 ELF4 FKBP1B FOXJ1 IL6ST ITGB2 LAPTM5 MSN P2RX7 PAWR PIK3CG PPP3CB PTPRC RASGRP1 SDC4 SLC11A1 STAT5A SYK TGFBR2 TNFRSF1B VSIR
GO: Biological Process	GO:0001819	positive regulation of cytokine production		10	ANXA1 ARID5A ATP6AP2 BIRC3 C3AR1 CASP4 CCDC88B CCL2 CLEC5A CLEC7A CLU CYBA FCGR2A GSDMD HSPB1 IFI16 IL4R IL6R IL6ST IRF5 IRF7 LAPTM5 MAPK9 NFKB1 P2RX7 PLCB1 PRKCZ PTPRC RASGRP1 RELA RUNX1 SLC11A1 STAT3 STAT5A SYK TLR2 TLR4 TNFRSF1A TYROBP UNC93B1
GO: Biological Process	GO:0036006	cellular response to macrophage colony-stimulating factor stimulus		10	CCL2 CSF1 DOK1 PDE2A TLR2 TLR4
GO: Biological Process	GO:0034330	cell junction organization		10	ADD2 ARHGEF9 BCL2 C1QA C1QB C1QC CD151 CDH13 CDH8 CLSTN3 CNKSR2 CRB2 DLC1 DLG3 DLGAP1 DNM3 EPB41L3 EPHA4 EPHA5 FCGR2A FGF13 FLNC FRMPD4 GABRA1 GABRA2 GABRB3 GABRG2 GLRB GPHN GPM6A IL10RA INA IQGAP1 ITGA6 ITGB1 KALRN LAMB2 LIN7B MICALL2 NEFL NEGR1 NGEF NPTN NRXN1 OPA1 PAK1 PAK3 PALLD PDLIM5 PDPK1 PPFIA2 RHOC RIMS1 ROBO2 RPH3A RUNX1 SDC4 SLC6A1 SNAP25 SNCA SORBS1 SPARC SYNJ1 TJP2 TLR2 TRIP6 UBE2V2 …
GO: Biological Process	GO:0042327	positive regulation of phosphorylation		10	ADCY1 ANGPT1 ANXA2 BCL2 CD44 CDKN1A CLEC7A CLU CSF1 DDR2 DIRAS2 DLG3 EEF1A2 EGFR EPHA4 EPHA5 FAS FBXW7 FGF13 FGF2 GNG3 HCLS1 IL6R IL6ST IQGAP1 ITGA6 ITGB1 MAGED1 MAP2K1 MAP3K8 MAPK9 MDFIC NPTN NRXN1 NUPR1 P2RX7 PAK1 PAK3 PARP9 PDPK1 PFKFB3 PIK3CG PIM1 PLCE1 PRKACB PRKCZ PTPRC RARRES2 RASGRP1 SDC4 SLC11A1 SNCA SOX9 STAT3 SYK TGFBR2 TLR4 TNFRSF10B TNFRSF1A
GO: Biological Process	GO:0010035	response to inorganic substance		10	ADCY1 ALOX5AP ANXA1 ANXA5 ATP5F1B ATP5F1C BCL2 BNIP3 C1QA CAPN2 CFLAR CLU CP CRYAB CYBRD1 CYCS EEF1A2 EGFR ENTPD1 FAS FKBP1B GABRB3 GDI1 GOT1 GPHN GRIA3 GSN HCN1 HSPB1 HVCN1 IQGAP1 KCNC2 KCNIP3 KLF6 LCAT MAPK8 MAPK9 MT1A NEFL NFE2L2 NFKB1 NRXN1 P2RX7 PAWR PDE2A PLCB1 PPP3CA RELA SIPA1 SLC1A3 SLC6A1 SLC8A1 SNCA SPARC SYT1 SYT5 TCIRG1 TSPO
GO: Biological Process	GO:1902600	proton transmembrane transport		10	ATP5F1B ATP5F1C ATP5MC1 ATP6V0E2 ATP6V1A ATP6V1B2 ATP6V1D ATP6V1G2 COX7A2 COX7B CYCS DMXL2 HVCN1 NDUFA10 NDUFA4 NDUFV2 NUPR1 PDE2A PLCB1 RNASE4 SLC17A7 SNCA TCIRG1 UQCRC2
GO: Biological Process	GO:0006836	neurotransmitter transport		10	ADCY1 CADPS CPLX1 GABRA2 GAD1 GFAP ICA1 ITGB1 KCNJ10 LIN7B NAPA NRXN1 P2RX7 PAK1 PPFIA2 PTPRN2 RIMS1 RPH3A SLC17A7 SLC1A3 SLC6A1 SNAP25 SNCA STX11 STXBP1 STXBP5L SV2A SV2B SYN2 SYNGR3 SYNJ1 SYP SYT1 SYT5
GO: Biological Process	GO:0099003	vesicle-mediated transport in synapse		10	ADCY1 BRSK2 CADPS CALY CPLX1 DMXL2 DNM3 FGF14 NAPA NRXN1 P2RX7 PPFIA2 PPP3CB RIMS1 SLC17A7 SNAP25 SNCA STX11 STXBP1 STXBP5L SV2A SYN2 SYNJ1 SYP SYT1 SYT5
GO: Biological Process	GO:0042110	T cell activation		10	ANXA1 BCL2 CAMK4 CCDC88B CCL2 CD151 CD44 CLEC7A CYRIA ELF4 FAS FKBP1B FOXJ1 GSN HSPB1 IL4R IL6R IL6ST IRF7 ITGB2 LAPTM5 LCP1 MAP3K8 MSN P2RX7 PAK1 PAK3 PAWR PDPK1 PIK3CG PPP3CA PPP3CB PREX1 PRKCZ PTPRC RASGRP1 RUNX1 SDC4 SLC11A1 STAT3 STAT5A STX11 SYK TCIRG1 TGFBR2 TNFRSF1B VSIR ZFP36L2
GO: Biological Process	GO:0045597	positive regulation of cell differentiation		10	ANXA1 ATOH8 ATP5MC1 BCL2 BEX2 BRINP2 CEBPD CLEC7A CLIC1 CLU CRB2 CSF1 DDR2 EFEMP2 EGFR EPHA4 FGF2 FOXJ1 GDI1 GFAP HCLS1 IFI16 IL4R IL6R IL6ST INPP5D ITGB1 KALRN MAP2K1 MAPK8 MAPK9 NAP1L2 NEFL NFKB1 NIBAN2 NPTN OLFM1 OPA1 PAK1 PAK3 PIM1 PLCB1 PREX1 PRKCZ PTPRC RARRES2 RASGRP1 RELA ROBO2 RUNX1 SMAD5 SOX9 STAT3 STAT5A SYK SYNJ1 TGFBR2 TGIF1 TLR2 TLR4 TNFRSF12A TNFRSF1B TSPO TYROBP VSIR WWTR1 ZNF365
GO: Biological Process	GO:0031329	regulation of cellular catabolic process		10	ANXA2 ATP5IF1 ATP6V0E2 ATP6V1A ATP6V1B2 ATP6V1D ATP6V1G2 BCL2 BNIP3 CARHSP1 CLU DBI DLGAP1 EEF1A2 ELAPOR1 ELAVL4 EPHA4 EZR FBXL2 FBXW7 GFAP HSPB1 HSPB8 IFI16 IL10RA LAPTM5 LZTS1 MAP2K1 MAPK8 MAPK9 MCL1 MSN NFE2L2 NUPR1 P2RX7 PFKFB3 PIK3CG PTBP1 PTTG1IP RHBDF1 RRAGB SAMD4A SLC11A1 SNCA SNX33 STAT3 TLR2 TNFRSF1B TNPO1 TP53INP1 TRIM22 TSPO UBE2V2 UCHL1 ZFP36L2
GO: Biological Process	GO:0009991	response to extracellular stimulus		10	ABCA1 ACSL6 ADAMTS1 ANGPT1 BCL2 BNIP3 BRSK2 CCL2 CD44 CDKN1A CP CYBA DBI EGFR ELAPOR1 FAS FKBP1B GDAP1 GSDMD GSN IFI16 IL6ST ITGA6 ITGB1 LAMP2 MAPK8 NFE2L2 NUAK2 NUPR1 OPA1 P2RX7 PAWR PIM1 PTPRC RARRES2 RELA RNASE4 RRAGB SERPINA3 SIPA1 SLC8A1 SPARC STAT5A TGFBR2 TSPO
GO: Biological Process	GO:1903557	positive regulation of tumor necrosis factor superfamily cytokine production		5.9433	ARID5A CCL2 CLEC7A CLU CYBA FCGR2A HSPB1 PTPRC RASGRP1 STAT3 SYK TLR2 TLR4 TNFRSF1A TYROBP
GO: Biological Process	GO:0050803	regulation of synapse structure or activity		5.9337	CDH8 CLSTN3 DNM3 EPB41L3 EPHA4 FCGR2A FRMPD4 GPM6A IL10RA KALRN NEGR1 NGEF NRXN1 OPA1 PAK3 PDLIM5 PPFIA2 ROBO2 SLC17A7 SNAP25 SNCA SPARC TLR2 UBE2V2
GO: Biological Process	GO:0050776	regulation of immune response		5.9241	ANXA1 ARID5A BCL2 BIRC3 C1QA C1QB C1QC C1R C1S C3AR1 C4B CD44 CFI CLU CMTM3 CYFIP2 EZR FCGR2A FOXJ1 IFI16 IL4R IL6ST INPP5D IRF7 ITGB1 ITGB2 KLHL6 LAIR1 LAPTM5 LAT2 MAPK8 MAPK9 MYO1F NFKB1 P2RX7 PAK1 PAK3 PARP9 PAWR PDPK1 PPP3CA PPP3CB PRKACB PRKCZ PTPRC RASGRP1 RELA RUNX1 SLC11A1 STAT5A STXBP1 SYK TAP1 TLR2 TLR4 TNFRSF1B TYROBP VSIR
GO: Biological Process	GO:0007416	synapse assembly		5.9094	ADD2 ARHGEF9 CLSTN3 DNM3 EPB41L3 FGF13 GABRA1 GABRA2 GABRB3 GABRG2 GPHN GPM6A NEGR1 NPTN NRXN1 PDLIM5 ROBO2 SNAP25 SNCA TLR2 UBE2V2
GO: Biological Process	GO:0030003	cellular cation homeostasis		5.8956	ATP1B1 ATP2B3 ATP5F1B ATP6AP2 ATP6V0E2 ATP6V1A ATP6V1B2 ATP6V1D ATP6V1G2 BCL2 BNIP3 C3AR1 CCKBR CCL2 CP CYBA CYBRD1 DBI DMXL2 FGF2 FKBP1B GNA13 GNG3 GOT1 GRIK2 HVCN1 IL6ST MT1A NPTN P2RX7 PAWR PDPK1 PIK3CG PLCE1 PTBP1 PTPRC S1PR3 SLC11A1 SLC1A3 SLC8A1 SNCA SV2A TCIRG1 TGM2 TMEM178A
GO: Biological Process	GO:0043113	receptor clustering		5.8853	ARHGEF9 DLG3 ERBIN GLRB GPHN GRIK2 GSN ITGB2 LRRC7 NRXN1 PAK1 SORBS1
GO: Biological Process	GO:0071803	positive regulation of podosome assembly		5.8833	CAPG LCP1 MAPK8 MAPK9 MSN PALLD
GO: Biological Process	GO:0022603	regulation of anatomical structure morphogenesis		5.8738	ADAMTS1 ANXA1 ARAP1 ATP5MC1 BNIP3 BRSK2 C3AR1 CCL2 CD44 CRB2 CSF1 DLC1 DNM3 EPB41L3 EPHA4 EZR FGF13 FGF2 FOXJ1 GDI1 GNA13 HECW2 HSPB1 ITGB1 ITGB2 ITGB8 KALRN LZTS1 MAGED1 MAP2K1 MAPK9 MSN NEFL NFE2L2 NGEF NIBAN2 OPA1 PAK1 PAK3 PDLIM5 PDPK1 PLEKHA4 PPFIA2 PPP3CA PREX1 RBPJ RHOC RIMS1 ROBO2 RUNX1 SCG2 SDC2 SERPINA3 SIPA1 SOX9 SPARC STAT3 SYT1 TGFBR2 TGIF1 TNFRSF12A TNFRSF1A VAT1 YWHAH
GO: Biological Process	GO:0021782	glial cell development		5.8631	BACE2 C1QA CLU EGFR FAT1 GFAP GNA13 GSN ITGA6 ITGB1 KCNJ10 LAMB2 RBPJ RRAGB S100A4 S100A6 SLC7A7 SYP TLR2 TLR4
GO: Biological Process	GO:0002573	myeloid leukocyte differentiation		5.86	ANXA2 C1QC CAMK4 CD109 CSF1 FBXW7 HCLS1 IFI16 INPP5D IRF7 ITGB8 LTBR PDE2A PLCB1 RBPJ RUNX1 SLC7A7 STAT5A TCIRG1 TGFBR2 TJP2 TLR2 TLR4 TMEM178A TYROBP
GO: Biological Process	GO:0071800	podosome assembly		5.8498	CAPG GSN LCP1 MAPK8 MAPK9 MSN PALLD
GO: Biological Process	GO:0048791	calcium ion-regulated exocytosis of neurotransmitter		5.8498	CADPS P2RX7 RIMS1 SNAP25 STXBP1 SYT1 SYT5
GO: Biological Process	GO:0051090	regulation of DNA-binding transcription factor activity		5.8377	ADCY1 ANGPT1 BEX2 BIRC3 CFLAR CLU DDR2 EGFR EPHA5 ERBIN EZR FCGR2A FOXJ1 HCLS1 HSPB1 ID3 IL6R ITGB2 LAPTM5 LRRC7 LTBR MAPK8 MAPK9 NEK6 NFKB1 NKIRAS1 NUPR1 PARP10 PDPK1 PIK3AP1 PIM1 PPP3CA PRKCZ RELA RHOC S100A4 STAT3 SYK TGM2 TLR2 TLR4 TNFRSF10B TNFRSF1A TRIM22 TRIM37 TRIP6
GO: Biological Process	GO:1903793	positive regulation of anion transport		5.8286	ABCA1 ACSL6 ANXA2 BCL2 C2CD2L CAMK4 CCKBR CCL2 CYBA DBI EGFR EZR FBXW7 HCLS1 ITGB1 ITGB2 MAPK8 MAPK9 MICALL2 NFE2L2 P2RX7 PAK1 PFKM PPP3CB PRKCZ PTBP1 RUNX1 SLC6A1 SNAP25 SORBS1 STXBP1 STXBP5L SYT1 TLR2 TLR4 TNFRSF1A VSNL1 YWHAH
GO: Biological Process	GO:0050807	regulation of synapse organization		5.7817	CDH8 CLSTN3 DNM3 EPB41L3 EPHA4 FCGR2A FRMPD4 GPM6A IL10RA KALRN NEGR1 NGEF NRXN1 OPA1 PAK3 PDLIM5 PPFIA2 ROBO2 SNAP25 SNCA SPARC TLR2 UBE2V2
GO: Biological Process	GO:0051452	intracellular pH reduction		5.6877	ATP6AP2 ATP6V0E2 ATP6V1A ATP6V1B2 ATP6V1D ATP6V1G2 BCL2 DMXL2 SLC11A1 TCIRG1
GO: Biological Process	GO:0090087	regulation of peptide transport		5.6798	ANGPT1 ANXA1 ANXA5 ATP5IF1 BCL2 BRSK2 C2CD2L CAMK4 CCKBR CCL2 EGFR EPHA5 EZR FBXW7 FKBP1B GDI1 HCLS1 ICA1 ITGB2 KALRN KCNC2 LCP1 MAPK8 MDFIC MICALL2 NRXN1 P2RX7 PAK1 PFKM PPP3CA PPP3CB PRKCZ PTBP1 RHBDF1 SNAP25 STXBP5L SYNJ1 TCIRG1 TLR2 TLR4 TNFRSF1A VSNL1 YWHAH
GO: Biological Process	GO:0006873	cellular ion homeostasis		5.6796	ATP1B1 ATP2B3 ATP5F1B ATP6AP2 ATP6V0E2 ATP6V1A ATP6V1B2 ATP6V1D ATP6V1G2 BCL2 BNIP3 C3AR1 CCKBR CCL2 CP CYBA CYBRD1 DBI DMXL2 FGF2 FKBP1B GNA13 GNG3 GOT1 GRIK2 HVCN1 IL6ST MT1A NPTN P2RX7 PAWR PDPK1 PIK3CG PLCE1 PTBP1 PTPRC S1PR3 SLC11A1 SLC1A3 SLC8A1 SNCA SV2A TCIRG1 TGM2 TMEM178A
GO: Biological Process	GO:0051223	regulation of protein transport		5.6597	ANGPT1 ANXA1 ANXA5 ATP5IF1 BCL2 BRSK2 C2CD2L CAMK4 CCL2 EGFR EPHA5 EZR FBXW7 FKBP1B GDI1 HCLS1 ICA1 ITGB2 KCNC2 LCP1 MAPK8 MDFIC MICALL2 NRXN1 P2RX7 PAK1 PFKM PPP3CA PPP3CB PRKCZ PTBP1 RHBDF1 SNAP25 STXBP5L SYNJ1 TCIRG1 TLR2 TLR4 TNFRSF1A VSNL1 YWHAH
GO: Biological Process	GO:0030004	cellular monovalent inorganic cation homeostasis		5.6437	ATP1B1 ATP5F1B ATP6AP2 ATP6V0E2 ATP6V1A ATP6V1B2 ATP6V1D ATP6V1G2 BCL2 DMXL2 HVCN1 SLC11A1 SLC1A3 SLC8A1 TCIRG1
GO: Biological Process	GO:0035249	synaptic transmission, glutamatergic		5.6142	CCKBR CCL2 CDH8 CLSTN3 EGFR GRIK2 GRM3 KALRN NAPA NRXN1 PAK1 SLC17A7 STXBP1 SYT1
GO: Biological Process	GO:0055080	cation homeostasis		5.5745	ATP1B1 ATP2B3 ATP5F1B ATP6AP2 ATP6V0E2 ATP6V1A ATP6V1B2 ATP6V1D ATP6V1G2 BCL2 BNIP3 C3AR1 CCKBR CCL2 CP CYBA CYBRD1 DBI DMXL2 EGFR FGF2 FKBP1B GNA13 GNG3 GOT1 GRIK2 HVCN1 IL6ST KCNJ10 MT1A NPTN P2RX7 PAWR PDPK1 PIK3CG PLCE1 PTBP1 PTPRC S1PR3 SLC11A1 SLC12A4 SLC1A3 SLC8A1 SNCA SV2A TCIRG1 TGM2 TMEM178A
GO: Biological Process	GO:0140353	lipid export from cell		5.5258	ABCC4 CPLX1 MAPK9 P2RX7 PAK1 PPFIA2 RIMS1 RUNX1 SLC17A7 SLC1A3 SNAP25 SNCA STXBP1 SYT1
GO: Biological Process	GO:0045860	positive regulation of protein kinase activity		5.508	ADCY1 ANGPT1 CDKN1A CLU CSF1 DDR2 DIRAS2 DLG3 EGFR EPHA4 FBXW7 FGF13 FGF2 GNG3 IL6R IQGAP1 MAGED1 MAP2K1 MAP3K8 MDFIC NRXN1 P2RX7 PAK1 PAK3 PDPK1 PIK3CG PIM1 PLCE1 PRKACB PRKCZ PTPRC RASGRP1 SDC4 SLC11A1 SNCA SYK TGFBR2 TLR4 TNFRSF10B
GO: Biological Process	GO:0045229	external encapsulating structure organization		5.5012	ADAMTS1 AEBP1 ANTXR1 ANXA2 B4GALT1 CAPG CAPN2 CD44 CFLAR COL27A1 DDR2 EFEMP2 FGF2 GFAP GSN ITGA6 ITGB1 ITGB2 ITGB5 ITGB8 LAMB2 LCP1 PLCE1 PLOD2 RUNX1 SOX9 SPARC TNFRSF1A TNFRSF1B VCAN WWTR1
GO: Biological Process	GO:0070848	response to growth factor		5.4966	ANGPT1 ANXA1 ATL1 BEX2 CCL2 CD109 CD44 CFLAR CLU CRB2 CYFIP2 EGFR ELAVL4 FAS FGF12 FGF14 FGF2 FGFRL1 FSTL1 GOT1 HSPB1 IQGAP1 ITGB1 ITGB5 ITGB8 KCNC2 LATS2 LDB2 MAPK9 NFKB1 NIBAN2 NPTN NREP NRXN1 PDE2A PDPK1 PRKCZ PTBP1 RBPJ RELA RUNX1 SMAD5 SNCA SOX9 SPARC TGFBR2 TGIF1 TNFRSF1B VSIR WWTR1 ZFP36L2
GO: Biological Process	GO:0015849	organic acid transport		5.4852	ACSL6 ANXA1 CPLX1 GFAP GOT2 ITGB1 KCNJ10 MAPK9 P2RX7 PAK1 PLIN2 PPFIA2 RGS4 RIMS1 SLC11A1 SLC17A7 SLC1A3 SLC1A5 SLC3A2 SLC6A1 SLC7A7 SLCO2B1 SNAP25 SNCA STXBP1 SV2A SYK SYT1
GO: Biological Process	GO:0046034	ATP metabolic process		5.4819	ATP1B1 ATP5F1B ATP5F1C ATP5IF1 ATP5MC1 ATP6V1A ATP6V1B2 COX7A2 COX7B CYCS ENO2 ENTPD1 MAP2K1 NDUFA10 NDUFA4 NDUFV2 NUPR1 P2RX7 PDE2A PFKFB3 PFKM PGM2L1 SNCA STAT3 TSPO UQCRC2
GO: Biological Process	GO:0051402	neuron apoptotic process		5.4819	ANGPT1 BCL2 BNIP3 CCL2 FAIM2 FAS FBXW7 GABRB3 GRIK2 KCNIP3 MAPK8 MCL1 MT1A NEFL NUPR1 OXR1 PAK3 PAWR PDPK1 SCN2A SNCA STXBP1 TNFRSF1A TYROBP UBE2V2 USP53
GO: Biological Process	GO:0016358	dendrite development		5.4794	DCLK1 DNM3 ELAVL4 EPHA4 EPHA5 FAS FCGR2A HECW2 IQGAP1 ITGB1 KALRN LZTS1 MAPK8 NGEF OPA1 PAK1 PAK3 PDLIM5 PPFIA2 PPP3CA PREX1 SDC2 SIPA1 YWHAH ZNF365
GO: Biological Process	GO:0045862	positive regulation of proteolysis		5.4656	ANTXR1 ATP5IF1 CASP4 CFLAR CLEC7A CLU CYCS CYFIP2 DLC1 EPHA4 FAS FBXW7 GSN IFI16 LAPTM5 MAPK8 MAPK9 NFE2L2 NUPR1 PAWR RPS27L SNCA SNX33 STAT3 SYK TNFRSF10B TNFRSF1B UBE2V2 VSIR
GO: Biological Process	GO:0052548	regulation of endopeptidase activity		5.4606	ANXA2 BCL2 BIRC3 C4B CASP4 CD109 CD44 CFLAR CLEC7A CRB2 CRYAB CYCS CYFIP2 DLC1 EPHA4 FAS GSN IFI16 LAPTM5 MAPK9 MCL1 PAWR RPS27L SERPINA3 SERPINB8 SERPINI1 SNCA STAT3 SYK TNFRSF10B TNFRSF1B VSIR
GO: Biological Process	GO:0060284	regulation of cell development		5.4544	ATP5MC1 BCL2 BEX2 CLEC7A EGFR EPHA4 FAS FBXW7 FGF13 GDI1 GFAP IL6ST KALRN MAP2K1 MAPK8 MAPK9 NEFL NIBAN2 NPTN OPA1 PAK1 PAK3 PLCB1 PPP3CA PREX1 RELA ROBO2 RUNX1 S1PR3 STAT3 SYNJ1 TJP2 TLR2 TNFRSF12A TNFRSF1A TNFRSF1B TSPO TYROBP YWHAH ZNF365
GO: Biological Process	GO:0032930	positive regulation of superoxide anion generation		5.4508	CLEC7A CYBA EGFR HVCN1 ITGB2 SYK TYROBP
GO: Biological Process	GO:0007264	small GTPase mediated signal transduction		5.4423	ABCA1 ARAP1 ARHGAP20 ARHGAP45 ARHGAP9 ARHGDIG ARHGEF40 ARHGEF9 CDH13 CDKN1A CSF1 DLC1 DOK1 ERBIN FGF2 GDI1 GNA13 ITGB1 KALRN LRRC7 MAP2K1 NGEF PAK1 PIK3CG PLCE1 PREX1 RAB2A RASGRF1 RASGRP1 RHOC RUNDC3A SIPA1 SPATA13 STMN1 STMN3
GO: Biological Process	GO:0001504	neurotransmitter uptake		5.4254	GFAP ITGB1 KCNJ10 SLC1A3 SLC6A1 SNAP25 SNCA SV2B SYNGR3
GO: Biological Process	GO:0033674	positive regulation of kinase activity		5.4196	ADCY1 ANGPT1 CD44 CDKN1A CLU CSF1 DDR2 DIRAS2 DLG3 EEF1A2 EGFR EPHA4 EPHA5 FBXW7 FGF13 FGF2 GNG3 IL6R IQGAP1 MAGED1 MAP2K1 MAP3K8 MDFIC NRXN1 P2RX7 PAK1 PAK3 PDPK1 PIK3CG PIM1 PLCE1 PRKACB PRKCZ PTPRC RASGRP1 SDC4 SLC11A1 SNCA SYK TGFBR2 TLR4 TNFRSF10B
GO: Biological Process	GO:0010952	positive regulation of peptidase activity		5.4175	ANTXR1 CASP4 CFLAR CLEC7A CYCS CYFIP2 DLC1 EPHA4 FAS GSN IFI16 LAPTM5 MAPK9 PAWR RPS27L SNCA STAT3 SYK TNFRSF10B VSIR
GO: Biological Process	GO:0051249	regulation of lymphocyte activation		5.4096	ANXA1 BCL2 CAMK4 CCDC88B CCL2 CD44 CDKN1A CLEC7A CYRIA FAS FCGR2A FOXJ1 HSPB1 IFI16 IL13RA1 IL4R IL6ST INPP5D IRF7 LAPTM5 MAP3K8 PAK1 PAK3 PAWR PDPK1 PRKCZ PTPRC RASGRP1 RUNX1 SDC4 STAT5A SYK TGFBR2 TLR4 TNFRSF1B TYROBP VSIR ZFP36L2
GO: Biological Process	GO:0071260	cellular response to mechanical stimulus		5.403	BNIP3 CYBA EGFR FAS GOT1 HABP4 ITGB1 LTBR MAPK8 NFKB1 PDE2A SOX9 TLR4 TNFRSF10B TNFRSF1A
GO: Biological Process	GO:0046942	carboxylic acid transport		5.3726	ABCC4 ANXA1 CPLX1 GFAP ITGB1 KCNJ10 MAPK9 P2RX7 PAK1 PPFIA2 RGS4 RIMS1 SLC11A1 SLC17A7 SLC1A3 SLC1A5 SLC3A2 SLC6A1 SLC7A7 SLCO2B1 SNAP25 SNCA STXBP1 SV2A SYK SYT1
GO: Biological Process	GO:0052547	regulation of peptidase activity		5.3567	ANTXR1 ANXA2 BCL2 BIRC3 C4B CASP4 CD109 CD44 CFLAR CLEC7A CRB2 CRYAB CYCS CYFIP2 DLC1 EPHA4 FAS GSN IFI16 LAPTM5 MAPK9 MCL1 PAWR RPS27L SERPINA3 SERPINB8 SERPINI1 SNCA STAT3 SYK TNFRSF10B TNFRSF1B VSIR
GO: Biological Process	GO:0098771	inorganic ion homeostasis		5.3534	ATP1B1 ATP2B3 ATP5F1B ATP6AP2 ATP6V0E2 ATP6V1A ATP6V1B2 ATP6V1D ATP6V1G2 BCL2 BNIP3 C3AR1 CCKBR CCL2 CP CYBA CYBRD1 DBI DMXL2 EGFR FGF2 FKBP1B GNA13 GNG3 GOT1 GRIK2 HVCN1 IL6ST KCNJ10 MT1A NPTN P2RX7 PAWR PDPK1 PIK3CG PLCE1 PTBP1 PTPRC S1PR3 SLC11A1 SLC12A4 SLC1A3 SLC8A1 SNCA SV2A TCIRG1 TGM2 TMEM178A
GO: Biological Process	GO:0055067	monovalent inorganic cation homeostasis		5.3441	ATP1B1 ATP5F1B ATP6AP2 ATP6V0E2 ATP6V1A ATP6V1B2 ATP6V1D ATP6V1G2 BCL2 CCKBR DMXL2 HVCN1 KCNJ10 SLC11A1 SLC12A4 SLC1A3 SLC8A1 TCIRG1
GO: Biological Process	GO:0070663	regulation of leukocyte proliferation		5.3432	ANXA1 BCL2 CCDC88B CCL2 CD44 CDKN1A CSF1 FCGR2A FOXJ1 IFI16 IL13RA1 IL6ST INPP5D LAPTM5 PAWR PTPRC SDC4 STAT5A SYK TGFBR2 TLR4 TNFRSF1B TYROBP VSIR
GO: Biological Process	GO:0010950	positive regulation of endopeptidase activity		5.3313	CASP4 CFLAR CLEC7A CYCS CYFIP2 DLC1 EPHA4 FAS GSN IFI16 LAPTM5 MAPK9 PAWR RPS27L SNCA STAT3 SYK TNFRSF10B VSIR
GO: Biological Process	GO:0071363	cellular response to growth factor stimulus		5.3292	ANGPT1 ANXA1 ATL1 BEX2 CCL2 CD109 CD44 CFLAR CLU CRB2 CYFIP2 EGFR ELAVL4 FGF12 FGF14 FGF2 FGFRL1 FSTL1 GOT1 HSPB1 IQGAP1 ITGB1 ITGB5 ITGB8 LATS2 LDB2 MAPK9 NFKB1 NIBAN2 NPTN NREP NRXN1 PDE2A PDPK1 PRKCZ PTBP1 RBPJ RELA RUNX1 SMAD5 SNCA SOX9 SPARC TGFBR2 TGIF1 TNFRSF1B VSIR WWTR1 ZFP36L2
GO: Biological Process	GO:0032944	regulation of mononuclear cell proliferation		5.3271	ANXA1 BCL2 CCDC88B CD44 CDKN1A CSF1 FCGR2A FOXJ1 IFI16 IL13RA1 IL6ST INPP5D LAPTM5 PAWR PTPRC SDC4 STAT5A SYK TGFBR2 TLR4 TNFRSF1B TYROBP VSIR
GO: Biological Process	GO:0032409	regulation of transporter activity		5.3213	AHNAK ATP1B1 BCL2 CCL2 DLG3 FGF12 FGF13 FGF14 FKBP1B GRIA3 HCN1 HECW2 ITGB1 KCNC2 LRRC7 NEFL NRXN1 PIM1 PLCB1 RASGRF1 RPH3A SCN2B SNCA SYNGR3 YWHAH
GO: Biological Process	GO:0007409	axonogenesis		5.3191	ADCY1 ATL1 ATP5MC1 BCL2 BRSK2 CRMP1 CYFIP2 DCLK1 DOK1 ELAVL4 EPHA4 EPHA5 EZR FGF13 GDI1 ITGB1 KALRN LAMB2 MAP2K1 NCALD NEFL NIBAN2 NPTN NRXN1 OLFM1 PAK1 PAK3 PALLD PITPNA PPP3CB RGS4 ROBO2 S100A6 SCN8A SNAP25 STAT3 STMN1 STXBP1 TNFRSF12A TUBB3 UCHL1
GO: Biological Process	GO:0032870	cellular response to hormone stimulus		5.3155	ACSL6 ADAMTS1 ADCY1 ANXA1 ANXA5 ARID5A ATP6V0E2 ATP6V1A ATP6V1B2 ATP6V1D ATP6V1G2 CCL2 CFLAR CYBA DLC1 EGFR EPHA5 EPHX1 FAS FOXJ1 GOT1 LANCL2 LATS2 NFE2L2 NFKB1 NMNAT2 NUPR1 OPA1 PAK1 PAWR PDPK1 PLCB1 PLOD2 PRKACB PRKCZ RARRES2 RASGRF1 RELA ROBO2 RUNX1 SERPINA3 SORBS1 STAT3 STAT5A TCIRG1 YWHAH ZFP36L2
GO: Biological Process	GO:0002697	regulation of immune effector process		5.3116	ANGPT1 ANXA1 ARID5A C1QA C1QB C1QC C1R C1S C3AR1 C4B CCL2 CFI CLEC7A CLU FCGR2A FOXJ1 IL13RA1 IL4R ITGB2 LAPTM5 P2RX7 PARP9 PDPK1 PPP3CB PRKCZ PTPRC RASGRP1 STAT5A STXBP1 SYK TAP1 TLR2 TLR4 TNFRSF1A TNFRSF1B TYROBP VSIR
GO: Biological Process	GO:0051347	positive regulation of transferase activity		5.3084	ADCY1 ANGPT1 CD44 CDKN1A CLU CSF1 DBI DDR2 DIRAS2 DLG3 EEF1A2 EGFR EPHA4 EPHA5 EPM2AIP1 FBXW7 FGF13 FGF2 GNG3 IL6R IQGAP1 MAGED1 MAP2K1 MAP3K8 MDFIC NRXN1 P2RX7 PAK1 PAK3 PARM1 PDPK1 PIK3CG PIM1 PLCE1 PRKACB PRKCZ PTPRC RASGRP1 SDC4 SLC11A1 SNCA SYK TGFBR2 TLR4 TNFRSF10B
GO: Biological Process	GO:0032735	positive regulation of interleukin-12 production		5.2713	CLEC7A IRF5 LAPTM5 PLCB1 RELA SYK TLR2 TLR4 UNC93B1
GO: Biological Process	GO:0031668	cellular response to extracellular stimulus		5.2512	ADAMTS1 BCL2 BRSK2 CDKN1A DBI ELAPOR1 FAS GDAP1 GSDMD IFI16 ITGA6 ITGB1 LAMP2 MAPK8 NFE2L2 NUAK2 NUPR1 P2RX7 PAWR PIM1 PTPRC RNASE4 RRAGB SIPA1
GO: Biological Process	GO:0050778	positive regulation of immune response		5.2393	ANXA1 ARID5A BCL2 C1QA C1QB C1QC C1R C1S C3AR1 C4B CD44 CFI CLU CMTM3 CYFIP2 EZR FCGR2A IFI16 IL4R IL6ST INPP5D IRF7 ITGB2 KLHL6 LAPTM5 LAT2 NFKB1 P2RX7 PAK1 PAK3 PARP9 PAWR PDPK1 PRKACB PRKCZ PTPRC RASGRP1 RELA RUNX1 SLC11A1 STAT5A STXBP1 SYK TLR2 TLR4 TYROBP
GO: Biological Process	GO:1903829	positive regulation of protein localization		5.2332	BCL2 CCL2 DPP10 DPP6 EGFR EZR FBXW7 HCLS1 IQGAP1 ITGB1 ITGB2 MAPK8 MICALL2 MSN NPTN NRXN1 PAK1 PARP9 PDPK1 SNX33 SORBS1 TNFRSF1A TYROBP WWTR1 YWHAH
GO: Biological Process	GO:0070201	regulation of establishment of protein localization		5.205	ANGPT1 ANXA1 ANXA5 ATP5IF1 BCL2 BRSK2 C2CD2L CAMK4 CCL2 EGFR EPHA5 EZR FBXW7 FKBP1B GDI1 HCLS1 ICA1 ITGB2 KCNC2 LCP1 MAPK8 MDFIC MICALL2 NRXN1 P2RX7 PAK1 PFKM PPP3CA PPP3CB PRKCZ PTBP1 RHBDF1 SNAP25 STXBP5L SYNJ1 TCIRG1 TLR2 TLR4 TNFRSF1A VSNL1 YWHAH
GO: Biological Process	GO:0045785	positive regulation of cell adhesion		5.2024	ANGPT1 ANXA1 CCDC88B CCL2 CD44 CDH13 CSF1 EFEMP2 IL4R IL6ST IQGAP1 ITGA6 ITGB1 ITGB2 KIFAP3 MAP3K8 PAK1 PAK3 PAWR PDPK1 PPP3CA PREX1 PRKCZ PTPRC RASGRP1 RELA RUNX1 SDC4 STAT5A SYK TGFBR2 TGM2 VSIR
GO: Biological Process	GO:1903131	mononuclear cell differentiation		5.1974	ANXA1 BCL2 CAMK4 CD44 CMTM7 CSF1 CYRIA FAS FOXJ1 HSPB1 IFI16 IL4R IL6R INPP5D IRF7 ITGB1 ITGB8 KLF6 LTBR PDE2A PPP3CB PREX1 PRKCZ PTPRC RASGRP1 RBPJ RUNX1 STAT3 STAT5A SYK TCIRG1 TGFBR2 VSIR ZFP36L2
GO: Biological Process	GO:0051453	regulation of intracellular pH		5.1902	ATP5F1B ATP6AP2 ATP6V0E2 ATP6V1A ATP6V1B2 ATP6V1D ATP6V1G2 BCL2 DMXL2 HVCN1 SLC11A1 TCIRG1
GO: Biological Process	GO:0022898	regulation of transmembrane transporter activity		5.1833	AHNAK ATP1B1 BCL2 CCL2 DLG3 FGF12 FGF13 FGF14 FKBP1B GRIA3 HCN1 HECW2 ITGB1 KCNC2 LRRC7 NEFL NRXN1 PIM1 PLCB1 RASGRF1 RPH3A SCN2B SNCA YWHAH
GO: Biological Process	GO:0015718	monocarboxylic acid transport		5.1692	ABCC4 ANXA1 CPLX1 GFAP ITGB1 KCNJ10 MAPK9 P2RX7 PAK1 PPFIA2 RIMS1 SLC17A7 SLC1A3 SLC1A5 SLCO2B1 SNAP25 SNCA STXBP1 SYK SYT1
GO: Biological Process	GO:0030198	extracellular matrix organization		5.1349	ADAMTS1 AEBP1 ANTXR1 ANXA2 B4GALT1 CAPG CAPN2 CD44 CFLAR COL27A1 DDR2 EFEMP2 FGF2 GFAP GSN ITGA6 ITGB1 ITGB2 ITGB5 ITGB8 LAMB2 LCP1 PLCE1 PLOD2 RUNX1 SOX9 SPARC TNFRSF1A TNFRSF1B VCAN
GO: Cellular Component	GO:0043204	perikaryon		10	ANXA5 ASTN1 CCL2 CKMT1A CNTNAP2 CPLX1 CRMP1 CRYAB ELAVL4 ENO2 EPHA4 GLRB GOT2 GRIA3 GRIK2 HSPB1 KCNB2 KCNC2 MAP2K1 MAPK8 MAPK9 OLFM1 PCMT1 PDPK1 RGS7BP SERPINI1
GO: Cellular Component	GO:0048786	presynaptic active zone		10	GAD1 GPM6A GRM3 NPTN NRXN1 PPFIA2 RIMBP2 RIMS1 SCN8A SLC17A7 SNAP25 STX11 STXBP1 SV2A SYP
GO: Cellular Component	GO:0030667	secretory granule membrane		10	ABCC4 ATP6AP2 ATP6V1D B4GALT1 C3AR1 CADPS CD109 CD44 CD53 CLEC5A CMTM6 CYBA FCGR2A HVCN1 ICA1 IQGAP1 ITGB2 KCNAB2 LAIR1 LAMP2 MSN PTPRC PTPRN2 SLC11A1 SNAP25 SNCA SPARC SYT1 SYT5 TCIRG1 TLR2 TNFRSF1B TYROBP
GO: Cellular Component	GO:0044309	neuron spine		10	ADCY1 ANKS1B ATP6AP2 CNN3 CNTNAP2 CRYAB DNM3 EPHA4 FCGR2A FRMPD4 GPM6A GRIA3 GRIK2 GRM3 ITGB1 LRRC7 LZTS1 MAL2 PDLIM4 PPFIA2 PPP3CA RGS7BP RPH3A SLA SLC1A3 SLC8A1 SYP SYT1
GO: Cellular Component	GO:0098796	membrane protein complex		10	ABCC4 AP3B2 APOO ATP1B1 ATP5F1B ATP5F1C ATP5MC1 ATP6AP2 ATP6V0E2 ATP6V1A ATP6V1B2 ATP6V1D ATP6V1G2 BCL2 BMERB1 CALY CDH13 CDH8 CFLAR CLIC1 CNTNAP2 COPG1 COX7B CPLX1 CYBA DLG3 DNM3 DPP10 DPP6 EGFR ERBIN FAS FKBP1B GABRA1 GABRA2 GABRB3 GABRG2 GLRB GNA13 GNG3 GRIA3 GRIK2 HCN1 HOOK1 IL13RA1 IL6R IL6ST ITGA6 ITGB1 ITGB2 ITGB5 ITGB8 KCNAB2 KCNB2 KCNC2 KCNIP3 KCNIP4 KCNJ3 LAMP2 LIN7B LRRC7 NAPA NCALD NC…
GO: Cellular Component	GO:1990351	transporter complex		10	ABCC4 ATP1B1 ATP5MC1 CLIC1 CNTNAP2 DLG3 DPP10 DPP6 ERBIN FKBP1B GABRA1 GABRA2 GABRB3 GABRG2 GLRB GRIA3 GRIK2 HCN1 KCNAB2 KCNB2 KCNC2 KCNIP3 KCNIP4 KCNJ3 LRRC7 OLFM1 OLFM3 SCN2A SCN2B SCN8A SNAP25
GO: Cellular Component	GO:0030141	secretory granule		10	ABCC4 ANXA2 ARHGAP45 ARHGAP9 ATP6AP2 ATP6V1D B4GALT1 BACE2 C3AR1 CADPS CD109 CD44 CD53 CLEC5A CLU CMTM6 CYBA DMXL2 FAS FCGR2A GSDMD GSN HVCN1 ICA1 IQGAP1 ITGB1 ITGB2 KCNAB2 LAIR1 LAMP2 LRRC7 MSN NFKB1 NPC2 PTPRC PTPRN2 RARRES2 RNASET2 RPH3A SCG2 SCG5 SERPINA3 SERPINI1 SLC11A1 SNAP25 SNCA SPARC STXBP1 STXBP5L SV2B SYT1 SYT5 TCIRG1 TLR2 TNFRSF1B TYROBP VAT1 VEZT
GO: Cellular Component	GO:0099240	intrinsic component of synaptic membrane		10	ADCY1 ATP2B3 CLSTN3 EPHA4 GABRA1 GABRA2 GABRB3 GABRG2 GPHN GPM6A GRIA3 GRM3 ITGB1 ITGB5 KCNJ3 LRRC7 NPTN NRXN1 RGS7BP SCN2A SCN8A SLC6A1 SLC8A1 SNAP25
GO: Cellular Component	GO:0012506	vesicle membrane		10	ABCC4 ANXA1 AP3B2 ATP6AP2 ATP6V0E2 ATP6V1D ATP6V1G2 B4GALT1 C3AR1 CADPS CALY CD109 CD44 CD53 CLEC5A CMTM6 COPG1 CYBA DMXL2 EGFR FCGR2A FGFRL1 GABRA1 GABRA2 GABRB3 GABRG2 GAD1 GRIA3 HVCN1 ICA1 IQGAP1 ITGB2 KCNAB2 LAIR1 LAMP2 MAL2 MSN NCALD NECAP1 NECAP2 NMNAT2 NSG2 PTPRC PTPRN2 RAB2A RAB3C RPH3A SLC11A1 SLC17A7 SNAP25 SNCA SNX33 SPARC SV2A SV2B SYN2 SYNGR2 SYNGR3 SYNJ1 SYP SYT1 SYT5 TAP1 TCIRG1 TL…
GO: Cellular Component	GO:1902495	transmembrane transporter complex		10	ABCC4 ATP1B1 ATP5MC1 CLIC1 CNTNAP2 DLG3 DPP10 DPP6 ERBIN FKBP1B GABRA1 GABRA2 GABRB3 GABRG2 GLRB GRIA3 GRIK2 HCN1 KCNAB2 KCNB2 KCNC2 KCNIP3 KCNIP4 KCNJ3 LRRC7 OLFM1 OLFM3 SCN2A SCN2B SCN8A SNAP25
GO: Cellular Component	GO:0099503	secretory vesicle		10	ABCC4 ANXA1 ANXA2 ANXA5 ARHGAP45 ARHGAP9 ATP6AP2 ATP6V1D ATP6V1G2 B4GALT1 BACE2 C3AR1 CADPS CD109 CD44 CD53 CLEC5A CLU CMTM6 COPG1 CYBA DBI DMXL2 ENTPD1 FAS FCGR2A GABRA2 GSDMD GSN HVCN1 ICA1 IQGAP1 ITGB1 ITGB2 KCNAB2 LAIR1 LAMP2 LRRC7 MAL2 MSN NFKB1 NPC2 PTPRC PTPRN2 RAB2A RAB3C RAB3IL1 RARRES2 RNASET2 RPH3A SCG2 SCG5 SEPTIN6 SERPINA3 SERPINI1 SLC11A1 SLC17A7 SNAP25 SNCA SPARC STX11 STXBP1 STXBP…
GO: Cellular Component	GO:0045335	phagocytic vesicle		10	ABCA1 ATP6V0E2 CAPG CYBA GSN HVCN1 ITGB5 LAMP2 NCF4 SLC11A1 STX11 STXBP1 SYK TAP1 TCIRG1 TLR2 UNC93B1
GO: Cellular Component	GO:0150034	distal axon		10	ADCY1 ANKS1B ANXA5 ATCAY ATP5MC1 BASP1 BRSK2 CCL2 CDH8 CLU CPLX1 CRMP1 DCLK1 DLG3 ELAVL4 ENO2 EPHA4 FGF13 GABRB3 GAD1 GOT1 GPM6A GRIA3 GRIK2 HCN1 IQGAP1 KCNAB2 KCNC2 KCNIP3 MAL2 NAPA NEFL NGEF NRXN1 OLFM1 P2RX7 PAK1 PALLD PREX1 PTPRN2 RASGRF1 SEPTIN6 SLC8A1 SNAP25 SNCA STMN3 STXBP1 SV2A SV2B SYN2 SYNJ1 SYP SYT1 TUBB3
GO: Cellular Component	GO:0099572	postsynaptic specialization		10	ADCY1 ADD2 ANKS1B ARHGEF9 BNIP3 CLSTN3 CNKSR2 CNN3 CRYAB DCLK1 DLG3 DLGAP1 DNM3 ENTPD1 EPB41L3 EPHA4 ERBIN FRMPD4 GABRA1 GABRA2 GABRB3 GABRG2 GNG3 GPHN GRIA3 GRIK2 GRM3 HSPB1 KALRN KCNAB2 LIN7B LRRC7 LZTS1 MAP2K1 NPTN PAK1 PAK3 PDLIM5 PDPK1 PRKCZ RGS7BP RIMS1 SCN8A SLC8A1 STAT3 SYN2 SYP
GO: Cellular Component	GO:0099513	polymeric cytoskeletal fiber		10	ANGPT1 ANTXR1 ANXA1 ANXA2 ATP1B1 ATP6V1A ATP6V1B2 B4GALT1 CD44 CLIC1 CNN3 CRYAB CYBA CYBRD1 DLC1 DNM3 DYNC1I1 EPHA4 EZR FAT1 FGF13 GFAP GNA13 GPM6A HCLS1 HOOK1 INA INPP5D IQGAP1 ITGA6 ITGB1 KCNAB2 KCNJ10 KIF1C KIFAP3 KIFC2 KRT222 LCP1 LRRC7 MAP2K1 MICALL2 MSN MYO1F NEFL NEK6 PAK1 PALLD PAWR PBXIP1 PCMT1 PDLIM4 PDLIM5 PFKM PRKCZ RHOC SEPTIN6 SLC8A1 SNAP25 SORBS1 SPATA13 STMN1 SYNJ1 TPGS2 TRIP6 TUB…
GO: Cellular Component	GO:0045178	basal part of cell		10	ABCA1 ABCC4 ANXA1 ANXA2 AQP4 ATP1B1 B4GALT1 CD44 DLG3 EGFR ENTPD1 ERBIN EZR HCN1 ITGA6 KCNC2 KCNJ10 LIN7B LRRC7 MSN NDRG4 PCMT1 RASGRF1 SLC14A1 SLC1A3 SLC1A5 SLC3A2 SLC7A7 SLC8A1 SLCO2B1 SYP
GO: Cellular Component	GO:0034702	ion channel complex		10	ABCC4 ATP5MC1 CLIC1 CNTNAP2 DLG3 DPP10 DPP6 ERBIN FKBP1B GABRA1 GABRA2 GABRB3 GABRG2 GLRB GRIA3 GRIK2 HCN1 KCNAB2 KCNB2 KCNC2 KCNIP3 KCNIP4 KCNJ3 LRRC7 OLFM1 OLFM3 SCN2A SCN2B SCN8A SNAP25
GO: Cellular Component	GO:0098685	Schaffer collateral - CA1 synapse		10	ADCY1 ANKS1B CPLX1 EPHA4 INA ITGB1 NEFL NPTN NRXN1 PPP3CA PRKCZ STAT3 SYN2 SYNJ1 SYP
GO: Cellular Component	GO:0045211	postsynaptic membrane		10	ADCY1 ATP6AP2 CLSTN3 CNKSR2 DLGAP1 DNM3 EPHA4 FAIM2 GABRA1 GABRA2 GABRB3 GABRG2 GLRB GPHN GRIA3 GRIK2 GRM3 HSPB1 ITGB1 KCNC2 LIN7B LRRC7 LZTS1 NPTN PDLIM4 RGS7 RGS7BP RPH3A SCN8A SLC6A1 SLC8A1
GO: Cellular Component	GO:0030425	dendrite		10	ADCY1 ANKS1B ANXA5 ATCAY ATP6AP2 BNIP3 BRINP2 C4B CAPN2 CCL2 CCNG1 CLSTN3 CLU CNN3 CNTNAP2 CPLX1 CRMP1 CRYAB CYBA DLG3 DNM3 ELAVL4 EPHA4 EPHA5 FAS FCGR2A FGF13 FRMPD4 GABRA1 GABRA2 GABRG2 GLRB GNG3 GPHN GPM6A GRIA3 GRIK2 GRM3 HCN1 HSPB1 ICA1 IL6ST ITGB1 KCNB2 KCNC2 KCNIP3 KCNIP4 KIF1C LRRC7 LZTS1 MAL2 MAP2K1 MAPK8 NEGR1 NPTN NSG2 OPA1 PAK1 PDE2A PDLIM4 PPFIA2 PPP2R1A PPP3CA PREX1 RASGRF1 RGS7 RGS…
GO: Cellular Component	GO:0030055	cell-substrate junction		10	AHNAK ANXA1 ANXA5 CAPN2 CD151 CD44 CDH13 CNN3 CYBA DDR2 DLC1 EGFR ERBIN EZR FAT1 FLNC GNA13 GSN HSPB1 IQGAP1 ITGA6 ITGB1 ITGB2 ITGB5 ITGB8 LCP1 MAP2K1 MSN PAK1 PALLD PDPK1 PTPRC SDC4 SLA SORBS1 TGM2 TNS3 TRIP6
GO: Cellular Component	GO:0099501	exocytic vesicle membrane		10	ATP6V1G2 DMXL2 GABRA2 ICA1 MAL2 PTPRN2 RAB2A RAB3C RPH3A SLC17A7 SNCA SV2A SV2B SYN2 SYNGR2 SYNGR3 SYP SYT1 SYT5
GO: Cellular Component	GO:0031256	leading edge membrane		10	ANTXR1 ARHGAP45 ATP6AP2 CD44 CNTNAP2 DLC1 EPB41L3 EZR GABRA1 GABRA2 GABRG2 HCN1 ITGB1 KCNC2 LCP1 PAK1 ROBO2 SPATA13 VEZT WWC1
GO: Cellular Component	GO:0005925	focal adhesion		10	AHNAK ANXA1 ANXA5 CAPN2 CD151 CD44 CDH13 CNN3 CYBA DDR2 DLC1 EGFR EZR FAT1 FLNC GNA13 GSN HSPB1 IQGAP1 ITGA6 ITGB1 ITGB2 ITGB5 ITGB8 LCP1 MAP2K1 MSN PAK1 PALLD PDPK1 PTPRC SDC4 SLA SORBS1 TGM2 TNS3 TRIP6
GO: Cellular Component	GO:0043197	dendritic spine		10	ADCY1 ANKS1B ATP6AP2 CNN3 CRYAB DNM3 EPHA4 FCGR2A FRMPD4 GPM6A GRIA3 GRIK2 GRM3 ITGB1 LRRC7 LZTS1 MAL2 PDLIM4 PPFIA2 PPP3CA RGS7BP RPH3A SLA SLC1A3 SLC8A1 SYT1
GO: Cellular Component	GO:0032279	asymmetric synapse		10	ADCY1 ADD2 ANKS1B ARHGEF9 BNIP3 CLSTN3 CNKSR2 CNN3 CRYAB DCLK1 DLG3 DLGAP1 DNM3 ENTPD1 EPB41L3 EPHA4 FRMPD4 GNG3 GPHN GRIA3 GRIK2 GRM3 HSPB1 KALRN KCNAB2 LIN7B LRRC7 LZTS1 MAP2K1 NPTN PAK1 PAK3 PDLIM5 PDPK1 PRKCZ RGS7BP RIMS1 SCN8A SLC8A1 STAT3 SYN2 SYP
GO: Cellular Component	GO:0014069	postsynaptic density		10	ADCY1 ADD2 ANKS1B ARHGEF9 BNIP3 CLSTN3 CNKSR2 CNN3 CRYAB DCLK1 DLG3 DLGAP1 DNM3 ENTPD1 EPB41L3 EPHA4 FRMPD4 GNG3 GPHN GRIA3 GRIK2 GRM3 HSPB1 KALRN KCNAB2 LIN7B LRRC7 LZTS1 MAP2K1 NPTN PAK1 PAK3 PDLIM5 PDPK1 PRKCZ RGS7BP RIMS1 SCN8A SLC8A1 STAT3 SYN2 SYP
GO: Cellular Component	GO:0098978	glutamatergic synapse		10	ADCY1 ADD2 ANKS1B ATP2B3 CADPS CALY CAMK4 CDH8 CLSTN3 CNKSR2 CPLX1 DLG3 DLGAP1 DNM3 ELAVL4 EPHA4 ERBIN FRMPD4 GABRG2 GPM6A GRIA3 GRIK2 GRM3 INA ITGB1 ITGB5 KALRN LRRC7 MAL2 MAP2K1 NAPA NGEF NPTN NRXN1 OLFM1 PAK1 PAK3 PLCB1 PPFIA2 PPP2R1A PPP3CA PPP3CB PRKCZ RELA RGS7 RGS7BP RIMS1 SCN2A SCN8A SNAP25 SPARC STAT3 STXBP1 SV2A SYN2 SYNJ1 SYT1 YWHAH
GO: Cellular Component	GO:0031252	cell leading edge		10	ANTXR1 ANXA2 ARHGAP45 ATP6AP2 ATP6V1B2 CAPG CD44 CNTNAP2 DLC1 EPB41L3 EZR FAT1 GABRA1 GABRA2 GABRG2 GSN HCN1 IQGAP1 ITGB1 ITGB5 KCNC2 LCP1 LDB2 PAK1 PALLD PDLIM4 PLCE1 PRKCZ ROBO2 S100A6 SNAP25 SPATA13 TLR4 TNFRSF12A TUBB3 VEZT WWC1
GO: Cellular Component	GO:0042734	presynaptic membrane		10	ATP2B3 EPHA4 GPM6A GRIA3 GRIK2 GRM3 KCNC2 KCNJ3 NPTN NRXN1 PDE2A RGS7BP RIMS1 SCN2A SCN8A SLC6A1 SNAP25 STX11 STXBP1 SYP SYT1
GO: Cellular Component	GO:0048471	perinuclear region of cytoplasm		10	ABCA1 ANXA2 ATCAY BCL2 BRSK2 CAPN2 CCL2 CCNG1 CDH13 CDKN1A CLIC1 CLU CSF1 CYBA CYFIP2 DBI DNM3 DOK1 DYNC1I1 EGFR EPHA5 EZR FAS FAT1 FBXW7 GSN ICA1 IFITM3 ITGB1 KALRN LAMP2 LAPTM5 LCP1 MAL2 MAP2K1 MSN NUPR1 PDE2A PDLIM4 PREX1 PRKACB PRKCZ RAB2A RAB3C S100A4 S100A6 SIPA1 SLC1A3 SNAP25 SNCA STMN3 STXBP1 SYNJ1 SYP SYT5 TLR4 TNFRSF1B TRIM37 WWC1
GO: Cellular Component	GO:0036477	somatodendritic compartment		10	ADCY1 ANKS1B ANXA5 ASTN1 ATCAY ATP5MC1 ATP6AP2 BNIP3 BRINP2 C4B CAPN2 CASP4 CCL2 CCNG1 CKMT1A CLSTN3 CLU CNKSR2 CNN3 CNTNAP2 CPLX1 CRMP1 CRYAB CYBA DLG3 DNM3 DPP6 EEF1A2 ELAVL4 ENC1 ENO2 ENTPD1 EPHA4 EPHA5 FAS FCGR2A FGF13 FRMPD4 GABRA1 GABRA2 GABRG2 GDI1 GLRB GNG3 GOT2 GPHN GPM6A GRIA3 GRIK2 GRM3 HCN1 HSPB1 ICA1 IL6R IL6ST ITGB1 KALRN KCNB2 KCNC2 KCNIP3 KCNIP4 KIF1C LRRC7 LZTS1 MAL2 MAP2K1 MAPK8…
GO: Cellular Component	GO:0060077	inhibitory synapse		10	GABRA2 GABRB3 GABRG2 GAD1 GPHN NPTN NRXN1 RIMS1
GO: Cellular Component	GO:0097478	leaflet of membrane bilayer		10	ABCA1 ABCC4 ANTXR1 ANXA1 ANXA5 AQP4 ASTN1 ATP6AP2 B4GALT1 C2CD2L CAPN2 CD44 CDH13 EEF1A2 ENTPD1 EPHA5 EPM2AIP1 EZR FAS FCGR2A GFAP GLRB GNA13 GNG3 GPHN IL13RA1 IL6R IL6ST IQGAP1 ITGA6 ITGB1 ITGB2 KCNAB2 KCNJ3 MSN P2RX7 PLEKHA4 PPP3CA PTPRC S100A6 SLA SNAP25 SYK TGFBR2 TLR2 TLR4 VSIR
GO: Cellular Component	GO:0070161	anchoring junction		10	AHNAK ANXA1 ANXA2 ANXA5 AQP4 ATP1B1 B4GALT1 CAPN2 CCDC85A CD151 CD44 CD53 CDH13 CDH8 CNN3 CNTNAP2 CYBA DDR2 DLC1 DLG3 EGFR EPB41L3 EPHA4 EPHA5 ERBIN EZR FAT1 FGF13 FGFRL1 FLNC GNA13 GSN HSPB1 IQGAP1 ITGA6 ITGB1 ITGB2 ITGB5 ITGB8 LCP1 LIN7B MAP2K1 MICALL2 MSN NIBAN2 NRXN1 P2RX7 PAK1 PALLD PDLIM4 PDLIM5 PDPK1 PPP3CA PRKCZ PTPRC SCN2A SDC4 SLA SLC8A1 SORBS1 SV2A TGM2 TJP2 TMEM47 TNS3 TRIP6 USP53 VEZ…
GO: Cellular Component	GO:0098982	GABA-ergic synapse		10	ARHGEF9 ATP2B3 CAMK4 CDH13 CLSTN3 GABRA1 GABRA2 GABRB3 GABRG2 GLRB GPHN NPTN NRXN1 PAK1 PLCB1 RIMS1 SLC6A1 SV2A
GO: Cellular Component	GO:0043679	axon terminus		10	ADCY1 ANKS1B ANXA5 CCL2 CDH8 CPLX1 EPHA4 GABRB3 GAD1 GOT1 GRIA3 GRIK2 HCN1 KCNAB2 KCNC2 KCNIP3 MAL2 NAPA P2RX7 PTPRN2 SEPTIN6 SLC8A1 SNAP25 SNCA STXBP1 SV2A SV2B SYN2 SYNJ1 SYP SYT1
GO: Cellular Component	GO:0043209	myelin sheath		10	ACO2 ANXA2 ATP1B1 ATP5F1B ATP5F1C ATP6V1A ATP6V1B2 BCL2 CKMT1A CRYAB CYCS DLAT EEF1A2 ENO2 EZR GDI1 GFAP GOT2 GSN INA ITGB1 MDH1 MSN NAPA NDUFA10 NDUFV2 NEFL PITPNA PLCB1 PRKCZ SNAP25 STXBP1 SYN2 UCHL1 UQCRC2
GO: Cellular Component	GO:0030175	filopodium		10	ANTXR1 B4GALT1 EPHA4 EZR FAT1 FGF13 GPM6A ITGA6 ITGB1 LCP1 LRRC7 MSN PALLD SNAP25 SPATA13 TUBB3
GO: Cellular Component	GO:0009925	basal plasma membrane		10	ABCA1 ABCC4 ANXA1 ANXA2 AQP4 ATP1B1 B4GALT1 CD44 DLG3 EGFR ENTPD1 ERBIN EZR HCN1 ITGA6 KCNC2 KCNJ10 LIN7B LRRC7 MSN NDRG4 PCMT1 RASGRF1 SLC14A1 SLC1A3 SLC1A5 SLC3A2 SLC7A7 SLC8A1 SLCO2B1
GO: Cellular Component	GO:0097447	dendritic tree		10	ADCY1 ANKS1B ANXA5 ATCAY ATP6AP2 BNIP3 BRINP2 C4B CAPN2 CCL2 CCNG1 CLSTN3 CLU CNN3 CNTNAP2 CPLX1 CRMP1 CRYAB CYBA DLG3 DNM3 ELAVL4 EPHA4 EPHA5 FAS FCGR2A FGF13 FRMPD4 GABRA1 GABRA2 GABRG2 GLRB GNG3 GPHN GPM6A GRIA3 GRIK2 GRM3 HCN1 HSPB1 ICA1 IL6ST ITGB1 KCNB2 KCNC2 KCNIP3 KCNIP4 KIF1C LRRC7 LZTS1 MAL2 MAP2K1 MAPK8 NEGR1 NPTN NSG2 OPA1 PAK1 PDE2A PDLIM4 PPFIA2 PPP2R1A PPP3CA PREX1 RASGRF1 RGS7 RGS…
GO: Cellular Component	GO:0030672	synaptic vesicle membrane		10	ATP6V1G2 DMXL2 GABRA2 ICA1 MAL2 PTPRN2 RAB2A RAB3C RPH3A SLC17A7 SNCA SV2A SV2B SYN2 SYNGR2 SYNGR3 SYP SYT1 SYT5
GO: Cellular Component	GO:0033176	proton-transporting V-type ATPase complex		10	ATP6AP2 ATP6V0E2 ATP6V1A ATP6V1B2 ATP6V1D ATP6V1G2 RNASE4 TCIRG1
GO: Cellular Component	GO:0043195	terminal bouton		10	ADCY1 ANKS1B CPLX1 GABRB3 GRIA3 GRIK2 KCNC2 MAL2 NAPA P2RX7 PTPRN2 SNAP25 SNCA STXBP1 SV2A SV2B SYN2 SYNJ1 SYP SYT1
GO: Cellular Component	GO:0098857	membrane microdomain		10	ABCA1 ADCY1 ADD2 AHNAK ANGPT1 ANXA2 ATP1B1 ATP2B3 ATP5F1B BIRC3 CAPN2 CDH13 CFLAR DLC1 EGFR ENO2 EZR FAIM2 FAS FCGR2A INPP5D IQGAP1 ITGB1 ITGB2 LAMP2 LAT2 MAL2 P2RX7 PDE2A PRKCZ PTPRC RGS7 SDC4 SNAP25 SORBS1 TGFBR2 TLR2 TLR4 TNFRSF10B TNFRSF1A TNFRSF1B
GO: Cellular Component	GO:0015629	actin cytoskeleton		10	ACTR3B ADD2 AHNAK ANGPT1 ANTXR1 ANXA1 ANXA2 ATP6V1A ATP6V1B2 B4GALT1 CAPG CAPN2 CD44 CLIC1 CNN3 CRMP1 CRYAB CYBA CYBRD1 DDR2 DLC1 EPHA4 EZR FAT1 FGF13 FLNC GNA13 GPM6A GSN HCLS1 INPP5D IQGAP1 ITGA6 ITGB1 KALRN KCNJ10 LANCL2 LCP1 LRRC7 MAPK8 MICALL2 MSN MYO1F PAK1 PALLD PAWR PCMT1 PDLIM4 PDLIM5 PRKCZ RHOC SNAP25 SNCA SORBS1 SPATA13 TRIP6 TUBB3 VEZT
GO: Cellular Component	GO:0030659	cytoplasmic vesicle membrane		10	ABCC4 ANXA1 AP3B2 ATP6AP2 ATP6V0E2 ATP6V1D ATP6V1G2 B4GALT1 C3AR1 CADPS CALY CD109 CD44 CD53 CLEC5A CMTM6 COPG1 CYBA DMXL2 EGFR FCGR2A FGFRL1 GABRA1 GABRA2 GABRB3 GABRG2 GAD1 GRIA3 HVCN1 ICA1 IQGAP1 ITGB2 KCNAB2 LAIR1 LAMP2 MAL2 MSN NCALD NECAP1 NECAP2 NMNAT2 NSG2 PTPRC PTPRN2 RAB2A RAB3C RPH3A SLC11A1 SLC17A7 SNAP25 SNCA SNX33 SPARC SV2A SV2B SYN2 SYNGR2 SYNGR3 SYP SYT1 SYT5 TAP1 TCIRG1 TLR2 TNF…
GO: Cellular Component	GO:0043025	neuronal cell body		10	ANXA5 ASTN1 ATP5MC1 BRINP2 C4B CAPN2 CASP4 CCL2 CCNG1 CKMT1A CNKSR2 CNN3 CNTNAP2 CPLX1 CRMP1 CRYAB CYBA DLG3 DPP6 EEF1A2 ELAVL4 ENC1 ENO2 ENTPD1 EPHA4 EPHA5 FAS GABRA2 GDI1 GLRB GOT2 GPHN GPM6A GRIA3 GRIK2 HCN1 HSPB1 IL6R IL6ST KALRN KCNB2 KCNC2 KCNIP4 MAP2K1 MAPK8 MAPK9 NEGR1 NRXN1 OLFM1 P2RX7 PALLD PAWR PCMT1 PDPK1 PRKCZ RAB2A RASGRF1 RGS7BP SCN8A SDC2 SERPINI1 SLC1A3 SLC3A2 SLC6A1 SLC8A1 SNAP2…
GO: Cellular Component	GO:0030424	axon		10	ADCY1 ANKS1B ANXA5 AP3B2 ATCAY ATL1 ATP5MC1 ATP6AP2 BASP1 BRSK2 C4B CALY CCL2 CDH8 CLU CNTNAP2 CPLX1 CRMP1 CRYAB DCLK1 DLG3 DNM3 DYNC1I1 ELAVL4 ENO2 EPB41L3 EPHA4 EPHA5 FGF13 GABRA2 GABRB3 GABRG2 GAD1 GDI1 GOT1 GPM6A GRIA3 GRIK2 GRM3 HCN1 HSPB1 IQGAP1 KCNAB2 KCNC2 KCNIP3 KIF1C LRRC7 MAL2 MAP2K1 MAPK8 NAPA NEFL NGEF NMNAT2 NPTN NRXN1 OLFM1 OPA1 P2RX7 PAK1 PALLD PAWR PDE2A PPFIA2 PREX1 PRKCZ PTPRN2…
GO: Cellular Component	GO:0016323	basolateral plasma membrane		10	ABCA1 ABCC4 ANXA1 ANXA2 AQP4 ATP1B1 B4GALT1 CD44 DLG3 EGFR ENTPD1 ERBIN EZR HCN1 ITGA6 KCNC2 KCNJ10 LIN7B LRRC7 MSN NDRG4 PCMT1 RASGRF1 SLC14A1 SLC1A3 SLC3A2 SLC7A7 SLC8A1
GO: Cellular Component	GO:0008021	synaptic vesicle		10	ANXA5 ATP6V1G2 DBI DMXL2 ENTPD1 GABRA2 ICA1 MAL2 PTPRN2 RAB2A RAB3C RPH3A SEPTIN6 SLC17A7 SNAP25 SNCA STX11 SV2A SV2B SYN2 SYNGR2 SYNGR3 SYP SYT1 SYT5 WDR7
GO: Cellular Component	GO:0030133	transport vesicle		10	ANXA1 ANXA2 ANXA5 ATP6V1G2 COPG1 DBI DMXL2 ENTPD1 FGFRL1 GABRA2 GALNT15 ICA1 IQGAP1 LAPTM5 MAL2 NCALD PTPRN2 RAB2A RAB3C RAB3IL1 RPH3A SEPTIN6 SIPA1 SLC17A7 SNAP25 SNCA STX11 SV2A SV2B SYN2 SYNGR2 SYNGR3 SYP SYT1 SYT5 WDR7
GO: Cellular Component	GO:0044306	neuron projection terminus		10	ADCY1 ANKS1B ANXA5 ATCAY CCL2 CDH8 CPLX1 EPHA4 GABRB3 GAD1 GOT1 GRIA3 GRIK2 HCN1 KCNAB2 KCNC2 KCNIP3 MAL2 NAPA P2RX7 PTBP1 PTPRN2 SEPTIN6 SLC8A1 SNAP25 SNCA STXBP1 SV2A SV2B SYN2 SYNJ1 SYP SYT1 UCHL1
GO: Cellular Component	GO:0030426	growth cone		10	ATCAY BASP1 CLU CRMP1 DCLK1 DLG3 ELAVL4 ENO2 EPHA4 FGF13 GPM6A IQGAP1 NEFL NGEF NRXN1 OLFM1 PAK1 PALLD PREX1 RASGRF1 SNAP25 SNCA STMN3 TUBB3
GO: Cellular Component	GO:0098794	postsynapse		10	ADCY1 ADD2 ANKS1B ARHGEF9 ATP6AP2 BNIP3 C1QA C1QB C1QC CALY CAMK4 CLSTN3 CNKSR2 CNN3 CPLX1 CRYAB DCLK1 DLG3 DLGAP1 DNM3 ENTPD1 EPB41L3 EPHA4 ERBIN FAIM2 FAM234B FCGR2A FRMPD4 GABRA1 GABRA2 GABRB3 GABRG2 GLRB GNG3 GPHN GPM6A GRIA3 GRIK2 GRM3 HSPB1 INA ITGB1 KALRN KCNAB2 KCNC2 LIN7B LRRC7 LZTS1 MAL2 MAP2K1 NAPA NEFL NPTN P2RX7 PAK1 PAK3 PDLIM4 PDLIM5 PDPK1 PLCB1 PPFIA2 PPP3CA PRKCZ RGS7 RGS7BP RIMS…
GO: Cellular Component	GO:0016469	proton-transporting two-sector ATPase complex		10	ATP5F1B ATP5F1C ATP5MC1 ATP6AP2 ATP6V0E2 ATP6V1A ATP6V1B2 ATP6V1D ATP6V1G2 RNASE4 TCIRG1
GO: Cellular Component	GO:0098793	presynapse		10	ADCY1 ANKS1B ANXA5 ATCAY ATP2B3 ATP6V1G2 CADPS CCL2 CDH8 CPLX1 DBI DMXL2 DNM3 ENTPD1 EPHA4 GABRA2 GABRB3 GAD1 GOT1 GPM6A GRIA3 GRIK2 GRM3 HCN1 ICA1 KALRN KCNAB2 KCNC2 KCNIP3 KCNJ10 KCNJ3 LIN7B MAL2 NAPA NEFL NPTN NRXN1 P2RX7 PAK1 PDE2A PDLIM5 PPFIA2 PTPRN2 RAB2A RAB3C RGS7 RGS7BP RIMBP2 RIMS1 RPH3A SCN2A SCN8A SEPTIN6 SLC17A7 SLC6A1 SLC8A1 SNAP25 SNCA STX11 STXBP1 SV2A SV2B SYN2 SYNGR2 SYNGR3 SYN…
GO: Cellular Component	GO:0097060	synaptic membrane		10	ADCY1 ANXA1 ATP2B3 ATP6AP2 CDH8 CLSTN3 CNKSR2 CNTNAP2 CRYAB DLGAP1 DNM3 ENO2 ENTPD1 EPHA4 FAIM2 GABRA1 GABRA2 GABRB3 GABRG2 GLRB GPHN GPM6A GRIA3 GRIK2 GRM3 HSPB1 ITGB1 ITGB5 KCNC2 KCNJ3 LIN7B LRRC7 LZTS1 NIPSNAP1 NPTN NRXN1 OLFM1 PDE2A PDLIM4 RGS7 RGS7BP RIMS1 RPH3A SCN2A SCN8A SLC6A1 SLC8A1 SNAP25 STX11 STXBP1 SYNJ1 SYP SYT1
GO: Cellular Component	GO:0098984	neuron to neuron synapse		10	ADCY1 ADD2 ANKS1B ARHGEF9 BNIP3 CLSTN3 CNKSR2 CNN3 CRYAB DCLK1 DLG3 DLGAP1 DNM3 ENTPD1 EPB41L3 EPHA4 FRMPD4 GNG3 GPHN GRIA3 GRIK2 GRM3 HSPB1 KALRN KCNAB2 LIN7B LRRC7 LZTS1 MAL2 MAP2K1 NPTN PAK1 PAK3 PDLIM5 PDPK1 PRKCZ RGS7BP RIMS1 SCN8A SLC8A1 STAT3 SYN2 SYP SYT1
GO: Cellular Component	GO:0044297	cell body		10	ACOT7 ANXA5 ASTN1 ATP5MC1 ATP6AP2 BRINP2 C4B CAPN2 CASP4 CCL2 CCNG1 CKMT1A CNKSR2 CNN3 CNTNAP2 CPLX1 CRMP1 CRYAB CYBA DLG3 DPP6 EEF1A2 ELAVL4 ENC1 ENO2 ENTPD1 EPHA4 EPHA5 EZR FAS FCGR2A GABRA2 GDI1 GFAP GLRB GNG3 GOT2 GPHN GPM6A GRIA3 GRIK2 HCN1 HSPB1 IL6R IL6ST KALRN KCNB2 KCNC2 KCNIP4 KCNJ10 LZTS1 MAP2K1 MAPK8 MAPK9 NEGR1 NRXN1 OLFM1 P2RX7 PALLD PAWR PCMT1 PDPK1 PRKCZ RAB2A RASGRF1 RGS7BP SCN8A…
GO: Cellular Component	GO:0005911	cell-cell junction		10	AHNAK ANXA1 ANXA2 ANXA5 AQP4 ATP1B1 B4GALT1 CCDC85A CD53 CDH8 CNN3 CNTNAP2 DLG3 EPB41L3 EPHA4 EPHA5 FAT1 FGF13 FGFRL1 IQGAP1 ITGA6 ITGB1 LIN7B MICALL2 NIBAN2 NRXN1 P2RX7 PAK1 PDLIM4 PDLIM5 PPP3CA PRKCZ SCN2A SLC8A1 SORBS1 SV2A TJP2 TMEM47 USP53 VEZT YWHAH
GO: Cellular Component	GO:0070382	exocytic vesicle		10	ANXA1 ANXA2 ANXA5 ATP6V1G2 COPG1 DBI DMXL2 ENTPD1 GABRA2 ICA1 IQGAP1 MAL2 PTPRN2 RAB2A RAB3C RAB3IL1 RPH3A SEPTIN6 SLC17A7 SNAP25 SNCA STX11 SV2A SV2B SYN2 SYNGR2 SYNGR3 SYP SYT1 SYT5 WDR7
GO: Cellular Component	GO:0030427	site of polarized growth		10	ATCAY BASP1 CLU CRMP1 DCLK1 DLG3 ELAVL4 ENO2 EPHA4 FGF13 GPM6A HCLS1 IQGAP1 NEFL NGEF NRXN1 OLFM1 PAK1 PALLD PREX1 RASGRF1 SNAP25 SNCA STMN3 TUBB3
GO: Cellular Component	GO:0098797	plasma membrane protein complex		10	ATP1B1 CDH13 CDH8 CFLAR CNTNAP2 CYBA DLG3 DPP10 DPP6 EGFR ERBIN FAS GLRB GNA13 GNG3 GRIA3 GRIK2 HCN1 IL13RA1 IL6R IL6ST ITGA6 ITGB1 ITGB2 ITGB5 ITGB8 KCNAB2 KCNB2 KCNC2 KCNIP3 KCNIP4 KCNJ3 LIN7B LRRC7 NCF4 OLFM1 OLFM3 SCN2A SCN2B SCN8A SLC3A2 SNAP25 SORBS1 SYK SYNJ1 TLR2
GO: Cellular Component	GO:0098552	side of membrane		10	ABCA1 ABCC4 ANTXR1 ANXA1 ANXA5 AQP4 ASTN1 ATP6AP2 B4GALT1 C2CD2L CAPN2 CD44 CDH13 EEF1A2 ENTPD1 EPHA5 EPM2AIP1 EZR FAS FCGR2A GFAP GLRB GNA13 GNG3 GPHN IL13RA1 IL6R IL6ST IQGAP1 ITGA6 ITGB1 ITGB2 KCNAB2 KCNJ3 MSN P2RX7 PLEKHA4 PPP3CA PTPRC S100A6 SLA SNAP25 SYK TGFBR2 TLR2 TLR4 VSIR
GO: Cellular Component	GO:0005884	actin filament		10	ANGPT1 ANTXR1 ANXA1 ANXA2 ATP6V1A ATP6V1B2 B4GALT1 CD44 CLIC1 CNN3 CRYAB CYBA CYBRD1 DLC1 EPHA4 EZR FAT1 FGF13 GNA13 GPM6A HCLS1 INPP5D IQGAP1 ITGA6 ITGB1 KCNJ10 LCP1 LRRC7 MICALL2 MSN MYO1F PAK1 PALLD PAWR PCMT1 PDLIM4 PDLIM5 PRKCZ RHOC SNAP25 SORBS1 SPATA13 TRIP6 TUBB3 VEZT
GO: Cellular Component	GO:0045121	membrane raft		10	ABCA1 ADCY1 ADD2 AHNAK ANGPT1 ANXA2 ATP1B1 ATP2B3 ATP5F1B BIRC3 CAPN2 CDH13 CFLAR DLC1 EGFR ENO2 EZR FAIM2 FAS FCGR2A INPP5D IQGAP1 ITGB1 ITGB2 LAMP2 LAT2 MAL2 P2RX7 PDE2A PRKCZ PTPRC RGS7 SDC4 SNAP25 SORBS1 TGFBR2 TLR2 TLR4 TNFRSF10B TNFRSF1A TNFRSF1B
GO: Cellular Component	GO:0009986	cell surface		10	ABCA1 ABCC4 ANTXR1 ANXA1 ANXA2 ANXA5 AQP4 ASTN1 ATP5F1B ATP5IF1 ATP6AP2 B4GALT1 CAPN2 CD109 CD151 CD44 CD53 CDH13 CLEC5A CLEC7A CLSTN3 CLU CNTNAP2 CRYAB DPP6 EGFR ENO2 ENTPD1 EPHA4 EPHA5 FAS FCGR2A GABRB3 GLRB GOT2 HCN1 IFITM3 IL13RA1 IL6R IL6ST ITGA6 ITGB1 ITGB2 ITGB5 ITGB8 KCNJ3 MSN NPTN NRXN1 P2RX7 PPFIA2 PTPRC ROBO2 SDC2 SDC4 SLC11A1 SLC1A3 SLC3A2 SLC6A1 SPARC TGFBR2 TJP2 TLR2 TLR4 TNFRSF10B …
GO: Cellular Component	GO:0098563	intrinsic component of synaptic vesicle membrane		5.8226	ATP6V1G2 GABRA2 MAL2 PTPRN2 RAB2A RAB3C SLC17A7 SV2A SV2B SYP SYT1
GO: Cellular Component	GO:0099699	integral component of synaptic membrane		5.8048	ADCY1 ATP2B3 CLSTN3 EPHA4 GABRA1 GABRA2 GABRB3 GABRG2 GPM6A GRIA3 GRM3 ITGB1 ITGB5 KCNJ3 LRRC7 NPTN NRXN1 SCN2A SCN8A SLC6A1 SLC8A1
GO: Cellular Component	GO:0034703	cation channel complex		5.7177	ATP5MC1 CNTNAP2 DLG3 DPP10 DPP6 FKBP1B GRIA3 GRIK2 HCN1 KCNAB2 KCNB2 KCNC2 KCNIP3 KCNIP4 KCNJ3 OLFM1 OLFM3 SCN2A SCN2B SCN8A SNAP25
GO: Cellular Component	GO:0030658	transport vesicle membrane		5.5761	ATP6V1G2 DMXL2 FGFRL1 GABRA2 ICA1 MAL2 NCALD PTPRN2 RAB2A RAB3C RPH3A SLC17A7 SNCA SV2A SV2B SYN2 SYNGR2 SYNGR3 SYP SYT1 SYT5
GO: Cellular Component	GO:0042383	sarcolemma		5.5541	AHNAK ANXA1 ANXA2 ANXA5 AQP4 ATP1B1 EZR FAS FLNC GOT2 ITGB1 KCNJ3 MLIP MSN PPP3CA PPP3CB SCN2A SLC8A1
GO: Cellular Component	GO:0099634	postsynaptic specialization membrane		5.4554	ADCY1 CLSTN3 CNKSR2 EPHA4 GABRA1 GABRA2 GABRB3 GABRG2 GPHN GRIA3 HSPB1 LIN7B LRRC7 NPTN RGS7BP SCN8A
GO: Cellular Component	GO:0032432	actin filament bundle		5.3709	ANGPT1 ANXA2 ATP6V1A ATP6V1B2 B4GALT1 CD44 CLIC1 CRYAB CYBA CYBRD1 DLC1 EZR GNA13 KCNJ10 LCP1 MICALL2 MSN MYO1F PALLD PCMT1 PDLIM4 PDLIM5 PRKCZ SORBS1 TRIP6
GO: Cellular Component	GO:0030285	integral component of synaptic vesicle membrane		5.3392	ATP6V1G2 GABRA2 MAL2 PTPRN2 SLC17A7 SV2A SV2B SYP SYT1
GO: Cellular Component	GO:0035579	specific granule membrane		5.329	ATP6V1D C3AR1 CD53 CLEC5A CMTM6 CYBA HVCN1 ITGB2 KCNAB2 LAIR1 SNAP25 TNFRSF1B
GO: Cellular Component	GO:0098858	actin-based cell projection		5.3038	ANGPT1 ANTXR1 ATP6V1A ATP6V1B2 B4GALT1 CD44 CLIC1 CYBRD1 EPHA4 EZR FAT1 FGF13 GNA13 GPM6A ITGA6 ITGB1 KCNJ10 LCP1 LRRC7 MSN MYO1F PALLD PCMT1 RHOC SNAP25 SPATA13 TUBB3 VEZT
GO: Cellular Component	GO:0031594	neuromuscular junction		4.8998	EPHA4 ERBIN ITGB1 LAMB2 NEFL P2RX7 RPH3A STXBP5L SV2A SYNGR2 SYNGR3 SYP
GO: Cellular Component	GO:0062023	collagen-containing extracellular matrix		4.7742	ADAMTS1 AEBP1 ANGPT1 ANXA1 ANXA2 ANXA5 C1QA C1QB C1QC CD151 CDH13 CLU COL27A1 EFEMP2 ENTPD1 ERBIN ITGA6 ITGB1 LAMB2 LGALSL P3H2 PLXDC2 RARRES2 RUNX1 S100A4 S100A6 SDC2 SERPINA3 SERPINB8 SPARC TGM2 VCAN
GO: Cellular Component	GO:0034705	potassium channel complex		4.7677	CNTNAP2 DPP10 DPP6 GRIK2 HCN1 KCNAB2 KCNB2 KCNC2 KCNIP3 KCNIP4 KCNJ3 SNAP25
GO: Cellular Component	GO:0005764	lysosome		4.7471	AHNAK ANXA1 ANXA2 ARHGAP45 ATP6AP2 ATP6V1A ATP6V1B2 ATP6V1D B4GALT1 C3AR1 CAPN2 CMTM6 CP CYBRD1 EEF1A2 ELAPOR1 GFAP GOT1 IFITM3 LAMP2 LAPTM5 MT1A NCF4 NPC2 NSG2 PLD3 RAB2A RNASET2 RRAGB SDC2 SDC4 SERPINA3 SLC11A1 SLC12A4 SLC15A3 SLC3A2 SNCA TCIRG1 UNC93B1 VAT1 VCAN
GO: Cellular Component	GO:0000323	lytic vacuole		4.7471	AHNAK ANXA1 ANXA2 ARHGAP45 ATP6AP2 ATP6V1A ATP6V1B2 ATP6V1D B4GALT1 C3AR1 CAPN2 CMTM6 CP CYBRD1 EEF1A2 ELAPOR1 GFAP GOT1 IFITM3 LAMP2 LAPTM5 MT1A NCF4 NPC2 NSG2 PLD3 RAB2A RNASET2 RRAGB SDC2 SDC4 SERPINA3 SLC11A1 SLC12A4 SLC15A3 SLC3A2 SNCA TCIRG1 UNC93B1 VAT1 VCAN
GO: Cellular Component	GO:0031253	cell projection membrane		4.7021	ANTXR1 AQP4 ARHGAP45 ATP6AP2 B4GALT1 CD44 CNTNAP2 CYBRD1 DLC1 EPB41L3 EZR GABRA1 GABRA2 GABRG2 GNA13 HCN1 ITGB1 KCNC2 LCP1 MSN NDRG4 PAK1 PCMT1 ROBO2 SPATA13 VEZT WWC1
GO: Cellular Component	GO:0019898	extrinsic component of membrane		4.6993	ANXA1 ANXA2 BMERB1 CADPS CDH13 CDH8 CNKSR2 EZR GNA13 GNG3 GPHN IQGAP1 KCNAB2 OLFM1 OPA1 PIK3CG PLEKHA4 PPP3CA RPH3A S100A6 SLA SNAP25 SNX33 SYK SYN2
GO: Cellular Component	GO:0005912	adherens junction		4.6558	ANXA1 ANXA2 CCDC85A CDH8 CNN3 EPHA4 EPHA5 ITGA6 ITGB1 LIN7B NIBAN2 PDLIM4 PDLIM5 SORBS1 TJP2 TMEM47 VEZT
GO: Cellular Component	GO:0042581	specific granule		4.6477	ATP6V1D C3AR1 CD53 CLEC5A CMTM6 CYBA GSDMD HVCN1 ITGB2 KCNAB2 LAIR1 LRRC7 NFKB1 SNAP25 TNFRSF1B
GO: Cellular Component	GO:0008076	voltage-gated potassium channel complex		4.5699	CNTNAP2 DPP10 DPP6 HCN1 KCNAB2 KCNB2 KCNC2 KCNIP3 KCNIP4 KCNJ3 SNAP25
GO: Cellular Component	GO:0098562	cytoplasmic side of membrane		4.562	C2CD2L EEF1A2 EPM2AIP1 EZR GFAP GNA13 GNG3 GPHN IQGAP1 KCNAB2 MSN PLEKHA4 PPP3CA PTPRC S100A6 SLA SNAP25 SYK
GO: Cellular Component	GO:0030315	T-tubule		4.5286	AHNAK AQP4 ATP1B1 EZR GOT2 KCNJ3 MSN PPP3CB SCN2A SLC8A1
GO: Cellular Component	GO:0097517	contractile actin filament bundle		4.5248	ANXA2 CYBA DLC1 LCP1 MICALL2 PALLD PDLIM4 PDLIM5 PRKCZ SORBS1 TRIP6
GO: Cellular Component	GO:0001725	stress fiber		4.5248	ANXA2 CYBA DLC1 LCP1 MICALL2 PALLD PDLIM4 PDLIM5 PRKCZ SORBS1 TRIP6
GO: Cellular Component	GO:0044291	cell-cell contact zone		4.5248	AHNAK ANXA5 ATP1B1 FGF13 FGFRL1 ITGB1 PAK1 SCN2A SLC8A1 TJP2 YWHAH
GO: Cellular Component	GO:0001726	ruffle		4.4903	ANXA2 ARHGAP45 ATP6V1B2 CAPG DLC1 EZR GSN IQGAP1 ITGB1 LCP1 PAK1 PALLD S100A6 SPATA13 TLR4 TNFRSF12A WWC1
GO: Cellular Component	GO:0031045	dense core granule		4.4399	BACE2 CADPS DMXL2 SCG2 STXBP5L SYT1 SYT5
GO: Cellular Component	GO:0030139	endocytic vesicle		4.3951	ABCA1 ATP6V0E2 CAPG CCL2 CYBA EGFR GRIA3 GSN HVCN1 ITGB5 KIFC2 LAMP2 NCF4 NRXN1 SLC11A1 SPARC STX11 STXBP1 SYK TAP1 TCIRG1 TLR2 UNC93B1
GO: Cellular Component	GO:0043235	receptor complex		4.3711	CD44 DDR2 DLG3 EGFR EPHA4 EPHA5 ERBIN GABRA1 GABRA2 GABRB3 GABRG2 GRIA3 GRIK2 IL13RA1 IL4R IL6R IL6ST ITGA6 ITGB1 ITGB2 ITGB5 ITGB8 LRRC7 OLFM1 OLFM3 PTPRN2 SORBS1 SYK TGFBR2 TLR2 TLR4 TNFRSF1A TNFRSF1B
GO: Cellular Component	GO:0098992	neuronal dense core vesicle		4.3698	CADPS DMXL2 SCG2 STXBP5L SYT5
GO: Cellular Component	GO:0098936	intrinsic component of postsynaptic membrane		4.3692	ADCY1 CLSTN3 EPHA4 GABRA1 GABRA2 GABRB3 GABRG2 GRIA3 GRM3 ITGB1 LRRC7 NPTN RGS7BP SCN8A SLC6A1 SLC8A1
GO: Cellular Component	GO:0019897	extrinsic component of plasma membrane		4.2547	ANXA1 ANXA2 CDH13 CDH8 CNKSR2 GNA13 GNG3 GPHN IQGAP1 KCNAB2 OLFM1 PLEKHA4 PPP3CA S100A6 SLA SNAP25 SYK
GO: Cellular Component	GO:0060076	excitatory synapse		4.2393	ATP2B3 CNTNAP2 GRIA3 KCNJ3 PALLD SCN8A SLC17A7 SYNJ1 SYP SYT1
GO: Cellular Component	GO:0032589	neuron projection membrane		4.2393	ATP6AP2 CNTNAP2 EPB41L3 GABRA1 GABRA2 GABRG2 HCN1 KCNC2 ROBO2 VEZT
Human Phenotype	HP:0011198	EEG with generalized epileptiform discharges		10	AP3B2 ATP6V1A CNKSR2 CYFIP2 DMXL2 EEF1A2 EZR FGF12 FGF13 GABRA1 GABRA2 GABRB3 GABRG2 GAD1 GRIK2 HCN1 NECAP1 PLCB1 PPP3CA PSAT1 SCN2A SCN8A SLC6A1 SNAP25 STXBP1 SYNJ1 SYT1 TUSC3
Human Phenotype	HP:0002063	Rigidity		10	AP3B2 ATL1 ATP6AP2 ATP6V1A CNKSR2 CRYAB CYFIP2 EEF1A2 FGF12 FGF13 GABRA1 GABRA2 GABRG2 GLRB GPHN HCN1 NECAP1 PPP3CA SCN2A SCN8A SNCA STXBP1 SYNJ1
Human Phenotype	HP:0100710	Impulsivity		10	AP3B2 ATP6V1A CNKSR2 CYFIP2 EEF1A2 EZR FGF12 FGF13 GABRA1 GABRA2 GABRG2 GRIK2 HCN1 NECAP1 PPP3CA SCN2A SCN8A SNCA STXBP1 SYNJ1 TGIF1 TUSC3
Human Phenotype	HP:0200134	Epileptic encephalopathy		10	AP3B2 ARHGEF9 ATP6V1A CPLX1 CYFIP2 EEF1A2 FGF12 GABRA1 GABRB3 GABRG2 HCN1 NECAP1 NRXN1 PLCB1 PPP3CA SCN2A SCN8A SLC6A1 STXBP1 SYNJ1
Human Phenotype	HP:0000719	Inappropriate behavior		10	AP3B2 ATP6V1A CNKSR2 CYFIP2 EEF1A2 EZR FGF12 FGF13 GABRA1 GABRA2 GABRG2 GRIK2 HCN1 NECAP1 PDE2A PPP3CA PSAT1 SCN2A SCN8A SNCA STXBP1 SYNJ1 TGIF1 TUSC3 TYROBP
Human Phenotype	HP:0011203	EEG with abnormally slow frequencies		10	AP3B2 ATP6V1A CNKSR2 CYFIP2 EEF1A2 FGF12 FGF13 GABRA2 GABRG2 HCN1 NECAP1 PPP3CA SCN8A SLC6A1 STXBP1 SYNJ1
Human Phenotype	HP:0001336	Myoclonus		10	ANO3 AP3B2 ATP6V1A ATP6V1B2 BRSK2 CNKSR2 CPLX1 CYFIP2 DMXL2 EEF1A2 FGF12 FGF13 GABRA1 GABRA2 GABRB3 GABRG2 GLRB GPHN GRIA3 GRIK2 HCN1 KIF1C NECAP1 PLCB1 PPP3CA PSAT1 SCN2A SCN8A SERPINI1 SLC6A1 SNCA STXBP1 SYNJ1 TSPYL1 TYROBP
Human Phenotype	HP:0000734	Disinhibition		10	AP3B2 ATP6V1A CNKSR2 CYFIP2 EEF1A2 EZR FGF12 FGF13 GABRA1 GABRA2 GABRG2 GRIK2 HCN1 NECAP1 PPP3CA SCN2A SCN8A SNCA STXBP1 SYNJ1 TGIF1 TUSC3 TYROBP
Human Phenotype	HP:0011182	Interictal epileptiform activity		10	AP3B2 ARHGEF9 ATP6V1A CNKSR2 CPLX1 CYFIP2 DMXL2 EEF1A2 EZR FGF12 FGF13 GABRA1 GABRA2 GABRB3 GABRG2 GAD1 GRIK2 HCN1 NECAP1 PLCB1 PPP3CA PSAT1 SCN2A SCN8A SLC6A1 SNAP25 STXBP1 SYNJ1 SYT1 TUSC3
Human Phenotype	HP:0010844	EEG with multifocal slow activity		10	AP3B2 ATP6V1A CNKSR2 CYFIP2 EEF1A2 FGF12 FGF13 GABRA2 GABRG2 HCN1 NECAP1 PPP3CA SCN8A STXBP1 SYNJ1
Human Phenotype	HP:0025373	Interictal EEG abnormality		10	AP3B2 ARHGEF9 ATP6V1A CNKSR2 CPLX1 CYFIP2 DMXL2 EEF1A2 EZR FGF12 FGF13 GABRA1 GABRA2 GABRB3 GABRG2 GAD1 GRIK2 HCN1 NECAP1 PDE2A PLCB1 PPP3CA PSAT1 SCN2A SCN8A SLC6A1 SNAP25 STXBP1 SYNJ1 SYT1 TUSC3
Human Phenotype	HP:0100660	Dyskinesia		5.7774	AP3B2 ATP6V1A BRSK2 CNKSR2 CYFIP2 DMXL2 EEF1A2 EZR FGF12 FGF13 FGF14 GABRA2 GABRB3 GABRG2 GRIK2 HCN1 NECAP1 PPP3CA SCN2A SCN8A SNCA STXBP1 SYNJ1 SYT1 TMEM43 TUSC3
Human Phenotype	HP:0002353	EEG abnormality		5.7029	ANTXR1 AP3B2 ARHGEF9 ATP6V1A ATP6V1B2 CNKSR2 CNTNAP2 CPLX1 CYFIP2 DMXL2 EEF1A2 EZR FGF12 FGF13 GABRA1 GABRA2 GABRB3 GABRG2 GAD1 GFAP GRIK2 HCN1 HECW2 MAP2K1 NECAP1 PDE2A PLCB1 PPP3CA PSAT1 RBPJ SCN2A SCN8A SLC44A1 SLC6A1 SNAP25 STXBP1 SYNJ1 SYT1 TUSC3 TYROBP
Human Phenotype	HP:0011146	Dialeptic seizure		5.5837	ARHGEF9 ATP6V1B2 BRSK2 CNKSR2 DLG3 DMXL2 EEF1A2 FGF13 FRMPD4 GABRA1 GABRB3 GABRG2 GDI1 HCN1 PAK3 PDE2A PPP3CA SCN2A SCN8A SLC6A1 STXBP1 SYP TSPAN7
Human Phenotype	HP:0002521	Hypsarrhythmia		5.5582	AP3B2 ATP6V1A CNKSR2 CYFIP2 DMXL2 EEF1A2 EZR FGF12 FGF13 GABRA2 GABRG2 GAD1 GRIK2 HCN1 NECAP1 PLCB1 PPP3CA SCN2A SCN8A STXBP1 SYNJ1 TUSC3
Human Phenotype	HP:0000718	Aggressive behavior		5.5175	AP3B2 ATP6V1A BRSK2 CNKSR2 CNTNAP2 CYFIP2 DMXL2 EEF1A2 ENTPD1 EZR FGF12 FGF13 FGF14 FRMPD4 GABRA1 GABRA2 GABRB3 GABRG2 GFAP GRIA3 GRIK2 HCN1 HECW2 NECAP1 PAK3 PDE2A PDPK1 PPP3CA SCN2A SCN8A SNCA STXBP1 SYNJ1 SYT1 TGIF1 TTC19 TUSC3 TYROBP
Human Phenotype	HP:0006919	Abnormal aggressive, impulsive or violent behavior		5.5175	AP3B2 ATP6V1A BRSK2 CNKSR2 CNTNAP2 CYFIP2 DMXL2 EEF1A2 ENTPD1 EZR FGF12 FGF13 FGF14 FRMPD4 GABRA1 GABRA2 GABRB3 GABRG2 GFAP GRIA3 GRIK2 HCN1 HECW2 NECAP1 PAK3 PDE2A PDPK1 PPP3CA SCN2A SCN8A SNCA STXBP1 SYNJ1 SYT1 TGIF1 TTC19 TUSC3 TYROBP
Human Phenotype	HP:0005356	Decreased serum complement factor I		5.5072	C1QA C1QB C1QC CFI
Human Phenotype	HP:0002069	Bilateral tonic-clonic seizure		5.3438	ACO2 ATP6AP2 ATP6V1B2 BRSK2 CNKSR2 CPLX1 DLG3 DMXL2 EEF1A2 FGF13 FRMPD4 GABRA1 GABRB3 GABRG2 GAD1 GDI1 GPHN GRIA3 HCN1 PAK3 PPP3CA SCN2A SCN8A SLC6A1 STAT3 STXBP1 SYP TSPAN7
Human Phenotype	HP:0200048	Cyanotic episode		5.2096	GABRA1 GABRG2 PSAT1 SCN2A STXBP1
Human Phenotype	HP:0011172	Complex febrile seizure		5.1744	GABRA1 GABRG2 PDE2A SCN2A SCN8A STXBP1
Human Phenotype	HP:0002421	Poor head control		5.1552	AP3B2 ATP6V1A CNKSR2 CYFIP2 DMXL2 EEF1A2 FGF12 FGF13 GABRA2 GABRG2 GPHN HCN1 LAMB2 NDUFA10 NDUFV2 NECAP1 PPP3CA SCN2A SCN8A SNAP25 STXBP1 SYNJ1
Human Phenotype	HP:0000668	Hypodontia		5.0142	AP3B2 ATP6V1A ATP6V1B2 CNKSR2 CYFIP2 EEF1A2 FGF12 FGF13 GABRA2 GABRG2 HCN1 KIF1C NECAP1 NXN PPP3CA PRKACB SCN8A STXBP1 SYNJ1 TRIM37
Human Phenotype	HP:0002197	Generalized-onset seizure		4.9638	ACO2 ARHGEF9 ATP6AP2 ATP6V1B2 BRSK2 CNKSR2 CNTNAP2 CPLX1 DLG3 DMXL2 EEF1A2 EZR FGF13 FRMPD4 GABRA1 GABRB3 GABRG2 GAD1 GDI1 GPHN GRIA3 GRIK2 HCN1 KCNJ10 PAK3 PDE2A PLCB1 PPP3CA SCN2A SCN8A SLC6A1 STAT3 STXBP1 SYP TSPAN7 TUSC3
Human Phenotype	HP:0002133	Status epilepticus		4.9254	AP3B2 ATP6V1A BRSK2 CNKSR2 COX7B CYFIP2 EEF1A2 FGF12 FGF13 GABRA1 GABRA2 GABRG2 GRIA3 HCN1 NECAP1 PDE2A PPP3CA SCN2A SCN8A STXBP1 SYNJ1
Human Phenotype	HP:0002465	Poor speech		4.923	ATP6V1A ATP6V1B2 BRSK2 CNKSR2 CNTNAP2 DLAT DLG3 EEF1A2 EZR FGF12 FRMPD4 GDI1 GRIK2 LARGE1 PAK1 PAK3 PPP2R1A PPP3CA RNASET2 STXBP1 SYP SYT1 TGIF1 TSPAN7 TUBB3 TUSC3
Human Phenotype	HP:0002509	Limb hypertonia		4.8738	AP3B2 ATL1 ATP6V1A CNKSR2 CYFIP2 EEF1A2 FGF12 FGF13 GABRA2 GABRG2 HCN1 NECAP1 PPP3CA SCN8A STXBP1 SYNJ1
Human Phenotype	HP:0002388	Hypertonicity		4.8738	AP3B2 ATL1 ATP6V1A CNKSR2 CYFIP2 EEF1A2 FGF12 FGF13 GABRA2 GABRG2 HCN1 NECAP1 PPP3CA SCN8A STXBP1 SYNJ1
Mouse Phenotype	MP:0002462	abnormal granulocyte physiology		10	ALOX5AP B4GALT1 C3AR1 CAPG CCL2 CD44 CLEC7A CYBA ENTPD1 FCGR2A GSN HSPB1 HVCN1 INPP5D ITGB2 LAT2 LCP1 MYO1F NCF4 NFE2L2 P2RX7 PAK1 PIK3CG PIM1 PREX1 PTPRC S100A4 STX11 SYK TLR4
Mouse Phenotype	MP:0000221	decreased leukocyte cell number		10	AFF1 ARHGAP45 ARID5A B3GALT2 BCL2 BIRC3 C3AR1 CAMK4 CCDC88B CCL2 CD44 CDKN1A CSF1 CYCS EEF1A2 EGFR ELAPOR1 ELF4 FAM234B FAS FSTL1 GLRB GOT1 HCLS1 ID3 IL10RA IL4R IL6ST INPP5D IRF5 ITGA6 ITGB2 KCNJ10 KLHL6 LAIR1 LTBR MCL1 MSN NFE2L2 NFKB1 NPC2 PIK3AP1 PIK3CG PLCE1 PPP3CB PRKCZ PTPRC RARRES2 RASGRP1 RELA RGS4 RUNX1 SDC4 SERPINA3 SLC11A1 SLC1A5 SORBS1 SPARC STAT3 STAT5A STX11 SYK SYNJ1 TAGLN2 TAP1 T…
Mouse Phenotype	MP:0002064	seizures		10	AP3B2 ATCAY ATP6V1B2 C1QA CELF4 CNTNAP2 CPLX1 FAIM2 FCGR2A FGF13 FGF14 GABRA1 GABRB3 GABRG2 GDI1 GFAP GNG3 GRIA3 GRIK2 KCNAB2 KCNC2 PCMT1 PITPNA PLCB1 SCG5 SCN2B SCN8A SLC1A3 SNAP25 SV2A SV2B SYN2 SYNJ1
Mouse Phenotype	MP:0012382	abnormal blood cell physiology		10	ABCA1 ACSL6 ADD2 AHNAK ALOX5AP ANXA1 AQP4 ARHGAP45 B4GALT1 BCL2 BIRC3 C3AR1 CAPG CASP4 CCDC88B CCL2 CD151 CD44 CD53 CDKN1A CLEC7A CLIC1 CSF1 CYBA DOK1 ELF4 ENTPD1 FAS FCGR2A GSDMD GSN HCLS1 HSPB1 HVCN1 ICA1 ID3 IL10RA IL13RA1 IL4R IL6R IL6ST INPP5D IRF5 IRF7 ITGA6 ITGB1 ITGB2 LAIR1 LAPTM5 LAT2 LCAT LCP1 LTBR MAP3K8 MAPK8 MAPK9 MCL1 MSN MYO1F NCF4 NFE2L2 NFKB1 NPC2 P2RX7 PAK1 PAWR PFKM PIK3AP1 PIK…
Mouse Phenotype	MP:0002619	abnormal lymphocyte morphology		10	AFF1 AHNAK ARHGAP45 ARID5A B3GALT2 B4GALT1 BCL2 BIRC3 C3AR1 CCDC88B CCL2 CD44 CDKN1A CSF1 CYCS EEF1A2 ELAPOR1 ELF4 ENTPD1 FAM234B FAS FCGR2A FSTL1 GLRB GOT1 HCLS1 ID3 IL10RA IL13RA1 IL4R IL6ST INPP5D IQGAP1 IRF5 ITGA6 ITGB2 KLHL6 LAIR1 LAT2 LTBR MAPK8 MAPK9 MCL1 MSN NFE2L2 NFKB1 NPC2 NXN PAWR PIK3AP1 PIK3CG PLCE1 PPP3CB PRKCZ PTPRC RASGRP1 RELA RGS4 RUNX1 SDC4 SERPINA3 SLA SLC11A1 SLC1A5 SORBS1 S…
Mouse Phenotype	MP:0012769	abnormal CD4-positive, alpha-beta memory T cell number		10	CD44 FAS INPP5D IRF5 ITGB2 KLHL6 LAIR1 NFKB1 PPP3CB PTPRC RASGRP1 SLC1A5 SYK UNC93B1
Mouse Phenotype	MP:0001819	abnormal immune cell physiology		10	ABCA1 ACSL6 AHNAK ALOX5AP ANXA1 AQP4 ARHGAP45 B4GALT1 BCL2 BIRC3 C3AR1 CAPG CASP4 CCDC88B CCL2 CD151 CD44 CD53 CDKN1A CLEC7A CSF1 CYBA DOK1 ELF4 ENTPD1 FAS FCGR2A GSDMD GSN HCLS1 HSPB1 HVCN1 ICA1 ID3 IL10RA IL13RA1 IL4R IL6R IL6ST INPP5D IRF5 IRF7 ITGA6 ITGB2 LAIR1 LAPTM5 LAT2 LCP1 LTBR MAP3K8 MAPK8 MAPK9 MCL1 MSN MYO1F NCF4 NFE2L2 NFKB1 NPC2 P2RX7 PAK1 PAWR PIK3AP1 PIK3CG PIM1 PPP3CA PPP3CB PREX…
Mouse Phenotype	MP:0002442	abnormal leukocyte physiology		10	ABCA1 ACSL6 AHNAK ALOX5AP ANXA1 AQP4 ARHGAP45 B4GALT1 BCL2 BIRC3 C3AR1 CAPG CASP4 CCDC88B CCL2 CD151 CD44 CD53 CDKN1A CLEC7A CSF1 CYBA DOK1 ELF4 ENTPD1 FAS FCGR2A GSDMD GSN HCLS1 HSPB1 HVCN1 ICA1 ID3 IL10RA IL13RA1 IL4R IL6R IL6ST INPP5D IRF5 IRF7 ITGA6 ITGB2 LAIR1 LAPTM5 LAT2 LCP1 LTBR MAP3K8 MAPK8 MAPK9 MCL1 MSN MYO1F NCF4 NFE2L2 NFKB1 NPC2 P2RX7 PAK1 PAWR PIK3AP1 PIK3CG PIM1 PPP3CA PPP3CB PREX…
Mouse Phenotype	MP:0002451	abnormal macrophage physiology		10	ABCA1 ACSL6 ANXA1 AQP4 B4GALT1 BIRC3 CAPG CASP4 CCL2 CD44 CDKN1A CLEC7A CSF1 FAS FCGR2A GSDMD GSN HSPB1 HVCN1 IL4R IL6ST INPP5D LCP1 MAP3K8 NFE2L2 NFKB1 P2RX7 PIK3CG PTPRC S100A4 STAT3 TCIRG1 TGM2 TLR2 TLR4 TMEM178A TNFRSF1A TYROBP UNC93B1
Mouse Phenotype	MP:0005094	abnormal T cell proliferation		10	AHNAK BIRC3 CCDC88B CD151 CD44 CDKN1A DOK1 ELF4 FAS HCLS1 IL4R ITGB2 LAPTM5 LAT2 MAP3K8 MAPK8 MAPK9 NFKB1 PAWR PIK3CG PPP3CA PPP3CB PTPRC RASGRP1 RELA SERPINA3 TNFRSF1B TYROBP
Mouse Phenotype	MP:0003635	abnormal synaptic transmission		10	ADCY1 ADD2 ANKS1B ARHGEF9 ARPP21 ATP5F1B BEX2 C1QA CADPS CALY CAMK4 CCKBR CD44 CDH8 CELF4 CKMT1A CLSTN3 CPLX1 CRMP1 CYFIP2 DLG3 DPP6 EEF1A2 ENTPD1 EPHA4 EPHA5 FGF13 FGF14 GABRA1 GABRA2 GABRB3 GABRG2 GAD1 GDI1 GFAP GPR158 GRIA3 GRIK2 ID3 IL6ST KALRN KCNIP3 LAMB2 LRRC7 LZTS1 MAPK9 NPTN NRXN1 PAK1 PAK3 PDLIM5 PLCB1 PREX1 PRKACB RASGRF1 RIMBP2 SCN2A SCN8A SLC17A7 SLC1A3 SLC44A1 SLC6A1 SNAP25 SNCA STX…
Mouse Phenotype	MP:0003945	abnormal lymphocyte physiology		10	AHNAK B4GALT1 BCL2 BIRC3 C3AR1 CCDC88B CCL2 CD151 CD44 CD53 CDKN1A CYBA DOK1 ELF4 FAS FCGR2A HCLS1 ICA1 ID3 IL10RA IL13RA1 IL4R IL6R IL6ST INPP5D IRF5 IRF7 ITGA6 ITGB2 LAIR1 LAPTM5 LAT2 LTBR MAP3K8 MAPK8 MAPK9 MCL1 NFE2L2 NFKB1 NPC2 PAWR PIK3AP1 PIK3CG PPP3CA PPP3CB PTPRC RASGRP1 RELA RPS27L RUNX1 S1PR3 SERPINA3 SLC1A5 STAT3 STAT5A STX11 SYK TAGLN2 TAP1 TCIRG1 TGM2 TLR2 TLR4 TNFRSF1A TNFRSF1B TYR…
Mouse Phenotype	MP:0002421	abnormal cell-mediated immunity		10	ABCA1 ACSL6 AHNAK ALOX5AP ANXA1 ANXA5 AQP4 ARHGAP45 B4GALT1 BCL2 BIRC3 C3AR1 CAPG CASP4 CCDC88B CCL2 CD151 CD44 CD53 CDKN1A CLEC7A CSF1 CYBA DOK1 EEF1A2 ELF4 ENTPD1 FAS FCGR2A GSDMD GSN HCLS1 HSPB1 HVCN1 ICA1 ID3 IL10RA IL13RA1 IL4R IL6R IL6ST INPP5D IRF5 IRF7 ITGA6 ITGB2 LAIR1 LAPTM5 LAT2 LCP1 LTBR MAP3K8 MAPK8 MAPK9 MCL1 MSN MYO1F NCF4 NFE2L2 NFKB1 NPC2 P2RX7 PAK1 PAWR PIK3AP1 PIK3CG PIM1 PPP3C…
Mouse Phenotype	MP:0021009	abnormal synaptic physiology		10	ADCY1 ADD2 ANKS1B ARHGEF9 ARPP21 ATP5F1B BEX2 C1QA CADPS CALY CAMK4 CCKBR CD44 CDH8 CELF4 CKMT1A CLSTN3 CPLX1 CRMP1 CYFIP2 DLG3 DPP6 EEF1A2 ENTPD1 EPHA4 EPHA5 FGF13 FGF14 GABRA1 GABRA2 GABRB3 GABRG2 GAD1 GDI1 GFAP GPR158 GRIA3 GRIK2 ID3 IL6ST KALRN KCNIP3 LAMB2 LRRC7 LZTS1 MAPK9 NPTN NRXN1 PAK1 PAK3 PDLIM5 PLCB1 PREX1 PRKACB RASGRF1 RIMBP2 SCN2A SCN8A SLC17A7 SLC1A3 SLC44A1 SLC6A1 SNAP25 SNCA STX…
Mouse Phenotype	MP:0001876	decreased inflammatory response		10	ALOX5AP ANXA5 B4GALT1 BIRC3 CASP4 CCKBR CCL2 CD44 CEBPD CYBA EEF1A2 FCGR2A GSN IFI16 IL6ST ITGB2 KIF1C MAP3K8 PIK3CG PLIN2 PTPRC S1PR3 SYK TGM2 TLR2 TLR4 TNFRSF1A TYROBP
Mouse Phenotype	MP:0004753	abnormal miniature excitatory postsynaptic currents		10	C1QA CADPS CD44 CDH8 CELF4 CLSTN3 CPLX1 CYFIP2 EPHA4 GRIA3 KALRN LZTS1 NPTN NRXN1 SLC17A7 SNAP25 SNCA SYN2 SYT1 TSPAN7
Mouse Phenotype	MP:0005016	decreased lymphocyte cell number		10	AFF1 ARHGAP45 ARID5A B3GALT2 BCL2 BIRC3 C3AR1 CCDC88B CCL2 CD44 CSF1 CYCS EEF1A2 ELAPOR1 ELF4 FAM234B FAS GLRB GOT1 HCLS1 ID3 IL10RA IL4R IL6ST INPP5D IRF5 ITGA6 ITGB2 KLHL6 LAIR1 LTBR MCL1 MSN NFE2L2 NFKB1 NPC2 PIK3AP1 PIK3CG PLCE1 PPP3CB PRKCZ PTPRC RASGRP1 RELA RGS4 RUNX1 SDC4 SERPINA3 SLC11A1 SLC1A5 SORBS1 STAT3 STAT5A SYK TAGLN2 TAP1 TCIRG1 TLR4 TNFRSF1B TRIM56 TYROBP UNC93B1
Mouse Phenotype	MP:0000717	abnormal lymphocyte cell number		10	AFF1 AHNAK ARHGAP45 ARID5A B3GALT2 B4GALT1 BCL2 BIRC3 C3AR1 CCDC88B CCL2 CD44 CDKN1A CSF1 CYCS EEF1A2 ELAPOR1 ELF4 ENTPD1 FAM234B FAS FCGR2A FSTL1 GLRB GOT1 HCLS1 ID3 IL10RA IL13RA1 IL4R IL6ST INPP5D IQGAP1 IRF5 ITGA6 ITGB2 KLHL6 LAIR1 LAT2 LTBR MCL1 MSN NFE2L2 NFKB1 NPC2 NXN PAWR PIK3AP1 PIK3CG PLCE1 PPP3CB PRKCZ PTPRC RASGRP1 RELA RGS4 RUNX1 SDC4 SERPINA3 SLC11A1 SLC1A5 SORBS1 STAT3 STAT5A STX1…
Mouse Phenotype	MP:0001828	abnormal T cell activation		10	AHNAK BIRC3 CCDC88B CD151 CD44 CDKN1A CYBA DOK1 ELF4 FAS HCLS1 IL4R IL6ST ITGB2 LAPTM5 LAT2 MAP3K8 MAPK8 MAPK9 NFKB1 PAWR PIK3CG PPP3CA PPP3CB PTPRC RASGRP1 RELA SERPINA3 TNFRSF1B TYROBP VSIR
Mouse Phenotype	MP:0002463	abnormal neutrophil physiology		10	ALOX5AP B4GALT1 C3AR1 CAPG CCL2 CD44 CLEC7A CYBA ENTPD1 FCGR2A GSN HSPB1 HVCN1 INPP5D ITGB2 LCP1 MYO1F NCF4 NFE2L2 PIK3CG PREX1 STX11 SYK TLR4
Mouse Phenotype	MP:0002419	abnormal innate immunity		10	ABCA1 ACSL6 ALOX5AP ANXA1 AQP4 B4GALT1 BIRC3 C3AR1 CAPG CASP4 CCL2 CD44 CDKN1A CFI CLEC7A CSF1 CYBA ELF4 ENTPD1 FAS FCGR2A GSDMD GSN HSPB1 HVCN1 IL4R IL6R IL6ST INPP5D ITGB2 LCP1 LTBR MAP3K8 MYO1F NCF4 NFE2L2 NFKB1 NPC2 P2RX7 PIK3CG PPP3CB PREX1 PTPRC S100A4 STAT3 STAT5A STX11 SYK TCIRG1 TGM2 TLR2 TLR4 TMEM178A TNFRSF10B TNFRSF1A TYROBP UNC93B1
Mouse Phenotype	MP:0002420	abnormal adaptive immunity		10	ABCA1 ACSL6 AHNAK ALOX5AP ANXA1 ANXA5 AQP4 ARHGAP45 B4GALT1 BCL2 BIRC3 C3AR1 CAPG CASP4 CCDC88B CCL2 CD151 CD44 CD53 CDKN1A CLEC7A CSF1 CYBA DOK1 EEF1A2 ELF4 ENTPD1 FAS FCGR2A GSDMD GSN HCLS1 HSPB1 HVCN1 ICA1 ID3 IL10RA IL13RA1 IL4R IL6R IL6ST INPP5D IRF5 IRF7 ITGA6 ITGB2 KLHL6 LAIR1 LAPTM5 LAT2 LCP1 LTBR MAP3K8 MAPK8 MAPK9 MCL1 MSN MYO1F NCF4 NFE2L2 NFKB1 NPC2 P2RX7 PAK1 PAWR PIK3AP1 PIK3CG PIM1…
Mouse Phenotype	MP:0002206	abnormal CNS synaptic transmission		10	ADCY1 ADD2 ANKS1B ARHGEF9 ATP5F1B BEX2 C1QA CADPS CALY CAMK4 CCKBR CD44 CDH8 CELF4 CKMT1A CLSTN3 CPLX1 CRMP1 CYFIP2 DLG3 DPP6 EPHA4 EPHA5 FGF13 FGF14 GABRA1 GABRA2 GABRB3 GABRG2 GAD1 GDI1 GFAP GPR158 GRIA3 GRIK2 ID3 KALRN KCNIP3 LRRC7 LZTS1 MAPK9 NPTN NRXN1 PAK1 PAK3 PDLIM5 PLCB1 PREX1 PRKACB RASGRF1 RIMBP2 SCN2A SLC17A7 SLC1A3 SLC44A1 SLC6A1 SNAP25 SNCA STXBP5L SV2A SYN2 SYNJ1 SYT1 SYT5 TNFRSF1A…
Mouse Phenotype	MP:0002444	abnormal T cell physiology		10	AHNAK BCL2 BIRC3 C3AR1 CCDC88B CCL2 CD151 CD44 CDKN1A CYBA DOK1 ELF4 FAS HCLS1 ICA1 ID3 IL13RA1 IL4R IL6R IL6ST INPP5D IRF5 IRF7 ITGA6 ITGB2 LAPTM5 LAT2 MAP3K8 MAPK8 MAPK9 MCL1 NFKB1 NPC2 PAWR PIK3CG PPP3CA PPP3CB PTPRC RASGRP1 RELA RPS27L RUNX1 SERPINA3 SLC1A5 STAT3 STX11 TAGLN2 TAP1 TGM2 TLR4 TNFRSF1B TYROBP VSIR
Mouse Phenotype	MP:0002910	abnormal excitatory postsynaptic currents		10	ADCY1 C1QA CADPS CAMK4 CCKBR CPLX1 DLG3 FGF13 GABRB3 GDI1 GPR158 KALRN LZTS1 NRXN1 PLCB1 RIMBP2 SCN2A SLC17A7 SLC1A3 SYT1 TYROBP
Mouse Phenotype	MP:0008048	abnormal memory T cell number		5.9906	CD44 CDKN1A FAS INPP5D IRF5 ITGB2 KLHL6 LAIR1 LAT2 NFKB1 NXN PPP3CB PTPRC RASGRP1 SERPINA3 SLC1A5 SYK TAP1 UNC93B1
Mouse Phenotype	MP:0010833	abnormal memory T cell morphology		5.9458	CD44 CDKN1A FAS INPP5D IRF5 ITGB2 KLHL6 LAIR1 LAT2 NFKB1 NXN PPP3CB PTPRC RASGRP1 SERPINA3 SLC1A5 SYK TAP1 UNC93B1
Mouse Phenotype	MP:0005445	abnormal neurotransmitter secretion		5.8295	EEF1A2 ENTPD1 GDI1 MAPK9 NRXN1 SLC1A3 SLC6A1 SNAP25 STXBP1 STXBP5L SYT1 UCHL1
Mouse Phenotype	MP:0009357	abnormal seizure response to inducing agent		5.6787	ATP6V1B2 CELF4 CNTNAP2 FAIM2 FCGR2A FGF13 FGF14 GABRA1 GABRB3 GABRG2 GDI1 GFAP GNG3 GRIA3 GRIK2 KCNC2 PCMT1 PLCB1 SCN2B SCN8A SLC1A3
Mouse Phenotype	MP:0000920	abnormal myelination		5.5192	C3AR1 CP EEF1A2 EPB41L3 ERBIN FAS GDAP1 GFAP IL6ST KCNJ10 NCALD OPA1 PITPNA PTPRC SCN8A STMN1 TLR2 TYROBP ZNF365
Mouse Phenotype	MP:0005164	abnormal response to injury		5.4195	AEBP1 ANXA1 AQP4 ATP5IF1 B4GALT1 BNIP3 CCL2 CD44 CDKN1A CEBPD CP DDR2 DLC1 ENTPD1 FAIM2 FGF2 GFAP GPR22 GSN HSPA12A HSPB1 IL6R MAPK8 MAPK9 MLIP MSN NDRG4 NEK6 NFE2L2 OLFM1 PLCE1 PPP3CB RNF213 SDC2 SDC4 SERPINA3 SPARC STMN1 TGM2 TLR2 TLR4 WWTR1
Mouse Phenotype	MP:0002272	abnormal nervous system electrophysiology		5.3687	CNTNAP2 DPP6 EPB41L3 ERBIN FGF14 GABRB3 GABRG2 GAD1 GDAP1 GPHN GRIK2 GSN HCN1 HSPB8 IL6ST KALRN KCNAB2 KCNC2 KCNJ10 NFKB1 PARP10 PCMT1 SCN2A SCN2B SCN8A SLC17A7 STMN1 TSPAN7
Mouse Phenotype	MP:0008588	abnormal circulating interleukin level		5.354	ARID5A C3AR1 CASP4 CCL2 CD44 CLEC7A HSPB8 IFI16 IL10RA IL13RA1 IL4R IL6R IL6ST INPP5D IRF5 ITGB2 LAT2 NFE2L2 NFKB1 STX11 TLR2 TLR4 TNFRSF10B TNFRSF1A UNC93B1
Mouse Phenotype	MP:0002207	abnormal long term potentiation		5.3445	ADD2 ARHGEF9 CRMP1 DLG3 DPP6 EPHA4 FGF14 GFAP GRIA3 GRIK2 KALRN KCNIP3 MAPK9 PAK1 PAK3 PRKACB RASGRF1 SLC17A7 SNCA TSPAN7 TYROBP WWC1
Mouse Phenotype	MP:0003009	abnormal cytokine secretion		5.3317	AHNAK ANXA5 BIRC3 C3AR1 CASP4 CCDC88B CCL2 CD44 CLEC7A FAS GSDMD HSPB1 IFI16 IL4R IL6ST INPP5D IRF5 IRF7 ITGB2 LAPTM5 LAT2 LCP1 LTBR MAP3K8 MAPK8 NFKB1 P2RX7 PARP9 PIK3CG PLD3 PPP3CA PPP3CB PTPRC RBPJ SLFN11 STX11 SYK TLR2 TLR4 TNFRSF10B TNFRSF12A TNFRSF1A TNFRSF1B TYROBP UNC93B1 VSIR
Mouse Phenotype	MP:0003492	abnormal involuntary movement		5.2303	ABCA1 ACSL6 ADCY1 AP3B2 ATCAY B3GALT2 BEX2 C1QC C2CD2L CAMK4 CCKBR CCL2 CKMT1A CLSTN3 CYBA CYFIP2 EEF1A2 ELAVL4 ENTPD1 EPB41L3 EPHA4 ERBIN FCGR2A FGF14 FGF2 FKBP1B FLNC GABRA1 GABRA2 GABRB3 GABRG2 GAD1 GDAP1 GLRB GRIA3 HCN1 ID3 IL10RA IL6ST KALRN KCNAB2 KCNIP3 KCNJ10 KCNJ3 LATS2 LRRC7 MSN NAPA NCALD NDRG4 NEFL NPAS3 NPC2 NPTN NRXN1 NXN OPA1 PITPNA PLCB1 PRKACB SCN8A SERPINA3 SLC17A7 SLC6A1 SLC7A7…
Mouse Phenotype	MP:0020000	abnormal response to antigen		5.0846	AHNAK AQP4 C1QA C4B CAPG CCDC88B CCL2 CD44 CLEC7A CYBA EGFR FAS FCGR2A GSDMD IFITM3 IL10RA IL13RA1 IL4R IL6R IL6ST IRF5 IRF7 ITGB2 KIF1C LCP1 LRIG1 MAP3K8 NCF4 NFKB1 PARP9 PIK3CG PPP3CB PTPRC RBPJ SERPINA3 SLC11A1 SNCA STAT3 STX11 TAP1 TLR2 TLR4 TNFRSF10B TNFRSF1A TNFRSF1B TYROBP UNC93B1
Mouse Phenotype	MP:0005095	decreased T cell proliferation		5.083	AHNAK CCDC88B CD44 HCLS1 IL4R ITGB2 MAPK8 MAPK9 NFKB1 PIK3CG PPP3CA PPP3CB PTPRC RASGRP1 RELA SERPINA3 TNFRSF1B TYROBP
Mouse Phenotype	MP:0002067	abnormal sensory capabilities/reflexes/nociception		5.0631	ABCA1 ABCC4 ACSL6 ADCY1 ATCAY B3GALT2 BEX2 C1QC C2CD2L CAMK4 CCKBR CCL2 CDH8 CKMT1A CNTNAP2 CYBA CYFIP2 ELAVL4 EPB41L3 EPHA4 ERBIN FGF14 FGF2 FKBP1B FLNC FRMPD4 GABRA1 GABRA2 GABRB3 GABRG2 GDAP1 GLRB GPHN GRIA3 HCN1 ID3 IL10RA IL6ST KALRN KCNIP3 KCNJ10 KCNJ3 LATS2 LRRC7 MSN NAPA NCALD NDRG4 NEFL NFKB1 NIPSNAP1 NPAS3 NPTN NXN OPA1 P2RX7 PHF24 PLCB1 PRKACB RGS4 SCN8A SERPINA3 SLC17A7 SLC6A1 SLC7A7 …
Mouse Phenotype	MP:0003091	abnormal cell migration		5.0593	ANXA1 ARHGAP45 ASTN1 B4GALT1 CAPG CCL2 CD151 CD44 CDKN1A CNTNAP2 CRMP1 CSF1 DLC1 EGFR FAS FGF13 FGF2 GSN IL4R INPP5D ITGA6 ITGB1 ITGB2 MAP2K1 MSN MYO1F NCALD NFE2L2 PALLD PIK3CG PREX1 S100A4 SDC4 TLR2 TLR4 TNS3
Mouse Phenotype	MP:0002908	delayed wound healing		4.9906	ANXA1 B4GALT1 CCL2 CD44 DDR2 FGF2 HSPB1 SDC2 SDC4 SPARC
Domain	IPR011993	PH dom-like		10	ANKS1B ARAP1 ARHGAP20 ARHGAP9 ARHGEF40 ARHGEF9 CADPS CNKSR2 DNM3 DOK1 EPB41L3 EZR FRMPD4 KALRN MSN NECAP1 NECAP2 NGEF NIBAN2 OSBPL10 PARP9 PDPK1 PLCB1 PLCE1 PLEKHA4 PLEKHB2 PREX1 PTPN21 RASGRF1 SPATA13 TBC1D2B TNS3
Domain	2.30.29.30	-		5.3872	ANKS1B ARAP1 ARHGAP20 ARHGAP9 ARHGEF40 ARHGEF9 CADPS CNKSR2 DNM3 DOK1 EPB41L3 EZR KALRN MSN NECAP1 NECAP2 NGEF NIBAN2 OSBPL10 PDPK1 PLCE1 PLEKHA4 PLEKHB2 PREX1 PTPN21 RASGRF1 SPATA13 TBC1D2B TNS3
Domain	PF01284	MARVEL		5.0491	CMTM3 CMTM6 CMTM7 MAL2 SYNGR2 SYNGR3 SYP
Domain	PS51225	MARVEL		4.9351	CMTM3 CMTM6 CMTM7 MAL2 SYNGR2 SYNGR3 SYP
Domain	IPR008253	Marvel		4.9351	CMTM3 CMTM6 CMTM7 MAL2 SYNGR2 SYNGR3 SYP
Pathway	138081	FAS (CD95) signaling pathway		10	BIRC3 CFLAR EZR FAIM2 FAS MAPK8 MAPK9 PDPK1 SYK
Pathway	M39340	Oxidative damage response		10	BCL2 C1QA C1QB C1QC C1R C1S C3AR1 C4B CDKN1A CYCS NFKB1 TNFRSF1B
Pathway	147809	Chagas disease (American trypanosomiasis)		10	ADCY1 C1QA C1QB C1QC CCL2 CFLAR FAS MAPK8 MAPK9 NFKB1 PLCB1 PPP2R1A RELA TGFBR2 TLR2 TLR4 TNFRSF1A
Pathway	1269203	Innate Immune System		10	ADCY1 ANGPT1 ANXA2 ARHGAP45 ARHGAP9 ATP6AP2 ATP6V0E2 ATP6V1A ATP6V1B2 ATP6V1D ATP6V1G2 B4GALT1 BCL2 BIRC3 C1QA C1QB C1QC C1R C1S C3AR1 C4B CAMK4 CASP4 CD44 CD53 CDKN1A CFI CLEC5A CLEC7A CLU CMTM6 CNKSR2 CYBA CYFIP2 DNM3 EGFR FCGR2A FGF2 GSDMD GSN HVCN1 IFI16 IQGAP1 IRF7 ITGB2 KCNAB2 LAIR1 LAMP2 LAT2 LRRC7 MAP2K1 MAP3K8 MAPK8 MAPK9 NCF4 NEFL NFKB1 NPC2 P2RX7 PAK1 PAK3 PDPK1 PIK3AP1 PLD3 PPP2R1A PP…
Pathway	M42563	Malignant pleural mesothelioma		10	ADAMTS1 ANGPT1 BCL2 CCL2 CD44 CDH13 CDH8 CDKN1A CSF1 CYCS EGFR FGF12 FGF13 FGF14 FGF2 ITGA6 ITGB1 ITGB2 LAMB2 LATS2 MAP2K1 MAPK8 MAPK9 MCL1 MOB1A NFKB1 PAK1 PAK3 PIK3CG RASSF4 SLC3A2 SPARC UHRF1 WWC1 WWTR1
Pathway	138023	Ceramide signaling pathway		10	BCL2 BIRC3 CYCS MAP2K1 MAPK8 NFKB1 PAWR PRKCZ RELA TNFRSF1A
Pathway	1269340	Hemostasis		10	ABCC4 ANGPT1 ANXA2 ANXA5 ATP1B1 ATP2B3 CD109 CD44 CLU GNA13 GNG3 HABP4 INPP5D IRF7 ITGA6 ITGB1 ITGB2 KIF1C KIFAP3 KIFC2 LAMP2 MAFF P2RX7 PDE2A PDPK1 PIK3CG PPP2R1A PRKACB PRKCZ RARRES2 RASGRP1 SDC2 SDC4 SERPINA3 SERPINB8 SLC3A2 SLC7A7 SLC8A1 SPARC SYK TAGLN2 TNFRSF10B TSPAN7 TUBA4A
Pathway	M197	HIV-1 Nef: Negative effector of Fas and TNF-alpha		10	BCL2 BIRC3 CFLAR CYCS FAS MAPK8 NFKB1 RELA TNFRSF1A
Pathway	M39654	Apoptosis		10	BCL2 BIRC3 CASP4 CFLAR CYCS FAS IRF5 IRF7 MCL1 NFKB1 RELA TNFRSF10B TNFRSF1A TNFRSF1B
Pathway	169642	Toxoplasmosis		10	BCL2 BIRC3 CYCS IL10RA ITGA6 ITGB1 LAMB2 MAPK8 MAPK9 NFKB1 PDPK1 PIK3CG RELA STAT3 TLR2 TLR4 TNFRSF1A
Pathway	1268772	Dopamine Neurotransmitter Release Cycle		10	CPLX1 LIN7B PPFIA2 RIMS1 SNAP25 STXBP1 SYN2 SYT1
Pathway	M39457	Synaptic vesicle pathway		10	CPLX1 DNM3 NAPA RIMS1 SLC17A7 SLC1A3 SNAP25 STXBP1 SYN2 SYP SYT1
Pathway	M8492	Apoptosis		10	BCL2 BIRC3 CAPN2 CFLAR CYCS FAS NFKB1 PIK3CG PPP3CA PPP3CB PRKACB RELA TNFRSF10B TNFRSF1A
Pathway	373900	Synaptic vesicle cycle		10	ATP6V0E2 ATP6V1A ATP6V1B2 ATP6V1D ATP6V1G2 CPLX1 DNM3 NAPA RIMS1 SLC17A7 SNAP25 STXBP1 SYT1 TCIRG1
Pathway	1268786	Neurotransmitter Receptor Binding And Downstream Transmission In The Postsynaptic Cell		10	ADCY1 ARHGEF9 CAMK4 DLG3 GABRA1 GABRA2 GABRB3 GABRG2 GNG3 GRIA3 GRIK2 KCNJ10 KCNJ3 NCALD NEFL NPTN PDPK1 PLCB1 PRKACB RASGRF1 TSPAN7
Pathway	1268766	Transmission across Chemical Synapses		10	ADCY1 ARHGEF9 CAMK4 CPLX1 DLG3 GABRA1 GABRA2 GABRB3 GABRG2 GAD1 GNG3 GRIA3 GRIK2 KCNJ10 KCNJ3 LIN7B NCALD NEFL NPTN PDPK1 PLCB1 PPFIA2 PRKACB RASGRF1 RIMS1 SLC17A7 SLC1A3 SLC6A1 SNAP25 STXBP1 SYN2 SYT1 TSPAN7
Pathway	1268763	Neuronal System		10	ADCY1 ARHGEF9 CAMK4 CPLX1 DLG3 DLGAP1 EPB41L3 GABRA1 GABRA2 GABRB3 GABRG2 GAD1 GNG3 GRIA3 GRIK2 HCN1 KCNAB2 KCNB2 KCNC2 KCNJ10 KCNJ3 LIN7B NCALD NEFL NPTN NRXN1 PDLIM5 PDPK1 PLCB1 PPFIA2 PRKACB RASGRF1 RIMS1 RTN3 SLC17A7 SLC1A3 SLC6A1 SNAP25 STXBP1 SYN2 SYT1 TSPAN7
Pathway	M42572	Neuroinflammation and glutamatergic signaling		10	ADCY1 BCL2 CAMK4 DLAT FGF2 GFAP GOT1 GRIA3 GRIK2 IL10RA IL13RA1 IL4R IL6R IL6ST NFKB1 PLCB1 PSAT1 SLC17A7 SLC1A3 STAT3 TGFBR2 TNFRSF1A TNFRSF1B
Pathway	1269138	ROS, RNS production in phagocytes		10	ATP6V0E2 ATP6V1A ATP6V1B2 ATP6V1D ATP6V1G2 CYBA NCF4 SLC11A1 TCIRG1
Pathway	M39420	AGE/RAGE pathway		10	CYCS EGFR EZR MAP2K1 MAPK8 MAPK9 MSN NFKB1 PRKCZ RELA STAT3 STAT5A
Pathway	M144	Ceramide signaling pathway		10	BCL2 BIRC3 CYCS MAP2K1 MAPK8 NFKB1 PAWR PRKCZ RELA TNFRSF1A
Pathway	153910	Phagosome		10	ATP6V0E2 ATP6V1A ATP6V1B2 ATP6V1D ATP6V1G2 C1R CLEC7A CYBA DYNC1I1 FCGR2A ITGB1 ITGB2 ITGB5 LAMP2 NCF4 TAP1 TCIRG1 TLR2 TLR4 TUBA4A TUBB3 TUBB6
Pathway	218111	Pertussis		10	C1QA C1QB C1QC C1R C1S C4B ITGB1 ITGB2 MAPK8 MAPK9 NFKB1 RELA TLR4
Pathway	1268771	Glutamate Neurotransmitter Release Cycle		10	CPLX1 PPFIA2 RIMS1 SLC17A7 SLC1A3 SNAP25 STXBP1 SYT1
Pathway	1268770	Serotonin Neurotransmitter Release Cycle		10	CPLX1 PPFIA2 RIMS1 SNAP25 STXBP1 SYN2 SYT1
Pathway	782000	Proteoglycans in cancer		10	CD44 CDKN1A EGFR EZR FAS FGF2 FLNC HCLS1 IQGAP1 ITGB1 ITGB5 MAP2K1 MSN PAK1 PDPK1 PLCE1 PRKACB SDC2 SDC4 STAT3 TLR2 TLR4
Pathway	137995	HIV-1 Nef: Negative effector of Fas and TNF-alpha		10	BCL2 BIRC3 CFLAR CYCS FAS MAPK8 NFKB1 RELA TNFRSF1A
Pathway	1268768	Neurotransmitter Release Cycle		10	CPLX1 GAD1 LIN7B PPFIA2 RIMS1 SLC17A7 SLC1A3 SLC6A1 SNAP25 STXBP1 SYN2 SYT1
Pathway	M39508	TYROBP causal network in microglia		10	ABCC4 C1QC CAPG ELF4 HCLS1 IL10RA IL13RA1 ITGB2 NPC2 PPP1R18 SLC1A5 SLC7A7 STAT5A TCIRG1 TNFRSF1B TYROBP ZFP36L2
Pathway	1268774	GABA synthesis, release, reuptake and degradation		5.9984	CPLX1 GAD1 RIMS1 SLC6A1 SNAP25 STXBP1 SYT1
Pathway	692234	PI3K-Akt signaling pathway		5.9653	ANGPT1 BCL2 CDKN1A CSF1 EGFR FGF12 FGF13 FGF14 FGF2 GNG3 IL4R IL6R ITGA6 ITGB1 ITGB5 ITGB8 LAMB2 MAP2K1 MCL1 NFKB1 PDPK1 PIK3AP1 PIK3CG PPP2R1A RELA SYK TLR2 TLR4 YWHAH
Pathway	83102	Epithelial cell signaling in Helicobacter pylori infection		5.9583	ATP6V0E2 ATP6V1A ATP6V1B2 ATP6V1D ATP6V1G2 EGFR MAPK8 MAPK9 NFKB1 PAK1 RELA TCIRG1
Pathway	M16848	Epithelial cell signaling in Helicobacter pylori infection		5.9583	ATP6V0E2 ATP6V1A ATP6V1B2 ATP6V1D ATP6V1G2 EGFR MAPK8 MAPK9 NFKB1 PAK1 RELA TCIRG1
Pathway	83097	Alzheimer's disease		5.7826	ATP5F1B ATP5F1C ATP5MC1 BACE2 CAPN2 COX7A2 COX7B CYCS FAS NDUFA10 NDUFA4 NDUFV2 PLCB1 PPP3CA PPP3CB RTN3 SNCA TNFRSF1A UQCRC2
Pathway	M94	FAS (CD95) signaling pathway		5.723	BIRC3 CFLAR EZR FAIM2 FAS MAPK8 MAPK9 PDPK1 SYK
Pathway	1470923	Interleukin-4 and 13 signaling		5.5974	ANXA1 BCL2 CCL2 CDKN1A CEBPD FGF2 IL13RA1 IL4R IL6R ITGB1 ITGB2 MCL1 PIM1 STAT3 TNFRSF1B
Pathway	193147	Osteoclast differentiation		5.5413	CAMK4 CSF1 CYBA FCGR2A MAP2K1 MAPK8 MAPK9 NCF4 NFKB1 PPP3CA PPP3CB RELA SYK TGFBR2 TNFRSF1A TYROBP
Pathway	695200	HIF-1 signaling pathway		5.535	ANGPT1 BCL2 CDKN1A EGFR ENO2 IL6R LTBR MAP2K1 NFKB1 PDHB PFKFB3 RELA STAT3 TLR4
Pathway	537443	Retrograde endocannabinoid signaling		5.535	ADCY1 GABRA1 GABRA2 GABRB3 GABRG2 GNG3 GRIA3 KCNJ3 MAPK8 MAPK9 PLCB1 PRKACB RIMS1 SLC17A7
Pathway	M39695	Microglia pathogen phagocytosis pathway		5.5225	C1QA C1QB C1QC CYBA ITGB2 NCF4 PIK3CG SYK TYROBP
Pathway	P00006	Apoptosis signaling pathway		5.4832	BCL2 BIRC3 CFLAR CYCS FAS MAPK8 MAPK9 MCL1 NFKB1 PIK3CG RELA TNFRSF10B TNFRSF1A TNFRSF1B
Pathway	M39597	MAPK signaling pathway		5.4616	EGFR FAS FGF12 FGF13 FGF14 FGF2 FLNC HSPB1 MAP2K1 MAP3K8 MAPK8 MAPK9 NFKB1 PAK1 PPP3CA PPP3CB PRKACB RASGRF1 RASGRP1 RELA STMN1 TGFBR2 TNFRSF1A
Pathway	M7146	Classical Complement Pathway		5.4525	C1QA C1QB C1QC C1R C1S C4B
Pathway	M39736	PI3K-Akt signaling pathway		5.408	ANGPT1 BCL2 CDKN1A CSF1 EGFR FGF12 FGF13 FGF14 FGF2 GNG3 IL4R IL6R ITGA6 ITGB1 ITGB5 ITGB8 LAMB2 MAP2K1 MCL1 NFKB1 PDPK1 PIK3AP1 PIK3CG PPP2R1A RELA SYK TLR2 TLR4
Pathway	M16024	Alzheimer's disease		5.3575	ATP5F1B ATP5F1C ATP5MC1 BACE2 CAPN2 COX7A2 COX7B CYCS FAS NDUFA10 NDUFA4 NDUFV2 PLCB1 PPP3CA PPP3CB SNCA TNFRSF1A UQCRC2
Pathway	M113	Role of Calcineurin-dependent NFAT signaling in lymphocytes		5.3326	BCL2 CAMK4 MAP3K8 MAPK8 MAPK9 PIM1 PPP3CA PPP3CB PRKCZ YWHAH
Pathway	M39664	Apoptosis modulation and signaling		5.3293	BCL2 BIRC3 BNIP3 CASP4 CFLAR CYCS FAS MAPK8 MCL1 NFKB1 TNFRSF10B TNFRSF1A TNFRSF1B
Pathway	1457780	Neutrophil degranulation		5.3078	ANXA2 ARHGAP45 ARHGAP9 ATP6AP2 ATP6V1D B4GALT1 C3AR1 CD44 CD53 CLEC5A CMTM6 CYBA FCGR2A GSDMD GSN HVCN1 IQGAP1 ITGB2 KCNAB2 LAIR1 LAMP2 LRRC7 NFKB1 NPC2 PTPRC PTPRN2 RNASET2 SERPINA3 SLC11A1 SNAP25 TCIRG1 TLR2 TNFRSF1B TYROBP VAT1
Pathway	83048	MAPK signaling pathway		5.2877	EGFR FAS FGF12 FGF13 FGF14 FGF2 FLNC HSPB1 MAP2K1 MAP3K8 MAPK8 MAPK9 NFKB1 PAK1 PPP3CA PPP3CB PRKACB RASGRF1 RASGRP1 RELA STMN1 TGFBR2 TNFRSF1A
Pathway	122191	NOD-like receptor signaling pathway		5.211	ANTXR1 BCL2 BIRC3 CASP4 CCL2 CYBA ERBIN GSDMD IFI16 IRF7 MAPK8 MAPK9 NFKB1 P2RX7 PLCB1 RELA TLR4 TRIP6
Pathway	83060	Apoptosis		5.2003	BCL2 BIRC3 CAPN2 CFLAR CYCS FAS MAP2K1 MAPK8 MAPK9 MCL1 NFKB1 PDPK1 RELA TNFRSF10B TNFRSF1A TUBA4A
Pathway	M42535	Complement system in neuronal development and plasticity		5.1388	C1QA C1QB C1QC C1R C1S C3AR1 C4B CFI CLU CRB2 CYCS FAS ITGB2 PRKCZ
Pathway	M13968	HIV-I Nef: negative effector of Fas and TNF		5.1074	BCL2 BIRC3 CFLAR FAS GSN MAPK8 NFKB1 RELA TNFRSF1A TNFRSF1B
Pathway	172846	Staphylococcus aureus infection		5.1074	C1QA C1QB C1QC C1R C1S C3AR1 C4B CFI FCGR2A ITGB2
Pathway	1268773	Acetylcholine Neurotransmitter Release Cycle		5.0825	CPLX1 PPFIA2 RIMS1 SNAP25 STXBP1 SYT1
Pathway	1270254	Non-integrin membrane-ECM interactions		5.0719	DDR2 FGF2 ITGA6 ITGB1 ITGB5 LAMB2 NRXN1 SDC2 SDC4
Pathway	M39456	RAC1/PAK1/p38/MMP2 pathway		5.0637	ANGPT1 EGFR ITGB1 MAPK8 MAPK9 NFKB1 PAK1 RELA STAT3 STAT5A STMN1
Pathway	M19118	Keratinocyte Differentiation		4.9894	BCL2 EGFR FAS MAP2K1 MAPK8 NFKB1 RELA TNFRSF1A TNFRSF1B
Pathway	M39323	B cell receptor signaling pathway		4.9677	HCLS1 INPP5D LAT2 MAP2K1 MAPK8 MAPK9 NFKB1 PDPK1 PIK3AP1 PIK3CG PTPRC RELA SYK
Pathway	83089	Regulation of actin cytoskeleton		4.9598	CYFIP2 EGFR EZR FGF12 FGF13 FGF14 FGF2 GNA13 GSN IQGAP1 ITGA6 ITGB1 ITGB2 ITGB5 ITGB8 MAP2K1 MSN PAK1 PAK3 SPATA13
Pathway	M10792	MAPK signaling pathway		4.9577	EGFR FAS FGF12 FGF13 FGF14 FGF2 FLNC HSPB1 MAP2K1 MAP3K8 MAPK8 MAPK9 NFKB1 PAK1 PPP3CA PPP3CB PRKACB RASGRF1 RASGRP1 RELA STMN1 TGFBR2 TNFRSF1A
Pathway	M18306	Regulation of actin cytoskeleton		4.9294	CYFIP2 EGFR EZR FGF12 FGF13 FGF14 FGF2 GNA13 GSN IQGAP1 ITGA6 ITGB1 ITGB2 ITGB5 ITGB8 MAP2K1 MSN PAK1 PAK3 PIK3CG
Pathway	M186	PDGFR-beta signaling pathway		4.927	ARAP1 CYFIP2 DOK1 IQGAP1 MAP2K1 MAPK8 MAPK9 PAK1 PIK3CG PPP2R1A SIPA1 SLA STAT3 STAT5A YWHAH
Pathway	1319988	AGE-RAGE signaling pathway in diabetic complications		4.9188	BCL2 CCL2 MAPK8 MAPK9 NFKB1 PIM1 PLCB1 PLCE1 PRKCZ RELA STAT3 STAT5A TGFBR2
Pathway	1268769	Norepinephrine Neurotransmitter Release Cycle		4.9179	CPLX1 PPFIA2 RIMS1 SNAP25 STXBP1 SYT1
Pathway	M39866	Gastrin signaling pathway		4.9104	ANXA2 BIRC3 CCKBR CD44 CDKN1A EGFR ITGB1 MAP2K1 MAPK8 MAPK9 NFKB1 PAK1 RELA STAT3
Pathway	213780	Tuberculosis		4.8986	BCL2 CLEC7A CYCS FCGR2A IL10RA ITGB2 LAMP2 MAPK8 MAPK9 NFKB1 PPP3CA PPP3CB RELA SYK TCIRG1 TLR2 TLR4 TNFRSF1A
Pathway	137917	Angiopoietin receptor Tie2-mediated signaling		4.8309	ANGPT1 CDKN1A FGF2 ITGB1 MAPK8 NFKB1 PAK1 RELA STAT5A
Pathway	M19540	Oxidative phosphorylation		4.8057	ATP5F1B ATP5F1C ATP5MC1 ATP6V0E2 ATP6V1A ATP6V1B2 ATP6V1D ATP6V1G2 COX7A2 COX7B NDUFA10 NDUFA4 NDUFV2 TCIRG1 UQCRC2
Pathway	82942	Oxidative phosphorylation		4.766	ATP5F1B ATP5F1C ATP5MC1 ATP6V0E2 ATP6V1A ATP6V1B2 ATP6V1D ATP6V1G2 COX7A2 COX7B NDUFA10 NDUFA4 NDUFV2 TCIRG1 UQCRC2
Pathway	M92	Angiopoietin receptor Tie2-mediated signaling		4.7548	ANGPT1 CDKN1A FGF2 ITGB1 MAPK8 NFKB1 PAK1 RELA STAT5A
Pubmed	32913203	CHIP ubiquitylates NOXA and induces its lysosomal degradation in response to DNA damage.		10	ANXA2 ATP1B1 CKMT1A COX7A2 EPB41L3 EZR MCL1 MDH1 RAB2A RP2 SLC1A3 SLC1A5 SLC3A2
Pubmed	15772651	The DNA sequence of the human X chromosome.		10	ARHGEF9 BEX2 CNKSR2 COX7B ELF4 GPRASP1 GRIA3 LAMP2 MAGED1 MSN NAP1L3 PAK3 PJA1 RP2 RRAGB SEPTIN6 TMEM47 TRO USP11 UTP14A
Pubmed	25241761	Using an in situ proximity ligation assay to systematically profile endogenous protein-protein interactions in a pathway network.		10	BIRC3 CDKN1A CFLAR CYCS EGFR EZR FAS HCLS1 HSPB1 MAPK8 MAPK9 NEFL NFKB1 PDPK1 PIK3CG PPP2R1A PRKCZ RELA RUNX1 SNCA STAT3 STAT5A SYK TNFRSF1A
Pubmed	19460752	A genome-wide short hairpin RNA screening of jurkat T-cells for human proteins contributing to productive HIV-1 replication.		10	ACSL6 ADCY1 ADD2 ANGPT1 BAZ1A IL6ST LIN7B MSN NFKB1 NREP NRXN1 PIK3CG PLIN2 RGS4 WWTR1
Pubmed	27880917	Phenotypic and Interaction Profiling of the Human Phosphatases Identifies Diverse Mitotic Regulators.		10	ADD2 AHNAK ATP5IF1 ATP6V1B2 BASP1 CD44 CYFIP2 EGFR ERBIN FBXW7 HSPA12A ITGA6 ITGB1 MAPK8 MAPK9 MLLT11 MOB1A NDUFA4 NEFL NFKB1 NIBAN2 OPA1 PDHB PPME1 PPP1R18 PPP1R7 PPP2R1A PPP3CA PPP3CB PSAT1 PTPN21 PTPRC PTPRN2 RELA RNF213 RPS27L SLC12A4 SLC1A5 SLC3A2 SLFN11 SUB1 TNS3 TRIP6 TUBB6 UQCRC2 VAT1 VEZT YWHAH
Pubmed	11544199	Construction of long-transcript enriched cDNA libraries from submicrogram amounts of total RNAs by a universal PCR amplification method.		10	AFF1 BAZ1A BMP2K C14orf132 CAPG CRMP1 DCLK1 ENC1 ERBIN EZR FAM234B ICA1 ITGB1 KCNJ3 KIFC2 KLHL6 LANCL2 P2RX7 PJA1 PPP3CB PRKCZ PTPRC RAB2A RBPJ RESF1 RHBDF1 RP2 SEPTIN6 SLC1A3 SLC44A1 SYNJ1 SYT1 TGIF1 TJP2 TLR4 TNPO1 TRIM37 UTP14A VCAN
Pubmed	28298427	Systematic protein-protein interaction mapping for clinically relevant human GPCRs.		10	ACO2 ADCY1 ARHGDIG ATP1B1 ATP2B3 ATP6AP2 ATP6V0E2 BASP1 BNIP3 CCKBR CMTM3 CNN3 CPLX1 CYFIP2 DBI GOT1 IFITM3 LAMP2 LZTS1 MAGED1 MCL1 MDH1 NDRG4 NGEF NPAS3 NPTN PCMT1 PDHB PGM2L1 PLD3 R3HDM1 RTN1 RTN3 RUNDC3A SCG5 SLC39A1 SLC3A2 SLC6A1 SNCA STMN3 SV2A SYN2 SYNGR2 SYT1 SYT5 TAP1 TSPAN7 TTC19
Pubmed	19258923	Genetic susceptibility to respiratory syncytial virus bronchiolitis in preterm children is associated with airway remodeling genes and innate immune genes.		10	CCL2 DPP10 IL10RA IL13RA1 IL4R IL6R IRF5 ITGB2 STAT3 STAT5A TAP1 TLR2 TLR4 TNFRSF1A TNFRSF1B
Pubmed	28515276	Assembly of the U5 snRNP component PRPF8 is controlled by the HSP90/R2TP chaperones.		10	AHNAK ANXA1 ANXA2 ANXA5 ATP5F1B ATP5F1C ATP6V1A BASP1 CAPN2 CKMT1A CLIC1 COPG1 DLAT EGFR EZR GSN HSPB1 IQGAP1 ITGB1 KIF1C LANCL2 MDH1 MGST3 MSN NADK2 NDUFA4 NIPSNAP1 OPA1 PALLD PCMT1 PFKM PPP2R1A PTBP1 RRBP1 SLC1A3 SLC3A2 STAT3 SUB1 TAGLN2 TRIM47 TRIP6 TUBA4A TUBB6 UQCRC2 UTP14A YWHAH
Pubmed	22304920	PKC? promotes oncogenic functions of ATF2 in the nucleus while blocking its apoptotic function at mitochondria.		10	AHNAK ANXA1 ANXA5 ATP5F1B BASP1 CD44 CLIC1 HSPB1 ITGB1 RAB2A RHOC SLC3A2 SQOR TAGLN2 UQCRC2
Pubmed	21308776	DLK1 is a novel regulator of bone mass that mediates estrogen deficiency-induced bone loss in mice.		10	ALOX5AP C1QA C1QB C1QC C3AR1 CCNG1 CD53 CDKN1A FCGR2A ITGB2 LAPTM5 LCP1 MS4A6A PLD3 PLXDC2 PTPRC TLR2 TP53INP1 TYROBP UNC93B1
Pubmed	17803915	SCRAPPER-dependent ubiquitination of active zone protein RIM1 regulates synaptic vesicle release.		10	RIMS1 RPH3A SNAP25 STXBP1 SYN2 SYP
Pubmed	14715953	Gephyrin is critical for glycine receptor clustering but not for the formation of functional GABAergic synapses in hippocampal neurons.		10	GABRA1 GABRA2 GABRG2 GPHN
Pubmed	9110174	Large-scale concatenation cDNA sequencing.		10	ADD2 ATL1 BRINP2 C14orf132 CRYAB CYRIA DCLK1 DOK1 GOT1 HSPB1 IGFBP5 KIAA0513 KIFC2 NCALD NDRG4 NPTN OLFM1 OPCML PAK3 PLPPR5 RAB2A RUNDC3A SLC1A3 SLC3A2 ST6GALNAC5 SV2B TAGLN2 UNC93B1 YWHAH
Pubmed	16722236	The role of SNARE proteins in trafficking and function of neurotransmitter transporters.		10	CPLX1 GAD1 RIMS1 SNAP25 STXBP1
Pubmed	30258100	USP45 and Spindly are part of the same complex implicated in cell migration.		10	AHNAK ARHGAP9 COPG1 CRMP1 EEF1A2 FLNC GFAP LAMB2 PSAT1 RPS27L TJP2 TNPO1 TUBB3 USP11 VCAN
Pubmed	25796446	Aerobic glycolysis tunes YAP/TAZ transcriptional activity.		10	AHNAK ANXA5 HSPB1 ITGB1 LATS2 PFKM PLOD2 PPP2R1A PTBP1 RRBP1 SV2B TGM2 TRIP6 TUBB6 UQCRC2 WWTR1 YWHAH
Pubmed	22810586	Interpreting cancer genomes using systematic host network perturbations by tumour virus proteins.		10	ABCC4 CD44 CDKN1A CLU FAS IFITM3 ITGB1 NDUFA4 PBXIP1 PLD3 PTPN21 PTTG1IP RBPJ RP2 RPS27L RRBP1 S1PR3 SLC12A4 SLC1A5 SLC3A2 SPARC SQOR TAP1 TMEM43 TNPO1 UNC93B1
Pubmed	28706196	Synaptic GAP and GEF Complexes Cluster Proteins Essential for GTP Signaling.		10	AHNAK ANKS1B ANXA2 ATP1B1 BASP1 CNKSR2 CRMP1 CYFIP2 DCLK1 DLG3 DLGAP1 DMXL2 DYNC1I1 EPB41L3 GNA13 GPHN GRIA3 GRM3 GSN INA IQGAP1 KALRN KCNAB2 KCNB2 KCNJ10 LRRC7 MAP2K1 NEFL NPTN OPA1 PPFIA2 PPP2R1A PPP3CA PPP3CB PRKACB RAB2A RAB3C RIMS1 SLC1A3 SORBS1 STXBP1 SYNJ1 WDR7 YWHAH
Pubmed	7642209	Interaction of complement and specific antibodies with the external glycoprotein 120 of HIV-1.		10	C1QA C1QB C1QC C4B
Pubmed	27507650	Long-term potentiation modulates synaptic phosphorylation networks and reshapes the structure of the postsynaptic interactome.		10	ANKS1B BASP1 CLU CNKSR2 CYFIP2 DCLK1 DLG3 DLGAP1 DMXL2 EPB41L3 ERBIN GDI1 GPM6A GRIA3 GRIK2 GRM3 GSN HCN1 INA KALRN KCNAB2 KCNJ10 LRRC7 NEFL NRXN1 PDE2A PLCB1 PPP1R7 PPP3CA PPP3CB PRKACB RAB2A RAB3C SLC1A3 SORBS1 SYNJ1 SYT1 TUBB6 YWHAH
Pubmed	17662945	Coupling of rotation and catalysis in F(1)-ATPase revealed by single-molecule imaging and manipulation.		10	ATP6V0E2 ATP6V1A ATP6V1B2 ATP6V1D ATP6V1G2 TCIRG1
Pubmed	20452482	Identification of fetal and maternal single nucleotide polymorphisms in candidate genes that predispose to spontaneous preterm labor with intact membranes.		10	CCL2 CSF1 DLAT FGF2 IL10RA IL4R IL6R NFKB1 SPARC TAP1 TLR2 TLR4 TNFRSF1A TNFRSF1B VCAN
Pubmed	33545068	Systematically defining selective autophagy receptor-specific cargo using autophagosome content profiling.		10	AHNAK ANTXR1 ANXA2 ARHGEF40 ATP5F1C ATP6AP2 ATP6V1A ATP6V1B2 BASP1 BAZ1A CD109 CLU COPG1 EGFR FAT1 FGF2 GNA13 GOT2 HSPB1 ITGB1 LAMP2 LANCL2 MAP2K1 MOB1A NADK2 NDUFA10 NIPSNAP1 NPC2 OLFM1 PALLD PAWR PCMT1 PFKM PLD3 PLOD2 PPP2R1A PPP3CA RAB2A RRBP1 RTN3 S100A6 SDC2 SDC4 SLC1A5 STAT3 SYNGR2 TAGLN2 TAP1 TMEM43 TNPO1 TOMM20 TSPO TUBA4A TUSC3 UQCRC2
Pubmed	16710414	The DNA sequence and biological annotation of human chromosome 1.		10	ACOT7 ASTN1 ATP1B1 B3GALT2 BRINP2 C1QA C1QB C1QC CD53 CNN3 DNM3 ELAVL4 EPHX1 HOOK1 ID3 IFI16 IL6R KCNAB2 KCNJ10 KIFAP3 LRRC7 MCL1 MGST3 MLLT11 NECAP2 NEGR1 NMNAT2 NPL PRKACB PRKCZ RGS4 RGS7 RHOC S100A4 S100A6 STMN1 SV2A TAGLN2 TNFRSF1B TOMM20
Pubmed	21565611	Mapping the NPHP-JBTS-MKS protein network reveals ciliopathy disease genes and pathways.		10	ANXA1 ANXA2 ATP5F1B ATP5F1C ATP6V1G2 CALY CNTNAP2 CPLX1 CRYAB CYCS FLNC GDI1 GFAP GSN HSPB1 ID3 MDH1 NDUFA4 PLD3 PRKACB RAB3C RPS27L RRBP1 S100A4 SQOR STXBP1 SYN2 TMEM43 TUBA4A TUBB3 TUBB6 UCHL1 VAT1 VCAN
Pubmed	23322903	The FLIP Side of Life.		10	CFLAR FAS TNFRSF10B TNFRSF1A
Pubmed	17353931	Large-scale mapping of human protein-protein interactions by mass spectrometry.		10	ACTR3B ANXA1 ANXA2 CASP4 CFLAR CNKSR2 COPG1 CYCS DLG3 EEF1A2 EPB41L3 EZR GDI1 GOT2 GSN HOOK1 HSPB1 ICA1 IQGAP1 KCNIP4 LRRC7 MAGED1 MOB1A MSN NAP1L5 NEK6 NIPSNAP1 NXN OPA1 PCMT1 PFKFB3 PITPNA PLEKHB2 PLOD2 PPP1R7 PPP2R1A PREX1 RASGRP1 RHOC RIMS1 RRBP1 SAMD4A SEPTIN6 SLC1A5 SLC3A2 SORBS1 TAGLN2 TGIF1 TJP2 TRIP6 TSPAN7 UQCRC2 USP11
Pubmed	15226823	Genomic analysis of mouse retinal development.		10	ACOT7 ATP6AP2 ATP6V1B2 BRSK2 CADPS CLU CPLX1 DCLK1 DIRAS2 ERBIN FGFRL1 GABRB3 GOT2 GPHN ID3 LARGE1 LDB2 LGALSL NCALD NDRG4 NREP PAK3 RBPJ RTN1 SCG2 SCG5 SERPINI1 SLC17A7 SLC6A1 SNAP25 SPARC STAT3 STMN1 STXBP1 SV2B SYT1 TUBA4A
Pubmed	21516116	Next-generation sequencing to generate interactome datasets.		10	ARID5A ATP5F1B ATP5MC1 ATP6AP2 BNIP3 CCNG1 CDKN1A CLEC7A CYBRD1 EPM2AIP1 FGF12 GAD1 GLTP HSD3B7 HSPB8 HVCN1 KIFAP3 MAGED1 MAL2 MAPK9 NAP1L3 NCALD PBXIP1 PIK3AP1 PPP1R18 PPP3CA RAB2A RUNDC3A S100A4 SCG2 SEPTIN6 STAT3 SYK SYNGR2 TAP1 TGIF1 TRIP6 TSPAN7
Pubmed	28611215	Genome-wide CRISPR screen identifies HNRNPL as a prostate cancer dependency regulating RNA splicing.		10	ABCC4 ADCY1 AFF1 ANTXR1 ARAP1 ARHGEF9 ATP6V1A B4GALT1 DPP6 EEF1A2 EGFR ENC1 ENTPD1 ERBIN FAM111A FGF13 FGFRL1 GPR158 GRIK2 IL6R ITFG1 ITGB1 ITGB5 KCNIP3 KCNJ3 LATS2 LRRC7 LTBR NACC2 NAPA NEK6 NGEF NMNAT2 NXN PAK3 PARP10 PLD3 PLXDC2 PPFIA2 PPP3CA PRKACB PRKCZ PSAT1 PTPRN2 RIMS1 RNF213 RRBP1 RTN3 SEPTIN6 STXBP5L TEP1 TP53INP1 TTC19 TUSC3 USP53 VEZT
Pubmed	17255364	Characterization of immunoisolated human gastric parietal cells tubulovesicles: identification of regulators of apical recycling.		10	AHNAK ANXA1 ANXA2 ATP1B1 ATP6V1A EPHX1 MAL2 NAPA SYNGR2 VAT1
Pubmed	15489336	From ORFeome to biology: a functional genomics pipeline.		10	ANXA5 ATP5MC1 C1QC CDKN1A CRYAB CYCS CYFIP2 CYRIA DNM3 EPHA5 FAM107B GALNT15 GDI1 ICA1 IFITM3 ITGB1 LGALSL NCALD NDRG4 NECAP2 NUAK2 PARM1 PDHB PDLIM5 PIK3AP1 PPP3CA PRKACB SLFN11 SNAP25 SORBS1 STAT3 STMN1 SV2A TJP2 TMEM43 TMEM47
Pubmed	29382714	An N-terminal motif unique to primate tau enables differential protein-protein interactions.		10	ACO2 ANXA5 ATP6V1A CAPN2 CPLX1 DBI EEF1A2 ENO2 GOT1 GOT2 GSN INA MDH1 NEFL PFKM SNAP25 STXBP1 SYN2 SYT1 TUBA4A UCHL1 VSNL1 YWHAH
Pubmed	31527615	The RNA-mediated estrogen receptor ? interactome of hormone-dependent human breast cancer cell nuclei.		10	ARHGEF9 ATP1B1 ATP5F1B ATP5F1C ATP6AP2 ATP6V1B2 BAZ1A BMP2K C2CD2L CKMT1A CLIC1 COX7A2 CYBA CYFIP2 DCLK1 DLG3 ELAPOR1 ERBIN HABP4 IGFBP5 IQGAP1 LAMB2 LAMP2 MAGED1 MICALL2 NDUFA10 NDUFV2 PBXIP1 PPP1R18 PREX1 RELA RHBDF1 RPS27L SDC4 SLC3A2 SQOR SYNGR2 TRIM56 TRIP6 TSPYL1 TUBB6 UNC93B1 UQCRC2 UTP14A ZFP36L2 ZNF217
Pubmed	24006456	Extracellular matrix secretion by cardiac fibroblasts: role of microRNA-29b and microRNA-30c.		10	AEBP1 ANXA2 B4GALT1 C1QA C1QB C1QC C4B CAPG CCL2 CD109 CFI CLU CP CSF1 EFEMP2 FSTL1 GSN LAMB2 NPC2 RARRES2 RNASE4 SERPINA3 SERPINI1 SPARC VCAN
Pubmed	33567341	USP11 mediates repair of DNA-protein cross-links by deubiquitinating SPRTN metalloprotease.		10	ANXA2 ATP5F1B ATP5F1C ATP6V1A CLU HSPB1 INA NDUFA10 NEK6 NIPSNAP1 PDHB PFKM PLOD2 PPP2R1A PTBP1 RAB2A RBFOX1 RPS27L SLC1A5 SLC3A2 TUBA4A TUBB3 TUBB6 UQCRC2 USP11 VAT1
Pubmed	30575818	Loss of ER retention motif of AGR2 can impact mTORC signaling and promote cancer metastasis.		10	ACO2 ACOT7 AHNAK ANXA1 ANXA2 ANXA5 ATP1B1 ATP5F1B ATP5F1C ATP6V1A ATP6V1G2 CLIC1 COPG1 COX7A2 CP CYFIP2 EEF1A2 ELAPOR1 EZR FLNC GOT2 GSN IQGAP1 MDH1 NDUFA4 NIBAN2 PPP2R1A PTBP1 RAB2A RHOC RPS27L RRBP1 RTN3 S100A6 SCN8A SEPTIN6 SLC1A5 SLC3A2 TAGLN2 TGM2 TUBB3 TUBB6 VAT1 YWHAH
Pubmed	16959763	Transgenic mouse proteomics identifies new 14-3-3-associated proteins involved in cytoskeletal rearrangements and cell signaling.		10	C1QA DLAT DMXL2 GFAP GSN INA KCNAB2 NEFL PDHB PFKM PPFIA2 PPP2R1A PPP3CA PPP3CB PRKACB SLC1A3 SYN2 VAT1 WDR7 YWHAH
Pubmed	19110265	Proteomic analysis of dorsolateral prefrontal cortex indicates the involvement of cytoskeleton, oligodendrocyte, energy metabolism and new potential markers in schizophrenia.		10	ACO2 ATP6V1A GFAP INA MDH1 NEFL PCMT1
Pubmed	18614564	Proteomics analysis identifies phosphorylation-dependent alpha-synuclein protein interactions.		10	ATP5F1C ATP6V1A ATP6V1B2 COX7A2 EPB41L3 INA KCNAB2 MGST3 NDUFA10 NDUFV2 NEFL OPCML SLC1A3 SNCA STXBP1 SYP TUBA4A TUBB3 TUBB6 UQCRC2
Pubmed	19738201	Proteomic analysis of integrin-associated complexes identifies RCC2 as a dual regulator of Rac1 and Arf6.		10	ACO2 AHNAK ANXA1 ANXA2 ARAP1 ATP5F1B ATP5F1C ATP6V1B2 BMP2K CLIC1 COPG1 DDAH2 EZR FLNC HSPB1 IQGAP1 ITGB1 LCP1 MSN NAPA NDUFV2 NECAP2 PCMT1 PDHB PDLIM5 PPP2R1A PTBP1 SIPA1 SLC3A2 STMN1 SUB1 SYK TAGLN2 TGM2 TUBB6 YWHAH
Pubmed	19086053	Identification of new putative susceptibility genes for several psychiatric disorders by association analysis of regulatory and non-synonymous SNPs of 306 genes involved in neurotransmission and neurodevelopment.		10	ASTN1 CCKBR CNTNAP2 DBI DLG3 EGFR GABRA1 GABRA2 GABRB3 GABRG2 GAD1 GLRB GRIA3 GRIK2 GRM3 NRXN1 PIK3CG SDC2 SLC17A7 SLC1A3 SLC6A1 SNAP25
Pubmed	19056867	Large-scale proteomics and phosphoproteomics of urinary exosomes.		10	ACOT7 ADCY1 AHNAK ANXA1 ANXA2 ANXA5 ATP5F1B ATP6AP2 ATP6V1A ATP6V1B2 ATP6V1D B4GALT1 BASP1 CAMK4 CAPG CAPN2 CFI CLIC1 CLU CNKSR2 CP CRB2 CRYAB CYBRD1 CYFIP2 DDAH2 FAT1 GOT1 GPM6A GSN HSPA12A HSPB1 IQGAP1 ITGB1 ITGB8 KALRN LAMP2 LCP1 MAL2 MDH1 MSN NAPA NIBAN2 PLD3 PPFIA2 PPP1R7 PRKCZ PSAT1 PTTG1IP RAB2A RHOC ROBO2 RP2 S100A4 S100A6 SERPINA3 SLC3A2 SLC44A1 STXBP1 TAGLN2 TGM2 TSPO TUBB6 VAT1 YWHAH
Pubmed	20237496	New genetic associations detected in a host response study to hepatitis B vaccine.		10	ANXA1 BCL2 BIRC3 C1QA C1QB C1QC CASP4 CCL2 CD44 CD53 CLEC5A CLEC7A CSF1 CYCS DLGAP1 FAS FCGR2A HSPB8 IL10RA IL13RA1 IL4R IL6R IL6ST ITGB1 ITGB2 ITGB5 ITGB8 KLF6 LAIR1 LTBR MAGED1 MS4A6A NECAP1 NFKB1 PIK3CG PIM1 PPP2R1A STAT3 TGFBR2 TLR2 TLR4 TNFRSF10B TNFRSF12A TNFRSF1A TNFRSF1B TRO
Pubmed	19773279	Association between genetic variants in VEGF, ERCC3 and occupational benzene haematotoxicity.		10	BCL2 CASP4 CFLAR FAS FCGR2A IL10RA IL4R IL6R IL6ST LTBR NFKB1 PIM1 RELA SIPA1 TLR2 TLR4 TNFRSF10B TNFRSF12A TNFRSF1A TNFRSF1B
Pubmed	15659383	Cytoskeleton-mediated death receptor and ligand concentration in lipid rafts forms apoptosis-promoting clusters in cancer chemotherapy.		10	EZR FAS MAPK8 MSN TNFRSF10B TNFRSF1A
Pubmed	26011644	IL-33 signaling contributes to the pathogenesis of myeloproliferative neoplasms.		10	INPP5D PTPRC TLR2 TLR4 UNC93B1
Pubmed	19736351	Recurrent rearrangements in synaptic and neurodevelopmental genes and shared biologic pathways in schizophrenia, autism, and mental retardation.		10	DPP10 GABRA2 GABRB3 GRIA3 NRXN1 SLC1A3 TSPAN7
Pubmed	23251661	Novel genetic loci identified for the pathophysiology of childhood obesity in the Hispanic population.		10	ACTR3B ANKS1B CD109 CD151 CD53 CNTNAP2 CSF1 DBI DCLK1 DLC1 DLGAP1 DPP10 DYNC1I1 ELAVL4 FAS FGFRL1 FSTL1 GRIK2 GTDC1 ICA1 IFI16 IL10RA KCNIP4 KIF1C LRRC7 NMNAT2 NREP OLFM1 PLOD2 PLPPR5 PSAT1 PTPRN2 RBFOX1 RGS7 SAMD4A SCG5 SLC8A1 SORBS1 SQOR SYT1 TLR4 TMEM178A TOMM20 TPGS2 ZNF217
Pubmed	30833792	A protein-interaction network of interferon-stimulated genes extends the innate immune system landscape.		10	AHNAK ANXA5 ATP1B1 ATP5F1B ATP5F1C ATP5IF1 ATP6V1A BASP1 BMP2K CD109 CD44 CDKN1A CEBPD CLIC1 CLU COPG1 ERBIN GSN HSPB1 IFI16 IFITM3 IQGAP1 IRF7 ITGB1 MAGED1 MDH1 MLLT11 NAPA NFKB1 PAWR PBXIP1 PFKFB3 PFKM PLD3 PLOD2 PPP1R18 PPP2R1A PSAT1 PTBP1 RNF213 RPS27L S100A6 SAMD4A SLC15A3 SLC1A5 SLC3A2 SNAP25 STAT3 SUB1 TAP1 TJP2 TMEM43 TNPO1 TUBB3 TUBB6 UNC93B1 UQCRC2 YWHAH
Pubmed	11076863	DNA cloning using in vitro site-specific recombination.		10	ANXA5 ATP5MC1 C1QC CDKN1A CRYAB CYCS CYFIP2 CYRIA DNM3 EPHA5 FAM107B GALNT15 GDI1 ICA1 IFITM3 ITGB1 LGALSL NCALD NDRG4 NECAP2 NUAK2 PARM1 PDHB PDLIM5 PIK3AP1 PPP3CA PRKACB SLFN11 SNAP25 SORBS1 STAT3 STMN1 SV2A TJP2 TMEM43 TMEM47
Pubmed	25963833	Quantitative Proteomics Reveals Dynamic Interactions of the Minichromosome Maintenance Complex (MCM) in the Cellular Response to Etoposide Induced DNA Damage.		10	ACTR3B AHNAK ANXA1 ANXA2 ATP5F1B ATP5F1C C4B CARHSP1 CLU COPG1 EEF1A2 EZR FLNC HSPB1 IQGAP1 LANCL2 MGST3 MSN OPA1 PALLD PCMT1 PPP2R1A PTBP1 RGS7BP RNF213 RPS27L SERPINB8 SLC1A5 SLC3A2 SNX33 SUB1 TAGLN2 TGM2 TUBA4A TUBB3 TUBB6 YWHAH
Pubmed	29509794	Identification of proteins interacting with the mitochondrial small heat shock protein Hsp22 of Drosophila melanogaster: Implication in mitochondrial homeostasis.		10	ANXA1 ATP5F1B ATP5F1C ATP6V1A CLU NDUFA4 NIPSNAP1 PDHB SQOR TGM2 UQCRC2 VAT1
Pubmed	15342556	Sequence comparison of human and mouse genes reveals a homologous block structure in the promoter regions.		10	ABCC4 AHNAK ANKS1B ANO3 ARHGEF9 ATP5IF1 ATP6V1G2 CD109 CFI CLU CNKSR2 DBI DIRAS2 DLC1 DYNC1I1 EFEMP2 ERBIN FAT1 FGF2 GDAP1 GPRASP1 HCLS1 HSPB1 HVCN1 ID3 KLF6 KLHL6 LAMB2 MAP3K8 NDUFA10 NEK6 NFE2L2 NUPR1 PARP9 PDLIM5 PLD3 PLEKHB2 SCG5 SCN2A SLFN11 SPATA13 SV2A SYNJ1 TUBA4A TUBB6 TYROBP UCHL1 UTP14A VCAN
Pubmed	33762435	Faciogenital Dysplasia 5 supports cancer stem cell traits in basal-like breast cancer by enhancing EGFR stability.		10	AHNAK ANXA2 ATP5F1B EEF1A2 EGFR ENO2 FLNC GOT2 GSN IQGAP1 PAWR PSAT1 RRBP1 TJP2 TMEM43
Pubmed	19723784	Neurobeachin, a protein implicated in membrane protein traffic and autism, is required for the formation and functioning of central synapses.		10	DNM3 GABRA1 GPHN RIMS1 SLC17A7 SNAP25 STXBP1 SV2A SYN2 SYP
Pubmed	11544288	Regulation of Fas ligand-induced apoptosis by TNF.		10	CFLAR FAS TNFRSF1A TNFRSF1B
Pubmed	32203420	Systems analysis of RhoGEF and RhoGAP regulatory proteins reveals spatially organized RAC1 signalling from integrin adhesions.		10	AHNAK ANXA1 ANXA2 ANXA5 ARAP1 ARHGAP20 ARHGAP9 ARHGEF40 ARHGEF9 ATP5F1C ATP5IF1 CNKSR2 COPG1 CYCS DLAT DLC1 DNM3 EPB41L3 EZR GNA13 GPHN GSN INA MAGED1 MLLT11 MSN NDUFA4 NEFL NGEF NIPSNAP1 PAK1 PCMT1 PLOD2 PPP2R1A PREX1 PRKACB RPS27L SLC3A2 SPATA13 SUB1 TAGLN2 TJP2 TRIP6
Pubmed	12482669	Signaling pathways triggered by HIV-1 Tat in human monocytes to induce TNF-alpha.		10	MAP2K1 NFKB1 PLCB1 PLCE1 PPP3CA PPP3CB PRKCZ RELA
Pubmed	25127137	Gli3 repressor controls cell fates and cell adhesion for proper establishment of neurogenic niche.		10	FOXJ1 GFAP IL6R IL6ST STAT3 TUBG2
Pubmed	26442671	Mapping the H(+) (V)-ATPase interactome: identification of proteins involved in trafficking, folding, assembly and phosphorylation.		10	ATP6V1A ATP6V1B2 ATP6V1D DMXL2 EZR OXR1 WDR7
Pubmed	11527969	Substrate specificities of recombinant mannan-binding lectin-associated serine proteases-1 and -2.		10	C1QA C1QB C1QC C1R C1S
Pubmed	17114485	A requirement for microglial TLR4 in leukocyte recruitment into brain in response to lipopolysaccharide.		10	CSF1 TLR4 TNFRSF1A TNFRSF1B
Pubmed	11230166	Toward a catalog of human genes and proteins: sequencing and analysis of 500 novel complete protein coding human cDNAs.		10	ATP5MC1 CA10 CCDC88B CYBRD1 CYCS CYFIP2 CYRIA DNM3 EPHA5 FAM107B FAR2 GALNT15 HSPB8 ITGB1 NCALD NDRG4 NUAK2 PARM1 PDHB PDLIM5 PIK3AP1 PREX1 SLFN11 SORBS1 SV2A TMEM43 TMEM47 TSPYL1
Pubmed	20503287	Interleukin-9 polymorphism in infants with respiratory syncytial virus infection: an opposite effect in boys and girls.		10	CCL2 CYBA DPP10 IL10RA IL13RA1 IL4R IL6R IRF5 ITGB2 STAT3 STAT5A TAP1 TLR2 TLR4 TNFRSF1A TNFRSF1B
Pubmed	21628570	Pathway-specific engagement of ephrinA5-EphA4/EphA5 system of the substantia nigra pars reticulata in cocaine-induced responses.		10	EPHA4 EPHA5 GFAP GPHN
Pubmed	32409323	TGF? attenuates cartilage extracellular matrix degradation via enhancing FBXO6-mediated MMP14 ubiquitination.		10	CD109 CLU CRYAB ITFG1 ITGA6 ITGB1 ITGB5 LAMB2 LAMP2 NPTN PLD3 PLOD2 SLC1A5 SLC3A2 TUBB3
Pubmed	23533145	In-depth proteomic analyses of exosomes isolated from expressed prostatic secretions in urine.		10	ACTR3B ANXA1 ANXA2 ANXA5 ATP1B1 ATP5F1B ATP6AP2 ATP6V1A ATP6V1B2 B4GALT1 BASP1 C1R C4B CAPG CD44 CDH13 CFI CLIC1 CLU CP CRB2 CRYAB CYFIP2 DBI DDAH2 DNM3 EFEMP2 ENO2 EZR FSTL1 GNA13 GOT1 GOT2 GSN HSPB1 IL6ST IQGAP1 ITFG1 ITGB1 ITGB5 LAMB2 LAMP2 LCAT LCP1 MDH1 MSN NAPA NIBAN2 NPC2 PCMT1 PLD3 PPP1R7 PPP2R1A PRKACB PTTG1IP RAB2A RNASET2 RP2 SERPINA3 SERPINB8 SERPINI1 SLC3A2 TAGLN2 TGM2 TUBB3 TUBB6 UB…
Pubmed	33005179	Identification of		10	AP3B2 GPR158 KIAA0513 MAL2
Pubmed	15217342	The synaptic vesicle cycle.		10	CPLX1 PPFIA2 RIMS1 SNAP25 STXBP1 SV2A SV2B SYN2 SYP
Pubmed	25979088	Defects During Mecp2 Null Embryonic Cortex Development Precede the Onset of Overt Neurological Symptoms.		10	GABRG2 GAD1 GRIA3 GRM3 KCNC2 SCN8A SLC6A1 TUBB3
Pubmed	20410110	Cotrafficking of SV2 and synaptotagmin at the synapse.		10	SV2A SV2B SYP SYT1
Pubmed	25275127	HIV-1 Nef and Vpu are functionally redundant broad-spectrum modulators of cell surface receptors, including tetraspanins.		10	CD109 CD151 CD53 IL6ST LAIR1 LAMP2 TNFRSF1A TNFRSF1B TSPAN7
Pubmed	28718761	The human cytoplasmic dynein interactome reveals novel activators of motility.		10	ANXA2 ATP6V1A BMP2K CFI CNN3 CP DBI DYNC1I1 HOOK1 INA IQGAP1 KIF1C LCP1 MLLT11 NECAP2 NFKB1 PAWR PCMT1 PDLIM5 PFKM PIK3AP1 PPP1R7 PRKACB RELA SEPTIN6 SNCA SORBS1 STAT3 SYNJ1 TJP2 TRIM37 TRIP6 TUBB6 USP53
Pubmed	23382691	Loci associated with N-glycosylation of human immunoglobulin G show pleiotropy with autoimmune diseases and haematological cancers.		10	ANGPT1 B4GALT1 CADPS CDH13 CNTNAP2 CYFIP2 DPP6 GPM6A GPR158 GRM3 IL6ST KCNIP4 PIK3AP1 RAB3C ROBO2 SORBS1
Pubmed	24255178	Protein interaction network of the mammalian Hippo pathway reveals mechanisms of kinase-phosphatase interactions.		10	ATP5F1C ATP5IF1 BASP1 CYFIP2 EPB41L3 KIF1C LATS2 MAGED1 MAP2K1 MOB1A NIPSNAP1 PPP2R1A R3HDM1 RASSF4 RUNDC3B SAMD4A SORBS1 TJP2 TRIM37 TSPYL1 TUBB6 WWC1 YWHAH ZFP36L2
Pubmed	19199708	Proteomic analysis of human parotid gland exosomes by multidimensional protein identification technology (MudPIT).		10	AEBP1 AHNAK ANGPT1 ANXA1 ANXA2 ATP5F1B ATP6AP2 ATP6V1A ATP6V1B2 ATP6V1D B4GALT1 CAPN2 CD44 CLU EFEMP2 ELAPOR1 GOT1 GSN HSPB1 IQGAP1 LAMB2 MSN PLCB1 PLD3 PLOD2 RHOC S100A6 SDC4 SLC3A2 TAGLN2 TUBA4A VAT1 YWHAH
Pubmed	26760575	High-throughput analyses of hnRNP H1 dissects its multi-functional aspect.		10	ARHGAP45 ATP1B1 BASP1 CARHSP1 CLIC1 CYCS DBI DDAH2 EMP1 EZR FGF2 GNG3 KIF1C LTBR NDRG4 NIBAN2 PAWR PFKFB3 PITPNA RBPJ RRBP1 SAMD4A SDC4 SLC12A4 SLC39A1 SNCA SPRN STAT5A SV2B TGIF1 TNFRSF12A TNPO1 TOMM20 TRIM56 UHRF1 VSIR WWC1
Pubmed	19423540	Common variation in genes related to innate immunity and risk of adult glioma.		10	ALOX5AP C1QA C1QB C1QC C1S CCL2 CYBA FCGR2A FGF2 ITGB2 LTBR NCF4 NFKB1 SERPINI1 STAT3 STAT5A TLR2 TLR4
Pubmed	23341629	Inactivation of the microRNA-183/96/182 cluster results in syndromic retinal degeneration.		10	ABCA1 ARHGEF40 C1QC C4B CD44 CFI CP ENC1 EZR GFAP LAPTM5 MCL1 MDFIC NADK2 PDLIM4 RARRES2 S100A6 SDC2 SLC12A4 SLC39A1 TNFRSF1A TUBB6
Pubmed	23079657	STAT3-driven upregulation of TLR2 promotes gastric tumorigenesis independent of tumor inflammation.		10	IL6ST STAT3 TLR2 TLR4
Pubmed	33845483	Multilevel proteomics reveals host perturbations by SARS-CoV-2 and SARS-CoV.		10	ACO2 ANXA5 ATP5F1B B4GALT1 BMERB1 CD44 CLU CYBRD1 EEF1A2 EZR FAS FAT1 GNA13 IL13RA1 IL6ST ITGA6 ITPRIPL2 LTBR MAGED1 MDH1 MFAP3L MSN NAPA NDUFA10 NFE2L2 PLD3 PLIN2 PSAT1 RAB2A RNF213 S1PR3 SLC12A4 SNAP25 SYNGR3 TCIRG1 TGFBR2 TNFRSF10B TNFRSF1A TRIM47 TRO TUSC3 UCHL1 UNC93B1 VEZT VSIR
Pubmed	28898696	A Dual Role of Caspase-8 in Triggering and Sensing Proliferation-Associated DNA Damage, a Key Determinant of Liver Cancer Development.		10	MAPK8 MAPK9 MCL1 TNFRSF1A TNFRSF1B
Pubmed	18519826	Molecular genetics of successful smoking cessation: convergent genome-wide association study results.		10	ASTN1 CD109 CDH13 DPP6 FGF12 GLIS3 GRIK2 KCNIP4 LARGE1 NPAS3 OLFM3 P3H2 RBFOX1 SNAP25
Pubmed	28675297	A Human Tyrosine Phosphatase Interactome Mapped by Proteomic Profiling.		10	ACOT7 ATP5F1B ATP6AP2 CAPN2 CD109 COPG1 FLNC GPHN GSN ITGB1 LAMB2 LANCL2 LCP1 MAPK8 MAPK9 MOB1A NAP1L5 NDUFA4 OPA1 PDHB PFKM PPP2R1A PTPN21 PTPRN2 SLC1A5 SLC3A2 TAGLN2 TJP2 TMEM43 TNPO1 TNS3 TRIP6 UQCRC2 USP11 WWC1 YWHAH
Pubmed	24046352	A mouse model of pathological small intestinal epithelial cell apoptosis and shedding induced by systemic administration of lipopolysaccharide.		10	NFKB1 TLR4 TNFRSF1A TNFRSF1B
Pubmed	25753484	Neuron-specific antioxidant OXR1 extends survival of a mouse model of amyotrophic lateral sclerosis.		10	C1QA C1QB C1QC GFAP OXR1 SERPINA3 STAT3
Pubmed	17515952	Gene expression in temporal lobe epilepsy is consistent with increased release of glutamate by astrocytes.		10	EZR GFAP MSN PALLD
Pubmed	33144569	A trimeric Rab7 GEF controls NPC1-dependent lysosomal cholesterol export.		10	APOO ATP1B1 ATP6V1A ATP6V1B2 B4GALT1 BACE2 CD44 EPHX1 IQGAP1 ITGB1 ITPRIPL2 KIF1C LAMP2 PDHB PTPRC RAB2A SLC1A5 SLC39A1 SLC3A2 STAT3 SYNGR2 TCIRG1 TMEM43 TUBA4A TUBB6
Pubmed	10531433	Loss of postsynaptic GABA(A) receptor clustering in gephyrin-deficient mice.		10	GABRA2 GABRG2 GPHN GRIA3 SYP
Pubmed	9371744	Genetic mapping of 262 loci derived from expressed sequences in a murine interspecific cross using single-strand conformational polymorphism analysis.		10	ACO2 ADCY1 ANXA5 ARPP21 ATP5F1B ATP5MC1 CAMK4 CRMP1 DLGAP1 FSTL1 IL10RA KIF1C LAIR1 LRIG1 MAGED1 MPPED1 NDRG4 NGEF PTBP1 RGS7BP SLC1A3 SYN2
Pubmed	25468996	E-cadherin interactome complexity and robustness resolved by quantitative proteomics.		10	AHNAK ANXA1 ANXA2 CAPG CLIC1 CNN3 EGFR EPB41L3 ERBIN EZR IL6ST IQGAP1 ITGA6 ITGB1 LRRC7 NIBAN2 PCMT1 PDLIM5 PPME1 PPP1R18 SLC1A5 SLC3A2 SNAP25 SORBS1 SYNJ1 TAGLN2 TJP2 TRIP6
Pubmed	30068389	RNA binding proteins co-localize with small tau inclusions in tauopathy.		10	AP3B2 ATL1 ATP1B1 ATP2B3 ATP6V1G2 CYFIP2 DCLK1 DIRAS2 DLAT GDI1 GFAP GPM6A LANCL2 MAP2K1 PDE2A PDHB PFKM PPP2R1A PPP3CA PPP3CB RAB3C SEPTIN6 SLC17A7 SLC3A2 SLC6A1 SNAP25 SV2B SYNGR3 SYNJ1 TUBB3 TUBB6 UCHL1 WDR7 YWHAH
Pubmed	29513653	Developmental diversification of cortical inhibitory interneurons.		10	DBI EPHA4 FSTL1 GAD1 IGFBP5 NPAS3 SLC1A3 SOX9 SPARC WWTR1
Pubmed	16987237	Reduced expression of neuropeptide genes in a genome-wide screen of a secretion-deficient mouse.		10	BCL2 DLGAP1 ENO2 GABRA1 GABRA2 GAD1 GPHN GRIA3 GRIK2 NRXN1 RIMS1 SCG5 STXBP1
Pubmed	24366813	Interaction proteome of human Hippo signaling: modular control of the co-activator YAP1.		10	ANXA1 ANXA2 EPB41L3 ERBIN FAM234B GSN HSPA12A MOB1A PPP1R18 PPP1R7 PPP3CB PRKCZ PXDC1 RASSF4 WWC1 YWHAH
Pubmed	31323030	LATS1/2 suppress NF?B and aberrant EMT initiation to permit pancreatic progenitor differentiation.		10	CLU LATS2 NFKB1 PTPRC RELA SOX9 SYP WWTR1
Pubmed	17500595	Huntingtin interacting proteins are genetic modifiers of neurodegeneration.		10	BASP1 BAZ1A CDH13 DIRAS2 DLAT EZR GFAP GPM6A MDH1 NDUFV2 NEGR1 NPTN OPCML SLC6A1 SNAP25 SORBS1 STXBP1 SYP SYT1 UQCRC2
Pubmed	26745185	The REST remodeling complex protects genomic integrity during embryonic neurogenesis.		10	CCNG1 CD44 CDKN1A EGFR GABRA1 GFAP NEFL SNAP25 SYP TUBB3
Pubmed	20673868	A genetic association study of maternal and fetal candidate genes that predispose to preterm prelabor rupture of membranes (PROM).		10	CCL2 CSF1 DLAT FGF2 IL10RA IL4R IL6R NFKB1 SPARC TAP1 TLR2 TLR4 TNFRSF1A TNFRSF1B VCAN
Pubmed	33194618	TRIM37 Mediates Chemoresistance and Maintenance of Stemness in Pancreatic Cancer Cells		10	AHNAK ANXA1 ANXA2 ANXA5 ATP5F1B BASP1 CLIC1 DIRAS2 DLAT GSN HSPB1 IQGAP1 ITGB1 PCMT1 PTBP1 SQOR SUB1 TRIM37 TUBB3
Pubmed	31040226	Hdac4 Interactions in Huntington's Disease Viewed Through the Prism of Multiomics.		10	ACTR3B ANXA1 ATP5IF1 ATP6V1G2 CADPS ELAVL4 ENO2 EZR GPR158 GRIK2 HABP4 IQGAP1 KALRN MAGED1 MDH1 MSN NGEF PCMT1 PLCB1 PPP2R1A SCN8A SNX33 SYNJ1 TAGLN2 TRIM56 TUBG2 YWHAH
Pubmed	16452087	Comprehensive identification of phosphorylation sites in postsynaptic density preparations.		10	ADD2 C2CD2L CLU CNKSR2 DCLK1 DYNC1I1 EEF1A2 EPB41L3 GFAP GPHN LRRC7 NEFL NGEF PDLIM4 PPFIA2 PPP2R1A RIMS1 RTN3 SORBS1 TJP2
Pubmed	28104818	Structure and activation of C1, the complex initiating the classical pathway of the complement cascade.		10	C1QA C1QB C1QC C1R C1S
Pubmed	21900206	A directed protein interaction network for investigating intracellular signal transduction.		10	ABHD4 ANXA1 ARAP1 ATP1B1 ATP5F1B ATP5IF1 ATP6V1A CARHSP1 CCDC85A CDH13 CDKN1A CMTM3 CMTM6 COPG1 CRMP1 DBI DDAH2 DYNC1I1 EEF1A2 GDI1 GOT2 GPM6A ITFG1 KIFAP3 KIFC2 MAPK8 MAPK9 MPPED1 NGEF NIPSNAP1 NOL4 NPTN NREP NSG2 PAK1 PDHB PDPK1 PIK3CG PITPNA PLD3 PPP1R7 PPP2R1A PPP3CA PRKCZ PSAT1 RAB2A RBPJ RELA ROBO2 RUNDC3B SEPTIN6 SLA SLC44A1 SMAD5 SNCA SPARC STAT5A STMN1 STX11 SYT5 TGIF1 TGM2 TTC19 TUBB3 U…
Pubmed	20568250	Common single nucleotide polymorphisms in immunoregulatory genes and multiple myeloma risk among women in Connecticut.		10	CFLAR FAS FCGR2A IL10RA IL4R IL6R IL6ST LTBR NFKB1 RELA TLR2 TLR4 TNFRSF10B TNFRSF12A TNFRSF1A TNFRSF1B
Pubmed	17124501	Redundant functions of RIM1alpha and RIM2alpha in Ca(2+)-triggered neurotransmitter release.		10	RAB3C RIMBP2 RIMS1 RPH3A SNAP25 STXBP1 SV2B SYP SYT1
Pubmed	8738414	Synaptobrevin is essential for secretion but not for the development of synaptic processes.		10	SNAP25 SV2A SV2B SYP SYT1
Pubmed	18174230	Association of polymorphisms in complement component C3 gene with susceptibility to systemic lupus erythematosus.		10	BCL2 C1QA C1QB C1QC CDKN1A FAS PTPRC TGFBR2 TNFRSF1A
Pubmed	23063725	A Pak1-PP2A-ERM signaling axis mediates F-actin rearrangement and degranulation in mast cells.		10	EZR MSN PAK1 PPP2R1A
Pubmed	27889896	Decreased Anxiety-Related Behaviour but Apparently Unperturbed NUMB Function in Ligand of NUMB Protein-X (LNX) 1/2 Double Knockout Mice.		10	ATL1 ATP2B3 C2CD2L KCNJ10 NPTN NRXN1 PPFIA2 PPP3CA RRBP1 SLC1A3 SLC6A1
Pubmed	28978485	An Essential Role for the Tetraspanin LHFPL4 in the Cell-Type-Specific Targeting and Clustering of Synaptic GABA		10	GABRA1 GABRA2 GABRB3 GABRG2
Pubmed	30550785	Irisin Mediates Effects on Bone and Fat via ?V Integrin Receptors.		10	ACO2 ADAMTS1 AEBP1 AHNAK ANXA2 APOO ATP5F1B ATP5F1C ATP5IF1 BMP2K C1R CD109 CD44 CMTM7 COPG1 COX7A2 CP CYCS CYFIP2 DDR2 DLAT EFEMP2 EGFR EPB41L3 EPHX1 FAT1 FLNC GOT2 GPHN IFITM2 IFITM3 IQGAP1 ITGB1 ITGB5 LAMB2 LAMP2 LRIG1 MCL1 MSN NADK2 NDUFA10 NDUFA4 NDUFV2 NPC2 NPTN PARP10 PBXIP1 PDHB PFKM PLD3 PLOD2 PTPRC RAB2A RHOC RNF213 RPS27L RRBP1 RTN3 S100A6 SLC39A1 SLC3A2 SNX33 SQOR SUB1 TAP1 TGM2 TMEM4…
Pubmed	16381901	The LIFEdb database in 2006.		10	ANXA5 ATP5MC1 C1QC CDKN1A CRYAB CYCS CYFIP2 CYRIA DNM3 EPHA5 FAM107B GALNT15 GDI1 ICA1 IFITM3 ITGB1 LGALSL NCALD NDRG4 NECAP2 NUAK2 PARM1 PDHB PDLIM5 PIK3AP1 PPP3CA PRKACB SLFN11 SNAP25 SORBS1 STAT3 STMN1 SV2A TJP2 TMEM43 TMEM47
Pubmed	20519121	Myeloid differentiation primary response protein 88 couples reverse cholesterol transport to inflammation.		10	ABCA1 TLR2 TLR4 TNFRSF1A TNFRSF1B
Pubmed	22863883	A high-throughput approach for measuring temporal changes in the interactome.		10	ACOT7 AHNAK ANXA2 ATP5F1B ATP6V1A ATP6V1B2 BASP1 CAPN2 CD44 CLU COPG1 CRMP1 EEF1A2 ENO2 EZR FLNC GDI1 GOT1 GPHN IQGAP1 LAMB2 LAMP2 MSN NAP1L5 NIBAN2 OGFOD1 OXR1 PAWR PDHB PDLIM5 PFKM PLD3 PLOD2 PPME1 PPP1R7 PPP2R1A PPP3CA PPP3CB PRKACB PSAT1 PTBP1 RELA RPS27L RRAGB S100A4 SNCA STAT3 TGM2 TJP2 TNPO1 TNS3 TRIM47 TRIP6 TUBA4A TUBB3 TUBB6 USP11 VAT1 YWHAH
Pubmed	28302793	Anticancer sulfonamides target splicing by inducing RBM39 degradation via recruitment to DCAF15.		10	ACO2 ANXA2 ATP5F1B CKMT1A CLIC1 CRMP1 DLAT EZR GDI1 GOT1 GOT2 GSN HSPB1 INA LAMP2 MAGED1 MDH1 MSN PDHB PPP2R1A PSAT1 PTBP1 RAB2A RBFOX1 RPS27L SLC1A5 SLC3A2 STXBP1 TJP2 TUBA4A TUBB3 TUBB6 UQCRC2 UTP14A VAT1
Pubmed	12693553	Prediction of the coding sequences of mouse homologues of KIAA gene: II. The complete nucleotide sequences of 400 mouse KIAA-homologous cDNAs identified by screening of terminal sequences of cDNA clones randomly sampled from size-fractionated libraries.		10	ACSL6 ARHGEF9 BRINP2 C2CD2L CADPS CLSTN3 CNKSR2 DLG3 DNM3 EPM2AIP1 ERBIN FAIM2 FRMPD4 KIAA0513 LARGE1 LRRC7 MFAP3L NEGR1 OGFOD1 OPA1 PHF24 PLCE1 R3HDM1 RIMBP2 SORBS1 SPATA13 SV2A SV2B TRO WDR7 ZNF365
Pubmed	32659913	Dual Leucine Zipper Kinase Is Constitutively Active in the Adult Mouse Brain and Has Both Stress-Induced and Homeostatic Functions.		10	FGF14 GFAP IGFBP5 MAPK8 MAPK9 SYP
Pubmed	30948266	Gain of Additional BIRC3 Protein Functions through 3'-UTR-Mediated Protein Complex Formation.		10	ACO2 ANXA2 ANXA5 ATP2B3 ATP5F1B ATP5F1C ATP6V1A BAZ1A BIRC3 CKMT1A CLIC1 COPG1 CYCS CYFIP2 DLAT EPB41L3 EPHX1 EZR GOT2 HSPB1 IQGAP1 LANCL2 MDH1 NDUFA10 NDUFA4 NIPSNAP1 OPA1 PCMT1 PDHB PFKM PIM1 PPP2R1A PSAT1 PTBP1 RAB2A RBPJ RRBP1 RTN3 SLC1A5 SLC3A2 TAGLN2 TMEM43 TNPO1 UCHL1 UHRF1 UQCRC2 UTP14A VAT1
Pubmed	27684187	Genetic and Proteomic Interrogation of Lower Confidence Candidate Genes Reveals Signaling Networks in ?-Catenin-Active Cancers.		10	ACO2 ACOT7 AFF1 ANXA2 ANXA5 ATP5F1B ATP5F1C ATP6V1A ATP6V1B2 CLIC1 CLU CYFIP2 DLAT ERBIN GDI1 HSPB1 IQGAP1 ITGB1 LANCL2 MAP2K1 NDUFA10 OPA1 PAK1 PAWR PDHB PDLIM5 PFKM PPP2R1A PRKCZ PSAT1 PTBP1 RAB2A RRBP1 RUNX1 TNPO1 TNS3 TUBA4A TUBB3 TUBB6 UTP14A WWC1 YWHAH ZNF217
Pubmed	26514267	Protein interactome mining defines melatonin MT1 receptors as integral component of presynaptic protein complexes of neurons.		10	BAZ1A CDH13 CRMP1 DMXL2 ENO2 FSTL1 GFAP HSPB1 LTBR NAP1L5 PPP3CA PRKCZ SLC12A4 SLC3A2 SNAP25 STXBP1 SYN2 TM4SF1 TUBA4A TUBB3 UCHL1
Pubmed	23022380	NOTCH1 nuclear interactome reveals key regulators of its transcriptional activity and oncogenic function.		10	FBXW7 HCLS1 IFI16 MOB1A PPP2R1A PTBP1 RBPJ RUNX1 SLFN11 TNPO1 USP11 WWTR1
Pubmed	17634366	Proteolipid protein is required for transport of sirtuin 2 into CNS myelin.		10	ACO2 ATP1B1 ATP5F1B ATP5F1C ATP6V1A ATP6V1B2 CKMT1A CRYAB CYCS DLAT EEF1A2 ENO2 EZR GDI1 GFAP GOT2 INA MDH1 MSN NAPA NDUFA10 NDUFV2 NEFL PITPNA PLCB1 SNAP25 STXBP1 SYN2 UCHL1 UQCRC2
Pubmed	32552912	Upregulation of RIN3 induces endosomal dysfunction in Alzheimer's disease.		10	ANXA2 ATP5F1B CYFIP2 EEF1A2 LANCL2 MAGED1 MAPK9 PCMT1 PDLIM5 PPP2R1A PTBP1 RAB2A RPS27L SLC1A5 SLC3A2 SNX33 SORBS1 SUB1 TRIP6 TUBA4A TUBB6 USP11 VAT1 YWHAH
Pubmed	18973680	Microarray analysis of Foxa2 mutant mouse embryos reveals novel gene expression and inductive roles for the gastrula organizer and its derivatives.		10	ANXA5 ASTN1 COX7B EFEMP2 EPM2AIP1 FAM107B FSTL1 GLTP IGFBP5 INA LATS2 NREP PAK1 PDLIM4 PIM1 PREX1 RNASET2 SCG5 SCN2B SDC2 SLC1A5 SPARC SUB1
Pubmed	19859539	Transient neuronal populations are required to guide callosal axons: a role for semaphorin 3C.		10	EPHA4 GAD1 GFAP SLC17A7 SNAP25 TUBB3
Pubmed	16291755	The tyrosine kinase Syk regulates TPL2 activation signals.		10	MAP2K1 MAP3K8 MAPK8 NFKB1 SYK TNFRSF1A
Pubmed	25609649	Proteomic analyses reveal distinct chromatin-associated and soluble transcription factor complexes.		10	ACOT7 ATP2B3 BAZ1A COPG1 COX7A2 CRYAB CYFIP2 FLNC FOXJ1 GPHN ID3 ITGB1 KIAA0513 LDB2 MAP3K8 MAPK9 NACC2 NDUFV2 NFKB1 NPAS3 PLOD2 RBPJ RELA RRBP1 SNX33 STAT3 SYNGR3 TRO USP11 UTP14A WWTR1
Pubmed	21037509	Variants of ADAMTS1 modify the effectiveness of statins in reducing the risk of myocardial infarction.		10	ADAMTS1 CCL2 ITGB2 NFKB1 TLR4 TNFRSF1A
Pubmed	30562941	Proteomic Analysis of the Spinophilin Interactome in Rodent Striatum Following Psychostimulant Sensitization.		10	ACO2 ADD2 ATP1B1 ATP5F1B ATP5F1C ATP6V1A ATP6V1B2 ATP6V1D CRMP1 CYFIP2 DCLK1 DIRAS2 DLAT DLG3 DLGAP1 DMXL2 EEF1A2 ENO2 EPB41L3 GABRA1 GDI1 GFAP GOT1 GOT2 GPHN GPM6A HSPA12A INA MAP2K1 MDH1 NDUFA10 NDUFA4 NEFL NPTN OPA1 OPCML PDHB PFKM PLCB1 PPP2R1A PPP3CA PRKACB RTN1 RTN3 SEPTIN6 SLC17A7 SLC3A2 SNAP25 SNCA STXBP1 SV2A SV2B SYN2 SYNJ1 SYP SYT1 TUBB3 UCHL1 UQCRC2 WDR7 YWHAH
Pubmed	28675934	Characterization of the Extracellular Matrix of Normal and Diseased Tissues Using Proteomics.		10	AEBP1 ANXA1 ANXA2 ANXA5 C1QA C1QB C1QC LAMB2 S100A6 SERPINA3 TGM2 VCAN
Pubmed	31995728	AMPK, a Regulator of Metabolism and Autophagy, Is Activated by Lysosomal Damage via a Novel Galectin-Directed Ubiquitin Signal Transduction System.		10	ATP1B1 ATP5F1B ATP5F1C ATP6V1A ATP6V1B2 DLAT EZR FLNC IQGAP1 ITGB1 LAMP2 MGST3 NDUFA10 PDHB PPP2R1A PTBP1 RAB2A SLC1A3 SLC3A2 TAGLN2 TNPO1 UQCRC2
Pubmed	28378594	Expanding the Interactome of TES by Exploiting TES Modules with Different Subcellular Localizations.		10	ATP5F1B CNN3 COPG1 CYCS FGF2 FLNC HSPB1 IQGAP1 PALLD PDLIM5 PPP1R18 SLC1A5 SLC3A2 SOWAHC STAT3 TAGLN2 TUBA4A TUBB3 TUBB6
Pubmed	31536960	Rewiring of the Human Mitochondrial Interactome during Neuronal Reprogramming Reveals Regulators of the Respirasome and Neurogenesis.		10	ACO2 ANXA1 ANXA5 AP3B2 ATP1B1 ATP5F1B ATP5F1C ATP6V1A ATP6V1B2 CD44 CLIC1 COX7A2 COX7B CYBA CYBRD1 CYCS CYFIP2 DBI DDAH2 DLAT ENO2 EPHX1 EZR GOT1 GOT2 HSPB1 INA IQGAP1 ITGA6 ITGB1 ITGB5 MCL1 MDH1 MGST3 MLLT11 NDUFA4 NDUFV2 NIPSNAP1 NPTN P3H2 PCMT1 PDHB PPP2R1A RAB2A RP2 RRBP1 SLC1A5 SLC3A2 SPARC SQOR STXBP1 UBE2V2 UCHL1 UQCRC2 YWHAH
Pubmed	30097533	Discovery of a Human Testis-specific Protein Complex TEX101-DPEP3 and Selection of Its Disrupting Antibodies.		10	ATP1B1 CLU COX7A2 EPHX1 IQGAP1 ITGA6 ITGB1 ITGB2 LAMP2 NCALD NDRG4 NDUFA4 PPP2R1A RAB2A SYNGR2 TAGLN2 UQCRC2
Pubmed	32457219	Unbiased Profiling of the Human Proinsulin Biosynthetic Interaction Network Reveals a Role for Peroxiredoxin 4 in Proinsulin Folding.		10	ATP5F1C ATP6V1D CARHSP1 CLU CRMP1 DMXL2 ELAPOR1 GDAP1 IQGAP1 NDUFA4 NDUFV2 NIPSNAP1 PDLIM5 PFKM PPP2R1A RPS27L SCG5 SQOR SYK TAGLN2 TJP2 TNS3 TUBA4A TUSC3 WDR7
Pubmed	24711643	Identifying biological pathways that underlie primordial short stature using network analysis.		10	AHNAK ANXA1 ANXA2 ANXA5 ATP1B1 ATP5F1B ATP5F1C ATP6V1A ATP6V1B2 BAZ1A CLIC1 EZR FLNC GNA13 GOT2 GSN INA IQGAP1 ITGB1 LAMB2 NEFL NIPSNAP1 PAWR PCMT1 PLD3 PPP2R1A PTBP1 RP2 RRBP1 SLC1A5 SLC3A2 TAGLN2 TAP1 TJP2 TNPO1 TUBA4A TUBB6 UCHL1 UHRF1 UQCRC2 UTP14A YWHAH
Pubmed	27342126	Identification of Zika Virus and Dengue Virus Dependency Factors using Functional Genomics.		10	AHNAK ANXA1 ANXA2 ANXA5 APOO ATP5F1B ATP6AP2 BASP1 CD109 CKMT1A COPG1 DLAT EPHX1 ITGB1 MDH1 MSN NAPA OPA1 PDHB PFKM PLOD2 RAB2A SLC3A2 SUB1 TAGLN2 TCIRG1 TMEM43 TNPO1 TUBA4A UQCRC2
Pubmed	27462432	A genome-wide IR-induced RAD51 foci RNAi screen identifies CDC73 involved in chromatin remodeling for DNA repair.		10	ANXA1 ANXA2 ATP5F1B CCDC88B CNN3 EEF1A2 FLNC GNA13 HSPB1 ITGB1 MSN RAB2A SLC3A2 TAGLN2
Pubmed	30305289	inactivation reveals Hippo function in alveolar type I cell differentiation during lung transition to air breathing.		10	FOXJ1 ITGB1 LATS2 PRKCZ SOX9 TUBG2 WWTR1
Pubmed	21653829	Protein interactome reveals converging molecular pathways among autism disorders.		10	ACOT7 CA10 CCDC88B CLU DLGAP1 EFEMP2 GFAP GOT1 HSPB1 ICA1 INA KIF1C LAMB2 MAGED1 MLLT11 NEFL PCMT1 PDHB PLEKHA4 PPFIA2 R3HDM1 RASSF4 RTN3 RUNDC3A SERPINI1 SIPA1 SYT5 UCHL1
Pubmed	26930384	Transcriptome of the inner circular smooth muscle of the developing mouse intestine: Evidence for regulation of visceral smooth muscle genes by the hedgehog target gene, cJun.		10	ACOT7 CCL2 CRMP1 DDR2 ENC1 LRIG1 NCALD P3H2 SLC8A1 SORBS1 TGFBR2 TMEM47 WWTR1
Pubmed	29715546	TDP-43 interacts with mitochondrial proteins critical for mitophagy and mitochondrial dynamics.		10	ATP1B1 ENO2 GFAP GOT2 GPM6A MDH1 PPP3CA UQCRC2
Pubmed	21966468	A toll-like receptor 2 pathway regulates the Ppargc1a/b metabolic co-activators in mice with Staphylococcal aureus sepsis.		10	IRF7 NFKB1 TLR2 TLR4 UNC93B1
Pubmed	31162944	Methyltransferase-like 21e inhibits 26S proteasome activity to facilitate hypertrophy of type IIb myofibers.		10	ACO2 AHNAK ANXA1 ATP5F1B CLIC1 CNN3 FLNC HSPB1 IQGAP1 PALLD PDLIM4 PFKFB3 RRBP1 S100A4 SLC3A2 SYNJ1 TAGLN2 TRIM47
Pubmed	19573080	Common genetic variants in candidate genes and risk of familial lymphoid malignancies.		10	BCL2 CASP4 CFLAR FAS FCGR2A IL10RA IL4R IL6R IL6ST NFKB1 PIM1 RELA TLR2 TLR4 TNFRSF10B TNFRSF12A
Pubmed	19170196	Polymorphisms in innate immunity genes and lung cancer risk in Xuanwei, China.		10	ABCA1 ABCC4 BIRC3 DNAJC18 EGFR EPHX1 EZR FAS FBXW7 HSPB8 IGFBP5 IL10RA IL4R IL6R LCAT NFKB1 P2RX7 PIM1 TEP1 TLR2 TNFRSF1A TSPO
[truncated: 69 more rows]

## Sheet: common up genes AD v models
				m328; app.ps1	m292; gfap	m83; bulbectomized	m141; pws	m102; grid2	m57; insm1	m233; xbp1	M19A; apoe3+/+ w TBI	m270; cstb	M14A; SOD1G93A	M65A; CK-p25 model	M24A; TDP-43 antisense	M243A; MAPT mutation	m353; 5XFAD	m334; gnas cond.KO	M199A; infection with sporadic Creutzfeldt-Jakob		Gene.symbol	count
[truncated: 856 more rows]

[truncated: 1 more sheets: common down genes in AD v model]
