# Supplementary material for: Large-scale gene expression changes in APP/PSEN1 and GFAP mutation models exhibit high congruence with Alzheimer’s disease
Source: PLoS One. 2024 Jan 18;19(1):e0291995. doi: 10.1371/journal.pone.0291995 (PMC10796008; doi:10.1371/journal.pone.0291995)
Supplement: S3 File — Human AD is represented by over 40 datasets, including meta-analysis from other studies, portraits for female AD and male AD, and individual datasets that are region and sex specific. Each of these is compared with the over 500 animal models and a ranking of the top models is provided based on the extent of similar gene expression patterns in the same direction. (XLSX) [file pone.0291995.s004.xlsx]

## Sheet: key
			Datasets used for comparisons with treatments
				dataset id	GEO numbers or source	sex	brain region; notes
			Group1	metaAD1	AD meta-analysis		from Yuen et al; 2020; Front. Neurosci.
			Group1	metaAD2	AD meta-analysis		from Paranjpe et al; 2021; Front. Aging Neurosci.
			Group1	metaAD3	AD meta-analysis		meta-analysis (random) from Wan et. Al; 2020; Cell Reports; file from Synapse
			Group2	metaAD4	AD meta-analysis		meta-analysis (fixed) from Wan et. Al; 2020; Cell Reports;file from Synapse
			Group2	metaAD5			AD portrait made using metaVolcano approach
			Group2	metaAD6			AD portrait updated using six additional datasets from ROSMAP (dlpfc males and females); MAYO (temporal cortex males and females); and MSSM from Mount Sinai Brain Bank (superior temporal gyrus males and females); from Bonham et al; Front. Immun; 2019
			Group3	ADfemale		males	AD male portrait (Hill and Gammie 22) updated with mayo3, rosmap3, and msmm5 (see below for details)
			Group3	ADmale		females	AD female portrait (Hill and Gammie 22) updated with mayo4, rosmap4, and msmm6 (see below for details)
			Group3	ad11h	GSE33000	females	prefrontal cortex					Each dataset was compared with each model using the scoring system as in Supplementary Table 1
			Group4	ad12h	GSE33000	males	prefrontal cortex
			Group4	ad66h	GSE44771	females	visual cortex					KEY
			Group4	ad67h	GSE44771	males	visual cortex					hypergeometric score is log10 of pvalue *-1
			Group5	a78f	GSE29378	females	CA1/CA3 hippocampus					A = up in both
			Group5	a78m	GSE29378	males	CA1/CA3 hippocampus					D = down in both
			Group5	ad9h	GSE132903	females	medial temporal cortex					B = down in AD, up in model
			Group6	ad10h	GSE132903	males	medial temporal cortex					C = up in AD, down in model
			Group6	ad51h	GSE1297	both	hippocampal CA1					score = A+D-B-C (higher positive score = better model)
			Group6	ad2h	GSE118553	females	temporal cortex
			Group7	ad7h	GSE118553	males	cerebellum
			Group7	ad16h	GSE48350	females	hippocampus
			Group7	ad19h	GSE48350	males	hippocampus
			Group8	a422b96	GSE84422	both	multiple regions
			Group8	a422b97	GSE84422	both	multiple regions
			Group8	ad53h	GSE36980	females	frontal cortex
			Group9	ad56h	GSE36980	both	hippocampus
			Group9	ad58h	GSE122063	males	frontal cortex
			Group9	ad59h	GSE122063	females	temporal cortex
			Group10	ad62h	GSE5281	both	superior frontal cortex
			Group10	ad63h	GSE5281	both	primary visual cortex
			Group10	ad71h	GSE53697	both	cortex
			Group11	mayo3	Synapse	males	temporal cortex; from Bonham et al; Front. Immun; 2019
			Group11	mayo4	Synapse	females	temporal cortex; from Bonham et al; Front. Immun; 2019
			Group11	rosmap3	Synapse	males	dorsolateral prefrontal cortex; from Bonham et al; Front. Immun; 2019
			Group12	rosmap4	Synapse	females	dorsolateral prefrontal cortex; from Bonham et al; Front. Immun; 2019
			Group12	msmm5	Synapse	males	superior temporal gyrus; from Bonham et al; Front. Immun; 2019
			Group12	msmm6	Synapse	females	superior temporal gyrus; from Bonham et al; Front. Immun; 2019
			Group13	subtype a		both	subtypes of AD; from Neff et al; Sci Adv; 2021
			Group13	subtype b1		both	subtypes of AD; from Neff et al; Sci Adv; 2022
			Group13	subtype b2		both	subtypes of AD; from Neff et al; Sci Adv; 2023
			Group14	subtype c1		both	subtypes of AD; from Neff et al; Sci Adv; 2024
			Group14	subtype c2		both	subtypes of AD; from Neff et al; Sci Adv; 2025

## Sheet: Group1 v models
		metaAD1;from Yuen et al; 2020							metaAD2;from Paranjpe et al; 2021							metaAD3;from Wan et. Al; 2020 (random)							AD portrait
GEO/syn #	genotype or treatment	A	D	B	C	score	universe		A	D	B	C	score	universe		A	D	B	C	score	universe		rank		file name	species	sex	source; notes
GSE63943	APP/PS1 mutation	62.8047	58.13	0	0	120.935	13860		12.0811	13.74	9.1264e-13	4.16695e-10	25.821	12229		35.961	4.66195	1.69432e-13	3.96599e-11	40.6229	12349		1	315	m328	mice		CA1 hippocampus; 10 months; both groups treated with 18g cyclodextrin/L water
GSE85162	APP/PS1 mutation	55.6197	70.3185	0	0	125.938	12865		9.88951	10.7624	4.96629e-14	9.74e-12	20.6519	11114		31.2272	4.21507	3.32693e-14	0	35.4423	11233		2	145	m145	mice	female	frontal cortex; 8 months
GSE85162	APP/PS1 mutation	71.0206	60.1401	0	0	131.161	12865		9.88951	10.1766	1.28853e-12	1.64544e-10	20.0661	11114		34.1744	1.03411	9.11386e-13	1.74607e-09	35.2085	11233		3	143	m143	mice	male	frontal cortex; 8 months
GSE197044	GFAP mutation	72.9907	44.2369	0	3.18652e-12	117.228	12259		10.0469	13.5028	2.75653e-12	3.77653e-10	23.5497	11812		33.6101	3.23763	0	1.58368e-08	36.8477	11882		4	291	m292	mice	male	hippocampus; day 56; FVB/N Taconic background
GSE197044	GFAP mutation	82.8098	32.8187	0	4.8226e-12	115.629	12127		10.4014	5.06962	5.40023e-15	2.45396e-10	15.471	11723		35.2091	1.48012	0	2.42944e-08	36.6892	11798		5	290	m290	mice	male	corp collosum; day 56; FVB/N Taconic background
	5XFAD, 5 mutations in APP/PS1	53.4552	37.9252	0	0	91.3804	14325		10.1991	9.3219	4.76397e-12	3.30415e-06	19.521	12341		23.5918	0.737923	1.04726e-13	9.89781e-06	24.3298	12488		6	505	m353	mice	both	hippocampus; multiple BxD strains; from Neuner et al 2018 (Neuron)
GSE102014	APOE3+/+ with TBI	76.6462	7.66182	0	3.19192e-14	84.308	14515		10.7814	11.7182	4.96291e-13	2.07376e-08	22.4997	12332		36.0215	3.1466	0	8.7126e-12	39.1681	12467		7	354	M19A	mice	female	other_APOE3+/+ TBI brain_F_3m_cortices and hippocampi_na_other
GSE83336	Flinders sensitive line; compared to resistant	20.5026	25.203	0	3.72227e-09	45.7056	12120		10.2335	6.82938	1.99506e-11	0.000141111	17.0628	10743		18.7361	0.0524456	8.53237e-13	5.31434e-05	18.7885	10875		8	133	m133	rats	male	ventral dentate gyrus
GSE85162	APP/PS1 mutation	37.4253	19.4678	5.87758e-14	1.15719e-15	56.8931	12865		4.78025	8.77998	6.58655e-11	8.9709e-06	13.5602	11114		16.072	1.41959	4.43763e-06	6.79374e-07	17.4916	11233		9	146	m146	mice	female	hippocampus; 8 months
GSE100888	SOD1G93A strain compared with cWT (SOD strain also had ATG7 cKO)	71.5348	19.5378	0	1.657e-12	91.0726	14518		9.01944	7.66275	1.56076e-13	2.08213e-08	16.6822	12333		30.9428	1.35943	3.09694e-13	6.96631e-07	32.3022	12468		10	349	M14A	mice		FTD-ALS_Atg7 cKO; SOD1G93A / cKO_na_150d_spinal cord_na_na
GSE85162	APP/PS1 mutation	41.267	21.1173	5.87758e-14	5.87758e-14	62.3843	12865		6.28426	2.99087	4.00542e-10	1.5683e-05	9.27511	11114		22.6752	0.469882	1.75086e-07	1.29634e-06	23.1451	11233		11	144	m144	mice	male	hippocampus; 8 months
GSE100888	SOD1G93A strain compared with cWT control	66.5512	13.698	0	0	80.2492	14518		9.01944	6.41194	1.36935e-14	8.59564e-07	15.4314	12333		33.4431	0.276983	0	1.18789e-09	33.7201	12468		12	351	M16A	mice		FTD-ALS_Atg7 cWT; SOD1G93A_na_150d_spinal cord_na_na
GSE65159	CK-p25 model	72.9678	14.4166	0	3.19192e-14	87.3844	14515		9.01716	7.14758	4.68181e-14	9.8969e-11	16.1647	12332		36.0215	0.318432	0	2.88473e-09	36.3399	12467		13	386	M65A	mice	female	AD_CK-6wk-p25_F_3m_hippocampus_na_other
GSE977	GFAP overexpression	30.1127	11.1901	0	0	41.3028	4466		9.73753	18.0701	1.92865e-16	7.48748e-10	27.8076	3854		23.4977	7.07505	0	1.68757e-15	30.5727	3887		14	267	m267	mice	both	olfactory bulb 4 months
GSE27218	TDP-43 antisense	48.7242	15.1585	7.71462e-15	0	63.8827	14515		10.7814	6.41006	1.6281e-09	1.96121e-05	17.1915	12332		16.6159	1.95147	6.82499e-11	9.72524e-13	18.5673	12467		15	360	M24A	mice		FTD-ALS_Tdp-43 anti-sense oligo_na_8,9,10w_striatum_na_na
GSE102014	APOE4+/+ with TBI	65.8346	6.85837	0	1.78401e-15	72.6929	14515		8.19069	11.7182	4.96291e-13	5.89588e-05	19.9089	12332		32.4283	2.81956	0	6.82499e-11	35.2479	12467		16	358	M22A	mice	male	other_APOE4+/+ TBI brain_M_3m_cortices and hippocampi_na_other
syn3157182	MAPT mutation	45.6929	14.4236	3.85731e-16	1.657e-12	60.1165	14518		12.0412	6.1747	4.29055e-07	1.63513e-09	18.2159	12333		23.9527	0.147049	1.18789e-09	0.000375864	24.0993	12468		17	492	M243A	mice	male	AD_rTG4510_M_4.5m_forebrain_na_Tau
GSE102014	APOE3+/+ with TBI	57.6754	4.9249	0	3.19192e-14	62.6003	14515		8.462	6.65159	1.6281e-09	0.000264012	15.1133	12332		25.7365	0.58881	8.7126e-12	5.12014e-05	26.3252	12467		18	355	M20A	mice	male	other_APOE3+/+ TBI brain_M_3m_cortices and hippocampi_na_other
GSE65159	CK-p25 model	55.0547	33.2706	0	0	88.3252	14515		8.462	11.0897	4.55992e-12	2.89298e-16	19.5517	12332		31.4316	0.655914	2.96164e-12	9.72524e-13	32.0875	12467		19	385	M64A	mice	female	AD_CK-2wk-p25_F_3m_hippocampus_na_other
syn3157182	MAPT mutation	48.1227	4.28374	0	5.27791e-08	52.4064	14518		8.73975	7.14958	1.36935e-14	0.00220541	15.8871	12333		20.5474	1.4685	9.77298e-13	0.0201591	21.9958	12468		20	489	M240A	mice	female	AD_rTG4510_F_4.5m_forebrain_na_Tau
syn5714308	MAPT D35 mutation	53.1369	0.566137	0	8.91452e-09	53.703	14518		11.4046	1.47466	4.98798e-13	0.00220541	12.877	12333		27.1181	2.08527	1.44649e-16	0.0201591	29.1832	12468		21	501	M252A	mice		AD_TauD35_na_Aged_Hippocampus_na_Tau
GSE90977	infection with sporadic creutzfeldt-Jakob disease	36.4917	0.965009	1.21223e-07	1.25442e-06	37.4567	14515		7.92357	3.14793	1.09592e-05	0.36961	10.7019	12332		18.5335	0.276728	3.53911e-08	0.0112788	18.799	12467		22	471	M199A	mice		CJD_PrP M129 +scJD MM 180dp1_na_na_na_na_na
GSE9789	bulbectomized	37.9868	0.0983693	1.63338e-12	0.000242262	38.0849	12126		11.175	0.649945	3.51515e-05	0.0965342	11.7284	10763		27.541	0.0968303	3.19578e-13	0.00175029	27.6361	10886		23	83	m83	rats		frontoparietal cortex; age 2 months
GSE102014	APOE4+/+ with TBI	51.2181	1.16131	0	5.54803e-11	52.3794	14515		8.19069	6.89744	4.96291e-13	0.000651246	15.0875	12332		20.9569	0.58881	2.96164e-12	5.12014e-05	21.5456	12467		24	357	M21A	mice	female	other_APOE4+/+ TBI brain_F_3m_cortices and hippocampi_na_other
syn3157182	MAPT mutation	37.0526	5.85732	9.64327e-17	2.74585e-07	42.9099	14518		8.46421	2.51586	3.68038e-11	0.00455466	10.9755	12333		19.7322	0.239102	0.000375864	0.00596499	19.965	12468		25	490	M241A	mice	female	AD_rTG4510_F_6m_forebrain_na_Tau
syn3157182	APP/PS1 mutation	39.8489	8.51212	0	5.27791e-08	48.361	14518		7.92569	8.73975	9.93992e-08	0.0160556	16.6494	12333		16.619	2.8207	0.000235395	1.65442e-07	19.4395	12468		26	486	M237A	mice	female	AD_PS1APP_F_20m_forebrain_na_APP
GSE98875	LSD1 deficient	38.7202	4.92868	0	4.76741e-10	43.6489	14518		9.01944	2.36921	2.0907e-07	6.01246e-06	11.3886	12333		21.3772	2.51236	1.82897e-10	1.65442e-07	23.8895	12468		27	478	M206A	mice	female	other_Cre-ER(TM)Lsd1(fl/fl)_F_na_hippocampus_na_na
GSE139524	PWScrm+/- with SNORD116 KO	32.8244	0.292552	0	0.00166266	33.1153	13733		7.63524	0.373842	7.62783e-14	0.00929311	7.99979	12196		18.7787	1.93508	8.67895e-16	3.92916e-07	20.7138	12309		28	141	m141	mice		hypothalamus
GSE93678	APP/PS1 mutation	41.5544	2.95217	1.65032e-10	5.53726e-12	44.5066	14515		5.05252	1.47388	1.6281e-09	1.09592e-05	6.52639	12332		25.2843	2.2219	1.18284e-09	7.73668e-08	27.5062	12467		29	474	M202A	mice		AD_APP/swePS1<delta>E9-Vehicle_na_na_hippocampus_na_APP
syn3157182	MAPT mutation	33.8101	10.3253	0	1.22287e-07	44.1354	14518		7.14958	4.84333	9.94239e-11	1.68195e-06	11.9929	12333		22.2214	11.4396	2.89678e-09	6.85603e-11	33.661	12468		30	484	M235A	mice	female	AD_MAPT P301L_F_6m_spinal cord_na_Tau
GSE60415	GNAS cKO mediated by Olig1Cre	7.37259	27.8842	2.67234e-12	1.90414e-05	35.2568	14012		1.21131	5.81415	0.0188208	0.000134529	7.0065	12262		8.59001	0.13483	0.000307517	4.0863e-05	8.72449	12390		31	321	m334	mice		medulloblastoma from cerebella
GSE55314	GRID2 KO	15.2371	9.61729	5.22142e-07	1.83679e-06	24.8544	10726		2.8808	2.73751	0.00149969	0.000497933	5.61632	9272		7.2906	2.90412	1.36697e-07	0.00290043	10.1918	9364		32	102	m102	mice	female	cerebellum; 12 weeks
GSE60415	GNAS cKO mediated by hGFAPCre	24.2557	18.2351	2.64997e-13	5.8962e-06	42.4907	14051		3.95285	4.33797	8.94394e-06	0.000222974	8.29058	12269		16.7696	0.19084	1.08135e-06	0.000119286	16.9603	12398		33	320	m333	mice		medulloblastoma from cerebella
GSE87550	APP/PS1 mutation	39.2829	5.38327	1.83222e-15	3.2305e-14	44.6661	14518		5.05416	5.94181	2.0907e-07	0.000163813	10.9958	12333		15.5135	1.58233	5.78596e-16	5.13498e-05	17.0958	12468		34	469	M197A	mice		AD_APP/PS1_na_12m_cortex_na_APP
syn3157182	APP mutation TgCRND8	27.7047	2.62148	0	0.148238	30.1779	14518		8.73975	0.977204	3.44637e-05	0.419983	9.29693	12333		11.4396	0.000375864	0.00202678	1.25511	10.1829	12468		35	494	M245A	mice	female	AD_TgCRND8_F_12m_forebrain_na_APP
syn10378730	APP/PS1 mutation	42.1337	3.87545	0	1.29926e-09	46.0092	14515		5.26777	1.47388	4.55992e-12	0.00879926	6.73285	12332		25.7365	2.51129	6.83842e-09	0.000144181	28.2476	12467		36	344	M8A	mice	male	AD_Tyrobp-WT/WT;AppPS1_M_na_na_na_APP
syn3157182	APP mutation TgCRND8	32.2358	0.248164	1.22287e-07	5.18946e-06	32.484	14518		8.19285	0.150717	9.93992e-08	0.150717	8.19285	12333		19.3301	3.31838	4.73138e-10	5.13498e-05	22.6484	12468		37	495	M246A	mice	female	AD_TgCRND8_F_20m_forebrain_na_APP
GSE46139	INSM1 KO	11.5974	11.9139	6.10358e-07	0.000492903	23.5108	12052		5.18913	3.51498	0.0027077	4.14309e-05	8.70136	10412		5.00057	1.69083	0.0018027	0.00256593	6.68703	10514		38	57	m57	mice		pituitary; embryo 17
GSE11322	XBP1 KO	17.7407	0.838144	2.58387e-12	0.316286	18.2626	10726		6.55559	1.23126	2.32119e-05	0.0884251	7.6984	9272		15.5891	0.0125364	9.7895e-10	0.0613663	15.5403	9364		39	233	m233	mice		primary culture; telencephalon E12.5
syn3157182	APP mutation TgCRND8	30.1862	0.0125029	1.26086e-13	0.050993	30.1477	14518		8.19285	0.243747	3.68038e-11	1.47466	6.96193	12333		17.375	0.414234	3.43688e-07	0.885055	16.9041	12468		40	498	M249A	mice	male	AD_TgCRND8_M_20m_forebrain_na_APP
GSE142633	5XFAD, 5 mutations in APP/PS1	36.0354	0.546493	4.82164e-16	1.82323e-06	36.5819	13872		7.97449	0.684418	1.64559e-10	0.385688	8.27322	12232		21.3559	1.48727	1.06979e-10	0.153401	22.6897	12349		41	330	m343	mice		frontal cortex; 11 months
syn3157182	MAPT mutation	28.6864	0.635977	1.6675e-10	1.00868e-05	29.3224	14518		6.41194	0.734589	0.000652861	5.91314e-05	7.14582	12333		10.2088	0.1743	0.00136671	0.00596499	10.3758	12468		42	493	M244A	mice	male	AD_rTG4510_M_6m_forebrain_na_Tau
GSE31458	MPTP treatment	14.3426	5.25805	5.82333e-11	5.40619e-06	19.6006	7270		3.10938	5.14123	3.43547e-11	0.243892	8.00672	6392		7.85262	1.39661	2.43345e-05	0.0888748	9.16033	6454		43	258	m258	mice		caudate putamen; three strains/transgenics
syn3157182	MAPT mutation	10.012	4.70875	4.76741e-10	5.98055e-07	14.7207	14518		5.94181	3.85657	6.01246e-06	0.000163813	9.79821	12333		7.42062	1.06067	7.76614e-08	2.96712e-05	8.48126	12468		44	488	M239A	mice	female	AD_rTG4510_F_2.5m_forebrain_na_Tau
GSE47516	CSTB KO	24.6455	0.00664357	5.15817e-07	0.0814519	24.5707	8975		4.93277	0.466398	4.48859e-05	0.267476	5.13165	7963		19.8399	1.55371	3.25154e-09	0.236075	21.1576	8027		45	270	m270	mice	male	cerebellum; day 30
GSE65818	SRRM4 KO	1.71298	23.0467	2.2349e-09	3.86198e-07	24.7596	14096		0.777266	3.95428	0.0796274	6.85456e-07	4.65192	12270		0.135899	0.00173075	0.559159	0.00518472	-0.426714	12397		46	323	m336	mice		E18.5 dpc hippocampus
	MPTP composite	5.98366	6.62112	2.65705e-07	0.00750162	12.5973	8597		6.81084	1.41244	0.00133437	0.000329055	8.22161	7819		2.03101	1.32022	0.00436799	0.288564	3.0583	7877		47	293	m297	0		10 datasets
GSE142633	5XFAD, 5 mutations in APP/PS1	26.9896	0.554803	9.59506e-15	1.415e-05	27.5444	13896		7.71144	0.551977	3.08187e-08	0.436906	7.82652	12232		21.7674	1.8423	4.90481e-12	0.00067584	23.609	12347		48	329	m342	mice		frontal cortex; 6 months
GSE198817	GFAP mutation	13.8914	0.950342	7.32192e-07	0.262142	14.5796	12891		2.24198	1.60726	0.00778295	0.437646	3.40381	11946		4.3932	0.811488	9.31849e-12	0.976317	4.22838	12049		49	294	m304	mice	male	corpus callosum; p14
GSE100070	APP/PS1 mutation	33.2706	0.789642	2.72258e-07	1.89549e-05	34.0602	14515		3.85516	1.06668	3.436e-05	0.209042	4.71277	12332		20.1345	0.174117	1.37374e-06	0.0432997	20.2653	12467		50	347	M12A	mice		AD_APP/PS1_na_4m_hippocampus_na_APP
syn10378730	AD_Tyrobp-WT/KO;AppPS1vsTyrobp-WT/KO;WT_M_na_na_na_APP	16.3023	1.37872	0.0508264	0.000110336	17.6301	14515		1.26087	2.51477	0.021171	0.0702122	3.68426	12332		7.16304	0.0263239	0.00202233	0.0042237	7.18312	12467		51	343	M7A	mice	male	AD_Tyrobp-WT/KO;AppPS1vsTyrobp-WT/KO;WT_M_na_na_na_APP
GSE75778	ATXN130Q-D776	22.1148	1.16131	3.49639e-05	8.83084e-09	23.2761	14515		6.17286	3.14793	9.91269e-05	0.000163365	9.32052	12332		6.18397	1.15486	3.42447e-07	1.37374e-06	7.33883	12467		52	435	M151A	mice		SCA_ATXN130Q-D776_na_5w_cerebellum_na_na
GSE61499	USP18 KO	24.5287	0.358981	9.39641e-13	0.0617096	24.826	10726		2.73751	3.33407	4.01055e-08	0.195454	5.87613	9272		19.8693	2.48281	4.48033e-10	3.62111e-05	22.3521	9364		53	170	m170	mice		total brain lysate
GSE40852	CYFIP1 overexpression	8.39166	4.3121	0.00161635	7.64092e-05	12.7021	6358		4.32871	1.91315	0.000160122	0.00246342	6.23923	5369		9.10336	1.12125	0.000140253	0.00071186	10.2238	5419		54	268	m268	mice	male	frontal cortex; e15
GSE80465	APP mutation APP23	29.1827	0.635977	1.6675e-10	1.26456e-06	29.8187	14518		2.98386	2.98386	3.68038e-11	0.0355341	5.93218	12333		11.1258	0.526553	0.000375864	0.101926	11.5501	12468		55	457	M184A	mice		AD_APP23_na_18m_forebrain_na_APP
GSE33057	STAT1 KO	9.58334	9.88793	8.19207e-05	8.19207e-05	19.4711	14133		1.61696	1.85886	0.000349693	0.222389	3.25309	12091		9.32155	2.69113	0.0602395	0.000489589	11.9519	12219		56	14	m14	mice		primary hippocampal neurons; e15-16
GSE8307	GBA mutation and PSAP deficiency	14.437	4.08312	3.3399e-06	0.000489801	18.5197	8728		4.87306	1.73391	0.00656731	0.000770414	6.59964	7777		8.73175	0.268062	4.95894e-05	0.00648798	8.99327	7839		57	313	m326	mice		cerebellum; 12/18 weeks
GSE77681	C9orf72 -/-	18.4418	0.00630134	2.9412e-14	2.49477	15.9534	13840		4.65677	0.333722	2.15203e-06	0.21693	4.77356	12216		10.8042	0.000665908	3.30415e-06	1.59488	9.20999	12341		58	327	m340	mice		spinal cord; mm10 assembly
GSE75083	GRN KO	9.70992	10.4974	0.000304987	2.21253e-06	20.2071	7942		2.33831	3.38521	1.77553e-06	0.00770354	5.71581	6755		6.37313	1.43482	0.00081271	4.30728e-05	7.8071	6811		59	301	m314	mice	both	hippocampus; 12/18 months
GSE977	GFAP overexpression	13.0463	4.49312	9.33689e-09	6.77726e-05	17.5394	5013		9.06881	3.83691	0.000279112	0.00118435	12.9043	4336		12.504	2.27293	1.90626e-05	1.81186e-08	14.7769	4377		60	266	m266	mice	both	olfactory bulb day 23
GSE10784	Df(16)A/+	0.0985423	32.3542	1.94234	4.49425e-13	30.5104	13873		0.461654	3.07207	0.123462	0.000439829	3.40982	12009		1.8936	3.57181	5.59917e-06	3.79567e-11	5.4654	12128		61	77	m77	mice	male	prefrontal cortex
GSE90696	MAPT mutation (PS19)	15.3409	0.848911	1.38643e-08	0.0716706	16.1181	11326		4.88255	0.92739	5.67356e-06	0.0622847	5.74765	10853		11.3731	0.390096	0.000256534	0.028798	11.7342	10921		62	209	m209	mice	male	hippocampus; 6 months
GSE198817	GFAP mutation	17.1826	0.224991	1.60704e-10	0.396602	17.011	12890		1.58985	0.484453	0.000221724	0.379967	1.69411	11926		11.2202	0.242241	8.38786e-12	1.1447	10.3177	12028		63	292	m294	mice	male	hippocampus; p14; K146
GSE109315	chronic social defeat stress (CSDS); susceptible	7.87831	8.43963	9.64327e-17	2.07894e-07	16.3179	14150		2.13877	3.91847	0.000523311	6.25904e-07	6.05672	12245		9.11095	0.489431	3.88509e-05	0.00690531	9.59344	12373		64	180	m180	mice	male	mPFC; C57 strain
syn3157182	APP mutation CRND8	25.3142	0.122491	1.22287e-07	0.064664	25.372	14518		4.63696	0.1783	0.000163813	0.419983	4.39511	12333		7.16501	0.0433619	7.76614e-08	1.82428	5.3841	12468		65	497	M248A	mice	male	AD_TgCRND8_M_12m_forebrain_na_APP
GSE61915	aging	28.6761	5.6138	3.19192e-14	3.44793e-09	34.2899	14515		3.14793	8.19069	3.436e-05	0.000163365	11.3384	12332		5.72061	0.0432997	0.238873	0.00037491	5.52467	12467		66	380	M56A	mice		other-aging_29vs3m_na_29m_hippocampus_na_na
GSE75083	GRN KO	1.44805	6.37254	0.0118591	1.57917e-06	7.80873	8274		1.67512	0.724382	0.303856	0.00365401	2.09199	7067		3.7634	0.879166	1.1763	0.000873697	3.46539	7137		67	302	m315	mice	both	cortex; 12/18 months
GSE8307	PSAP deficiency	20.0295	0.0370507	1.94074e-11	0.000935154	20.0656	9056		7.7582	0.597683	1.43352e-05	0.0243154	8.33155	7998		15.9148	2.52957	1.64294e-08	0.0366448	18.4078	8061		68	312	m325	mice		cerebellum; 12/18 weeks
GSE134151	5XFAD, 5 mutations in APP/PS1	26.763	1.71287	0	0.00803326	28.4678	13571		4.96192	4.15717	4.38971e-07	0.000965889	9.11813	12149		12.1522	0.115253	2.46401e-06	1.7601	10.5073	12255		69	334	m347	mice		cortex; vehicle both groups
GSE31458	ACHE-R	1.36967	9.34069	3.34585e-06	3.05511e-05	10.7103	10726		1.8442	1.32368	0.195454	0.0611219	2.9113	9272		1.53285	0.00103655	0.00071621	0.0207641	1.5124	9364		70	5	m5	mice	both	pfc; 4 months
GSE7707	MPTP treatment	4.92018	1.80349	0.000385925	0.00477604	6.71851	9929		1.35097	0.352322	0.394701	0.000238928	1.30835	8828		6.71811	0.114682	1.68367e-07	0.388011	6.44478	8894		71	262	m262	mice		striatum
GSE87102	aging	19.1412	1.57971	8.245e-14	0.000351877	20.7205	14083		4.19067	2.95382	1.41695e-08	0.0289292	7.11556	12044		10.3591	1.45217	0.00150253	2.0507e-05	11.8098	12165		72	468	M195A	mice	male	other-aging_BALB-hypothalamus-old_M_oldvsYoung_hypothalamus_na_na
GSE99622	other-inflammation-immunity_wt LPS_F_P60_na_microglia_na	17.884	0	3.85731e-16	1.79039e-11	17.884	14515		8.462	0.810334	0.00220052	0.000651246	9.26949	12332		11.437	1.15486	1.18284e-09	1.67338e-05	12.5919	12467		73	481	M209A	mice	female	other-inflammation-immunity_wt LPS_F_P60_na_microglia_na
syn10378730	other-inflammation-immunity_Tyrobp KO/KO; WT_M_na_na_na_na	17.4826	0.0303166	4.62877e-13	2.18533e-08	17.5129	14515		1.58746	3.31783	0.000264012	0.1048	4.80023	12332		5.49556	3.8565	2.65534e-06	0.318432	9.03363	12467		74	342	M5A	mice	male	other-inflammation-immunity_Tyrobp KO/KO; WT_M_na_na_na_na
syn3157182	MAPT mutation P301L	9.70302	0.790873	3.48141e-09	1.00868e-05	10.4939	14518		2.51586	2.82319	0.000652861	0.0031959	5.3352	12333		5.27659	0.00202678	0.00136671	0.147049	5.1302	12468		75	482	M233A	mice	female	AD_MAPT P301L_F_12m_spinal cord_na_Tau
GSE134151	5XFAD, 5 mutations in APP/PS1	17.1158	1.09691	1.99038e-11	0.0299746	18.1828	13653		3.63799	2.79632	3.6957e-05	0.0452512	6.38903	12176		12.8794	0.511709	5.26038e-10	0.454808	12.9363	12281		76	335	m348	mice		hippocampus; vehicle both groups
GSE114062	high v control runner	13.567	5.37258	1.61568e-09	0.0738209	18.8658	14002		4.72675	4.12989	0.000347199	8.68542e-06	8.85629	12260		10.2922	1.00532	1.97109e-06	0.000185675	11.2973	12379		77	272	m272	mice	male	striatum
GSE42912	NR4A2 cKO	8.43554	19.213	4.3008e-12	8.68422e-09	27.6485	12320		4.24468	2.85989	0.00023925	1.92915e-05	7.10432	11476		4.02376	6.09993	0.0123241	2.68512e-05	10.1113	11572		78	325	m338	mice		ventral tegmental area TH1+ neurons
GSE94144	other-inflammation-immunity_EZHi-LPS-4hrs_na_na__primary microglia cells_na	18.2895	1.29926e-09	0.00297562	1.16131	17.1252	14515		3.85516	0.000163365	0.021171	2.51477	1.31939	12332		12.4023	9.26316e-06	1.37374e-06	6.42222	5.98008	12467		79	476	M204A	mice		other-inflammation-immunity_EZHi-LPS-4hrs_na_na__primary microglia cells_na
GSE76567	female v male; DBA/2 strain	6.6922	5.48371	8.81291e-11	0.00260608	12.1733	13758		2.81171	1.95135	0.000109359	0.0876845	4.67528	12189		6.36868	0.000616576	9.31162e-05	0.0838373	6.28537	12310		80	206	m206	mice	both	hippocampus
GSE10535	prCAD mutant	4.60962	1.20592	0.00054858	0.146807	5.66819	10141		1.61579	2.99728	0.000613062	0.0139068	4.59855	8953		6.91702	0.0519824	4.60695e-05	0.896542	6.07241	9026		81	271	m271	mice		retina; 4 weeks
GSE92718	sciatic nerve cuff	6.71809	4.20014	2.15469e-06	0.00159728	10.9166	13931		1.3289	0.317735	0.0165231	0.0124153	1.6177	11874		3.2159	4.50103	4.86517e-07	3.49893e-06	7.71693	11992		82	69	m69	mice	male	anterior cingulate cortex
GSE79929	other_nmf205-/-_na_3w_cerebellum_na_na	9.09318	7.12152	6.28821e-05	5.93123e-07	16.2146	14515		2.82203	1.58746	0.0450678	9.91269e-05	4.36432	12332		9.32627	2.08431	0.0112788	1.37374e-06	11.3993	12467		83	455	M182A	mice		other_nmf205-/-_na_3w_cerebellum_na_na
GSE75083	GRN KO	10.7754	0.25496	0.0328618	0.00295663	10.9946	9182		1.89437	1.89437	3.7544e-05	0.167822	3.62089	7864		7.08457	0.406755	0.0202189	0.00576239	7.46534	7943		84	303	m316	mice	both	cerebellum; 12/18 months
GSE99622	other-inflammation-immunity_wt LPS_M_P60_na_microglia_na	10.3195	0	2.72258e-07	5.54803e-11	10.3195	14515		4.23623	0.0354802	0.00637416	0.32366	3.94168	12332		6.66483	0.00202233	9.26316e-06	1.35869	5.30815	12467		85	356	M210A	mice	male	other-inflammation-immunity_wt LPS_M_P60_na_microglia_na
GSE19534	SNCA KO	14.3242	1.22231	0.00059019	0.0507801	15.4952	13873		2.9104	0.645162	0.00641931	0.518555	3.03059	12009		11.4892	1.53351	4.05692e-07	0.0196896	13.003	12128		86	37	m37	mice		cerebellum; 6 months
GSE52584	LRRK2 KO	4.16114	8.27244	8.51057e-07	0.000695	12.4329	6888		1.49018	1.96658	0.0457526	0.000430749	3.41058	5871		1.13922	0.631198	0.800314	0.297269	0.672831	5928		87	241	m241	mice		striatum; 4 months
GSE65774	HD_Q175_F_2m_striatum_na_na	12.5403	0.101316	0.00461611	7.22496e-07	12.637	14314		0.597003	2.22051	0.00668115	0.152535	2.6583	12190		5.02137	0.524587	3.24422e-05	0.147403	5.39852	12313		88	414	M93A	mice	female	HD_Q175_F_2m_striatum_na_na
GSE80633	CRTC1 KO	5.88779	4.54023	0.00465745	0.00320328	10.4202	13873		0.518555	0.123462	0.0159589	0.00153545	0.624523	12009		5.57451	2.43907	0.00419998	0.00814874	8.00123	12128		89	147	m147	mice	female	cortex; 2 months
GSE143650	PER3 KO	16.0994	4.0392	4.64659e-05	0.0015273	20.137	14133		1.85886	1.85886	0.0312143	1.18906	2.49746	12091		7.94643	1.85179	0.00031152	1.12537e-06	9.79791	12219		90	176	m176	mice	male	hypothalamus
GSE76567	DBA/2J v C57	0.741342	10.1884	2.16294e-05	0.00293105	10.9268	13823		2.1049	1.17571	0.0129316	0.0376505	3.23003	12211		1.16075	0.419289	0.20883	9.88463e-05	1.37111	12331		91	195	m195	mice	female	hippocampus
GSE54795	MPTP treatment	3.38289	8.4838	0.000182479	0.000182479	11.8663	13560		1.90397	3.95259	0.0428245	0.0261663	5.78757	12139		0.164296	1.8868	0.000539543	0.0782907	1.97227	12257		92	256	m256	mice	male	midbrain; 5 day treatment; 4 days later
GSE35396	NEUROD1 KO tissue specific	15.8004	0.00932568	0.0174411	0.0641049	15.7282	13873		3.40907	0.408916	0.0045987	0.0159589	3.79743	12009		7.49155	1.7689	3.85371e-09	0.0148837	9.24556	12128		93	94	m94	mice	both	retina, zt6 2 months
GSE78730	FTD-ALS_Fus-/-_na_E18.5_whole brain_na_na	1.26737	16.6917	5.23078e-08	2.72258e-07	17.9591	14515		1.70577	3.31783	0.1048	5.99273e-06	4.9188	12332		0.467878	1.35869	0.122849	0.000234777	1.70349	12467		94	445	M172A	mice		FTD-ALS_Fus-/-_na_E18.5_whole brain_na_na
GSE80465	AD_APP23_na_24m_forebrain_na_APP	17.4904	2.62148	2.5979e-06	1.31217e-09	20.1119	14518		0.595569	2.36921	4.60828e-08	0.00455466	2.96023	12333		6.42407	0.364425	0.0201591	0.364425	6.40391	12468		95	458	M185A	mice		AD_APP23_na_24m_forebrain_na_APP
GSE93678	APP/PS1 mutation	22.1148	0.000110336	0.000188994	0.00198254	22.1128	14515		3.67147	1.36502	0.00220052	0.00454534	5.02974	12332		10.8136	0.803707	9.26316e-06	0.174117	11.4432	12467		96	473	M201A	mice		AD_APP/swePS1<delta>E9-CAD-31_na_na_hippocampus_na_APP
GSE10953	SOD1 mutation	3.37284	9.06793	0.000325674	0.000132995	12.4403	10726		0.757217	2.59814	0.00727005	0.000728873	3.34736	9272		4.74966	1.06685	0.0613663	0.00723618	5.74791	9364		97	113	m113	mice	male	motor neurons; 120 days
GSE62122	other_antiCamta1-shRNAB_M_11w_whole brain_na_na	24.3744	0.965009	5.53726e-12	0.000517103	25.3389	14515		1.95657	2.36816	2.08288e-07	0.021171	4.30356	12332		7.41861	0.174117	0.00136359	0.727528	6.86383	12467		98	382	M58A	mice	male	other_antiCamta1-shRNAB_M_11w_whole brain_na_na
GSE116752	high activity selection	4.4655	6.79516	5.4394e-08	0.000459366	11.2602	13979		0.927954	3.04757	0.00753401	0.00183394	3.96616	12251		3.72469	1.18799	0.0739026	0.00029262	4.83849	12371		99	288	m288	mice		striatum
GSE99112	UPF3B KO	0.597104	5.94365	0.000253712	0.0076334	6.53286	14407		1.55628	1.04239	0.0149995	0.0667402	2.51693	12294		0.228891	1.1258	0.30617	1.03253	0.0159969	12423		100	140	m140	mice		frontal cortex
GSE4788	MPTP treatment	4.77862	3.22752	0.00133872	4.65376e-07	8.0048	4005		2.07056	1.02899	0.00338813	0.000130935	3.09603	3502		3.12271	0.532589	0.00913851	0.081432	3.56472	3534		101	265	m265	mice	male	pooled SN
GSE65770	HD_Q92_M_10m_cortex_na_na	6.55255	0.00138856	0.0405152	1.50767e-06	6.51342	14314		3.30581	1.95231	0.000109673	0.0877972	5.17021	12190		6.86017	0.084159	0.00437116	0.000398588	6.93956	12313		102	402	M81A	mice	male	HD_Q92_M_10m_cortex_na_na
GSE65973	FTD-ALS_bigenic delta NLS-hTDP-43_na_na_cortex_na_na	0.00631811	4.70507	2.15805	1.29926e-09	2.55334	14515		0.532309	4.6354	0.734085	0.0031891	4.43044	12332		0.00136359	0.727528	0.467878	0.00202233	0.258992	12467		103	424	M103A	mice		FTD-ALS_bigenic delta NLS-hTDP-43_na_na_cortex_na_na
GSE84208	high run v control; both blocked	7.24351	5.98066	5.1397e-05	1.07746e-07	13.2241	13935		2.5685	3.20666	0.00379207	0.0101943	5.76117	12245		4.69322	0.487898	0.00238739	0.00685197	5.17188	12369		104	235	m235	mice	male	cerebellum
GSE60413	PINK1 KO	10.9215	0.546838	0.00036734	1.12024	10.3477	13873		2.75331	1.22843	0.0210159	0.518555	3.44217	12009		4.72005	0.634528	0.0148837	0.00814874	5.33154	12128		105	26	m26	mice	both	cerebellum; 12 weeks
GSE109315	CSDS; resilient	0.0140414	4.61755	5.27619	0.12729	-0.771889	13933		0.0610796	1.28862	0.187866	0.00989271	1.15195	12229		0.00028131	0.0584735	3.7042	0.428011	-4.07346	12356		106	188	m188	mice	male	ventral hippo; c57
GSE3621	R6/1 HD	4.54023	5.65135	1.97118e-07	0.0174411	10.1741	13873		0.789268	0.868012	0.0159589	0.0210159	1.62031	12009		4.12572	0.400168	0.0529625	0.00814874	4.46477	12128		107	8	m8	mice	both	brain hemisphere; 27 weeks
GSE65770	HD_Q140_M_10m_cortex_na_na	9.62554	0.33628	6.03898e-06	0.000346633	9.96147	14314		4.61552	0.811525	0.00478402	0.0461946	5.37607	12190		11.9873	1.93881	2.38023e-10	1.03117e-05	13.9261	12313		108	390	M69A	mice	male	HD_Q140_M_10m_cortex_na_na
GSE8307	GBA mutation and PSAP deficiency	7.96986	0.892964	0.000185211	0.00276897	8.85987	10073		2.181	0.901034	0.0109933	0.575789	2.49526	8876		6.0369	0.00339564	0.0776748	1.9465	4.01612	8953		109	310	m323	mice		cerebrum; 12/18 weeks
GSE3621	R6/1 HD	6.3747	3.36648	1.82844e-06	0.00036734	9.74082	13873		2.75331	0.789268	0.0444152	0.0273102	3.47085	12009		2.73969	1.8936	0.0421215	0.0196896	4.57148	12128		110	7	m7	mice	both	brain hemisphere; 18 weeks
GSE8720	MECP2 KO	0.28124	4.3324	2.84636	0.0799406	1.68734	13873		0.00882458	1.33002	3.07207	0.102652	-1.83587	12009		0.0658467	0.267536	0.569509	0.400168	-0.636295	12128		111	212	m212	mice	male	tufted pyramidal
GSE75000	other_Ercc1 delta/plus_na_na_midbrain_na_na	5.85732	2.78563	0.122491	1.657e-12	8.52045	14518		0.595569	3.31911	0.0212061	0.000997208	3.89248	12333		4.04693	7.16501	2.89678e-09	1.82897e-10	11.2119	12468		112	429	M141A	mice		other_Ercc1 delta/plus_na_na_midbrain_na_na
GSE99307	other_dTgDox_M_na_cortex_na_na	3.30614	1.16131	0.147857	3.44793e-09	4.31959	14515		0.473838	5.05252	0.24351	0.24351	5.03934	12332		2.36423	1.06005	1.67338e-05	0.0263239	3.39793	12467		113	480	M208A	mice	male	other_dTgDox_M_na_cortex_na_na
GSE60261	DICER1-ifKO	0.345764	5.86844	0.0185953	0.000375989	6.19523	14354		0.226345	2.15177	0.0104446	0.00389759	2.36377	12258		0.256747	0.922896	0.0923586	0.159894	0.92739	12387		114	322	m335	mice		hippocampus; 3 months
GSE78730	FTD-ALS_FUSdeltaNLS/deltaNLS_na_E18.5_whole brain_na_na	2.78293	9.09318	0.000316216	2.57765e-06	11.8758	14515		2.36816	2.82203	0.0354802	0.00637416	5.14833	12332		3.1466	1.82339	0.000903156	0.000144181	4.96895	12467		115	446	M173A	mice		FTD-ALS_FUSdeltaNLS/deltaNLS_na_E18.5_whole brain_na_na
GSE857	HD R6/2	0.805689	1.43296	0.00183625	0.0543376	2.18248	7442		1.48264	1.0729	0.0756541	0.0256696	2.45422	6453		2.13585	0.271196	0.0184029	0.000274313	2.38837	6514		116	20	m20	mice		whole brain hemispheres
GSE54418	TIA1 KO	7.94673	0.613521	0.0266969	2.45889	6.07466	12998		5.95244	0.260417	0.00239666	0.340818	5.86964	11278		4.2782	0.332699	0.00217004	0.377915	4.23082	11382		117	98	m98	mice		spinal cord; 3 month
GSE104424	APPdelta9	9.48903	1.54387e-08	0.000668922	1.42699	8.06137	14403		2.7604	0.308497	0.0654029	0.118589	2.88491	12279		5.39748	0.629447	0.000508728	1.02383	5.00258	12409		118	134	m134	mice	male	hippocampus; 6 months
GSE60414	PINK KO & SNCA overexpress	3.68609	3.52731	2.67293e-06	0.0123916	7.20101	8435		1.7084	2.37965	0.0239517	0.00239103	4.0617	7434		2.15424	2.27192	0.00729465	0.162406	4.25647	7492		119	247	m247	mice	both	cerebellum; 6 months
GSE9444	sleep deprivation; C57 strain	2.84636	1.02327	0.0306275	1.4418	2.39721	13873		0.518555	0.0210159	0.0689546	1.13146	-0.660841	12009		7.49155	1.53351	0.00814874	0.0148837	9.00202	12128		120	218	m218	mice	male	whole brain
GSE75778	SCA_ATXN182Q_na_28w_cerebellum_na_na	5.37929	0.000517103	0.874724	5.93123e-07	4.50508	14515		1.26087	2.08905	0.000994828	0.021171	3.32776	12332		1.70008	0.204722	0.000903156	0.727528	1.17637	12467		121	438	M154A	mice		SCA_ATXN182Q_na_28w_cerebellum_na_na
GSE26025	prenatal stress	6.12892	3.73811	0.00320328	0.023287	9.84053	13873		1.22843	1.33002	0.0045987	0.0210159	2.53284	12009		2.02298	1.53351	0.00419998	0.0421215	3.51016	12128		122	86	m86	mice	female	left hippocampus; in wt mice
GSE60413	PINK1 KO	7.40393	4.97037	1.63753e-08	0.145024	12.2293	13873		3.2383	2.17093	6.42636e-05	0.0689546	5.3402	12009		3.39623	0.168423	0.00589593	1.11871	2.44005	12128		123	31	m31	mice	both	striatum; 12 weeks
GSE24775	SD v long day 2 wks	4.97037	0.84454	0.0507801	0.373928	5.3902	13873		1.33002	0.0210159	0.0444152	0.0273102	1.27931	12009		2.73969	0.452407	5.45823e-05	0.0148837	3.17716	12128		124	160	m160	mice	male	pars tuberalis
GSE19534	SNCA KO	6.3747	0.0799406	0.241287	2.08029	4.13307	13873		0.951271	1.7827	0.0159589	0.715	2.00301	12009		5.13848	0.508827	0.00294424	1.3168	4.32756	12128		125	38	m38	mice		cerebellum; 21 months
GSE54418	TIA1 KO	6.1654	0.379003	2.45661e-07	1.30671	5.2377	12998		1.35506	0.298806	2.84242e-05	0.674544	0.979293	11278		1.78609	0.291226	0.00101086	1.55462	0.521681	11382		126	100	m100	mice		midbrain; 6 months
GSE100070	other_APP/PS1 FMN2+/+_na_8m_hippocampus_na_na	9.09318	0.0303166	0.000517103	0.0807189	9.04226	14515		1.47388	0.0565706	0.00879926	0.891158	0.63049	12332		7.41861	0.00825811	0.0112788	0.0432997	7.37229	12467		127	348	M13A	mice		other_APP/PS1 FMN2+/+_na_8m_hippocampus_na_na
GSE41821	PDE6B mutation	2.18433	3.54056	0.00326311	0.130008	5.59162	10726		0.416088	3.17908	0.00401364	0.0611219	3.53004	9272		1.74667	0.419372	0.0162222	1.33474	0.81508	9364		128	43	m43	mice		retina; 8 days
GSE75083	GRN KO	6.44655	3.44146	0.00173801	0.000274724	9.886	8947		1.90813	2.62534	0.0404145	0.000533726	4.49253	7644		3.70684	1.02675	0.00402469	5.78918e-05	4.7295	7728		129	296	m309	mice	both	cortex; 2 months
GSE8720	MECP2 KO	2.08029	1.02327	0.145024	0.0128586	2.94567	13873		0.408916	1.13146	0.579701	0.0689546	0.891717	12009		2.89693	0.777822	0.0256971	0.00137645	3.64768	12128		130	211	m211	mice	male	fast spiking interneurons
GSE33618	BRAF conditional KO	2.51256	4.08995	0.105797	0.182689	6.31402	13364		0.484745	1.35031	0.0330713	0.0330713	1.76892	11393		3.21893	1.66866	0.00793564	0.0399444	4.83971	11504		131	84	m84	mice	male	hippocampus; 4 months
GSE87102	aging	5.48609	6.20317	0.00139188	0.121099	11.5668	14083		0.475282	2.34745	0.0885391	0.00243825	2.73175	12044		4.57593	0.0850091	0.000269454	0.103289	4.55738	12165		132	467	M194A	mice	male	other-aging_BALB-cerebellum-old_M_oldvsYoung_cerebellum_na_na
GSE13033	HTRA2 KO	0.241287	2.84636	1.22231	0.426934	1.4384	13873		0.0119525	1.22843	0.789268	0.123462	0.327655	12009		0.0148837	0.0331049	1.64886	0.0809931	-1.68187	12128		133	9	m9	mice		cortex; day 10-17
GSE75083	GRN KO	0.869526	1.5431	0.262416	0.00437294	2.14584	8082		0.495028	1.27684	0.0302009	0.0367631	1.70491	6956		0.516451	0.127124	1.78931	0.00293329	-1.14867	7026		134	299	m312	mice	both	cortex; 6/9 months
GSE81672	chronic stress; resilient	3.68516	3.31519	1.26916e-06	0.0583529	6.942	13994		1.02149	1.31217	0.010503	0.629272	1.69388	12261		1.63466	0.257236	0.0301647	0.189073	1.67266	12389		135	127	m127	mice		basolateral amygdala; both saline treated
GSE3248	HTT nuclear localization	4.2863	2.78244	0.00183625	0.00134007	7.06557	7442		0.627406	3.76437	0.000672381	0.00126153	4.38984	6453		5.17335	0.896086	0.00568472	0.00334376	6.06041	6514		136	19	m19	mice	male	cerebellum; 16 months
GSE65770	HD_Q175_M_10m_cortex_na_na	7.33563	1.37351	3.96984e-05	7.22496e-07	8.7091	14314		4.21875	2.22051	0.0166171	0.00918727	6.41346	12190		10.7333	1.45896	9.39162e-05	0.0155071	12.1767	12313		137	394	M73A	mice	male	HD_Q175_M_10m_cortex_na_na
GSE31458	MPTP treatment	1.43705	6.39069	0.00357652	7.23055e-06	7.82416	6857		0.0753277	5.94518	0.00190338	0.00251893	6.01609	6016		0.538159	1.96263	0.750148	0.000668291	1.74997	6075		138	257	m257	mice		prefrontal cortex; three strains/transgenics
GSE84547	other-neurodevelopment_Uhrf1 loss_na_E16_cortex_na_na	6.34624	0	5.15018e-06	0.00129403	6.34494	14515		1.58746	1.47388	0.00149262	0.24351	2.81633	12332		1.82339	0.58881	0.00058736	0.000903156	2.41071	12467		139	463	M190A	mice		other-neurodevelopment_Uhrf1 loss_na_E16_cortex_na_na
GSE100070	AD_APP/PS1 FMN2+/+_na_3m_hippocampus_na_APP	0.210371	8.22065	1.37872	1.89549e-05	7.05228	14515		0.32366	6.89744	0.662367	0.00637416	6.55236	12332		1.46773	0.101804	0.884495	0.0263239	0.658712	12467		140	346	M11A	mice		AD_APP/PS1 FMN2+/+_na_3m_hippocampus_na_APP
GSE61915	aging	12.291	0.177188	0.28908	3.49639e-05	12.1791	14515		0.734085	0.810334	0.0275864	0.0702122	1.44662	12332		14.4394	0.101804	0.000234777	0.0112788	14.5297	12467		141	379	M55A	mice		other-aging_24vs3m_na_24m_hippocampus_na_na
GSE37056	FOSB KO	0.295019	4.69923	2.82085e-12	7.66235e-07	4.99425	14335		1.27545	1.72126	0.00244959	0.0226619	2.97161	12211		1.47939	0.89517	0.057121	0.00461093	2.31283	12339		142	149	m149	mice	female	hippocampus; saline both groups
GSE77817	PUS1 KO	2.48295	0.983371	0.00150103	0.0137456	3.45107	14357		0.830285	0.293193	0.0132399	0.186872	0.923365	12224		3.00075	0.818428	0.0362939	0.0217023	3.76118	12347		143	274	m274	mice		brain
GSE62122	other_antiCamta1-shRNAA_M_11w_whole brain_na_na	8.22065	1.49537	0.122161	0.000188994	9.59366	14515		1.26087	0.532309	9.91269e-05	0.0160278	1.77705	12332		2.66307	0.122849	0.0339762	0.204722	2.54722	12467		144	381	M57A	mice	male	other_antiCamta1-shRNAA_M_11w_whole brain_na_na
GSE74973	expressing a human C9ORF72 BAC including 500 G4C2 repeats	5.08724	2.29613	2.33058e-06	0.0076278	7.37574	13959		4.30469	0.223856	0.0626123	7.76606e-05	4.46586	12247		2.56172	0.833637	0.0295155	0.000183676	3.36566	12375		145	319	m332	mice		brain
GSE51685	FTD-ALS_mouseC9orf72ASOoverNoASO_F_10w_spinal cord_na_na	0.247608	3.30614	0.000517103	0.0228997	3.53033	14515		1.70577	1.95657	0.0702122	0.0119634	3.58016	12332		0.083546	0.58881	0.655914	0.58881	-0.572368	12467		146	378	M43A	mice		FTD-ALS_mouseC9orf72ASOoverNoASO_F_10w_spinal cord_na_na
GSE75778	SCA_ATXN130Q-D776_na_28w_cerebellum_na_na	2.95217	1.29926e-09	0.500367	2.57765e-06	2.4518	14515		0.419636	2.08905	0.0031891	0.734085	1.77142	12332		2.81956	0.364115	0.000903156	0.174117	3.00865	12467		147	434	M150A	mice		SCA_ATXN130Q-D776_na_28w_cerebellum_na_na
GSE40296	ESET KO	3.93131	3.18811	0.0507801	0.0799406	6.98871	13873		0.204078	1.54708	0.715	0.204078	0.832081	12009		0.23096	0.0658467	0.856199	0.23096	-0.790352	12128		148	48	m48	mice	male	dorsal telencephalon; embryo 14
GSE76567	DBA/1J v C57	0.00102875	5.04098	0.785232	0.214545	4.04223	13925		0.0762641	0.759925	0.49427	0.554096	-0.212177	12237		0.000449592	0.0893075	1.08473	3.01646	-4.01143	12360		149	193	m193	mice	female	hippocampus
GSE41608	BRG1 conditional KO	17.7407	0.277124	3.34585e-06	1.80938	16.2084	10726		4.90269	0.224646	0.073818	0.1051	4.94841	9272		10.3634	0.0162222	0.00208542	2.61931	7.7582	9364		150	91	m91	mice		eyeball
GSE70133	other-neurodevelopment_Satb1-KD_na_na_midbrain_dopaminergic neurons_na	9.39307	0.385375	0.00894953	4.62877e-13	9.76949	14515		1.95657	3.31783	0.00454534	0.000418564	5.26944	12332		5.05877	0.727528	0.00294752	1.6483e-07	5.78335	12467		151	428	M119A	mice		other-neurodevelopment_Satb1-KD_na_na_midbrain_dopaminergic neurons_na
GSE13120	aging	0.563156	2.10725	1.04472	0.21502	1.41066	13734		1.05743	0.80567	0.532074	0.0375595	1.29347	11901		0.718627	2.7617	0.0121113	0.464363	3.00385	12016		152	359	M23A	mice	male	other-aging_30m-B6xC3F1hybrid_M_30mvs5m_cortex_na_na
GSE72343	susceptible; chronic social defeat stress	2.10216	0.381151	4.6185e-07	0.00150651	2.48181	13900		0.437268	1.86466	0.0235037	0.338856	1.93957	12233		2.11052	0.672788	0.182295	0.0124468	2.58856	12354		153	122	m122	mice	male	amygdala; 28d post CSDS both groups
GSE79929	EIF2AK4 KO	3.90532	0.834453	3.42254e-06	0.368096	4.37167	13851		1.28423	1.38909	0.00361887	0.074867	2.59483	12223		1.59983	0.42486	0.0282484	0.212241	1.7842	12347		154	328	m341	mice		cerebellum; 3-5 weeks
GSE100070	FMN2 KO	2.65343	4.52796	0.0189932	3.36828e-08	7.16239	14370		1.21693	0.166642	0.26564	0.00129198	1.11664	12270		1.41563	1.01765	0.000767416	5.00061e-11	2.43251	12399		155	136	m136	mice	male	hippocampus; 8 months
GSE3583	HDH knockin HD: 111/111	4.61806	0.798218	0.125436	0.485673	4.80517	10145		1.43698	0.134713	0.05654	0.15688	1.35827	8895		1.85637	0.154845	0.0186677	1.74525	0.247294	8969		156	282	m282	0		striatal cells
GSE77703	FTD-ALS_TAF15KD_F_8w_striatum_na_na	9.70302	1.61926	2.20553e-08	0.000190179	11.3221	14518		7.14958	1.95751	0.00881588	0.0451332	9.05314	12333		5.27659	0.101926	0.000144574	0.000235395	5.37813	12468		157	444	M165A	mice	female	FTD-ALS_TAF15KD_F_8w_striatum_na_na
GSE97198	BALB v C57	0.61392	4.3324	0.28124	0.28124	4.38384	13873		0.789268	1.13146	2.6008	0.408916	-1.08899	12009		1.8936	1.02661	0.0110936	0.0421215	2.867	12128		158	222	m222	mice	male	hippocampus; mix of PPI tested
GSE84548	other-neurodevelopment_Uhrf1 loss_na_P5_cortex_na_na	3.12658	2.78293	5.15018e-06	0.00129403	5.90822	14515		1.06668	2.82203	0.0275864	0.178112	3.68301	12332		3.31712	0.655914	5.12014e-05	0.00058736	3.9724	12467		159	464	M191A	mice		other-neurodevelopment_Uhrf1 loss_na_P5_cortex_na_na
syn3157182	AD_TgCRND8_F_6m_forebrain_na_APP	1.38047	2.16036	0.177624	0.122491	3.24072	14518		0.369928	1.06732	0.000163813	0.209255	1.22783	12333		0.804233	0.12299	1.82428	0.656375	-1.55343	12468		160	496	M247A	mice	female	AD_TgCRND8_F_6m_forebrain_na_APP
GSE65770	HD_Q140_M_6m_cortex_na_na	0.500993	7.06994	0.00662801	6.60809e-10	7.56431	14314		0.00159317	3.83996	0.000179525	0.00233718	3.83904	12190		0.147403	0.413068	0.965089	0.147403	-0.552021	12313		161	391	M70A	mice	male	HD_Q140_M_6m_cortex_na_na
GSE42777	SHN-2 mutant	1.94234	2.37149	0.373928	0.173364	3.76654	13873		0.951271	0.868012	0.408916	0.0273102	1.38306	12009		1.7689	0.142135	0.000917179	0.400168	1.50995	12128		162	225	m225	mice		dentate gyrus; 36 weeks
GSE60413	PINK1 KO	2.08029	0.61392	0.00036734	1.80951	0.884328	13873		0.518555	0.579701	0.0845521	0.518555	0.495149	12009		0.400168	0.0529625	0.939118	1.21543	-1.70142	12128		163	25	m25	mice	both	cerebellum; 6 weeks
GSE19534	SNCA KO	5.88779	0.325405	2.45674e-05	0.762714	5.45046	13873		2.45289	0.274713	0.237601	0.715	1.77501	12009		5.13848	0.0809931	9.16374e-05	0.0421215	5.17726	12128		164	39	m39	mice		striatum; 6 months
GSE40630	FMR1 KO	1.38606	1.06829	9.25021e-12	0.447372	2.00698	14335		0.48411	1.17571	0.0226619	0.0293973	1.60776	12211		1.47939	0.0869817	0.000662625	0.0869817	1.47873	12339		165	23	m23	mice	female	cerebellum
GSE43366	FTD-ALS_SOD1-G93A-B6/SJL_na_End-stage_spinal cord_microglia_na	3.12658	0.017026	0.334954	4.07534	-1.26669	14515		1.36502	0.126177	0.0450678	1.06668	0.379446	12332		5.27493	0.101804	0.00037491	0.526155	4.85021	12467		166	366	M31A	mice		FTD-ALS_SOD1-G93A-B6/SJL_na_End-stage_spinal cord_microglia_na
GSE3343	SOD1 mutation	1.08487	4.06895	0.20894	0.509247	4.43563	10726		0.25673	0.0408269	0.33001	0.0611219	-0.0935754	9272		2.75975	0.0409358	0.226239	0.419372	2.15507	9364		167	61	m61	mice		oculomotor nucleus; 10 weeks
GSE97198	BALB v C57	0.0985423	1.80951	2.37149	0.0306275	-0.494064	13873		0.0556477	2.3096	1.90747	1.54708	-1.0893	12009		1.7689	1.11871	0.00589593	0.0196896	2.86202	12128		168	223	m223	mice	male	striatum; mix of PPI tested
GSE100070	FMN2 KO	0.157693	3.72404	2.05169	0.261115	1.56893	14376		0.305962	1.5367	0.00129198	0.00781681	1.83356	12270		0.92872	0.767242	0.44252	0.190643	1.0628	12397		169	135	m135	mice	male	hippocampus; 3 months
GSE86043	FTD-ALS_ASO Hnrnpa2/b1_F_8w_spinal cord_na_na	1.87924	0.0029904	0.566137	0.050993	1.2651	14518		2.66719	0.0863247	0.209255	0.0355341	2.50872	12333		6.66672	0.0433619	0.0836507	0.0112991	6.61513	12468		170	466	M193A	mice		FTD-ALS_ASO Hnrnpa2/b1_F_8w_spinal cord_na_na
GSE20547	SNCA overexpress TgB	3.08127	1.07797	0.00724712	0.0264628	4.12553	9460		0.395177	2.69018	0.00463655	0.539054	2.54166	8388		1.32792	2.4285	0.000893408	0.0132428	3.74228	8455		171	253	m253	mice	both	striatum/brainstem/cerebellum; 20-28 months
GSE164798	5XFAD, 5 mutations in APP/PS1	4.25262	4.45738	0.00140989	4.4804e-05	8.70855	13648		2.36056	0.0283802	1.16049	0.106395	1.12206	12189		3.44349	0.06683	1.44488	0.0426971	2.02274	12295		172	332	m345	mice		brain; 30 days running; C57 control
syn7123287	AD_TyrobpKO;KO/KO_M_na_DG_na_other	2.01716	2.95497	2.62148	0.000520117	2.35013	14518		0.150717	0.977204	0.104927	0.0863247	0.936669	12333		0.239102	0.0836507	0.656375	0.0836507	-0.417272	12468		173	503	M254A	mice	male	AD_TyrobpKO;KO/KO_M_na_DG_na_other
GSE84185	chronic variable stress	0.170691	11.088	0.547108	2.8679e-07	10.7116	14259		0.781594	2.02984	1.12347	9.35317e-05	1.68787	12135		0.018629	0.164117	0.0954512	0.0054771	0.0818175	12256		174	52	m52	mice	male	dentate gyrus
syn3157182	MAPT mutation P301L	2.01716	5.61787	0.0089885	8.91452e-09	7.62605	14518		1.36577	5.48917	0.0703052	3.21614e-06	6.78462	12333		5.72235	7.94464	0.000375864	1.58314e-08	13.6666	12468		175	483	M234A	mice	female	AD_MAPT P301L_F_2m_spinal cord_na_Tau
GSE9444	sleep deprivation; AKR strain	0.0306275	3.18811	0.0985423	0.0507801	3.06942	13873		1.22843	1.22843	0.868012	0.237601	1.35125	12009		1.7689	4.31936	0.000243595	0.00814874	6.07986	12128		176	220	m220	mice	male	whole brain
GSE164798	5XFAD, 5 mutations in APP/PS1	6.29303	2.61764e-05	0.000232322	1.10361	5.18921	13665		1.1667	1.07208	0.00162313	0.537675	1.69949	12198		3.63337	0.20315	0.00429059	0.720012	3.11222	12304		177	333	m346	mice		brain; one day running; C57 control
GSE84055	HD_Q7Q111_na_na_strIatum_neurons_na	6.86295	5.18946e-06	0.876039	0.100148	5.88677	14518		1.06732	0.000419639	0.0451332	0.0160556	1.00655	12333		2.51236	0.0201591	0.0112991	0.885055	1.63616	12468		178	461	M188A	mice		HD_Q7Q111_na_na_strIatum_neurons_na
GSE54418	TIA1 KO	4.00365	0.086074	0.000128498	4.00365	0.0859455	12998		0.386566	0.818695	0.00239666	0.674544	0.528321	11278		2.89073	0.0111961	0.00101086	3.04882	-0.147902	11382		179	101	m101	mice		spinal cord; 6 months
GSE164798	5XFAD, 5 mutations in APP/PS1	8.47057	0.378584	0.00235068	0.209223	8.63758	13702		0.668874	0.046877	0.213406	0.0889295	0.413415	12200		3.45668	0.00835998	0.315884	0.463713	2.68544	12305		180	331	m344	mice		brain; sedentary; C57 control
GSE54418	TIA1 KO	7.67908	0.00285767	0.00129651	4.81316	2.86748	12998		0.436152	0.118107	0.00659486	1.80093	-1.25327	11278		0.884797	0.160272	0.0253386	1.05406	-0.0343303	11382		181	99	m99	mice		cerebellum; 6 months
GSE61499	IFNAR KO	1.93006	0.153401	0.0617096	0.838144	1.18361	10726		0.629192	0.00727005	0.900062	1.14271	-1.40631	9272		4.02426	0.170146	0.0054013	0.519795	3.66921	9364		182	171	m171	mice		total brain lysate
GSE5458	TOP2B KO	4.24631	0.415116	1.33713e-05	0.0786421	4.58277	6824		0.877799	0.371262	0.0241558	0.0128249	1.21208	6114		2.71674	0.0642745	0.0316624	0.000741267	2.74861	6168		183	45	m45	mice	both	whole brain; embryo 14-18 days
GSE134151	5XFAD, 5 mutations in APP/PS1	12.4013	0.200879	1.39329e-05	0.235997	12.3662	13655		3.11417	0.004608	0.0120404	0.415502	2.69123	12172		12.2178	1.22327	0.0654029	0.0253398	13.3503	12279		184	336	m349	mice		thalamus; vehicle both groups
GSE79020	other_Rbm17-KO_na_4w_cerebellum_purkinje neurons_na	4.9249	0.789642	0.000316216	0.000188994	5.71404	14515		1.16143	3.31783	0.00879926	0.00149262	4.46897	12332		3.1466	0.884495	0.0263239	0.000234777	4.00454	12467		185	449	M176A	mice		other_Rbm17-KO_na_4w_cerebellum_purkinje neurons_na
GSE8555	PHGDH KO	1.94234	3.73811	0.00465745	0.0799406	5.59585	13873		1.66257	4.13731	0.173992	0.0444152	5.58147	12009		1.3168	1.11871	0.400168	0.0658467	1.96949	12128		186	92	m92	mice		head; embryo 13.5
GSE65770	HD_Q111_F_6m_cortex_na_na	0.0820698	4.89107	0.33628	2.69207e-11	4.63686	14314		2.21907e-05	3.83996	2.21907e-05	0.00337136	3.83659	12190		0.00848827	2.20705	0.586806	0.0155071	1.61323	12313		187	387	M66A	mice	female	HD_Q111_F_6m_cortex_na_na
GSE41307	SHN2 KO	4.54023	0.145024	0.173364	1.12024	3.39165	13873		0.951271	0.315554	1.22843	0.102652	-0.0642607	12009		1.21543	0.267536	0.0658467	1.21543	0.201689	12128		188	50	m50	mice	male	hippocampus
GSE2866	ALDH5A1 KO	2.91733	0.942579	0.000235328	0.308578	3.55109	7442		0.930633	0.0454399	0.119237	0.0169021	0.839934	6453		1.92067	0.0408063	0.456427	0.0184029	1.48665	6514		189	60	m60	mice		cerebellum; day 19
GSE87202	MEF2C conditional KO	0.746319	4.15653	1.54869	0.0053585	3.34881	14408		1.03287	2.6065	0.0805619	2.92496e-05	3.55877	12279		0.935144	1.42248	0.0101351	0.0627492	2.28474	12408		190	166	m166	mice	male	cortex
syn7123287	AD_TyrobpKO;KO/KO_M_na_PC_na_other	1.87924	0.501276	0.0229864	0.000111052	2.35742	14518		0.281932	1.70663	0.0276302	0.00455466	1.95638	12333		0.970525	0.0433619	0.656375	0.0263653	0.331147	12468		191	504	M255A	mice	male	AD_TyrobpKO;KO/KO_M_na_PC_na_other
GSE75431	AD_PS2APP_F_13m_na_astrocytes_APP	7.94391	1.26456e-06	0.122491	0.0029904	7.81843	14518		0.595569	0.32395	0.0276302	2.51586	-1.62397	12333		1.70092	0.318714	0.00136671	0.804233	1.21403	12468		192	430	M145A	mice		AD_PS2APP_F_13m_na_astrocytes_APP
GSE65818	SRRM4 KO	5.47767	0.120412	3.65157e-07	0.030394	5.56769	14077		1.53589	0.702603	0.000556211	1.02654	1.2114	12269		3.57462	0.258461	1.33377e-05	0.0931608	3.7399	12394		193	324	m337	mice		E18.5 dpc cortex
GSE62571	other_NONO-KO_na_na_hippocampus_na_na	6.0973	5.15018e-06	0.00198254	0.000517103	6.0948	14515		2.08905	0.976597	0.1048	0.36961	2.59124	12332		3.1466	1.58152	0.000234777	0.122849	4.60503	12467		194	383	M59A	mice		other_NONO-KO_na_na_hippocampus_na_na
GSE154428	5XFAD, 5 mutations in APP/PS1	4.18795	0.0650488	0.0198304	4.38054	-0.147368	11675		0.078924	1.11649	0.000525438	4.34072	-3.14583	10876		5.47591	0.00290923	0.0137927	4.46163	1.0034	10942		195	337	m350	mice		hippocampus; germ free both
GSE2866	ALDH5A1 KO	4.9838	0.742113	0.0371973	0.0649473	5.62376	7442		1.97108	0.288458	0.0756541	0.229214	1.95467	6453		2.85868	0.109753	0.241617	0.0489027	2.67791	6514		196	58	m58	mice		hippocampus; day 19
GSE3343	SOD1 mutation	2.31792	0.00326311	0.0250717	1.80938	0.486731	10726		0.46414	0.291817	0.195454	0.826768	-0.266265	9272		0.697076	0.294	0.0207641	0.575277	0.395035	9364		197	62	m62	mice		spinal cord; 10 weeks
GSE5786	PPARGC1A KO	3.18987	0.000603483	0.00126907	0.36305	2.82615	9518		0.997849	0.190753	0.0622449	2.06727	-0.940915	8393		1.0086	1.64362	0.00832197	0.0521156	2.59178	8471		198	269	m269	mice	female	striatum; 6 months
GSE75083	GRN KO	0.918266	2.04224	0.321206	0.401285	2.23801	8062		1.67037	0.852921	0.0270206	0.0400104	2.45626	6879		2.04279	0.15665	0.362946	0.101531	1.73496	6951		199	297	m310	mice	both	cerebellum; 2 months
GSE43366	FTD-ALS_SOD1-G93AC57BL/6_na_End-stage_spinal cord_microglia_na	2.46003	5.54803e-11	0.789642	0.0303166	1.64007	14515		1.16143	0.0862156	0.0702122	2.51477	-1.33733	12332		3.49229	0.0151755	0.00136359	0.969931	2.53617	12467		200	367	M32A	mice		FTD-ALS_SOD1-G93AC57BL/6_na_End-stage_spinal cord_microglia_na
GSE65770	HD_Q80_M_10m_cortex_na_na	1.73655	0.0656981	0.87312	2.36301e-10	0.929129	14314		1.58514	0.977142	0.152535	0.00337136	2.40638	12190		5.45477	6.61509	3.24422e-05	2.38023e-10	12.0698	12313		201	399	M78A	mice	male	HD_Q80_M_10m_cortex_na_na
GSE78747	FTD-ALS_GRN-KO_na_24m_na_astrocytes_na	5.14965	3.6806	0.000188994	8.83084e-09	8.83006	14515		1.70577	0.32366	0.36961	0.000651246	1.65917	12332		2.36423	0.083546	0.58881	0.00595338	1.85301	12467		202	447	M174A	mice		FTD-ALS_GRN-KO_na_24m_na_astrocytes_na
GSE150939	PINK1 KO	1.45988	0.375559	0.215604	0.0038738	1.61596	11774		0.0774561	1.14224	0.00823078	0.0631935	1.14827	11378		0.32143	0.715866	0.522386	0.0136119	0.501298	11478		203	165	m165	rats	female	periaqueductal gray
GSE109315	CSDS; susceptible	0.0116827	1.53918	0.0369368	1.53918	-0.0252541	14022		0.336434	0.218928	0.00514203	0.549017	0.00120309	12225		0.153738	0.820593	0.0218457	0.671362	0.281124	12351		204	181	m181	mice	male	mPFC; DBA strain
GSE60414	PINK KO & SNCA overexpress	1.88102	0.481976	0.0366152	0.144607	2.18177	7799		1.1655	0.114716	0.318503	0.941386	0.0203271	6893		4.21941	1.18054	0.0238136	1.26245	4.11369	6948		205	246	m246	mice	both	striatum; 6 weeks
GSE75083	GRN KO	1.40087	0.0241906	0.168886	0.48898	0.76719	7930		0.388459	0.0830039	0.520371	0.0595022	-0.108411	6840		1.80145	0.0188165	1.4185	0.318503	0.0832695	6893		206	304	m317	mice	both	microglia; 4 months
GSE2866	ALDH5A1 KO	1.62349	0.000690916	0.0198439	0.519421	1.08492	7442		0.526421	0.627406	0.00126153	2.07831	-0.925749	6453		1.18749	0.0147936	0.166451	0.374595	0.661242	6514		207	59	m59	mice		cortex; day 19
GSE40377	PDE10A KO	0.0128586	1.55924	0.546838	0.484538	0.540718	13873		0.147179	1.90747	0.789268	0.147179	1.1182	12009		0.939118	0.703948	0.0809931	0.118931	1.44314	12128		208	46	m46	mice	male	hippocampus; both with vehicle
GSE3595	KLF7 KO	0.411335	2.03675	0.0754239	6.82535e-05	2.37259	13819		0.00828242	1.1093	0.167865	0.0659408	0.88378	11977		0.136468	0.554273	0.0943301	0.0943301	0.502081	12093		209	95	m95	mice		olfactory epithelium; day 1
GSE33457	MECP2 overexpress	6.80786	0.541904	8.31627e-09	1.31548	6.03428	13674		0.944527	0.317981	0.00258334	0.643422	0.616502	11600		2.26966	0.312187	1.63441	0.455721	0.491717	11717		210	226	m226	mice	male	amygdala
GSE151807	chronic mild stress	0.426934	3.93131	6.3747	0.0174411	-2.03389	13873		0.579701	0.715	1.13146	0.0210159	0.142228	12009		1.42282	0.197975	0.0148837	0.142135	1.46378	12128		211	56	m56	mice	male	cerebral cortex
GSE76567	female v male; PWD strain	0.307096	0.585537	0.0587454	0.0156184	0.818269	13796		0.378754	2.68193	0.0129316	0.42935	2.6184	12211		0.0858886	0.177546	0.2428	0.15005	-0.129416	12329		212	207	m207	mice	both	hippocampus
	PINK1 KO composite	1.94079	0.0983419	0.0128205	0.930402	1.09591	13871		1.2277	0.644679	0.000278944	0.461268	1.41083	12008		0.167494	0.00291186	0.0979975	0.506797	-0.434389	12123		213	283	m283	0		11 datasets used
GSE154428	5XFAD, 5 mutations in APP/PS1	2.25667	0.0241651	0.039818	5.28996	-3.04894	12091		1.93541	0.266678	0.170593	2.47001	-0.438515	11173		4.05359	2.55566e-05	0.000457171	4.05359	-0.000431615	11248		214	339	m352	mice		hippocampus; spf both
GSE52584	LRRK2 human mutation	0.18625	0.00348548	1.15859	0.638065	-1.60692	6262		3.52834	0.0124461	0.84654	0.101453	2.5928	5303		2.48494	2.04963	0.00735369	0.0175094	4.50971	5351		215	242	m242	mice		striatum; 4 months; control has human LRRK2 normal
GSE29014	low anxiety LAB v NAB	0.520588	2.0183	0.192261	0.0463379	2.30029	13796		0.968583	1.24621	0.130998	0.017902	2.06589	11767		0.0463317	0.0715072	0.876064	0.321394	-1.07962	11886		216	151	m151	mice	male	basolateral amygdala
GSE4040	PPP1R1A KO	6.3747	0.0174411	0.00320328	0.325405	6.06353	13873		0.645162	0.123462	0.0010301	0.579701	0.187893	12009		2.29572	0.23096	0.0256971	0.0529625	2.44802	12128		217	49	m49	mice		hippocampus
GSE17542	MPTP treatment	1.11546	0.00916363	0.00142639	2.41434	-1.29114	9165		0.100972	0.0855748	0.0410214	0.210074	-0.0645481	8099		0.480629	0.00263802	0.701111	2.25947	-2.47732	8175		218	260	m260	mice		VTA; dopamine neurons; 10 day treat
GSE65770	HD_Q175_F_6m_cortex_na_na	0.0820698	4.04845	0.386518	8.1346e-11	3.744	14314		0.000454221	3.1369	1.96469e-06	0.00337136	3.13399	12190		0.0205121	0.724522	0.318177	0.413068	0.0137888	12313		219	393	M72A	mice	female	HD_Q175_F_6m_cortex_na_na
GSE75083	GRN KO	1.47265	0.341095	0.0328574	0.00454009	1.77635	8162		1.49678	0.0809851	0.0949434	0.128165	1.35466	6979		2.07608	0.453836	0.0159158	0.774363	1.73964	7058		220	295	m308	mice	both	hippocampus; 2 months
GSE60413	PINK1 KO	3.18811	0.685858	8.94655e-07	2.08029	1.79369	13873		1.03908	0.173992	0.00225007	0.0689546	1.14186	12009		0.777822	0.00814874	0.000917179	1.3168	-0.531745	12128		221	32	m32	mice	both	striatum; 24 weeks
GSE67541	other_Atp6ap2Camk2aCre/0_na_P30_hippocampus_na_na	1.49721	6.33047e-05	1.38047	0.000111052	0.116693	14518		1.36577	0.0703052	0.595569	0.0703052	0.770198	12333		0.318714	0.147049	0.0201591	0.239102	0.206501	12468		222	426	M106A	mice		other_Atp6ap2Camk2aCre/0_na_P30_hippocampus_na_na
GSE89562	maneb & paraquat	0.968723	0.610279	0.0607462	0.348968	1.16929	10369		0.426221	1.52385	0.0941741	0.381364	1.47453	8961		0.382735	0.00625522	0.266547	0.840289	-0.717845	9044		223	276	m276	mice	male	nigrostriatal tissue
GSE74630	SMCX KO	0.407341	1.39814	0.228216	0.228216	1.34905	13805		0.107445	0.600148	0.153738	0.247458	0.306396	12197		0.365488	0.319903	0.727535	0.727535	-0.769679	12319		224	240	m240	mice	male	amygdala
GSE8870	social defeat, susceptible	2.40566	0.0485663	0.00656243	0.722655	1.72501	13252		1.01247	0.63267	0.510327	0.204847	0.929964	11324		1.00802	0.309588	0.923331	0.146139	0.248134	11441		225	74	m74	mice	male	ventral tegmental area
GSE9444	sleep deprivation; DBA strain	0.84454	0.84454	0.0306275	0.173364	1.48509	13873		1.54708	0.0845521	0.123462	0.518555	0.989616	12009		4.72005	2.58707	0.000150854	0.00137645	7.30558	12128		226	219	m219	mice	male	whole brain
GSE7191	S1P2 KO	0.570435	0.308578	0.00978913	0.345058	0.524166	7442		0.229214	0.800464	0.0209102	1.30939	-0.300624	6453		0.768647	0.109753	0.000753758	0.501391	0.376255	6514		227	35	m35	mice	male	hippocampus
GSE75778	SCA_ATXN130Q_na_5w_cerebellum_na_na	2.95217	0.28908	0.634912	0.000188994	2.60615	14515		1.06668	3.31783	0.00220052	0.00454534	4.37776	12332		0.969931	0.727528	0.00058736	0.0545182	1.64235	12467		228	436	M152A	mice		SCA_ATXN130Q_na_5w_cerebellum_na_na
GSE8307	PSAP deficiency	1.22209	0.0165468	0.142788	0.665886	0.429964	7067		1.18011	0.148001	0.0290811	0.0505949	1.24843	6311		1.13849	0.037785	0.00670239	1.56003	-0.390459	6368		229	309	m322	mice		cerebrum; 12/18 weeks
GSE5581	RS1H KO	5.44094	0.105552	7.2956e-09	0.309738	5.23676	7672		1.12638	0.0409836	3.88701e-05	0.379698	0.787631	6649		1.01419	0.531111	0.0200233	1.59984	-0.0745614	6714		230	280	m280	mice		retina; p7
GSE75431	AD_PS2APP_F_13m_na_microglia_APP	3.49391	0	0.148238	1.90909e-05	3.34565	14518		0.474216	0.0355341	0.000997208	1.16211	-0.653356	12333		1.82428	0.147049	0.00202678	0.12299	1.84631	12468		231	431	M146A	mice		AD_PS2APP_F_13m_na_microglia_APP
GSE72343	resistant; chronic social defeat stress	0.227984	2.33023	0.591161	0.00398301	1.96307	13999		0.164296	0.562613	0.770413	0.0634753	-0.106978	12257		0.0750643	2.13892	0.1879	0.0383021	1.98778	12383		232	123	m123	mice	male	amygdala; 28 d post CSDS both groups
GSE54418	TIA1 KO	2.61131	1.76984	0.430982	0.548154	3.40201	12998		0.897186	0.547189	0.980003	0.818695	-0.354323	11278		1.05406	0.332699	0.113703	1.66812	-0.395061	11382		233	96	m96	mice		cerebellum; 3 months
GSE26822	DICER1 KO	2.22334	0.241287	0.000223758	0.546838	1.91756	13873		0.408916	0.951271	0.000679126	0.461654	0.897854	12009		1.8936	0.939118	0.142135	0.00294424	2.68764	12128		234	117	m117	mice		cochlea; P16
GSE109315	DBA/2 v C57	0.64278	0.716481	0.00555615	0.00785294	1.34585	13764		0.0577676	0.976523	0.245511	0.976523	-0.187743	12189		3.29603	0.881448	0.102658	0.0155613	4.05926	12315		235	190	m190	mice	male	bnst
GSE90696	MAPT mutation (PS19)	2.51784	0.456106	0.0228397	0.149396	2.80171	11326		0.92739	0.515537	0.00109309	0.0149944	1.42684	10853		0.549348	0.895167	0.121875	1.0628	0.259842	10921		236	208	m208	mice	male	hippocampus; 3 months; mice overexpress the TauP301S (4R2N isoform) under the control of mouse prion promoter
GSE60413	PINK1 KO	2.52472	0.000928488	0.173364	3.36648	-1.0142	13873		1.33002	0.102652	0.789268	1.54708	-0.903676	12009		0.352016	0.0986178	0.0421215	3.57181	-3.16329	12128		237	30	m30	mice	both	striatum; 6 weeks
GSE4550	MPTP treatment	4.30329	0.233283	2.2984e-05	0.00459209	4.53195	6103		0.624534	0.244148	0.000429585	0.134255	0.733998	5221		0.386412	0.0951906	0.0516145	0.758739	-0.328751	5262		238	264	m264	macaque		prefrontal cortex; 25 days
GSE1947	PMP22 KO	0.99783	1.32124	0.000217072	0.790066	1.52879	7429		0.222745	0.00628039	0.222745	0.426401	-0.420121	6443		1.79304	0.161406	0.0662666	0.490419	1.39776	6504		239	65	m65	mice		sciatic nerve; day 60
GSE2867	ATXN1 knockin	1.17554	0.567008	5.07594e-05	0.567008	1.17549	10726		1.73228	0.371405	0.0611219	0.977131	1.06543	9272		0.763492	0.763492	0.0162222	1.85949	-0.348733	9364		240	12	m12	mice		cerebellum
GSE75083	GRN KO	0.656428	0.359646	0.445961	0.169325	0.400788	8127		1.16896	0.051081	0.199624	0.00440194	1.01602	6895		1.75578	1.56013	0.300664	0.0771	2.93814	6964		241	298	m311	mice	both	hippocampus; 6/9 months
GSE102014	AD_APOE4+/+ vs APO3+/+ Sham brain_F_3m_cortices and hippocampi_na_other	0.385375	0.00297562	0.0644627	4.71938e-10	0.323888	14515		2.08905	2.51477	0.36961	0.0702122	4.164	12332		6.18397	4.43722	8.67982e-05	7.73668e-08	10.6211	12467		242	352	M17A	mice	female	AD_APOE4+/+ vs APO3+/+ Sham brain_F_3m_cortices and hippocampi_na_other
GSE113368	SHANK3 overexpress	1.33871	1.6558e-11	0.0404446	3.75534	-2.45707	13888		0.13291	0.0484036	0.110766	1.2835	-1.21295	12222		2.38183	0.106457	0.087642	1.59818	0.802465	12345		243	177	m177	mice	male	mPFC
GSE19534	SNCA KO	3.73811	0.0985423	1.68181	1.22231	0.932534	13873		0.36025	0.36025	1.33002	3.40907	-4.01859	12009		0.939118	0.0256971	0.0196896	1.53351	-0.588382	12128		244	40	m40	mice		striatum; 21 months
GSE26024	female v male: DBA	1.83582	0.00450537	8.12612e-06	2.39145	-0.551133	13237		1.29024	0.102919	0.102919	0.924651	0.365593	11443		1.3811	0.49809	0.00464262	0.619672	1.25487	11553		245	217	m217	mice	both	striatum
GSE3248	HTT nuclear localization	1.34281	0.00759259	0.00134007	1.43296	-0.0838995	7442		3.05164	0.575501	0.00515742	0.357389	3.2646	6453		1.43869	0.00568472	0.374595	0.166451	0.903326	6514		246	17	m17	mice	both	cerebellum; 3 months
GSE109315	CSDS; susceptible	1.48666	5.26595	0.00116029	0.00263957	6.74881	13765		0.595658	0.533088	0.106134	0.0874594	0.935152	12187		1.68858	0.652962	0.00612732	9.36489e-05	2.33533	12312		247	182	m182	mice	male	bnst; c57 strain
GSE17542	MPTP treatment	0.80204	1.9176	0.000196632	0.669372	2.05007	9243		0.671759	1.01564	0.111491	0.0461141	1.52979	8209		0.257031	1.26137	0.0369187	0.149303	1.33218	8272		248	259	m259	mice		SN; dopamine neurons; 10 day treat
GSE35396	NEUROD1 KO tissue specific	1.02327	0.00320328	0.373928	4.97037	-4.31782	13873		0.0350406	0.518555	0.579701	1.03908	-1.06518	12009		1.7689	0.197975	1.82268e-05	2.43907	-0.47222	12128		249	93	m93	mice	both	pineal gland; zt6, 2 months
GSE26025	5HTT +/-	2.68302	1.32949	1.82844e-06	0.325405	3.6871	13873		0.715	0.274713	0.00324291	0.204078	0.782392	12009		1.7689	1.02661	0.00589593	0.197975	2.59164	12128		250	88	m88	mice	female	left hippocampus
GSE56028	unpredictable chronic mild stress	1.22256	1.14114e-06	0.586669	1.76305	-1.12716	11359		1.58997	0.130183	0.48761	0.660493	0.572049	9666		1.73665	0.0546719	0.35808	0.13515	1.29809	9785		251	167	m167	rats	male	dentate gyrus
GSE1947	PMP22 point mutation	1.79967	0.208207	0.138327	0.182636	1.68692	7428		0.0518312	0.0297556	0.0850579	0.72401	-0.727482	6442		0.752662	0.0467489	0.0467489	0.536306	0.216356	6503		252	66	m66	mice		sciatic nerve; day 4
GSE65774	HD_Q175_F_10m_striatum_na_na	2.60388	0.0176282	0.33628	0.000346633	2.28488	14314		0.371888	0.283952	0.735541	0.735541	-0.815243	12190		1.0545	0.102408	1.0545	0.205033	-0.102625	12313		253	413	M92A	mice	female	HD_Q175_F_10m_striatum_na_na
GSE79929	other_nmf205-/-;Gcn2-/-_na_3w_cerebellum_na_na	0.709722	2.15805	0.00894953	2.18533e-08	2.85882	14515		0.24351	0.595129	0.734085	0.00220052	0.102354	12332		3.67209	4.04551	0.0432997	5.01575e-06	7.6743	12467		254	454	M181A	mice		other_nmf205-/-;Gcn2-/-_na_3w_cerebellum_na_na
GSE7191	S1P2 KO	1.93498	0.0158219	0.000235328	0.624525	1.32604	7442		0.203033	0.0885522	0.0756541	0.288458	-0.0725267	6453		1.35181	0.30317	0.18933	0.549125	0.916528	6514		255	36	m36	mice	female	hippocampus
GSE96096	other_G392E-NS_na_E13.5_ cortex_NPC_na	2.01494	0	0.789642	0.0124511	1.21285	14515		0.662367	0.0160278	0.0354802	1.47388	-0.830962	12332		0.276728	0.000144181	0.0432997	2.81956	-2.58598	12467		256	477	M205A	mice		other_G392E-NS_na_E13.5_ cortex_NPC_na
GSE93918	HDAC2 KO in forebrain neurons	0.304528	2.44508	0.650977	0.110169	1.98846	13785		0.134456	0.684418	0.256082	0.492307	0.0704848	12232		0.32978	0.00915348	2.68977	0.376322	-2.72716	12353		257	142	m142	mice	male	pfc; both vehicle chronic; 8-20 weeks
GSE67294	MECP2 KO	2.4208	0.39408	0.0562187	1.25963	1.49903	13758		0.89263	0.326252	0.211439	0.372213	0.635229	12191		0.72402	0.0437749	5.56001e-05	0.652962	0.114777	12312		258	228	m228	mice	male	visual cortex
GSE9134	HDAC5 KO	0.404383	0.000145839	0.0169455	0.800919	-0.413336	13253		1.50149	0.00531774	0.105031	1.29259	0.109184	11324		0.35284	0.0281884	0.102637	1.49798	-1.21959	11441		259	163	m163	mice		nucleus accumbens
GSE29014	low anxiety LAB v NAB	2.61069	0.0735537	2.30436	0.192261	0.187622	13796		1.68007	0.0602729	0.0301678	0.661022	1.04915	11767		0.468445	0.415409	0.587019	0.151181	0.145654	11886		260	153	m153	mice	male	central amygdala
GSE16974	EGR1 KO	0.00932568	0.931381	2.84636	1.94234	-3.84799	13873		0.0273102	0.173992	0.715	0.315554	-0.829251	12009		0.168423	4.05692e-07	1.3168	2.43907	-3.58745	12128		261	41	m41	mice	male	retina; 30 days
GSE71233	MECP2 overexpress	1.49875	0.112331	0.0744418	0.459851	1.07679	13610		0.468692	0.0563191	0.00643204	0.365735	0.152845	12171		2.32731	0.120564	0.170842	0.578108	1.69892	12293		262	230	m230	mice		hippocampus; 8 weeks
GSE65770	HD_Q111_M_6m_cortex_na_na	0.123692	3.28554	0.290542	2.83173e-08	3.11869	14314		0.00106741	2.22051	0.0124455	0.0364598	2.17267	12190		0.0014285	0.239032	0.800133	0.174547	-0.734219	12313		263	388	M67A	mice	male	HD_Q111_M_6m_cortex_na_na
GSE11276	RTN4 KO	1.12024	7.05259e-06	1.02327	0.931381	-0.834406	13873		0.102652	0.315554	0.00153545	0.315554	0.101117	12009		1.3168	0.168423	0.0331049	1.3168	0.135318	12128		264	118	m118	mice		spinal cord
GSE29014	high anxiety HAB v NAB	0.307096	0.460368	0.00279221	0.134901	0.62977	13796		0.885048	0.885048	0.0484023	0.422485	1.29921	11767		0.415409	0.0874501	0.79718	0.0366722	-0.330993	11886		265	150	m150	mice	male	basolateral amygdala
GSE8870	social defeat, not susceptible	0.649643	0.458652	0.266229	0.0125371	0.829529	13252		0.771722	1.97276	0.175368	0.175368	2.39375	11324		0.923331	1.09711	0.0359271	0.102637	1.88188	11441		266	73	m73	mice	male	nucleus accumbens
GSE26025	prenatal stress	3.01473	0.373928	0.00465745	1.68181	1.70219	13873		1.33002	0.0845521	0.274713	0.0350406	1.10482	12009		0.508827	0.23096	0.307844	0.400168	0.0317742	12128		267	87	m87	mice	female	left hippocampus; in 5HTT+/- mice
GSE43879	FTD-ALS_SOD1-G93A MTN;WTG-WTN;WTG_na_14d_na_neurons_na	1.06053	3.49639e-05	2.78293	3.49082	-5.21319	14515		3.436e-05	0.24351	0.000163365	0.810334	-0.566952	12332		1.46773	0.00294752	0.238873	3.1466	-1.9148	12467		268	374	M39A	mice		FTD-ALS_SOD1-G93A MTN;WTG-WTN;WTG_na_14d_na_neurons_na
GSE18326	FOX03 KO	1.22231	2.68302	0.0507801	1.02327	2.83127	13873		0.0845521	0.951271	0.0689546	0.518555	0.448313	12009		2.89693	0.307844	0.00814874	0.452407	2.74422	12128		269	106	m106	mice	both	forebrain
GSE58261	DNMT3a cKO	0.907597	0.0082349	0.00582339	0.665232	0.244777	14008		0.226799	0.628812	0.0511234	1.41765	-0.613165	12260		0.0609971	0.188681	0.00709464	0.554985	-0.312401	12387		270	238	m238	mice		cortex
GSE77569	other_APP/PS1 Bex_na_na_cortex_na_APP	2.78293	0.247608	1.26737	0.000188994	1.76298	14515		0.36961	2.98265	0.021171	0.00454534	3.32655	12332		0.364115	0.318432	0.364115	0.727528	-0.409096	12467		271	443	M163A	mice		other_APP/PS1 Bex_na_na_cortex_na_APP
GSE60413	PINK1 KO	0.685858	0.84454	0.023287	1.12024	0.386871	13873		0.274713	0.408916	0.00882458	1.13146	-0.456653	12009		0.352016	0.0529625	0.142135	1.8936	-1.63076	12128		272	27	m27	mice	both	cerebellum; 24 weeks
GSE140595	low responders (v high)	2.35295	0.339769	0.00807934	0.0860242	2.59861	10346		0.527432	0.582144	0.0807365	0.00670882	1.02213	8808		2.11851	1.45915	0.000747793	0.0254765	3.55144	8912		273	76	m76	rats	male	hippocampus; generation 15; age 14 days
GSE109315	CSDS; susceptible	0.00866496	0.75479	1.80259	0.367373	-1.40651	14041		0.497812	0.691272	0.691272	0.191267	0.306545	12246		0.0740954	0.914771	0.132255	0.489431	0.36718	12373		274	184	m184	mice	male	ventral hippo; c57
GSE8720	MECP2 KO	0.00216194	0.84454	1.68181	0.0799406	-0.915046	13873		0.102652	0.951271	1.54708	0.579701	-1.07286	12009		0.0256971	0.142135	0.508827	0.307844	-0.648839	12128		275	213	m213	mice	male	purkinje neurons
syn10378730	AD_Tyrobp-KO/KO;AppPS1vsTyrobp-KO/KO;WT_M_na_na_na_APP	1.37872	1.61732	2.15805	0.000517103	0.837468	14515		0.0862156	0.734085	2.36816	0.021171	-1.56903	12332		2.98074	0.0545182	0.727528	0.000144181	2.30758	12467		276	340	M3A	mice	male	AD_Tyrobp-KO/KO;AppPS1vsTyrobp-KO/KO;WT_M_na_na_na_APP
GSE65831	Neurofibromatosis_Nf1 cKO_F/M_3m_optic nerve_astrocytes_na	1.49537	0.210371	0.00082695	0.00198254	1.70293	14515		1.70577	0.32366	0.126177	0.595129	1.30812	12332		2.81956	0.122849	0.0432997	0.00595338	2.89315	12467		277	423	M102A	mice		Neurofibromatosis_Nf1 cKO_F/M_3m_optic nerve_astrocytes_na
GSE43879	FTD-ALS_SOD1-G93A WTN;MTG-WTN;WTG_na_7d_na_neurons_na	4.49018	0.000316216	5.93123e-07	6.34624	-1.85574	14515		2.51477	0.0565706	0.15055	0.976597	1.44419	12332		4.43722	0.122849	0.00037491	3.67209	0.887605	12467		278	376	M41A	mice		FTD-ALS_SOD1-G93A WTN;MTG-WTN;WTG_na_7d_na_neurons_na
GSE72262	stress	0.454552	0.0250457	0.155538	0.347199	-0.0231387	14360		0.335529	0.186476	0.00511051	1.73094	-1.21405	12222		2.10271	0.246841	0.0010286	0.0576752	2.29084	12346		279	70	m70	mice	female	medial prefrontal cortex; age 17 wks
GSE65774	HD_Q175_M_10m_striatum_na_na	2.14676	0.962793	0.87312	7.22496e-07	2.23644	14314		0.245754	1.36381	0.597003	0.371888	0.640669	12190		1.24734	0.102408	0.239032	0.318177	0.792538	12313		280	416	M95A	mice	male	HD_Q175_M_10m_striatum_na_na
GSE29014	low anxiety LAB v NAB	1.50736	0.0114558	0.983548	0.729916	-0.194649	13796		1.56475	0.327731	0.213972	0.968583	0.709924	11767		0.0874501	0.242728	0.722742	1.13975	-1.53231	11886		281	159	m159	mice	male	paraventricular nucleus
GSE90736	Rett_Mecp2-KO_F_5w_na_microglia_na	2.15805	4.71938e-10	0.0228997	0.0807189	2.05443	14515		0.662367	0.209042	0.810334	0.473838	-0.412762	12332		0.413895	0.00825811	0.0263239	2.08431	-1.68848	12467		282	470	M198A	mice	female	Rett_Mecp2-KO_F_5w_na_microglia_na
GSE3248	HTT nuclear exclusion	0.0770842	0.164986	0.308578	1.17266	-1.23917	7442		1.00024	0.229214	0.39566	0.357389	0.476409	6453		1.92067	0.599676	0.00334376	0.0688396	2.44817	6514		283	18	m18	mice	both	cerebellum; 8 months
GSE75778	SCA_ATXN182Q_na_5w_cerebellum_na_na	1.06053	0.147857	0.385375	0.00198254	0.821027	14515		0.662367	3.49235	0.0354802	0.0275864	4.09165	12332		2.98074	0.00595338	0.00037491	0.467878	2.51844	12467		284	439	M155A	mice		SCA_ATXN182Q_na_5w_cerebellum_na_na
GSE65774	HD_Q111_F_10m_striatum_na_na	3.46871	0.709174	0.0519363	1.16083e-05	4.12594	14314		0.180203	1.47213	0.371888	1.06684	0.213603	12190		0.239032	0.084159	2.4941	0.413068	-2.58398	12313		285	404	M83A	mice	female	HD_Q111_F_10m_striatum_na_na
GSE75778	SCA_ATXN182Q_na_12w_cerebellum_na_na	1.49537	0.28908	0.965009	3.44793e-09	0.819438	14515		0.0354802	5.71153	0.00149262	0.000994828	5.74452	12332		0.526155	0.413895	0.0151755	0.174117	0.750758	12467		286	437	M153A	mice		SCA_ATXN182Q_na_12w_cerebellum_na_na
GSE65770	HD_Q175_M_6m_cortex_na_na	0.00315463	1.37351	0.962793	3.05899e-06	0.413867	14314		0.00159317	1.36381	0.000454221	0.106526	1.25842	12190		0.000621208	0.0115579	0.800133	1.0545	-1.84246	12313		287	395	M74A	mice	male	HD_Q175_M_6m_cortex_na_na
GSE84545	other-neurodevelopment_Uhrf1 loss_na_E16_whole cortex_na_na	1.61732	0.0228997	0.440475	1.00128e-05	1.19973	14515		0.15055	1.26087	0.32366	0.00879926	1.07896	12332		1.46773	3.31712	0.00202233	0.000234777	4.78259	12467		288	462	M189A	mice		other-neurodevelopment_Uhrf1 loss_na_E16_whole cortex_na_na
GSE20547	SNCA overexpress TgA	0.706649	0.247311	0.00243942	0.323458	0.628061	10746		1.07982	1.76425	0.00051398	0.338532	2.50502	9377		0.92423	3.09618	0.0516393	0.201337	3.76744	9468		289	252	m252	mice	both	striatum/brainstem/cerebellum; 20-28 months
GSE2502	DBA v C57	1.21908	0.59748	0.0484974	0.017136	1.75093	7581		0.152098	0.00367945	0.348848	0.564207	-0.757278	6485		0.268501	0.187097	0.0795557	1.10558	-0.72954	6553		290	221	m221	mice	male	whole brain
GSE33618	CAMKII-Cre	3.7055	0.0698899	0.00395558	0.438635	3.3328	13364		0.66933	0.052277	0.431379	0.431379	-0.14115	11393		2.447	0.111759	0.00578053	0.424115	2.12886	11504		291	85	m85	mice	male	hippocampus; 6 months
GSE85512	other-neurodevelopment_Tshz3-KO_na_E18.5_cortex_na_na	0.634912	0.0228997	0.0228997	0.00082695	0.634085	14515		0.734085	1.16143	0.00637416	0.126177	1.76296	12332		0.204722	1.15486	5.12014e-05	0.00058736	1.35895	12467		292	465	M192A	mice		other-neurodevelopment_Tshz3-KO_na_E18.5_cortex_na_na
GSE8641	C10 congenic v AJ	0.0753493	0.241383	0.764242	0.838144	-1.28565	10726		0.900062	0.14526	1.23126	0.25673	-0.442665	9272		0.0207641	0.226239	0.332532	0.258604	-0.344133	9364		293	161	m161	mice	male	hippocampus
GSE29417	MSN strain	1.88323	0.152207	0.0133306	0.882536	1.13957	14335		0.674198	1.60277	0.0736834	0.0376505	2.16564	12211		0.814107	1.16618	0.0278939	0.127202	1.82519	12339		294	175	m175	mice	male	hippocampus
GSE18308	FOXO KO	1.4418	0.426934	0.0397072	0.241287	1.58774	13873		0.715	0.237601	0.274713	0.147179	0.530708	12009		1.64886	0.197975	0.168423	0.400168	1.27825	12128		295	13	m13	mice		neural stem cells
GSE7707	MPTP treatment	0.124098	0.00653342	0.784805	3.16472	-3.81889	9932		2.06785	0.132858	1.32573	0.701971	0.173004	8808		2.44934	0.0451732	0.036716	0.836189	1.62161	8884		296	263	m263	mice		midbrain
GSE4866	POLG mutation	2.08029	0.0641049	0.0507801	1.68181	0.411802	13873		2.75331	1.66257	0.0845521	0.36025	3.97107	12009		0.856199	0.634528	0.00419998	0.634528	0.851999	12128		297	116	m116	mice		cochlea
GSE44331	SARM1 KO	1.32949	0.00320328	0.023287	2.84636	-1.53695	13873		0.645162	0.00225007	0.0444152	0.315554	0.287443	12009		0.23096	0.0256971	1.11871	2.15702	-3.01907	12128		298	15	m15	mice		whole brain
GSE10953	SOD1 mutation	0.153401	0.00624522	0.316286	0.455373	-0.612012	10726		0.826768	0.0162376	1.058	0.195454	-0.410454	9272		2.90412	0.907566	0.0741548	0.419372	3.31816	9364		299	111	m111	mice	male	motor neurons; 60 days
GSE6614	CHRNA7 KO	0.243641	0.2748	0.00443613	0.0770842	0.436921	7442		0.00034461	3.05164	0.00048375	2.78904	0.262462	6453		0.0688396	0.41418	0.709399	4.6526	-4.87898	6514		300	107	m107	mice	both	whole brain
GSE8307	PSAP KO	0.01545	1.49125e-06	0.218338	3.29789	-3.50077	9254		0.286436	0.002884	1.16071	0.322412	-1.1938	8196		0.448852	0.00381714	1.08219	3.26938	-3.89891	8264		301	311	m324	mice		cerebellum; 10/20 days
GSE20547	SNCA overexpress TgA	0.239475	2.21379e-07	0.153282	0.616776	-0.530583	10276		0.0902097	0.0626416	0.0902097	2.86309	-2.80045	9108		0.46835	0.107237	0.0100315	1.06275	-0.497199	9195		302	250	m250	mice	both	striatum/brainstem/cerebellum; 6 months
GSE26024	DBA/2 v C57	0.112299	0.875441	0.161954	1.47114	-0.645357	13237		0.146507	1.72724	2.66477	2.23608	-3.02711	11443		0.00464262	0.0668968	2.36272	0.228616	-2.5198	11553		303	215	m215	mice	female	striatum
GSE10953	SOD1 mutation	0.277124	0.130008	0.241383	0.838144	-0.672395	10726		0.977131	0.25673	0.224646	0.123996	0.885219	9272		1.24156	0.0329721	0.0409358	0.634353	0.59924	9364		304	112	m112	mice	male	motor neurons; 90 days
GSE22137	RSK2 KO	3.54056	0.0401821	0.00326311	1.27047	2.307	10726		1.14271	0.00401364	1.32368	0.291817	-0.468772	9272		2.35026	0.763492	0.419372	1.33474	1.35963	9364		305	63	m63	mice	male	hippocampus; 2 months
GSE81672	chronic stress; resilient	2.07786	8.86823e-07	0.000586547	6.87523	-4.79796	13870		0.388014	0.000515355	0.161083	0.554945	-0.327499	12239		4.2822	0.00107091	0.379541	0.43047	3.47326	12363		306	126	m126	mice		ventral hippo; both saline treated
GSE33457	MECP2 KO	5.8283	2.08105e-06	0.00680464	1.01386	4.80764	13676		0.178065	0.241644	0.072099	1.76436	-1.41675	11604		0.236029	0.855807	0.356786	0.0693493	0.665701	11719		307	227	m227	mice	male	amygdala
GSE39811	DHCR7 KO	2.08128	0.00328871	0.000258624	1.97264	0.111675	6744		1.23863	0.00182141	0.228776	0.509207	0.50247	5553		0.684803	0.0631426	0.369334	1.132	-0.753384	5632		308	114	m114	mice		brain; embryo 18
GSE40630	TSC2 +/-	0.181954	0.00219303	4.96297e-09	2.02064	-1.83649	14335		1.08062	0.0293973	0.156163	0.250887	0.702967	12211		0.476482	0.127202	0.422069	0.057121	0.124493	12339		309	24	m24	mice	female	cerebellum
GSE7191	S1P2 KO	1.52652	0.0371973	0.2748	0.742113	0.546804	7442		1.30939	0.288458	0.103044	0.257662	1.23714	6453		1.71831	0.12676	0.0945021	0.337614	1.41296	6514		310	34	m34	mice	female	neocortex
GSE17735	Disc1-L100P	1.86846	3.35017e-07	0.000387005	2.27447	-0.406397	12663		2.10567	0.331454	0.0434026	0.162442	2.23128	10768		1.02964	0.13612	0.218027	1.02964	-0.0819069	10878		311	174	m174	mice	both	frontal cortex
GSE83636	miR17-92 KO	0.548513	0.000468132	0.20207	0.061106	0.285805	14464		0.145764	3.1472e-05	0.719512	0.0675515	-0.641268	12303		1.04	0.141797	0.00275372	0.950994	0.22805	12435		312	128	m128	mice		hippocampus
GSE75431	AD_PS2APP_F_13m_na_neurons_APP	0.00634689	0.210865	0.441308	0.000318129	-0.224414	14518		0.0031959	0.734589	0.532717	1.58828	-1.38322	12333		0.00202678	0.12299	0.728022	0.970525	-1.57353	12468		313	432	M147A	mice		AD_PS2APP_F_13m_na_neurons_APP
GSE72262	stress	0.0250457	0.0859394	0.155538	0.347199	-0.391752	14360		0.611444	0.2536	1.08786	0.829176	-1.052	12222		0.246841	0.246841	0.741168	0.285363	-0.53285	12346		314	71	m71	mice	female; ovx	medial prefrontal cortex; age 17 wks
GSE109315	CSDS; susceptible	0.00655269	1.11529	0.481681	1.21707	-0.576914	13864		0.742766	0.540185	0.154947	0.154947	0.973056	12204		0.0700264	0.661424	0.809257	1.25944	-1.33725	12330		315	183	m183	mice	male	bnst; DBA strain
GSE20547	SNCA overexpress TgB	0.163009	9.04245e-06	2.77826	0.0998985	-2.71514	9707		0.121622	0.00773884	0.0609145	2.22446	-2.15601	8686		0.0416056	1.10436	0.00588975	0.405536	0.734541	8770		316	251	m251	mice	both	striatum/brainstem/cerebellum; 6 months
GSE126996	STAU2 KO	0.18271	3.07006e-08	0.975214	0.393291	-1.18579	14340		0.907274	0.00965295	0.131988	1.38371	-0.598772	12216		0.666621	0.179816	0.982068	0.284041	-0.419672	12341		317	234	m234	mice		purkinje neurons
GSE7707	MPTP treatment	0.791529	0.000756895	0.260786	1.39582	-0.864321	10236		0.589155	8.22725e-05	0.533487	1.07992	-1.02417	9052		1.87214	0.03618	0.0181727	2.23241	-0.342271	9133		318	261	m261	mice		frontal cortex
GSE38359	AJ v C57	0.120274	0.000224255	0.0233185	5.88929	-5.79211	13874		0.675168	0.0738798	0.484888	1.08193	-0.817775	12213		1.07118	0.00151685	0.0455268	0.37184	0.655329	12339		319	232	m232	mice		whole eye
GSE29014	high anxiety HAB v NAB	2.0183	0.00826461	0.0360733	2.61069	-0.620194	13796		0.327731	0.155498	0.661022	1.34782	-1.52562	11767		0.280202	0.0463317	0.208834	0.876064	-0.758364	11886		320	156	m156	mice	male	dentate gyrus
GSE8870	social defeat, susceptible	1.3689	0.0935911	0.517356	0.30774	0.637394	13251		0.927208	0.148827	0.509873	0.204608	0.361554	11323		1.49709	1.09637	0.0166937	0.766488	1.81028	11440		321	72	m72	mice	male	nucleus accumbens
GSE60414	PINK KO & SNCA overexpress	1.39857	0.0516946	0.00199196	0.490086	0.958185	9858		1.3248	0.4791	0.0250329	0.271173	1.50769	8662		1.61187	0.205473	0.0374065	2.42863	-0.648693	8729		322	245	m245	mice	both	midbrain; 6 weeks
GSE43051	CBP+/-	0.447372	2.90705e-11	0.0319731	0.797408	-0.382009	14335		1.08062	0.00352718	0.250887	0.606461	0.226798	12211		0.057121	0.00101159	3.68101	2.52239	-6.14527	12339		323	210	m210	mice	female	hippo; both with vehicle
GSE8641	C10 congenic v AJ	0.056373	0.00202462	0.916108	0.832673	-1.69038	12829		0.0820493	0.546229	0.894164	0.299043	-0.564929	11153		1.44998	0.972308	0.0800518	0.0156033	2.32663	11267		324	162	m162	mice	male	whole brain
GSE85136	stress in WT	0.00221486	2.76604e-05	0.16857	3.09846	-3.26479	13461		0.141807	0.0656653	0.118644	0.855054	-0.766225	12126		7.72099e-05	0.00744644	1.75125	1.01142	-2.75515	12245		325	129	m129	mice	female	brain
GSE38359	BALB v C57	0.00259067	0.0347665	1.39141	2.45953	-3.81358	13973		0.761494	1.40219	0.761494	1.74683	-0.344642	12240		0.0591985	0.486368	2.12128	0.996724	-2.57244	12365		326	231	m231	mice		whole eye
GSE77572	R521C knock-in	0.28017	0.00175411	0.209121	2.03177	-1.95897	11746		0.128033	0.237672	0.128033	3.01244	-2.77477	10599		0.0501392	0.277449	0.0113406	1.27137	-0.95512	10727		327	138	m138	rats	male	cortex; various times of day
GSE65774	HD_Q92_M_10m_striatum_na_na	0.962793	0.290542	0.709174	0.000208843	0.543952	14314		0.534337	0.371888	0.128039	0.0284259	0.74976	12190		0.318177	0.068461	0.65343	0.586806	-0.853598	12313		328	422	M101A	mice	male	HD_Q92_M_10m_striatum_na_na
	maternal composite (ICR related)	0.234205	0.273836	0.476527	0.198682	-0.167168	14234		0.500733	0.193812	0.138879	1.10515	-0.549487	12108		1.87941	0.39135	0.00122945	0.300094	1.96944	12249		329	285	m285	mice		4 datasets; four regions; GSE62258; GSE54426; GSE43627
GSE65774	HD_Q111_F_6m_striatum_na_na	0.101316	1.48927	1.37351	1.78128e-09	0.217082	14314		0.0364598	2.22051	0.421864	0.00668115	1.82843	12190		0.123422	0.239032	2.07058	0.0205121	-1.72863	12313		330	405	M84A	mice	female	HD_Q111_F_6m_striatum_na_na
GSE99250	other_Kmt2a-cKO_F_4,5,6m_hippocampus_na_na	0.874724	6.28821e-05	3.87545	0.147857	-3.14852	14515		0.36961	3.14793	1.47388	0.0450678	1.99859	12332		0.969931	0.655914	0.803707	0.364115	0.458022	12467		331	479	M207A	mice	female	other_Kmt2a-cKO_F_4,5,6m_hippocampus_na_na
syn3157182	AD_rTG4510_M_2.5m_forebrain_na_Tau	0.00439882	0.210865	0.335643	0.122491	-0.24287	14518		0.0451332	0.126323	1.95751	0.126323	-1.91237	12333		0.000144574	0.000375864	6.91371	2.22289	-9.13608	12468		332	491	M242A	mice	male	AD_rTG4510_M_2.5m_forebrain_na_Tau
GSE7191	S1P2 KO	0.243641	0.14338	0.14338	0.805689	-0.562048	7442		0.00170327	0.526421	0.00301869	0.257662	0.267444	6453		0.0338128	0.374595	0.0688396	1.11002	-0.770449	6514		333	33	m33	mice	male	neocortex
GSE29014	high anxiety HAB v NAB	0.520588	0.161788	0.894003	0.729916	-0.941543	13796		0.0742603	0.533364	0.422485	0.422485	-0.237347	11767		0.722742	1.04732	0.79718	0.178372	0.794508	11886		334	158	m158	mice	male	paraventricular nucleus
GSE150939	PINK1 KO	0.434092	0.0014226	0.221961	2.07499	-1.86144	11662		0.749197	1.16497	0.195864	1.69066	0.0276438	11286		0.807315	0.0411189	0.00608381	0.480413	0.361937	11383		335	164	m164	rats	male	periaqueductal gray
GSE3583	HDH knockin HD	0.785337	0.717231	1.01261	0.150861	0.339099	9565		0.2923	0.2923	0.369192	0.172695	0.0427142	8486		0.808648	0.227425	0.0539855	0.678685	0.303402	8560		336	281	m281	0		striatal cells
GSE28643	APOD KO	0.0687956	0.169842	0.11098	1.69691	-1.56925	7030		0.944451	0.814812	1.32059	0.301056	0.137613	6151		1.04216	0.0108309	0.466705	2.12761	-1.54132	6203		337	279	m279	mice	male	cerebellum
GSE75083	GRN KO	0.256961	0.155372	0.580273	0.747993	-0.915934	6758		0.285615	0.048617	0.832332	0.203432	-0.701532	5745		0.415891	2.7457	0.594832	0.456763	2.11	5802		338	300	m313	mice	both	cerebellum; 6/9 months
GSE65770	HD_Q140_F_6m_cortex_na_na	0.00138856	2.0048	1.26299	2.83173e-08	0.743197	14314		0.00159317	2.5074	0.00668115	0.0461946	2.45612	12190		0.000155042	1.24734	1.45896	0.0550952	-0.26656	12313		339	389	M68A	mice	female	HD_Q140_F_6m_cortex_na_na
GSE43879	FTD-ALS_SOD1-G93A MTN;MTG-WTN;MTG_na_14d_na_neurons_na	0.965009	5.23078e-08	0.634912	1.16131	-0.831211	14515		0.00637416	0.021171	0.00879926	1.16143	-1.14268	12332		0.58881	8.67982e-05	0.0678582	1.06005	-0.539006	12467		340	372	M37A	mice		FTD-ALS_SOD1-G93A MTN;MTG-WTN;MTG_na_14d_na_neurons_na
GSE6614	CHRNA4 KO	0.426418	0.18883	1.52652	0.0304185	-0.94169	7442		0.0885522	0.739851	0.257662	0.157134	0.413607	6453		0.18933	0.166451	0.271196	0.271196	-0.186611	6514		341	108	m108	mice	both	whole brain
GSE1482	NF1 Heterozygotic knockout (NF1+/-)	0.471434	0.0908736	0.243641	1.34281	-1.02415	7442		0.321677	0.0642421	0.229214	0.00665169	0.150053	6453		0.166451	0.0489027	0.00932791	3.4051	-3.19907	6514		342	68	m68	mice		hippocampus; d15
GSE75778	SCA_ATXN130Q-D776_na_12w_cerebellum_na_na	0.789642	0.0644627	1.26737	2.57765e-06	-0.413265	14515		0.0450678	2.51477	0.0031891	0.0275864	2.52906	12332		0.238873	0.467878	0.0678582	0.413895	0.224997	12467		343	433	M149A	mice		SCA_ATXN130Q-D776_na_12w_cerebellum_na_na
GSE65770	HD_Q92_M_6m_cortex_na_na	0.0405152	0.87312	2.0048	3.05899e-06	-1.09116	14314		0.00918727	1.70284	0.00337136	0.128039	1.58062	12190		0.00306202	0.239032	0.800133	1.24734	-1.80538	12313		344	403	M82A	mice	male	HD_Q92_M_6m_cortex_na_na
GSE53061	Sp4neo KO	0.0329814	1.36527	0.635726	0.339582	0.422945	13931		0.23973	0.175977	0.317735	0.463697	-0.365725	11874		0.067342	0.310526	0.200399	0.170721	0.00674787	11992		345	178	m178	mice	male	cerebellum
GSE65770	HD_Q20_M_6m_cortex_na_na	0.00211413	3.10745	1.48927	0.000893301	1.6194	14314		6.56973e-05	3.1369	0.0461946	0.0364598	3.05432	12190		0.00437116	0.65343	0.586806	0.174547	-0.103551	12313		346	397	M76A	mice	male	HD_Q20_M_6m_cortex_na_na
GSE33372	WFS1 KO	0.0415158	7.10051e-10	0.572517	0.0838216	-0.614823	14335		0.0595732	0.00112285	1.37987	0.0376505	-1.35683	12211		0.665674	0.179436	0.210531	0.283513	0.351067	12339		347	179	m179	mice		hypothalamus
GSE65337	NFIX KO	3.20988	0.0149485	0.090989	2.53518	0.598652	14418		1.23882	0.581579	0.145438	0.462222	1.21274	12301		2.62107	0.0972415	0.0188996	2.32512	0.374285	12429		348	314	m327	mice		subventricular zone-derived primary monolayer cultured neural stem cells day 10
GSE84175	CTCF cKO	0.0413425	0.0182702	0.558284	0.558284	-1.05695	13906		0.0933213	0.0180627	1.40064	0.920249	-2.20951	12238		0.00927404	0.00234076	0.607499	2.25465	-2.85054	12360		349	139	m139	mice	male	hippocampus
GSE65774	HD_Q92_F_10m_striatum_na_na	0.290542	3.96984e-05	0.634809	0.0405152	-0.384743	14314		0.892046	0.106526	0.0284259	0.475983	0.494163	12190		0.102408	0.0344689	0.965089	1.0545	-1.88272	12313		350	420	M99A	mice	female	HD_Q92_F_10m_striatum_na_na
GSE25926	APP KO	0.120158	0.00036734	2.68302	0.762714	-3.3252	13873		0.274713	0.00641931	0.0689546	0.868012	-0.655835	12009		0.0020302	0.00294424	4.31936	2.89693	-7.21132	12128		351	1	m1	mice	male	pfc; 24-28 weeks
GSE43879	FTD-ALS_SOD1-G93A MTN;MTG-MTN;WTG_na_7d_na_neurons_na	0.000316216	2.57765e-06	2.61888	1.16131	-3.77987	14515		0.00637416	0.0354802	0.473838	0.532309	-0.964293	12332		0.000903156	5.01575e-06	2.08431	2.36423	-4.44763	12467		352	371	M36A	mice		FTD-ALS_SOD1-G93A MTN;MTG-MTN;WTG_na_7d_na_neurons_na
GSE75431	PS2/APP mutation	1.80139	0.0126261	0.0378111	1.93022	-0.154011	12883		0.333112	0.0240957	0.979667	0.217948	-0.840407	11784		0.367096	0.00691348	0.367096	2.9185	-2.91159	11888		353	318	m331	mice		microglia from 7 months
GSE60414	PINK KO & SNCA overexpress	0.506386	0.0394544	0.0972756	0.795773	-0.347208	7952		0.0238136	0.13514	0.228895	0.360564	-0.430506	6948		0.136176	0.117811	1.03398	2.2773	-3.0573	7000		354	249	m249	mice	both	striatum; 6 months
GSE9788	reserpine single dose	0.508014	0.0148302	0.141807	2.73734	-2.3563	12126		0.137038	0.00255551	0.472497	0.943264	-1.27617	10763		3.2959	0.722974	0.00175029	1.74785	2.26927	10886		355	168	m168	rats		cortex
syn3157182	AD_PS1APP_F_12m_forebrain_na_APP	3.12948	6.33047e-05	1.61926	1.38047	0.129808	14518		0.104927	0.0276302	0.595569	0.891731	-1.35474	12333		1.4685	0.00136671	1.4685	0.468245	-0.466879	12468		356	485	M236A	mice	female	AD_PS1APP_F_12m_forebrain_na_APP
GSE109315	DBA/2 v C57	0.00955911	0.122034	1.33932	1.57009	-2.77783	13889		0.00502723	0.675653	1.7239	3.33715	-4.38037	12214		0.0089161	0.0121156	1.7118	1.16618	-2.85695	12339		357	191	m191	mice	male	ventral hippo
GSE38820	FTD-ALS_SOD1 G85R YFP (737) transgenic mice_na_3m_motor neurons_na_na	0.247608	1.00128e-05	1.61732	0.0124511	-1.38215	14515		0.810334	0.1048	0.15055	0.209042	0.555541	12332		0.318432	1.25441	0.364115	0.0432997	1.16542	12467		358	361	M25A	mice		FTD-ALS_SOD1 G85R YFP (737) transgenic mice_na_3m_motor neurons_na_na
GSE58261	DNMT1 cKO	5.88732	1.8056e-09	2.86859e-06	9.69399	-3.80667	14034		2.7361	8.01816e-05	0.00763723	5.58148	-2.85293	12258		1.10095	5.64632e-08	1.5158	8.85661	-9.27146	12385		359	237	m237	mice		cortex
GSE79702	other_Trim25-KO-brain-d5-PbA_na_na_whole brain_na_na	0.0303166	0.247608	3.30614	0.874724	-3.90294	14515		0.15055	0.595129	0.734085	1.36502	-1.35342	12332		0.204722	0.238873	0.083546	1.06005	-0.699997	12467		360	450	M177A	mice		other_Trim25-KO-brain-d5-PbA_na_na_whole brain_na_na
GSE90977	CJD_PrP M129 +sCJD MM1 120dp1_na_na_na_na_na	0.385375	1.16131	2.01494	1.21223e-07	-0.46826	14515		0.15055	1.16143	0.32366	0.000264012	0.988057	12332		2.08431	2.98074	5.12014e-05	5.12014e-05	5.06495	12467		361	472	M200A	mice		CJD_PrP M129 +sCJD MM1 120dp1_na_na_na_na_na
GSE26024	DBA/2 v C57	0.512366	0.0600595	0.57557	1.05432	-1.05746	13237		0.451685	0.844273	2.10214	2.51741	-3.32359	11443		0.303342	0.0206803	3.28798	0.0818782	-3.04583	11553		362	214	m214	mice	male	striatum
GSE78747	FTD-ALS_GRN-KO_na_24m_na_microglia_na	0.385375	3.44793e-09	2.15805	0.00894953	-1.78162	14515		0.126177	0.0275864	0.281669	0.473838	-0.601744	12332		0.364115	0.00825811	0.238873	1.25441	-1.12091	12467		363	448	M175A	mice		FTD-ALS_GRN-KO_na_24m_na_microglia_na
GSE54418	TIA1 KO	0.83756	0.00129651	0.127045	2.93068	-2.21887	12998		0.489666	0.00659486	0.897186	1.56911	-1.97003	11278		0.377915	0.00149308	0.377915	1.4456	-1.44411	11382		364	97	m97	mice		midbrain; 3 months
GSE76567	DBA/2J v C57	0.205561	0.427226	0.547184	1.02379	-0.938188	13874		0.484499	0.184502	1.38064	2.38515	-3.0968	12212		0.474593	0.243984	0.0567274	0.178489	0.48336	12334		365	194	m194	mice	male	hippocampus
GSE77471	5XFAD, 5 mutations in APP/PS1 ChR2 (GAMMA)	0.122491	2.74585e-07	2.16036	5.18946e-06	-2.03788	14518		0.150717	1.70663	0.0863247	0.00455466	1.76647	12333		0.0152016	0.0112991	0.0433619	0.589239	-0.6061	12468		366	442	M162A	mice		AD_5X FAD ChR2(GAMMA)_na_2,3,4m_hippocampus_neurons_APP
GSE109315	CSDS; susceptible	8.81999e-05	1.47682	11.0367	3.06945	-12.6292	13927		0.0175401	0.0131682	1.28276	0.157909	-1.40996	12221		6.1596e-05	0.000170212	7.17763	1.59983	-8.77723	12347		367	185	m185	mice	male	ventral hippo; DBA
	female (v male) composite	0.62553	0.0318697	2.87669	0.332942	-2.55223	13904		0.493092	0.493092	0.386351	2.12779	-1.52796	12234		1.27446	0.00661604	0.0365131	0.743706	0.500859	12351		368	289	m289	0		8 datasets
GSE74382	6-OHDA lesion	0.00700479	0.00700479	0.7031	2.00827	-2.69736	7924		0.000268651	0.0202513	1.1404	1.48365	-2.60352	7115		0.578617	0.195731	0.578617	0.632548	-0.436818	7187		369	255	m255	rats	male	dorsal striatum; both saline; both ppx conditioned
GSE84208	high run v control; both running	0.124525	0.0135784	1.04259	1.24392	-2.14841	13910		0.190865	0.113745	1.10242	0.22318	-1.02099	12244		1.50151	0.997949	0.0170223	0.21655	2.26589	12367		370	236	m236	mice	male	cerebellum
GSE1947	Trembler	0.101555	0.504145	1.79369	4.06558	-5.25357	7425		0.131917	0.00210687	0.722579	2.26753	-2.85608	6441		0.751217	0.0320742	0.692853	0.363812	-0.273374	6502		371	67	m67	mice		sciatic nerve; day 4
GSE29014	low anxiety LAB v NAB	0.134901	0.00279221	0.460368	6.25423	-6.5769	13796		0.109421	0.59506	0.248274	1.0566	-0.600397	11767		0.0463317	0.0221535	0.366425	1.44447	-1.74241	11886		372	157	m157	mice	male	dentate gyrus
GSE8972	NRL KO	0.243641	0.164986	0.805689	0.384314	-0.781376	7442		0.103044	0.480121	0.00665169	2.41924	-1.84272	6453		0.145626	0.0408063	0.456427	0.337614	-0.607608	6514		373	110	m110	mice	both	whole retina; 2 months
GSE102849	BPA maternal exposure	0.00300527	1.64944e-06	2.05123	1.65631	-3.70453	13837		0.0745699	0.0381693	0.253106	1.38678	-1.52715	12220		0.151385	0.0453953	0.894023	2.98868	-3.68593	12337		374	119	m119	mice	male	hippocampus
GSE114062	high v control runner	0.210289	0.0134005	1.45992	1.23865	-2.47488	13901		0.223405	0.223405	1.75125	0.136483	-1.44092	12245		1.61224	1.28236	0.00339863	0.183831	2.70737	12362		375	273	m273	mice	male	cerebellum
GSE9038	HTT knockin	0.173364	0.241287	2.37149	1.94234	-3.89918	13873		0.102652	0.147179	0.237601	1.22843	-1.2162	12009		0.00589593	0.0110936	1.64886	1.7689	-3.40077	12128		376	105	m105	mice	both	cerebellum
GSE78748	GRN KO	0.365462	0.116461	2.19644	2.49567	-4.21019	13841		0.437992	0.134922	0.0493222	2.40983	-1.88624	12235		0.00903417	6.27444e-06	0.0576752	5.7362	-5.78483	12346		377	306	m319	mice		cortex; 1 year
GSE81672	chronic stress; resilient	0.00216194	0.61392	1.80951	1.22231	-2.41573	13873		0.0136761	0.298153	0.22273	0.258577	-0.169479	12242		0.00936093	0.251403	1.38986	6.96224	-8.09134	12365		378	124	m124	mice		pfc; both saline treated
GSE65774	HD_Q140_F_10m_striatum_na_na	0.634809	0.149443	1.48927	7.07169e-05	-0.705093	14314		0.0284259	0.977142	1.26016	0.597003	-0.851593	12190		0.586806	0.0115579	1.81177	0.880309	-2.09371	12313		379	409	M88A	mice	female	HD_Q140_F_10m_striatum_na_na
GSE76567	PWD v C57	0.0776601	0.095859	0.00444884	4.29863	-4.12956	13846		0.336737	0.00983697	1.28643	0.613261	-1.55311	12226		1.17094	0.00467729	0.0576752	0.985114	0.132825	12346		380	201	m201	mice	female	hippocampus
GSE85136	stress in WT	0.0659009	1.24641e-06	0.611273	3.14375	-3.68913	13503		0.143451	0.00427187	2.90667	1.03177	-3.79071	12136		0.0139981	0.00124705	1.41378	2.14877	-3.5473	12255		381	130	m130	mice	male	brain
GSE30880	cbp+/-	0.641723	0.103179	0.0318955	2.1617	-1.4487	14333		0.183912	0.0474973	0.155815	1.48737	-1.41178	12209		0.0453953	0.00010054	4.24364	5.94902	-10.1472	12337		382	21	m21	mice	female	hippocampus; no enrichment
GSE103435	chronic restrained stress	0.412767	0.0162634	4.27115	0.741767	-4.58389	13824		0.0486849	0.999522	0.43474	0.613261	0.000205304	12226		0.328902	0.0462547	0.539678	1.72129	-1.88581	12350		383	121	m121	mice	male	ventral dentate gyrus
GSE16974	EGR1 KO	0.0641049	0.241287	1.4418	4.7529	-5.8893	13873		0.173992	0.237601	0.518555	0.579701	-0.686664	12009		0.00137645	0.0256971	0.452407	1.21543	-1.64077	12128		384	42	m42	mice	male	retina; 42 days
GSE76567	female v male; DBA1 strain	0.718714	0.257409	0.00250418	1.49445	-0.520829	13954		0.44271	0.299817	0.224081	1.30258	-0.784139	12248		0.00950129	0.0478035	0.110084	4.69948	-4.75226	12373		385	205	m205	mice	both	hippocampus
GSE60414	PINK KO & SNCA overexpress	0.514001	0.271303	0.00567437	1.00757	-0.227938	7436		0.0724619	0.858097	0.051589	0.389325	0.489646	6616		0.0615233	0.0996292	0.391287	1.98154	-2.21167	6662		386	248	m248	mice	both	midbrain; 6 months
GSE43366	FTD-ALS_SOD1-G93A-B6/SJL_na_100d_spinal cord_microglia_na	0.565151	0.000316216	2.46003	4.07534	-5.96991	14515		0.209042	0.0565706	0.281669	1.58746	-1.60352	12332		1.70008	0.0112788	0.0151755	4.04551	-2.34933	12467		387	364	M29A	mice		FTD-ALS_SOD1-G93A-B6/SJL_na_100d_spinal cord_microglia_na
GSE65770	HD_Q175_F_10m_cortex_na_na	1.37351	0.87312	2.44632	0.000208843	-0.199899	14314		0.180203	0.283952	0.534337	0.00918727	-0.0793687	12190		2.20705	0.068461	0.00210944	0.413068	1.86034	12313		388	392	M71A	mice	female	HD_Q175_F_10m_cortex_na_na
GSE5320	CHRNB4 deficiency	0.000487973	1.17266	2.91733	0.0908736	-1.83505	7442		8.02203e-05	0.627406	0.575501	0.436552	-0.384567	6453		0.0117961	0.0945021	1.43869	1.35181	-2.6842	6514		389	109	m109	mice	both	whole brain
GSE19780	HDH knockin HD	0.0397072	9.37893	5.88779	0.00932568	3.52152	13873		0.0350406	0.789268	0.868012	0.789268	-0.832971	12009		0.197975	0.569509	0.0529625	0.142135	0.572386	12128		390	10	m10	mice		striatum
syn10378730	other-inflammation-immunity_Tyrobp KO/KO; APPPS1 v Tyrobp WT/WT; APPPS1_M_na_na_na_na	0.28908	2.57765e-06	2.30642	12.291	-14.3084	14515		0.15055	0.0119634	0.126177	1.47388	-1.43754	12332		0.318432	5.12014e-05	0.0042237	6.18397	-5.86971	12467		391	341	M4A	mice	male	other-inflammation-immunity_Tyrobp KO/KO; APPPS1 v Tyrobp WT/WT; APPPS1_M_na_na_na_na
GSE60413	PINK1 KO	0.762714	0.00932568	0.546838	2.37149	-2.14629	13873		0.173992	0.274713	0.237601	1.54708	-1.33598	12009		3.39623	0.400168	0.00419998	0.400168	3.39203	12128		392	29	m29	mice	both	midbrain 24 weeks
GSE85136	stress in WT	0.00136825	2.23035e-07	1.26549	2.26868	-3.5328	13423		0.195263	0.0192524	2.01024	1.63763	-3.43336	12115		0.00176394	0.000324181	3.36333	1.99434	-5.35558	12234		393	131	m131	mice	both	brain
syn3157182	AD_TgCRND8_M_3m_forebrain_na_APP	0.566137	1.6675e-10	0.710869	7.6667	-7.81143	14518		0.662839	6.62171e-10	0.595569	0.662839	-0.595569	12333		2.98192	0.0433619	0.0836507	0.804233	2.1374	12468		394	499	M250A	mice	male	AD_TgCRND8_M_3m_forebrain_na_APP
GSE65770	HD_Q20_F_6m_cortex_na_na	2.17409e-05	0.123692	3.65693	0.0236215	-3.55684	14314		1.2111e-07	0.283952	0.0461946	0.475983	-0.238226	12190		5.57639e-05	0.586806	1.57184	1.81177	-2.79674	12313		395	396	M75A	mice	female	HD_Q20_F_6m_cortex_na_na
GSE25926	APPsa knock-in	0.325405	0.023287	1.94234	0.373928	-1.96757	13873		0.0556477	0.0444152	0.579701	0.715	-1.19464	12009		0.000150854	0.000243595	6.02798	3.93656	-9.96415	12128		396	2	m2	mice	male	pfc; 24-28 weeks
GSE43879	FTD-ALS_SOD1-G93A MTG;MTN-WTG;MTN_na_7d_na_glia_na	0.440475	1.21223e-07	1.74457	8.22065	-9.52474	14515		0.0160278	0.000163365	0.0275864	3.31783	-3.32923	12332		0.00595338	3.53911e-08	0.101804	7.16304	-7.25889	12467		397	368	M33A	mice		FTD-ALS_SOD1-G93A MTG;MTN-WTG;MTN_na_7d_na_glia_na
GSE43879	FTD-ALS_SOD1-G93A MTG;WTN-WTG;WTN_na_14d_na_glia_na	0.440475	1.21223e-07	1.74457	8.22065	-9.52474	14515		0.0160278	0.000163365	0.0275864	3.31783	-3.32923	12332		0.00595338	3.53911e-08	0.101804	7.16304	-7.25889	12467		398	369	M34A	mice		FTD-ALS_SOD1-G93A MTG;WTN-WTG;WTN_na_14d_na_glia_na
GSE25926	APLP2 KO	0.241287	0.546838	3.36648	1.12024	-3.6986	13873		0.0689546	0.36025	0.461654	0.204078	-0.236527	12009		0.0529625	0.0020302	1.7689	2.89693	-4.61084	12128		399	3	m3	mice	male	pfc; 24-28 weeks
GSE25926	APLP2 KO mixed genetic background	1.12024	0.0985423	2.84636	2.52472	-4.1523	13873		1.03908	0.715	0.461654	2.9104	-1.61798	12009		0.142135	0.00294424	0.939118	2.02298	-2.81701	12128		400	4	m4	mice	male	pfc; 24-28 weeks
GSE151807	chronic mild stress	0.325405	0.0799406	7.94587	0.426934	-7.96746	13873		0.204078	0.518555	0.951271	0.461654	-0.690291	12009		0.142135	0.352016	0.23096	0.452407	-0.189217	12128		401	54	m54	mice	male	hippocampus
GSE3248	HTT nuclear exclusion	0.00443613	0.0371973	1.82771	0.942579	-2.72866	7442		0.00301869	0.179036	0.930633	0.257662	-1.00624	6453		0.00932791	0.0489027	1.26809	1.26809	-2.47795	6514		402	16	m16	mice	both	cerebellum; 4 months
	C57 composite	0.000354948	0.369682	2.51018	1.92994	-4.07009	13857		0.132602	1.72918	4.46129	4.46129	-7.06079	12220		0.012072	0.105435	0.894023	0.894023	-1.67054	12337		403	287	m287	mice		21 datasets; compared with various other strains
GSE40393	5-HTT KO	0.00144256	0	6.58442	0.215544	-6.79853	14335		0.0595732	0.00244959	2.53068	0.184305	-2.65296	12211		0.0278939	0.422069	0.0089161	0.476482	-0.0354349	12339		404	148	m148	mice	male	amygadala; 7 months
GSE77005	other_Satb2-KO_na_na_hippocampus_na_na	0.385375	0.00082695	3.49082	0.0228997	-3.12752	14515		0.0275864	2.08905	0.126177	0.810334	1.18013	12332		1.70008	4.04551	0.00595338	0.0339762	5.70566	12467		405	441	M161A	mice		other_Satb2-KO_na_na_hippocampus_na_na
GSE109315	DBA/2 v C57	9.89959e-06	0.0113249	2.33194	1.90544	-4.22605	14001		0.133218	0.911983	1.49945	7.436	-7.89024	12224		0.00908515	0.32861	0.286158	0.670412	-0.618876	12349		406	189	m189	mice	male	mPFC
GSE60414	PINK KO & SNCA overexpress	1.73029	0.00690137	1.4362	1.73029	-1.4293	7662		0.256306	0.00148191	0.941335	0.437745	-1.12129	6757		0.544836	0.00494398	0.265398	0.766779	-0.482397	6817		407	244	m244	mice	both	cerebellum; 6 weeks
GSE109315	CSDS; resilient	1.94293e-05	0.00412694	0.1381	2.82262	-2.95658	14020		0.0232718	0.0177232	0.83195	1.18683	-1.97778	12227		0.000105184	0.016619	0.481792	5.087	-5.55207	12353		408	186	m186	mice	male	mPFC; C57 strain
GSE29014	low anxiety LAB v NAB	0.226518	0.404784	2.61069	0.729916	-2.7093	13796		1.92446	0.533364	1.454	0.327731	0.676088	11767		0.00688496	0.178372	2.04439	0.722742	-2.58187	11886		409	155	m155	mice	male	cingulate cortex
GSE13984	L1CAM KO	0.00134007	7.22875e-05	4.9838	0.106439	-5.08882	7442		0.037832	0.157134	2.53929	0.864049	-3.20838	6453		0.166451	0.000191939	1.11002	2.99044	-3.93381	6514		410	44	m44	mice	male	cerebellum; 11 days
GSE36237	Tg2576; overexpress mutant APP	0.0128586	1.63753e-08	0.931381	1.32949	-2.24801	13873		0.147179	0.0159589	3.94851	1.33002	-5.1154	12009		0.634528	0.0529625	1.3168	0.777822	-1.40713	12128		411	172	m172	mice		prefrontal cortex; both with vehicle
GSE74630	SMCX KO	0.0188618	0.00358	5.89678	1.03777	-6.91211	13721		0.0572012	1.06162	0.00904763	1.3577	-0.247935	12182		5.3986e-05	0.0338931	2.0599	4.58863	-6.61458	12302		412	239	m239	mice	male	pfc
GSE8870	social defeat, not susceptible	0.0125571	0.266455	0.800919	4.14356	-4.66547	13253		1.10144	0.56944	1.1948	1.61262	-1.13655	11324		0.270031	0.201504	1.19064	1.72529	-2.44439	11441		413	75	m75	mice	male	ventral tegmental area
GSE75431	PS2/APP mutation	0.087507	4.24962e-05	1.32884	9.17734	-10.4186	13191		0.128809	0.000126108	1.24497	2.47211	-3.58814	11897		0.0557284	0.00460853	1.90843	7.75494	-9.60303	12010		414	316	m329	mice		neuron from 7 months
GSE76567	AJ v C57	0.00252218	4.59318e-06	5.77575	0.884012	-6.65724	13958		0.038928	0.295667	2.2649	3.02539	-4.9557	12233		0.00337005	0.0125364	3.01404	3.18033	-6.17846	12358		415	198	m198	mice	male	hippocampus
GSE65770	HD_Q80_M_6m_cortex_na_na	0.000208843	0.500993	3.28554	1.50767e-06	-2.78434	14314		0.000109673	2.36163	0.211221	0.211221	1.93929	12190		0.00210944	0.524587	2.79989	1.0545	-3.3277	12313		416	400	M79A	mice	male	HD_Q80_M_6m_cortex_na_na
GSE84055	other-neurodevelopment_Q111Q111-Sp1-OE_na_na_striatum_neurons_na	6.33047e-05	0.000318129	3.12948	0.122491	-3.25158	14518		0.150717	0.0160556	4.84333	0.595569	-5.27212	12333		0.0152016	0.000588803	1.25511	4.64143	-5.88075	12468		417	460	M187A	mice		other-neurodevelopment_Q111Q111-Sp1-OE_na_na_striatum_neurons_na
GSE65774	HD_Q111_M_10m_striatum_na_na	0.149443	0.290542	3.85019	2.17409e-05	-3.41023	14314		0.245754	2.36163	1.95231	0.0284259	0.626647	12190		0.068461	0.147403	1.0545	0.65343	-1.49207	12313		418	406	M85A	mice	male	HD_Q111_M_10m_striatum_na_na
syn3157182	AD_PS1APP_F_9m_forebrain_na_APP	0.386135	2.74585e-07	0.386135	2.78563	-2.78563	14518		0.209255	0.000419639	1.16211	1.82971	-2.78214	12333		0.00596499	5.0321e-06	4.24055	5.95186	-10.1864	12468		419	487	M238A	mice	female	AD_PS1APP_F_9m_forebrain_na_APP
GSE151807	chronic mild stress	0.00465745	3.93131	5.19261	0.120158	-1.3768	13873		0.0350406	0.0444152	3.07207	0.0159589	-3.00857	12009		0.939118	0.00137645	0.569509	0.939118	-0.568133	12128		420	55	m55	mice	male	prefrontal cortex
GSE60413	PINK1 KO	1.68181	0.006649	0.00216194	3.18811	-1.50182	13873		0.789268	0.173992	0.123462	2.75331	-1.91351	12009		0.777822	0.0110936	0.0809931	2.43907	-1.73115	12128		421	28	m28	mice	both	midbrain; 6 weeks
GSE3075	IGHMBP2 mutation	0.0617096	7.32361e-09	1.17554	5.033	-6.14684	10726		0.14526	0.169034	0.826768	2.07982	-2.59229	9272		0.0125364	0.0329721	0.14617	4.37926	-4.47992	9364		422	115	m115	mice	male	spinal cord
GSE52584	LRRK2 human mutation	0.0573066	0.0174189	2.71896	1.59301	-4.23724	7027		0.834274	0.00440967	3.3311	0.557886	-3.05031	5982		0.167858	0.588704	0.0832967	0.694661	-0.0213959	6040		423	243	m243	mice		striatum; 4 months; control has no human version
GSE29014	high anxiety HAB v NAB	0.520588	0.264741	3.28364	0.161788	-2.66009	13796		0.533364	0.286149	1.56475	0.213972	-0.959208	11767		0.00495682	0.127089	2.45958	0.280202	-2.60774	11886		424	154	m154	mice	male	cingulate cortex
GSE28643	paraquat in ApoD KO	5.74111	0.00163536	2.31137e-05	2.7531	2.98962	6403		0.085489	0.0734797	0.00577107	0.792163	-0.638966	5567		0.25993	9.9382e-08	0.718647	8.68928	-9.148	5620		425	278	m278	mice	male	cerebellum
GSE43879	FTD-ALS_SOD1-G93A MTG;WTN-WTG;WTN_na_7d_na_glia_na	0.0508264	1.25442e-06	0.634912	3.87545	-4.45953	14515		0.32366	8.56507e-07	0.810334	1.95657	-2.44324	12332		0.413895	5.01575e-06	0.146888	5.95009	-5.68308	12467		426	370	M35A	mice		FTD-ALS_SOD1-G93A MTG;WTN-WTG;WTN_na_7d_na_glia_na
GSE102014	AD_APOE4+/+ vs APO3+/+ TBI brain_M_3m_cortices and hippocampi_na_other	0.0807189	0.000316216	3.87545	0.634912	-4.42932	14515		0.000994828	0.0275864	1.16143	1.26087	-2.39372	12332		0.00595338	0.655914	0.0339762	2.2219	-1.59401	12467		427	353	M18A	mice	male	AD_APOE4+/+ vs APO3+/+ TBI brain_M_3m_cortices and hippocampi_na_other
GSE28643	paraquat	0.655513	3.19592e-05	2.28529	4.53468	-6.16442	8126		0.114391	0.000468918	1.43821	4.08156	-5.40491	7091		0.137521	1.09549e-09	6.9627	11.5855	-18.4107	7156		428	277	m277	mice	male	cerebellum
GSE71233	MECP2 overexpress	0.229544	6.93351e-09	0.588657	2.7639	-3.12302	13622		1.1474	0.0697365	1.1474	0.88041	-0.810674	12170		0.0994395	0.0148681	0.0532706	2.32313	-2.26209	12289		429	229	m229	mice		hippocampus; 4 weeks
GSE41608	SMARCA5 conditional KO	0.567008	1.04893e-05	0.567008	0.998425	-0.998415	10726		0.291817	0.0162376	0.123996	1.73228	-1.54822	9272		1.63779	0.0613663	0.0262989	1.97626	-0.303404	9364		430	90	m90	mice		eyeball
GSE65770	HD_Q92_F_6m_cortex_na_na	7.22496e-07	0.0820698	6.30089	0.00934431	-6.22816	14314		0.000179525	0.475983	0.180203	0.664051	-0.368092	12190		1.84855e-05	0.174547	1.93881	1.81177	-3.57602	12313		431	401	M80A	mice	female	HD_Q92_F_6m_cortex_na_na
GSE31458	ACHE-S	0.0319173	0.000132995	3.37284	0.916194	-4.25699	10726		0.371405	0.00292785	0.757217	1.14271	-1.52559	9272		1.53285	0.294	0.124729	0.519795	1.18232	9364		432	6	m6	mice	both	pfc; 4 months
GSE76567	DBA/1J v C57	0.00107805	0.879796	2.75495	0.968917	-2.84299	13949		0.00377605	0.0309246	0.6898	3.20411	-3.85921	12243		0.00342741	0.00342741	0.610166	1.98848	-2.5918	12366		433	192	m192	mice	male	hippocampus
	stress composite	0.098944	0.00217787	4.97579	1.94544	-6.82011	13877		0.091339	0.00974461	1.18265	0.186278	-1.26785	12221		0.980243	0.0120938	0.737117	0.894597	-0.639377	12338		434	284	m284	0		29 datasets used
GSE26024	female v male; C57 strain	1.15111	4.80094e-05	0.643418	1.47114	-0.963403	13237		0.629064	0.00174892	1.49977	3.29866	-4.16762	11443		2.80523	0.0267771	0.0668968	3.81063	-1.04552	11553		435	216	m216	mice	both	striatum
GSE90962	subchronic stress	0.694308	1.40767e-05	2.70284	0.854219	-2.86274	13894		0.11252	0.00730229	2.26697	1.29303	-3.44018	12235		0.674691	0.288551	0.428712	0.428712	0.105817	12358		436	132	m132	mice	female	nucleus accumbens
GSE97198	BALB v C57	0.006649	0.426934	6.88014	0.426934	-6.87349	13873		0.173992	2.45289	2.9104	2.9104	-3.19391	12009		0.0658467	0.118931	0.634528	1.3168	-1.76655	12128		437	224	m224	mice	male	brainstem; mix of PPI tested
GSE30880	cbp+/-	0.000583963	1.23752e-08	7.91292	1.50122	-9.41355	14333		0.0474973	0.00497575	0.331621	1.48737	-1.76652	12209		0.000659356	0.00888259	1.8333	1.47781	-3.30157	12337		438	22	m22	mice	female	hippocampus; enrichment 2 weeks
GSE65774	HD_Q111_M_6m_striatum_na_na	0.00211413	0.178798	5.11399	0.00315463	-4.93623	14314		0.0461946	0.421864	0.534337	0.283952	-0.350231	12190		0.00848827	0.0014285	3.82855	0.363594	-4.18223	12313		439	408	M87A	mice	male	HD_Q111_M_6m_striatum_na_na
GSE151807	chronic mild stress	0.0507801	0.931381	2.37149	0.120158	-1.50949	13873		0.36025	0.237601	1.54708	0.715	-1.66423	12009		0.118931	0.00294424	0.452407	1.02661	-1.35714	12128		440	53	m53	mice	male	amygdala
GSE79702	other_USP15L749R-spinalcord-d7-EAE_na_na_spinal cord_na_na	1.06053	1.21223e-07	0.334954	8.22065	-7.49507	14515		1.58746	0.00454534	0.0862156	4.04342	-2.53764	12332		0.727528	1.67338e-05	0.00825811	8.21089	-7.49161	12467		441	453	M180A	mice		other_USP15L749R-spinalcord-d7-EAE_na_na_spinal cord_na_na
GSE4623	NFIA deficient	0.000967494	0.000108396	7.40051	2.27746	-9.67689	7442		0.321677	0.00092546	2.18875	0.930633	-2.79678	6453		0.271196	0.241617	0.0147936	0.241617	0.256402	6514		442	64	m64	mice		brain; embryo 18
GSE42912	NR4A2 cKO	0.000497285	0.680414	1.41458	0.328	-1.06167	13156		0.0386447	0.000536525	5.20443	1.06962	-6.23487	11919		0.469416	0.0572785	0.800342	0.0282268	-0.301875	12029		443	326	m339	mice		substantia nigra TH1+ neurons
GSE102965	learned helplessness	0.00280736	0.0210447	3.46765	0.0913037	-3.5351	13799		0.0596562	0.184502	2.53179	0.10943	-2.39706	12212		2.36921	0.104927	0.00881588	0.0863247	2.379	12333		444	120	m120	mice		hippocampus
GSE65774	HD_Q175_M_2m_striatum_na_na	0.00138856	0.249159	5.11399	0.00461611	-4.86806	14314		0.152535	0.811525	0.325955	0.371888	0.266217	12190		0.00210944	1.84855e-05	0.880309	0.880309	-1.75849	12313		445	417	M96A	mice	male	HD_Q175_M_2m_striatum_na_na
GSE40377	PDE10A KO	0.00320328	0.00465745	1.02327	6.62512	-7.64053	13873		0.0045987	0.0273102	1.22843	1.7827	-2.97922	12009		0.00589593	0.000917179	0.856199	0.634528	-1.48391	12128		446	47	m47	mice	male	striatum; both with vehicle
GSE8307	PSAP KO	0.0060645	2.3323e-09	0.943785	4.42775	-5.36547	10236		0.0662624	9.05341e-09	2.75016	2.61153	-5.29543	9048		0.0179226	4.78779e-05	0.707569	0.644819	-1.33442	9128		447	308	m321	mice		cerebrum; 10/20 days
GSE86350	rotenone	0.00169476	3.19627e-05	1.7583e-05	8.83409	-8.83238	13743		0.0620684	2.1777e-07	0.29191	4.76721	-4.99705	11787		0.0606259	0.000134165	1.47091	3.45758	-4.86773	11918		448	275	m275	rats	male	brainstem; 14 days treatment
GSE84185	chronic variable stress	0.00185144	0.000773798	11.7024	1.94854	-13.6483	14239		0.0251925	0.628889	0.849337	0.22816	-0.423415	12116		0.000132282	0.00125	1.52533	2.43243	-3.95638	12256		449	51	m51	mice	male	cingulate gyrus
GSE65774	HD_Q140_F_6m_striatum_na_na	0.00211413	0.290542	4.67303	1.16083e-05	-4.38038	14314		0.0124455	0.664051	3.83996	0.475983	-3.63945	12190		0.0344689	0.00848827	4.20811	0.363594	-4.52875	12313		450	410	M89A	mice	female	HD_Q140_F_6m_striatum_na_na
GSE79702	other_USP15L749R-brain-d3-PbA_na_na_whole brain_na_na	0.00297562	1.89549e-05	4.70507	0.874724	-5.5768	14515		0.32366	0.1048	2.66606	0.36961	-2.60721	12332		0.0042237	0.0339762	0.655914	3.49229	-4.11001	12467		451	451	M178A	mice		other_USP15L749R-brain-d3-PbA_na_na_whole brain_na_na
GSE65774	HD_Q175_F_6m_striatum_na_na	0.000562575	1.05765	5.57436	3.96984e-05	-4.51619	14314		0.0716432	1.47213	2.5074	0.325955	-1.28958	12190		0.0155071	0.147403	2.34823	0.276699	-2.46202	12313		452	415	M94A	mice	female	HD_Q175_F_6m_striatum_na_na
GSE65770	HD_Q80_F_6m_cortex_na_na	3.96984e-05	0.0129436	6.80891	0.00461611	-6.80054	14314		6.56973e-05	0.283952	0.0578488	0.811525	-0.585356	12190		3.24422e-05	0.880309	0.724522	0.724522	-0.568702	12313		453	398	M77A	mice	female	HD_Q80_F_6m_cortex_na_na
GSE65774	HD_Q140_M_10m_striatum_na_na	0.0176282	0.290542	6.55255	0.000122967	-6.2445	14314		0.000179525	0.811525	1.06684	0.245754	-0.500893	12190		0.000950524	0.0438389	1.57184	0.880309	-2.40736	12313		454	411	M90A	mice	male	HD_Q140_M_10m_striatum_na_na
GSE43879	FTD-ALS_SOD1-G93A MTN;WTG-WTN;WTG_na_7d_na_neurons_na	5.93123e-07	6.28821e-05	2.15805	4.49018	-6.64817	14515		0.000651246	0.00637416	0.734085	1.47388	-2.20094	12332		0.122849	0.000903156	0.238873	2.66307	-2.77819	12467		455	375	M40A	mice		FTD-ALS_SOD1-G93A MTN;WTG-WTN;WTG_na_7d_na_neurons_na
GSE154428	5XFAD, 5 mutations in APP/PS1	0.329136	0.000380812	1.91818	15.7027	-17.2913	11635		1.01438	0.00232595	0.0408718	2.4903	-1.51446	10858		1.67309	2.01315e-08	0.199157	9.63512	-8.16119	10925		456	338	m351	mice		hippocampus; antiobiotics both
GSE9797	cort. treatment 14 days	5.56133e-06	0.00418216	8.0089	2.2936	-10.2983	12126		0.0342644	6.9629e-06	4.51223	0.0799937	-4.55795	10763		0.0269162	0.00250832	0.722974	1.52277	-2.21632	10886		457	82	m82	rats		frontoparietal cortex; age 2 months
GSE43879	FTD-ALS_SOD1-G93A MTN;MTG-WTN;MTG_na_7d_na_neurons_na	8.83084e-09	4.71938e-10	4.28026	10.6372	-14.9175	14515		8.56507e-07	0.00149262	0.976597	4.23623	-5.21133	12332		0.00058736	6.83842e-09	3.67209	9.04116	-12.7127	12467		458	373	M38A	mice		FTD-ALS_SOD1-G93A MTN;MTG-WTN;MTG_na_7d_na_neurons_na
GSE43294	FTD-ALS_TAF15 siRNAs_na_na_na_neurons_na	0.247608	5.53726e-12	3.49082	0.0807189	-3.32393	14515		0.24351	0.00637416	2.66606	0.0354802	-2.45166	12332		2.2219	0.0151755	0.174117	0.413895	1.64906	12467		459	363	M28A	mice		FTD-ALS_TAF15 siRNAs_na_na_na_neurons_na
GSE19780	HDH knockin HD	0.006649	0.145024	4.3324	2.37149	-6.55222	13873		0.00225007	0.147179	1.03908	0.868012	-1.75766	12009		9.16374e-05	0.000600413	1.8936	2.58707	-4.47997	12128		460	11	m11	mice		cerebellum
GSE76567	female v male; C57 strain	0.0047848	0.00147536	6.39977	0.769611	-7.16312	13889		0.0178461	0.00175183	1.39525	1.99147	-3.36711	12231		0.107743	0.42766	0.248996	0.745739	-0.459332	12355		461	204	m204	mice	both	hippocampus
GSE65774	HD_Q175_M_6m_striatum_na_na	3.96984e-05	0.634809	4.04845	0.000562575	-3.41416	14314		0.0284259	0.597003	2.22051	1.16118	-2.75626	12190		0.00613948	0.205033	2.07058	0.239032	-2.09844	12313		462	418	M97A	mice	male	HD_Q175_M_6m_striatum_na_na
GSE87675	Kmt2a/Mll1 KO	0.000218315	1.61766e-07	7.9163	0.0531581	-7.96924	14335		0.0172381	0.0293973	2.53068	0.904337	-3.38838	12211		0.00461093	0.0455268	0.980851	0.476482	-1.4072	12339		463	169	m169	mice	male	prefrontal cortex
GSE100070	FMN2 KO & APP/PS1 transgenic	0.15837	0.00101306	0.188982	10.6918	-10.7214	14381		2.59531	0.0645218	0.450389	1.89791	0.311532	12269		0.135899	0.000118955	0.0134358	7.53495	-7.41237	12397		464	137	m137	mice	male	hippocampus; 3 months
GSE44402	other-neurodevelopment_PQBP1-KD_na_E16.5_na_neurons_na	0.334954	0.00631811	5.85314	0.210371	-5.72224	14515		0.00879926	0.36961	0.662367	0.891158	-1.17512	12332		0.0112788	1.6483e-07	1.06005	4.04551	-5.09428	12467		465	377	M42A	mice		other-neurodevelopment_PQBP1-KD_na_E16.5_na_neurons_na
GSE70732	maternal composite (C57)	0.334902	0.00154111	2.25626	5.02331	-6.94312	13912		0.437655	0.00293589	0.297737	3.30456	-3.16171	11807		1.49669	0.0780027	1.79803e-05	0.91424	0.660436	11949		466	286	m286	mice		4 regions; 8 datasets; 2 timepoints
GSE65774	HD_Q111_M_2m_striatum_na_na	0.249159	0.0176282	9.026	3.36381e-07	-8.75921	14314		0.0716432	0.977142	2.36163	0.0166171	-1.32946	12190		0.0205121	0.466701	0.318177	0.0014285	0.167608	12313		467	407	M86A	mice	male	HD_Q111_M_2m_striatum_na_na
GSE76567	female v male; 129 strain	0.043545	4.94307e-08	3.09181	11.736	-14.7843	13949		0.22318	0.000208317	3.73228	4.49848	-8.00737	12244		0.00683869	1.22884e-05	0.611057	4.0954	-4.6996	12368		468	202	m202	mice	both	hippocampus
GSE74382	6-OHDA lesion	4.77077e-05	1.49853e-07	4.81856	4.47584	-9.29436	6928		0.0658562	0.000139803	5.1625	0.5722	-5.66871	6213		0.0700737	0.411566	0.372603	0.646393	-0.537356	6268		469	254	m254	rats	male	dorsal striatum; both saline; both saline conditioned
GSE76567	female v male; AJ strain	0.00529653	4.95891e-08	4.0226	1.86702	-5.88432	13950		0.0307789	0.0307789	2.13378	2.71532	-4.78754	12240		1.85854	1.73426	0.10904	0.131055	3.3527	12365		470	203	m203	mice	both	hippocampus
GSE75878	other_Gnasxlm+/p-_na_na_hypothalamus_na_na	0.000188994	0.565151	5.14965	2.57765e-06	-4.58431	14515		0.734085	0.595129	4.04342	0.00149262	-2.7157	12332		0.000903156	0.122849	0.969931	0.174117	-1.0203	12467		471	440	M156A	mice		other_Gnasxlm+/p-_na_na_hypothalamus_na_na
GSE80312	other-neurodevelopment_PTCHD1-KO_na_P30_hippocampus_na_na	0.000110336	0.0124511	4.9249	0.0644627	-4.9768	14515		0.0119634	0.891158	0.473838	0.532309	-0.103026	12332		0.000144181	1.25441	0.0263239	1.06005	0.168183	12467		472	456	M183A	mice		other-neurodevelopment_PTCHD1-KO_na_P30_hippocampus_na_na
GSE76567	AJ v C57	1.47108e-05	2.0366e-06	8.01347	2.1111	-10.1245	13911		0.000789815	0.387348	1.99722	4.89713	-6.50621	12237		0.00339146	0.215252	2.11736	2.39869	-4.29741	12361		473	199	m199	mice	female	hippocampus
GSE75431	PS2/APP mutation	0.164165	0.000388192	12.4361	0.164165	-12.4357	13251		0.0438118	0.235421	1.03316	1.03316	-1.78708	12000		0.116792	0.0644947	0.227463	0.50275	-0.548926	12113		474	317	m330	mice		astrocyte from 7 months
GSE76567	PWD v C57	0.0178897	0.00148098	1.8229	4.15134	-5.95487	13891		0.253106	0.029821	2.84853	0.487614	-3.05321	12220		1.2673	0.0359668	0.0872014	2.09783	-0.881759	12341		475	200	m200	mice	male	hippocampus
GSE68890	other_Mbnl-DKO_na_na_cortex_na_na	0.00129403	1.63839e-12	7.38934	0.00631811	-7.39436	14515		0.0275864	0.15055	2.08905	0.36961	-2.28053	12332		0.0339762	0.122849	0.318432	3.49229	-3.6539	12467		476	427	M107A	mice		other_Mbnl-DKO_na_na_cortex_na_na
GSE109315	CSDS; resilient	0.00247108	5.8259e-07	3.39034	7.15847	-10.5463	13729		0.00330635	0.000281364	3.29408	1.57761	-4.8681	12181		1.81421e-05	0.00208134	1.93322	5.22578	-7.1569	12307		477	187	m187	mice	male	bnst; c57 strain
syn3157182	AD_TgCRND8_M_6m_forebrain_na_APP	2.46254	0	7.6667	15.1657	-20.3699	14518		0.104927	2.0907e-07	0.32395	6.65352	-6.87254	12333		1.15553	6.85603e-11	3.14782	10.5104	-12.5027	12468		478	500	M251A	mice	male	AD_TgCRND8_M_6m_forebrain_na_APP
GSE65774	HD_Q80_M_10m_striatum_na_na	1.16478e-08	0.0519363	17.7509	0.000893301	-17.6998	14314		0.0364598	0.475983	0.475983	0.0461946	-0.00973479	12190		0.000950524	0.239032	1.14858	0.239032	-1.14763	12313		479	419	M98A	mice	male	HD_Q80_M_10m_striatum_na_na
GSE75083	GRN KO	5.19095e-05	5.34351e-08	9.12875	8.63149	-17.7602	8208		0.0435592	5.39368e-05	2.06191	1.04045	-3.05875	7052		0.00207097	4.22415e-06	2.99165	5.99641	-8.98598	7123		480	305	m318	mice	both	microglia; 16 months
GSE76567	129S1/Sv v C57	2.60368e-15	0.00503958	11.3448	5.25807	-16.5978	13920		0.000326767	0.0135538	0.438716	1.86835	-2.29318	12237		4.39567e-09	0.00106334	3.35382	5.99048	-9.34324	12360		481	196	m196	mice	male	hippocampus
GSE79702	other_USP15L749R-brain-d5-PbA_na_na_whole brain_na_na	0.00129403	0	7.66182	11.6165	-19.277	14515		0.32366	3.20529e-06	0.734085	2.98265	-3.39308	12332		0.0339762	0.00037491	0.0151755	16.2436	-16.2244	12467		482	452	M179A	mice		other_USP15L749R-brain-d5-PbA_na_na_whole brain_na_na
GSE77971	prenatal infection	7.85216e-07	1.62237e-06	11.694	7.48844	-19.1824	14081		0.0267709	0.00861805	2.29667	1.53695	-3.79823	11997		4.32293e-08	0.0194869	5.12828	4.31014	-9.41893	12122		483	89	m89	mice		nucleus accumbens; 12 weeks
GSE9038	HTT knockin	0.000928488	0.685858	8.22359	0.61392	-8.15073	13873		0.0119525	0.518555	2.3096	2.17093	-3.95002	12009		0.00814874	0.142135	0.0809931	1.53351	-1.46422	12128		484	104	m104	mice	both	striatum
GSE65774	HD_Q92_F_6m_striatum_na_na	1.16478e-08	0.249159	21.0806	0.441385	-21.2728	14314		0.00159317	0.421864	2.5074	1.26016	-3.3441	12190		3.60684e-09	8.43643e-09	8.97372	3.29347	-12.2672	12313		485	421	M100A	mice	female	HD_Q92_F_6m_striatum_na_na
GSE76567	129S1/Sv v C57	1.59219e-10	1.48637e-05	8.02059	10.6924	-18.713	13915		0.000327633	0.00260075	0.55452	3.90846	-4.46005	12238		1.11061e-07	4.43259e-09	7.46332	11.4804	-18.9437	12362		486	197	m197	mice	female	hippocampus
GSE81672	chronic stress; resilient	0.0178897	9.43003e-07	8.82634	0.244818	-9.05327	13891		0.00180071	0.0101562	3.37512	0.763064	-4.12623	12243		0.184409	0.216117	0.184409	0.486368	-0.270251	12365		487	125	m125	mice		nac; both saline treated
GSE65774	HD_Q140_M_6m_striatum_na_na	8.55204e-12	0.0405152	12.5403	0.101316	-12.6011	14314		0.000179525	0.0578488	1.82523	1.16118	-2.92838	12190		1.93937e-07	0.0014285	10.4299	1.14858	-11.577	12313		488	412	M91A	mice	male	HD_Q140_M_6m_striatum_na_na
GSE43366	FTD-ALS_SOD1-G93A-B6/SJL_na_65d_spinal cord_microglia_na	0.0395357	0.017026	7.93893	1.49537	-9.37773	14515		0.00454534	0.00220052	2.08905	0.976597	-3.05891	12332		1.35869	0.00136359	0.146888	4.04551	-2.83234	12467		489	365	M30A	mice		FTD-ALS_SOD1-G93A-B6/SJL_na_65d_spinal cord_microglia_na
GSE109445	chronic stress	1.55454e-05	0.732839	11.8208	1.15327	-12.2412	11905		0.00509207	0.0536031	2.77661	0.0344689	-2.75238	10645		0.0977242	0.0274287	1.03324	0.0436395	-0.951727	10771		490	173	m173	rats		hippocampus
GSE29014	high anxiety HAB v NAB	0.0276962	0.0735537	13.0763	0.520588	-13.4956	13796		0.00535122	0.213972	5.80245	0.213972	-5.7971	11767		0.0011356	0.151181	1.13975	0.525622	-1.51305	11886		491	152	m152	mice	male	central amygdala
GSE94144	other-inflammation-immunity_EZHi-LPS-4hrs_na_na__BV2 microglia CL_na	6.34624	0	0.00297562	37.593	-31.2497	14515		2.98265	0	0.000994828	8.462	-5.48034	12332		5.72061	0	0.00037491	10.508	-4.78772	12467		492	475	M203A	mice		other-inflammation-immunity_EZHi-LPS-4hrs_na_na__BV2 microglia CL_na
GSE40652	FTD-ALS_Fus;Tls_na_8,9,10w_striatum_na_other	1.21223e-07	0.000316216	9.39307	0.0395357	-9.43229	14515		0.00879926	0.00637416	1.95657	0.0702122	-2.01161	12332		0.0042237	0.174117	3.31712	0.803707	-3.94249	12467		493	362	M26A	mice		FTD-ALS_Fus;Tls_na_8,9,10w_striatum_na_other
GSE20388	Flinders depression sensitive line	0.000582194	0.0108458	13.0728	2.28303	-15.3444	12116		0.000149666	9.35978e-05	2.22681	0.471096	-2.69766	10760		0.065456	0.422969	0.375038	0.219366	-0.105979	10883		494	81	m81	rats	male	hippocampus; cohort 2
GSE10784	Df(16)A/+	8.86298e-08	0.0507801	13.2598	5.88779	-19.0968	13873		0.00153545	0.0556477	1.66257	0.789268	-2.39465	12009		0.452407	0.0331049	0.000150854	0.703948	-0.218586	12128		495	103	m103	mice	male	hippocampus
GSE20388	Flinders depression sensitive line	6.38095e-10	0.00580031	18.9005	6.24597	-25.1406	12120		2.06256e-05	0.000828844	1.96949	0.187849	-2.15649	10760		0.00248823	0.0963936	4.7413	2.24646	-6.88888	10883		496	80	m80	rats	male	hippocampus; cohort 1
GSE64526	other-cell types_DatbackTRAP_na_na_midbrain_dopaminergic neurons _na	7.71462e-15	1.24591e-13	25.3045	6.59994	-31.9045	14515		2.07376e-08	0.000994828	1.47388	5.05252	-6.52541	12332		6.83842e-09	6.83842e-09	5.95009	7.16304	-13.1131	12467		497	384	M63A	mice		other-cell types_DatbackTRAP_na_na_midbrain_dopaminergic neurons _na
syn5987310	other_HDAC1_na_na_na_na_na	2.72258e-07	0	24.3744	1.00128e-05	-24.3744	14515		0.00879926	0.021171	1.36502	1.26087	-2.59592	12332		5.01575e-06	0.0151755	0.364115	5.95009	-6.29903	12467		498	345	M9A	mice		other_HDAC1_na_na_na_na_na
GSE81587	other_wt chronic unpredictable mild stress_na_na_ cortex_na_na	5.53726e-12	1.24591e-13	16.3023	1.06053	-17.3628	14515		0.000651246	1.09592e-05	5.48745	0.976597	-6.46338	12332		2.88473e-09	9.26316e-06	4.04551	10.508	-14.5535	12467		499	459	M186A	mice		other_wt chronic unpredictable mild stress_na_na_ cortex_na_na
GSE66092	other_ wild type adult_na_na_cortex_na_na	1.89549e-05	1.24591e-13	24.8376	0.0644627	-24.902	14515		0.000651246	0.0450678	4.84173	1.26087	-6.05688	12332		0.000903156	5.01575e-06	0.238873	4.23909	-4.47705	12467		500	425	M104A	mice		other_ wild type adult_na_na_cortex_na_na
GSE20388	Flinders depression sensitive line	6.38095e-10	0.0253599	26.5583	4.91378	-31.4467	12120		3.87882e-06	0.0068052	3.42936	1.40261	-4.82516	10761		3.301e-05	0.161714	4.35534	1.12295	-5.31654	10884		501	78	m78	rats	male	frontal cortex; cohort 1
syn7123287	TYROBP KO in APP/PS1 compared with APP/PS1 only	5.60709e-11	2.5979e-06	28.6864	4.92868	-33.6151	14518		2.0907e-07	0.000652861	10.1795	1.06732	-11.2461	12333		1.65442e-07	7.76614e-08	7.6805	1.70092	-9.38142	12468		502	502	M253A	mice	female	AD_TyrobpKO;KO/KO_F_na_PC_na_other
GSE100888	ATG7 cKO in SOD1G93A mice compared with SOD mice controls	3.2305e-14	0	34.8771	27.2192	-62.0963	14518		3.21614e-06	4.98798e-13	4.63696	10.1795	-14.8164	12333		8.75383e-12	7.85927e-15	1.58233	25.7405	-27.3229	12468		503	350	M15A	mice		other_Atg7 cKO; SOD1G93A /cWT; SOD1G93A_na_150d_spinal cord_na_na
GSE78748	GRN hetero KO	1.36706e-11	4.12561e-11	32.2196	16.4706	-48.6902	13839		4.44798e-05	1.45242e-07	3.90703	0.919657	-4.82664	12237		5.06272e-14	1.76552e-06	0.741676	7.17763	-7.91931	12347		504	307	m320	mice		cortex; 1 year
GSE20388	Flinders depression sensitive line	1.29271e-11	6.23787e-10	37.3972	12.4118	-49.809	12115		3.16561e-07	3.16561e-07	5.309	1.02468	-6.33368	10760		2.85493e-07	0.0159865	4.54531	5.14574	-9.67507	10883		505	79	m79	rats	male	frontal cortex; cohort 2

## Sheet: G2 v mod
		metaAD4;from Wan et. Al; 2020 (fixed)							metaAD5;AD portrait made using metaVolcano approach							metaAD6;AD portrait updated using six additional datasets							AD portrait
GEO/syn #	genotype or treatment	A	D	B	C	score	universe		A	D	B	C	score	universe		A	D	B	C	score	universe		rank		file name	species	sex	source; notes
GSE63943	APP/PS1 mutation	41.9128	9.62914	1.10898e-15	1.06979e-10	51.542	12349		78.3035	101.65	0	0	179.953	15852		79.3017	100.817	0	0	180.119	14957		1	315	m328	mice		CA1 hippocampus; 10 months; both groups treated with 18g cyclodextrin/L water
GSE85162	APP/PS1 mutation	35.6912	5.42308	2.89298e-16	0	41.1143	11233		89.078	89.8721	0	0	178.95	14783		80.473	83.5095	0	0	163.982	14054		2	145	m145	mice	female	frontal cortex; 8 months
GSE85162	APP/PS1 mutation	40.4123	2.69306	1.03183e-14	2.5844e-12	43.1053	11233		90.6691	85.9302	0	1.15719e-15	176.599	14783		78.9721	76.7425	0	0	155.715	14054		3	143	m143	mice	male	frontal cortex; 8 months
GSE197044	GFAP mutation	43.1979	5.57251	1.3597e-14	7.03407e-09	48.7704	11882		95.2919	63.5304	0	3.67891e-14	158.822	13302		91.4332	76.3533	0	5.64132e-15	167.786	12912		4	291	m292	mice	male	hippocampus; day 56; FVB/N Taconic background
GSE197044	GFAP mutation	46.1063	4.19263	0	8.67807e-10	50.2989	11798		110.38	44.9218	0	0	155.301	13132		102.995	44.1266	0	0	147.121	12760		5	290	m290	mice	male	corp collosum; day 56; FVB/N Taconic background
	5XFAD, 5 mutations in APP/PS1	24.4733	4.26971	3.42192e-13	1.78466e-05	28.743	12488		65.756	61.4977	0	1.10478e-12	127.254	16757		51.6679	58.2515	0	5.71055e-12	109.919	15583		6	505	m353	mice	both	hippocampus; multiple BxD strains; from Neuner et al 2018 (Neuron)
GSE102014	APOE3+/+ with TBI	52.584	7.67845	1.44649e-16	2.76762e-14	60.2625	12467		124.127	0	0	0	124.127	17599		111.195	3.64693	0	9.64327e-17	114.842	15861		7	354	M19A	mice	female	other_APOE3+/+ TBI brain_F_3m_cortices and hippocampi_na_other
GSE83336	Flinders sensitive line; compared to resistant	32.6499	1.11569	2.89298e-16	8.69109e-05	33.7655	10875		41.8333	39.5696	0	5.24351e-09	81.4029	13801		55.7184	46.4956	0	3.75631e-10	102.214	13096		8	133	m133	rats	male	ventral dentate gyrus
GSE85162	APP/PS1 mutation	26.1291	2.40294	1.25621e-10	1.75086e-07	28.5321	11233		58.3804	34.8115	2.41082e-16	1.39672e-10	93.1919	14783		57.8774	37.8952	9.40509e-13	2.68276e-13	95.7726	14054		9	146	m146	mice	female	hippocampus; 8 months
GSE100888	SOD1G93A strain compared with cWT (SOD strain also had ATG7 cKO)	43.1232	2.08527	5.78596e-16	8.70421e-05	45.2084	12468		102.546	7.00391e-13	5.8824e-15	0	102.546	17603		86.9458	23.6849	5.78596e-16	6.62704e-08	110.631	15865		10	349	M14A	mice		FTD-ALS_Atg7 cKO; SOD1G93A / cKO_na_150d_spinal cord_na_na
GSE85162	APP/PS1 mutation	34.1744	1.12389	3.9922e-09	1.74607e-09	35.2982	11233		61.7559	40.3736	2.41082e-16	1.14034e-09	102.129	14783		62.5576	37.3453	4.67699e-15	3.12708e-11	99.9028	14054		11	144	m144	mice	male	hippocampus; 8 months
GSE100888	SOD1G93A strain compared with cWT control	50.7548	0.589239	5.78596e-16	4.73138e-10	51.344	12468		107.794	1.54183e-10	1.92865e-16	0	107.794	17603		92.5851	12.2126	0	5.78596e-16	104.798	15865		12	351	M16A	mice		FTD-ALS_Atg7 cWT; SOD1G93A_na_150d_spinal cord_na_na
GSE65159	CK-p25 model	45.4096	2.51129	0	2.96164e-12	47.9209	12467		101.659	0	0	0	101.659	17599		93.3783	11.8575	0	0	105.236	15861		13	386	M65A	mice	female	AD_CK-6wk-p25_F_3m_hippocampus_na_other
GSE977	GFAP overexpression	21.4148	9.35046	0	2.74086e-11	30.7652	3887		59.7078	35.8482	0	0	95.556	4959		46.227	36.714	0	1.7194e-13	82.9411	4808		14	267	m267	mice	both	olfactory bulb 4 months
GSE27218	TDP-43 antisense	26.1921	2.98074	7.81105e-15	2.47852e-11	29.1729	12467		71.7481	11.2853	1.52316e-13	1.52316e-13	83.0334	17599		64.4045	29.04	6.38385e-14	1.43685e-14	93.4445	15861		15	360	M24A	mice		FTD-ALS_Tdp-43 anti-sense oligo_na_8,9,10w_striatum_na_na
GSE102014	APOE4+/+ with TBI	52.584	6.18397	0	2.96164e-12	58.768	12467		100.797	0	0	0	100.797	17599		93.3783	5.39729	0	9.64327e-17	98.7756	15861		16	358	M22A	mice	male	other_APOE4+/+ TBI brain_M_3m_cortices and hippocampi_na_other
syn3157182	MAPT mutation	27.1181	0.728022	4.73138e-10	1.37847e-06	27.8461	12468		72.5199	8.65461	4.84742e-09	7.00391e-13	81.1745	17603		64.4239	22.3022	6.47064e-14	1.06645e-12	86.7261	15865		17	492	M243A	mice	male	AD_rTG4510_M_4.5m_forebrain_na_Tau
GSE102014	APOE3+/+ with TBI	41.432	1.70008	1.44649e-16	1.37374e-06	43.1321	12467		97.3797	0	1.52316e-13	0	97.3797	17599		78.3523	4.26384	0	9.64327e-17	82.6162	15861		18	355	M20A	mice	male	other_APOE3+/+ TBI brain_M_3m_cortices and hippocampi_na_other
GSE65159	CK-p25 model	31.4316	3.49229	2.96164e-12	5.78596e-16	34.9239	12467		59.4163	0.0232635	0	0	59.4395	17599		49.6627	47.774	0	0	97.4368	15861		19	385	M64A	mice	female	AD_CK-2wk-p25_F_3m_hippocampus_na_other
syn3157182	MAPT mutation	30.9428	4.24055	1.82897e-10	5.13498e-05	35.1833	12468		81.0171	5.31143	3.14371e-14	4.38705e-11	86.3285	17603		69.4353	7.76381	0	1.02567e-08	77.1991	15865		20	489	M240A	mice	female	AD_rTG4510_F_4.5m_forebrain_na_Tau
syn5714308	MAPT D35 mutation	34.9832	1.82428	5.78596e-16	0.000375864	36.8071	12468		83.3986	1.54003e-13	0	7.00391e-13	83.3986	17603		73.1068	0.500618	0	8.29812e-07	73.6074	15865		21	501	M252A	mice		AD_TauD35_na_Aged_Hippocampus_na_Tau
GSE90977	infection with sporadic creutzfeldt-Jakob disease	27.1139	0.238873	2.88473e-09	1.67338e-05	27.3528	12467		65.1048	1.01254e-15	1.36734e-06	0	65.1048	17599		64.4045	0.380697	6.55939e-08	2.6291e-08	64.7852	15861		22	471	M199A	mice		CJD_PrP M129 +scJD MM 180dp1_na_na_na_na_na
GSE9789	bulbectomized	37.2314	0.0269162	1.80251e-11	3.32557e-05	37.2583	10886		80.8004	0.181973	1.27615e-08	6.05594e-05	80.9823	13544		73.142	0.227029	3.00284e-08	0.00151013	73.3675	13070		23	83	m83	rats		frontoparietal cortex; age 2 months
GSE102014	APOE4+/+ with TBI	30.9383	1.95147	9.41184e-14	1.67338e-05	32.8897	12467		86.5961	0	0	0	86.5961	17599		63.7011	0.239613	0	6.38385e-14	63.9407	15861		24	357	M21A	mice	female	other_APOE4+/+ TBI brain_F_3m_cortices and hippocampi_na_other
syn3157182	MAPT mutation	28.0538	1.06067	2.96712e-05	0.000144574	29.1143	12468		61.5415	3.72156	2.96786e-12	4.38705e-11	65.2631	17603		57.53	12.5648	3.08585e-15	1.5144e-10	70.0947	15865		25	490	M241A	mice	female	AD_rTG4510_F_6m_forebrain_na_Tau
syn3157182	APP/PS1 mutation	19.7322	4.43872	2.96712e-05	8.70421e-05	24.1708	12468		54.625	8.65461	0	3.78315e-08	63.2796	17603		44.1023	15.1536	0	2.65695e-08	59.2559	15865		26	486	M237A	mice	female	AD_PS1APP_F_20m_forebrain_na_APP
GSE98875	LSD1 deficient	28.0538	0.656375	1.58314e-08	1.37847e-06	28.7101	12468		72.5199	3.14371e-14	3.14371e-14	0	72.5199	17603		56.858	3.45557	1.45613e-14	1.06645e-12	60.3136	15865		27	478	M206A	mice	female	other_Cre-ER(TM)Lsd1(fl/fl)_F_na_hippocampus_na_na
GSE139524	PWScrm+/- with SNORD116 KO	30.7095	1.45583	4.14661e-14	3.54627e-09	32.1654	12309		59.3607	0.000975147	2.89298e-16	5.25868e-07	59.3617	15675		66.7855	0.00325406	0	1.24925e-07	66.7888	14815		28	141	m141	mice		hypothalamus
GSE93678	APP/PS1 mutation	25.7365	1.82339	3.53911e-08	1.18284e-09	27.5598	12467		61.5252	0	1.52316e-13	0	61.5252	17599		56.84	0.98455	2.98942e-15	2.98942e-15	57.8245	15861		29	474	M202A	mice		AD_APP/swePS1<delta>E9-Vehicle_na_na_hippocampus_na_APP
syn3157182	MAPT mutation	33.9532	13.4061	6.86635e-09	8.75383e-12	47.3592	12468		53.9515	0.206915	2.96786e-12	2.96786e-12	54.1584	17603		56.1892	8.34286	3.08585e-15	3.97587e-12	64.5321	15865		30	484	M235A	mice	female	AD_MAPT P301L_F_6m_spinal cord_na_Tau
GSE60415	GNAS cKO mediated by Olig1Cre	6.04463	0.841836	2.34467e-05	0.00249924	6.88394	12390		7.08627	30.5491	1.72924e-06	0.000177448	37.6352	16186		8.17231	37.4233	1.49735e-07	0.000418603	45.5952	15185		31	321	m334	mice		medulloblastoma from cerebella
GSE55314	GRID2 KO	12.0931	3.68473	4.72615e-06	0.000141981	15.7777	9364		24.2674	15.472	2.80182e-06	0.000230548	39.7392	12108		22.9236	24.2122	3.17791e-08	0.000107416	47.1356	11681		32	102	m102	mice	female	cerebellum; 12 weeks
GSE60415	GNAS cKO mediated by hGFAPCre	9.74525	0.693861	5.42997e-07	0.00254298	10.4366	12398		21.4711	21.0224	2.79903e-08	9.09142e-07	42.4935	16249		20.1828	23.7564	1.65685e-09	1.44341e-05	43.9392	15228		33	320	m333	mice		medulloblastoma from cerebella
GSE87550	APP/PS1 mutation	19.3301	2.8207	2.49003e-11	5.0321e-06	22.1508	12468		43.636	0	7.00391e-13	0	43.636	17603		42.3039	7.48155	3.08585e-15	1.06645e-12	49.7855	15865		34	469	M197A	mice		AD_APP/PS1_na_12m_cortex_na_APP
syn3157182	APP mutation TgCRND8	13.0684	0.0152016	0.000375864	0.589239	12.494	12468		49.9808	5.81555	7.00391e-13	0.247201	55.5491	17603		36.5334	7.20418	1.06645e-12	0.0920334	43.6456	15865		35	494	M245A	mice	female	AD_TgCRND8_F_12m_forebrain_na_APP
syn10378730	APP/PS1 mutation	28.0495	1.95147	1.6483e-07	5.12014e-05	30.0009	12467		40.5819	0.00558943	1.44649e-16	3.75004e-08	40.5875	17599		44.0868	0.88995	5.78596e-16	1.57778e-07	44.9767	15861		36	344	M8A	mice	male	AD_Tyrobp-WT/WT;AppPS1_M_na_na_na_APP
syn3157182	APP mutation TgCRND8	26.1962	4.84866	1.58314e-08	1.18789e-09	31.0449	12468		57.3522	0.0316965	5.95663e-07	0.00828249	57.3756	17603		47.7903	0.16894	8.29812e-07	8.29812e-07	47.9593	15865		37	495	M246A	mice	female	AD_TgCRND8_F_20m_forebrain_na_APP
GSE46139	INSM1 KO	8.20918	3.1941	0.000377941	0.000245957	11.4027	10514		18.7415	22.5613	2.23478e-06	2.23478e-06	41.3028	13944		15.6999	24.314	1.95595e-07	0.000113654	40.0138	13153		38	57	m57	mice		pituitary; embryo 17
GSE11322	XBP1 KO	20.2475	0.0207641	2.67514e-12	0.258604	20.0096	9364		37.8916	1.30178	6.04265e-10	0.116085	39.0773	12108		39.2928	2.22985	1.99549e-10	0.301258	41.2214	11681		39	233	m233	mice		primary culture; telencephalon E12.5
syn3157182	APP mutation TgCRND8	25.2883	0.0836507	2.49003e-11	0.318714	25.0532	12468		55.3018	0.002404	0	0.00151549	55.3027	17603		39.954	0.20243	0	0.00313846	40.1533	15865		40	498	M249A	mice	male	AD_TgCRND8_M_20m_forebrain_na_APP
GSE142633	5XFAD, 5 mutations in APP/PS1	21.7749	2.38604	3.96599e-11	0.0022848	24.1587	12349		50.4667	0.389486	0	0.000105923	50.8561	15901		41.7911	1.19605	0	2.05554e-06	42.9872	14988		41	330	m343	mice		frontal cortex; 11 months
syn3157182	MAPT mutation	15.5135	0.204927	0.000375864	2.96712e-05	15.718	12468		44.8772	0.171384	0.000930786	2.74554e-05	45.0477	17603		37.0947	1.54415	1.80085e-06	7.71044e-06	38.6389	15865		42	493	M244A	mice	male	AD_rTG4510_M_6m_forebrain_na_Tau
GSE31458	MPTP treatment	4.23464	1.48488	5.47795e-05	0.119641	5.59982	6454		30.7243	22.7901	1.35006e-14	0.000342247	53.514	8179		17.9446	16.5891	5.25288e-12	0.0221624	34.5116	7904		43	258	m258	mice		caudate putamen; three strains/transgenics
syn3157182	MAPT mutation	11.4396	1.95239	7.76614e-08	1.37847e-06	13.392	12468		28.2984	2.75737	1.36887e-05	1.37806e-06	31.0558	17603		29.5628	10.5192	3.80704e-09	1.35664e-09	40.082	15865		44	488	M239A	mice	female	AD_rTG4510_F_2.5m_forebrain_na_Tau
GSE47516	CSTB KO	27.29	1.02619	8.02658e-10	0.136003	28.1802	8027		44.9913	0.0686116	0.00302474	0.000203788	45.0567	10216		47.894	0.378654	2.86962e-05	0.00366406	48.2689	9735		45	270	m270	mice	male	cerebellum; day 30
GSE65818	SRRM4 KO	0.0179119	0.00253748	1.10877	0.000763706	-1.08909	12397		0.894706	26.9913	6.28046e-11	0.000241092	27.8858	16364		0.849578	25.3693	1.68573e-05	0.000513375	26.2183	15298		46	323	m336	mice		E18.5 dpc hippocampus
	MPTP composite	0.847511	1.70514	0.00326536	0.600078	1.9493	7877		15.8026	14.4731	1.1146e-06	0.000393875	30.2753	9409		13.1113	15.3562	1.43092e-05	0.0028954	28.4646	9176		47	293	m297	0		10 datasets
GSE142633	5XFAD, 5 mutations in APP/PS1	16.6052	1.7187	3.92917e-11	6.29502e-06	18.3239	12347		38.589	0.00779187	6.20281e-10	0.000970077	38.5958	15966		34.6452	0.222154	8.56419e-13	1.08574e-06	34.8674	15029		48	329	m342	mice		frontal cortex; 6 months
GSE198817	GFAP mutation	9.48529	0.976317	1.81809e-10	0.73584	9.72577	12049		31.606	8.83818	1.11703e-07	0.0274181	40.4168	14211		30.3867	3.42342	2.65771e-08	0.257014	33.5531	13759		49	294	m304	mice	male	corpus callosum; p14
GSE100070	APP/PS1 mutation	15.5104	0.174117	1.37374e-06	0.174117	15.5104	12467		40.5819	5.07585e-10	5.90886e-07	0	40.5819	17599		30.0646	1.80446	2.6291e-08	3.76504e-09	31.8691	15861		50	347	M12A	mice		AD_APP/PS1_na_4m_hippocampus_na_APP
syn10378730	AD_Tyrobp-WT/KO;AppPS1vsTyrobp-WT/KO;WT_M_na_na_na_APP	11.437	0.0151755	0.0151755	0.0339762	11.4031	12467		30.3877	0.459225	1.79372	1.16478e-11	29.0532	17599		30.0646	6.65898	0.139123	3.75128e-06	36.5845	15861		51	343	M7A	mice	male	AD_Tyrobp-WT/KO;AppPS1vsTyrobp-WT/KO;WT_M_na_na_na_APP
GSE75778	ATXN130Q-D776	14.4394	0.655914	2.88473e-09	3.42447e-07	15.0953	12467		33.652	1.44649e-16	9.9582e-05	0	33.6519	17599		33.7667	2.55902	3.75128e-06	1.3413e-09	36.3258	15861		52	435	M151A	mice		SCA_ATXN130Q-D776_na_5w_cerebellum_na_na
GSE61499	USP18 KO	21.7927	2.35026	8.83637e-11	8.67038e-07	24.1429	9364		43.9443	1.40705	4.08395e-08	0.00131212	45.35	12108		30.1506	0.555043	2.11399e-06	0.00845537	30.6972	11681		53	170	m170	mice		total brain lysate
GSE40852	CYFIP1 overexpression	10.2841	2.30936	3.26004e-05	0.00223864	12.5912	5419		24.1456	9.11188	0.00199443	1.42619e-05	33.2554	7458		23.4211	11.9157	3.14739e-07	0.000733351	35.336	6948		54	268	m268	mice	male	frontal cortex; e15
GSE80465	APP mutation APP23	13.0684	0.589239	9.29252e-06	0.0836507	13.574	12468		41.8006	0	3.78315e-08	1.92865e-16	41.8006	17603		33.2402	0.381571	3.80704e-09	4.63381e-10	33.6217	15865		55	457	M184A	mice		AD_APP23_na_18m_forebrain_na_APP
GSE33057	STAT1 KO	7.42561	4.06961	0.00170406	7.15602e-05	11.4934	12219		6.20392	12.037	0.0213203	0.0819496	18.1376	16550		5.61915	18.1929	0.000239352	0.00255148	23.8092	15443		56	14	m14	mice		primary hippocampal neurons; e15-16
GSE8307	GBA mutation and PSAP deficiency	9.47769	0.514455	0.00075256	0.0415021	9.94989	7839		28.5469	4.18644	9.21371e-06	0.000595781	32.7327	9938		23.5553	4.4211	2.42494e-07	0.00147646	27.975	9461		57	313	m326	mice		cerebellum; 12/18 weeks
GSE77681	C9orf72 -/-	8.21017	0.00224481	3.30415e-06	1.71352	6.49889	12341		33.1145	0.0431065	4.20748e-11	0.0328526	33.1248	15827		31.2187	0.0220629	2.48376e-10	0.147352	31.0934	14957		58	327	m340	mice		spinal cord; mm10 assembly
GSE75083	GRN KO	7.20196	1.71785	0.000203716	2.84185e-05	8.91958	6811		20.2741	6.88312	1.15075e-05	4.01915e-06	27.1572	9232		17.8914	7.85048	5.08321e-06	1.75268e-06	25.7418	8623		59	301	m314	mice	both	hippocampus; 12/18 months
GSE977	GFAP overexpression	10.9908	2.59986	1.17623e-06	4.37903e-10	13.5907	4377		20.7898	5.18724	1.05752e-08	6.46741e-07	25.977	5544		19.8778	7.37459	3.99396e-08	1.93062e-06	27.2523	5393		60	266	m266	mice	both	olfactory bulb day 23
GSE10784	Df(16)A/+	2.58707	4.72005	0.000150854	3.79567e-11	7.30696	12128		0.963748	41.807	6.63781	1.05409e-07	36.1329	16049		1.645	29.8647	9.6276	5.2644e-11	21.8821	15162		61	77	m77	mice	male	prefrontal cortex
GSE90696	MAPT mutation (PS19)	13.5857	0.144404	6.26749e-05	0.0053718	13.7247	10921		22.9254	2.80338	1.94413e-08	0.0440314	25.6848	12316		19.8778	1.73134	9.59557e-09	0.0107405	21.5984	11953		62	209	m209	mice	male	hippocampus; 6 months
GSE198817	GFAP mutation	13.4839	0.279859	6.29112e-11	1.4516	12.3121	12028		29.9892	1.08941	4.22191e-10	0.30667	30.772	14185		25.4668	0.702746	2.81082e-12	0.950534	25.219	13731		63	292	m294	mice	male	hippocampus; p14; K146
GSE109315	chronic social defeat stress (CSDS); susceptible	10.2775	0.335669	9.90447e-07	0.00494061	10.6082	12373		2.97904	18.8892	4.20447e-14	4.4691e-10	21.8682	16649		7.66358	16.0983	5.5931e-14	7.60066e-09	23.7619	15409		64	180	m180	mice	male	mPFC; C57 strain
syn3157182	APP mutation CRND8	7.94464	0.0201591	1.58314e-08	0.526553	7.43825	12468		38.8127	0.00828249	1.37806e-06	0.113552	38.7074	17603		22.7592	0.03416	3.80704e-09	0.282585	22.5107	15865		65	497	M248A	mice	male	AD_TgCRND8_M_12m_forebrain_na_APP
GSE61915	aging	3.49229	0.0678582	0.146888	0.00202233	3.41124	12467		33.0985	1.16478e-11	2.93609e-12	1.01254e-15	33.0985	17599		20.9449	5.39729	1.49644e-10	6.55939e-08	26.3421	15861		66	380	M56A	mice		other-aging_29vs3m_na_29m_hippocampus_na_na
GSE75083	GRN KO	4.40893	0.948605	0.749819	0.00397778	4.60374	7137		11.977	13.5198	0.000120327	6.37022e-07	25.4967	9633		7.70168	11.3863	0.0235465	1.24421e-05	19.0644	9053		67	302	m315	mice	both	cortex; 12/18 months
GSE8307	PSAP deficiency	13.6999	1.2347	6.0787e-07	0.00702816	14.9276	8061		20.1673	0.0229887	1.50322e-07	0.00301486	20.1873	10331		26.1287	0.0249158	4.40598e-09	0.000873714	26.1527	9828		68	312	m325	mice		cerebellum; 12/18 weeks
GSE134151	5XFAD, 5 mutations in APP/PS1	9.12188	0.345563	1.27937e-06	0.695695	8.77174	12255		27.7625	3.84847	1.48506e-14	7.88186e-05	31.6109	15446		21.4064	3.00631	9.64327e-17	0.00057812	24.4122	14573		69	334	m347	mice		cortex; vehicle both groups
GSE31458	ACHE-R	3.5208	0.00957978	0.00208542	0.00723618	3.52106	9364		2.7162	14.4109	0.000365982	0.0640484	17.0627	12108		2.97134	14.7971	7.18439e-06	0.00616363	17.7622	11681		70	5	m5	mice	both	pfc; 4 months
GSE7707	MPTP treatment	5.8609	0.58896	2.34224e-05	0.346007	6.10383	8894		17.4053	2.77745	0.556325	0.0354907	19.5909	11297		21.2755	3.39542	0.0931672	0.00471225	24.5731	10740		71	262	m262	mice		striatum
GSE87102	aging	11.9061	3.99053	0.00100448	0.000659733	15.895	12165		25.7711	4.42284	8.21792e-11	3.11444e-06	30.194	16458		22.41	5.09337	2.75897e-09	3.93452e-05	27.5034	15399		72	468	M195A	mice	male	other-aging_BALB-hypothalamus-old_M_oldvsYoung_hypothalamus_na_na
GSE99622	other-inflammation-immunity_wt LPS_F_P60_na_microglia_na	9.61552	0.727528	1.57684e-08	5.12014e-05	10.343	12467		36.4754	0	1.36734e-06	1.52645e-10	36.4754	17599		17.5311	0	4.58013e-10	0	17.5311	15861		73	481	M209A	mice	female	other-inflammation-immunity_wt LPS_F_P60_na_microglia_na
syn10378730	other-inflammation-immunity_Tyrobp KO/KO; WT_M_na_na_na_na	14.4394	5.27493	9.26316e-06	8.67982e-05	19.7143	12467		17.8889	1.60107e-09	5.83418e-15	2.72683e-05	17.8889	17599		22.2917	0.00975078	9.64327e-17	7.64432e-06	22.3014	15861		74	342	M5A	mice	male	other-inflammation-immunity_Tyrobp KO/KO; WT_M_na_na_na_na
syn3157182	MAPT mutation P301L	5.72235	0.276983	0.00827356	0.1743	5.81676	12468		26.7643	0.0422513	9.88509e-08	2.96786e-12	26.8066	17603		15.5408	3.26593	6.62704e-08	1.52404e-05	18.8067	15865		75	482	M233A	mice	female	AD_MAPT P301L_F_12m_spinal cord_na_Tau
GSE134151	5XFAD, 5 mutations in APP/PS1	11.9011	0.945843	3.75096e-08	0.309061	12.5379	12281		17.6316	2.65412	1.42692e-12	0.000488235	20.2852	15552		17.8783	3.84267	3.07521e-11	0.0152923	21.7056	14667		76	335	m348	mice		hippocampus; vehicle both groups
GSE114062	high v control runner	9.12468	1.8712	0.000185675	0.000298813	10.9954	12379		10.7121	6.79868	3.37248e-07	0.0141618	17.4966	16174		9.3439	9.6519	2.54582e-08	0.000246114	18.9956	15176		77	272	m272	mice	male	striatum
GSE42912	NR4A2 cKO	3.14869	4.80266	0.00241395	2.62439e-06	7.94893	11572		2.34394	12.7806	4.8967e-07	4.8967e-07	15.1245	13672		3.38356	14.4484	1.60594e-07	1.00235e-05	17.8319	13095		78	325	m338	mice		ventral tegmental area TH1+ neurons
GSE94144	other-inflammation-immunity_EZHi-LPS-4hrs_na_na__primary microglia cells_na	8.21089	8.67982e-05	3.53911e-08	7.16304	1.04794	12467		28.2881	0	0.0118994	1.52645e-10	28.2762	17599		17.9435	1.43685e-14	0.00204521	1.78443e-06	17.9414	15861		79	476	M204A	mice		other-inflammation-immunity_EZHi-LPS-4hrs_na_na__primary microglia cells_na
GSE76567	female v male; DBA/2 strain	8.14307	0.0681873	0.0343111	0.317316	7.85963	12310		8.79352	1.887	3.52894e-11	0.00410875	10.6764	15770		13.3724	6.84579	1.78221e-10	0.00347102	20.2147	14856		80	206	m206	mice	both	hippocampus
GSE10535	prCAD mutant	10.7076	0.1478	0.000828915	1.94261	8.91194	9026		19.1008	3.97465	2.33253e-06	0.117356	22.9581	11541		16.2103	5.13688	1.13653e-07	0.156697	21.1905	10982		81	271	m271	mice		retina; 4 weeks
GSE92718	sciatic nerve cuff	3.73973	2.88937	1.16409e-07	0.00147393	6.62763	11992		10.0987	5.286	0.000257006	0.00641699	15.3781	16402		13.1354	5.86586	0.00122014	0.00122014	18.9989	15252		82	69	m69	mice	male	anterior cingulate cortex
GSE79929	other_nmf205-/-_na_3w_cerebellum_na_na	6.42222	1.46773	0.00202233	8.67982e-05	7.88784	12467		19.1882	9.9582e-05	0.0551886	6.92773e-13	19.1331	17599		20.5039	7.1987	0.00975078	1.78443e-06	27.6929	15861		83	455	M182A	mice		other_nmf205-/-_na_3w_cerebellum_na_na
GSE75083	GRN KO	6.65055	0.60423	0.00576239	0.00324726	7.24577	7943		23.7136	0.584585	0.00184789	0.218801	24.0776	10647		20.0231	1.53456	0.0029282	0.00747711	21.5473	9981		84	303	m316	mice	both	cerebellum; 12/18 months
GSE99622	other-inflammation-immunity_wt LPS_M_P60_na_microglia_na	5.72061	0.0042237	6.94179e-07	0.413895	5.31094	12467		33.652	0	0.00150764	1.37315e-08	33.6505	17599		18.7806	0	1.78443e-06	6.38385e-14	18.7806	15861		85	356	M210A	mice	male	other-inflammation-immunity_wt LPS_M_P60_na_microglia_na
GSE19534	SNCA KO	11.805	0.856199	8.09133e-07	0.0986178	12.5626	12128		15.9331	2.53276	0.0232125	0.228998	18.2136	16049		15.9215	2.20024	1.24423e-05	0.000656223	18.1211	15162		86	37	m37	mice		cerebellum; 6 months
GSE52584	LRRK2 KO	0.443798	0.99494	0.862317	0.266601	0.30982	5928		0.0630806	14.5429	2.37068e-07	0.167002	14.4389	8326		0.408485	11.8663	5.94355e-06	0.0597138	12.2151	7530		87	241	m241	mice		striatum; 4 months
GSE65774	HD_Q175_F_2m_striatum_na_na	6.61509	0.524587	3.24422e-05	0.0205121	7.11913	12313		8.03961	0	0.0254881	0	8.01413	17362		17.4135	0.0354352	0.0198426	1.81135e-05	17.4291	15633		88	414	M93A	mice	female	HD_Q175_F_2m_striatum_na_na
GSE80633	CRTC1 KO	5.3543	1.64886	0.0529625	0.00419998	6.946	12128		1.91894	8.02762	0.131467	0.00864606	9.80645	16049		3.76429	11.568	0.0111341	0.028056	15.2931	15162		89	147	m147	mice	female	cortex; 2 months
GSE143650	PER3 KO	7.94643	1.60951	0.000489589	0.000119145	9.55533	12219		14.2325	1.40255	0.00351147	0.000912293	15.6306	16550		13.1667	5.86376	2.30786e-05	0.00166413	19.0288	15443		90	176	m176	mice	male	hypothalamus
GSE76567	DBA/2J v C57	0.20883	0.177923	0.20883	0.00148918	0.176434	12331		0.710403	15.101	1.49702e-07	0.00949884	15.8019	15840		0.284074	10.1415	8.5972e-05	0.0211958	10.4043	14924		91	195	m195	mice	female	hippocampus
GSE54795	MPTP treatment	1.64165	2.43351	4.67083e-06	0.0634753	4.01168	12257		3.78913	12.6966	0.000965412	3.82926e-05	16.4847	15386		2.85509	14.2358	0.000602836	0.00022292	17.0901	14595		92	256	m256	mice	male	midbrain; 5 day treatment; 4 days later
GSE35396	NEUROD1 KO tissue specific	12.4484	1.02661	4.05692e-07	0.00137645	13.4737	12128		24.6584	0.00405434	0.270247	0.0170159	24.3752	16049		19.1589	0.00104855	0.17341	0.0209717	18.9656	15162		93	94	m94	mice	both	retina, zt6 2 months
GSE78730	FTD-ALS_Fus-/-_na_E18.5_whole brain_na_na	0.413895	0.655914	0.318432	0.00595338	0.745424	12467		0.677247	0.170966	0.00150764	2.93609e-12	0.846706	17599		0.800924	17.9435	0.00131041	3.75128e-06	18.7431	15861		94	445	M172A	mice		FTD-ALS_Fus-/-_na_E18.5_whole brain_na_na
GSE80465	AD_APP23_na_24m_forebrain_na_APP	7.16501	0.804233	0.000588803	0.239102	7.72956	12468		31.4717	0	4.84742e-09	0	31.4717	17603		18.3694	1.80687	3.80704e-09	4.63381e-10	20.1762	15865		95	458	M185A	mice		AD_APP23_na_24m_forebrain_na_APP
GSE93678	APP/PS1 mutation	9.61552	1.46773	2.95827e-05	0.0678582	11.0154	12467		31.4606	0	0.000553325	0	31.4601	17599		19.2053	0.000173605	0.0445631	4.66917e-11	19.1609	15861		96	473	M201A	mice		AD_APP/swePS1<delta>E9-CAD-31_na_na_hippocampus_na_APP
GSE10953	SOD1 mutation	2.35026	1.53285	0.0162222	0.0409358	3.82595	9364		4.6877	22.1155	0.0040246	0.000142513	26.7991	12108		3.13316	12.7729	0.00217905	0.00217905	15.9017	11681		97	113	m113	mice	male	motor neurons; 120 days
GSE62122	other_antiCamta1-shRNAB_M_11w_whole brain_na_na	4.6399	1.35869	0.00058736	1.15486	4.84314	12467		32.5488	0	6.92773e-13	0	32.5488	17599		19.6341	0.43756	4.58013e-10	0.00131041	20.0704	15861		98	382	M58A	mice	male	other_antiCamta1-shRNAB_M_11w_whole brain_na_na
GSE116752	high activity selection	5.11659	2.40924	0.0171389	4.60242e-09	7.50869	12371		3.12945	6.49416	1.33156e-07	9.25172e-05	9.62352	16144		4.78983	9.28086	9.04849e-09	0.000229293	14.0705	15139		99	288	m288	mice		striatum
GSE99112	UPF3B KO	0.30617	1.54612	0.0317851	0.350642	1.46987	12423		0.54333	18.551	2.45622e-06	0.357415	18.737	17087		1.0288	8.14439	0.0010691	0.303943	8.86818	15732		100	140	m140	mice		frontal cortex
GSE4788	MPTP treatment	2.88355	1.27495	0.0164091	0.191421	3.95067	3534		3.01051	8.58086	9.14336e-05	0.00478101	11.5865	4386		1.69748	10.7147	8.98537e-05	0.0854039	12.3267	4268		101	265	m265	mice	male	pooled SN
GSE65770	HD_Q92_M_10m_cortex_na_na	4.20811	0.205033	0.084159	0.0115579	4.31742	12313		15.3716	0	1.17751	0	14.1941	17362		15.8174	0.000113523	0.720612	1.97476e-09	15.0969	15633		102	402	M81A	mice	male	HD_Q92_M_10m_cortex_na_na
GSE65973	FTD-ALS_bigenic delta NLS-hTDP-43_na_na_cortex_na_na	0.00825811	0.655914	0.238873	0.00136359	0.423936	12467		0.00558943	2.4104	0.0551886	1.52316e-13	2.3608	17599		0.0068086	20.067	0.56682	1.78443e-06	19.507	15861		103	424	M103A	mice		FTD-ALS_bigenic delta NLS-hTDP-43_na_na_cortex_na_na
GSE84208	high run v control; both blocked	4.90103	1.09056	0.00238739	0.000713361	5.98848	12369		4.45356	7.17757	1.1351e-05	2.59215e-10	11.6311	16048		7.71136	7.99275	1.01033e-05	7.40408e-09	15.7041	15071		104	235	m235	mice	male	cerebellum
GSE60413	PINK1 KO	4.92705	0.569509	0.00137645	0.23096	5.26422	12128		19.2274	1.64597	0.0311166	0.159834	20.6824	16049		15.1533	1.17715	0.0209717	0.0369392	16.2726	15162		105	26	m26	mice	both	cerebellum; 12 weeks
GSE109315	CSDS; resilient	0.000106076	0.022026	1.72648	1.08214	-2.78648	12356		0.398665	10.4203	1.86717	0.0773245	8.87446	16197		0.319041	11.7795	1.48222	0.0574206	10.5589	15097		106	188	m188	mice	male	ventral hippo; c57
GSE3621	R6/1 HD	6.02798	1.02661	0.352016	0.0331049	6.66947	12128		3.82102	12.2011	0.0122465	0.0232125	15.9867	16049		4.81656	11.907	0.0154155	0.0479039	16.6602	15162		107	8	m8	mice	both	brain hemisphere; 27 weeks
GSE65770	HD_Q140_M_10m_cortex_na_na	15.3975	0.800133	1.93937e-07	3.24422e-05	16.1976	12313		11.9733	0	0.0759684	0	11.8973	17362		15.4289	0.171641	0.116355	1.81135e-05	15.4841	15633		108	390	M69A	mice	male	HD_Q140_M_10m_cortex_na_na
GSE8307	GBA mutation and PSAP deficiency	3.45449	0.0226365	0.00818699	2.18616	1.28278	8953		18.3657	1.27712	2.49995e-05	0.0816457	19.5611	11551		13.1308	2.23013	2.62204e-08	0.212861	15.148	10979		109	310	m323	mice		cerebrum; 12/18 weeks
GSE3621	R6/1 HD	5.13848	1.8936	0.0256971	0.000917179	7.00546	12128		3.23598	8.32029	0.0122465	0.00110444	11.5429	16049		4.59586	9.01709	0.003747	0.00104855	13.6082	15162		110	7	m7	mice	both	brain hemisphere; 18 weeks
GSE8720	MECP2 KO	0.197975	0.0658467	0.777822	0.508827	-1.02283	12128		0.483941	11.8523	4.90348	0.0858822	7.3469	16049		0.383948	10.2564	4.59586	0.638261	5.4062	15162		111	212	m212	mice	male	tufted pyramidal
GSE75000	other_Ercc1 delta/plus_na_na_midbrain_na_na	4.24055	7.94464	2.66424e-06	3.55292e-08	12.1852	12468		11.6429	2.47624e-07	0.0316965	1.01254e-15	11.6112	17603		12.5648	4.0568	0.438522	4.72654e-11	16.183	15865		112	429	M141A	mice		other_Ercc1 delta/plus_na_na_midbrain_na_na
GSE99307	other_dTgDox_M_na_cortex_na_na	3.8565	2.81956	2.95827e-05	0.0151755	6.66086	12467		8.04028	9.9582e-05	0.0118994	1.44649e-16	8.02848	17599		8.6335	4.70158	0.0188756	6.55939e-08	13.3162	15861		113	480	M208A	mice	male	other_dTgDox_M_na_cortex_na_na
GSE60261	DICER1-ifKO	0.387327	0.840194	0.387327	0.00975093	0.830443	12387		0.96711	13.3363	0.0358465	0.00682019	14.2608	17088		0.176477	8.63982	1.20982	0.00059891	7.60587	15671		114	322	m335	mice		hippocampus; 3 months
GSE78730	FTD-ALS_FUSdeltaNLS/deltaNLS_na_E18.5_whole brain_na_na	5.27493	1.95147	0.00595338	0.00058736	7.21987	12467		6.6077	0.0711725	0.00824689	1.16478e-11	6.67063	17599		7.75808	8.33689	0.00312062	2.6291e-08	16.0918	15861		115	446	M173A	mice		FTD-ALS_FUSdeltaNLS/deltaNLS_na_E18.5_whole brain_na_na
GSE857	HD R6/2	1.35181	0.549125	0.0117961	0.00932791	1.87982	6514		0.251442	4.57247	0.0050265	0.0436711	4.77521	8260		0.739203	9.06307	0.00454866	0.13446	9.66326	8022		116	20	m20	mice		whole brain hemispheres
GSE54418	TIA1 KO	3.21132	0.113703	0.00437377	0.135548	3.1851	11382		11.6657	0.22378	0.749687	1.82994	9.30987	15039		11.9997	0.919388	0.271378	0.832392	11.8154	14222		117	98	m98	mice		spinal cord; 3 month
GSE104424	APPdelta9	5.62023	1.21411	0.000122979	0.302326	6.53189	12409		16.5754	1.62068e-09	0.0049365	0.226765	16.3437	17147		13.0072	1.82413e-08	0.00105546	0.528202	12.478	15724		118	134	m134	mice	male	hippocampus; 6 months
GSE60414	PINK KO & SNCA overexpress	3.48706	2.64578	0.00559103	0.0295621	6.09769	7492		2.82657	5.66343	0.033043	0.0028017	8.45416	9650		5.42376	4.65027	0.0255185	0.0121973	10.0363	9171		119	247	m247	mice	both	cerebellum; 6 months
GSE9444	sleep deprivation; C57 strain	7.75032	0.703948	0.0196896	0.0986178	8.33596	12128		13.2745	1.06323	0.192266	1.39578	12.7497	16049		10.9032	0.638261	0.332755	0.567045	10.6417	15162		120	218	m218	mice	male	whole brain
GSE75778	SCA_ATXN182Q_na_28w_cerebellum_na_na	3.8565	0.655914	0.000234777	0.969931	3.54225	12467		18.3177	0	0.0421106	0	18.2756	17599		9.55187	1.51138e-05	0.0917259	1.43685e-14	9.46015	15861		121	438	M154A	mice		SCA_ATXN182Q_na_28w_cerebellum_na_na
GSE26025	prenatal stress	3.75192	3.05878	0.00419998	0.267536	6.53897	12128		3.62058	3.82102	0.000242553	0.0170159	7.42434	16049		4.16978	5.50892	0.003747	0.028056	9.64689	15162		122	86	m86	mice	female	left hippocampus; in wt mice
GSE60413	PINK1 KO	5.13848	0.197975	0.0148837	1.64886	3.6727	12128		6.37476	7.17891	2.50299e-07	0.0170159	13.5367	16049		5.7497	9.6276	2.44654e-08	0.0111341	15.3662	15162		123	31	m31	mice	both	striatum; 12 weeks
GSE24775	SD v long day 2 wks	3.75192	0.307844	0.00137645	0.0421215	4.01627	12128		5.86383	0.963748	0.159834	1.51802	5.14972	16049		8.13606	3.19516	0.206781	1.40014	9.7243	15162		124	160	m160	mice	male	pars tuberalis
GSE19534	SNCA KO	5.57451	0.703948	0.0020302	0.777822	5.4986	12128		11.8523	3.05188	0.00598281	0.869914	14.0283	16049		10.9032	2.35263	0.0154155	0.567045	12.6734	15162		125	38	m38	mice		cerebellum; 21 months
GSE54418	TIA1 KO	1.55462	0.377915	1.38157e-05	1.55462	0.377902	11382		8.22746	1.69751	2.33335e-06	0.671197	9.25377	15039		9.45145	2.68276	9.2026e-06	0.750499	11.3837	14222		126	100	m100	mice		midbrain; 6 months
GSE100070	other_APP/PS1 FMN2+/+_na_8m_hippocampus_na_na	4.6399	0.0112788	0.0263239	0.083546	4.5413	12467		9.92797	1.16478e-11	0.0315853	9.80099e-08	9.89638	17599		9.24102	0.113636	0.00975078	0.0340207	9.31089	15861		127	348	M13A	mice		other_APP/PS1 FMN2+/+_na_8m_hippocampus_na_na
GSE41821	PDE6B mutation	0.634353	0.332532	0.00723618	2.09698	-1.13733	9364		0.625144	11.1243	0.00281647	0.844777	10.9019	12108		0.998204	9.70716	0.000433526	1.71832	8.98661	11681		128	43	m43	mice		retina; 8 days
GSE75083	GRN KO	2.96599	1.64608	0.00533163	9.59312e-06	4.60672	7728		5.0483	3.39839	0.00207986	0.00409777	8.44051	10441		6.52669	5.2468	2.47471e-05	0.0001036	11.7734	9813		129	296	m309	mice	both	cortex; 2 months
GSE8720	MECP2 KO	3.39623	0.452407	0.0331049	0.0110936	3.80444	12128		4.23806	2.53276	1.06323	0.270247	5.43734	16049		6.76203	2.20024	0.714706	0.244336	8.00323	15162		130	211	m211	mice	male	fast spiking interneurons
GSE33618	BRAF conditional KO	2.447	3.55878	0.000260155	0.216501	5.78902	11504		3.30818	12.9584	0.0112533	0.918745	15.3366	15699		3.25343	9.32833	0.0457926	0.477598	12.0584	14646		131	84	m84	mice	male	hippocampus; 4 months
GSE87102	aging	2.05936	0.413042	3.57295e-05	0.00635495	2.46601	12165		4.6459	6.62024	0.000479395	0.000161653	11.2655	16458		3.22677	6.05623	0.000220495	0.000372209	9.28241	15399		132	467	M194A	mice	male	other-aging_BALB-cerebellum-old_M_oldvsYoung_cerebellum_na_na
GSE13033	HTRA2 KO	0.0256971	0.197975	2.43907	0.197975	-2.41337	12128		0.316205	11.8523	0.781695	0.159834	11.227	16049		0.567045	7.57216	0.383948	0.14401	7.61125	15162		133	9	m9	mice		cortex; day 10-17
GSE75083	GRN KO	0.929057	0.191677	1.59098	0.00118593	-0.471427	7026		7.63731	5.8375	0.0543582	0.00803772	13.4124	9399		6.2409	3.15231	0.114261	0.0150642	9.26389	8812		134	299	m312	mice	both	cortex; 6/9 months
GSE81672	chronic stress; resilient	0.92406	0.296881	0.00712202	0.189073	1.02475	12389		1.20927	4.32724	0.00126762	0.506966	5.02828	16139		2.35187	3.76328	2.36518e-05	0.500699	5.61443	15161		135	127	m127	mice		basolateral amygdala; both saline treated
GSE3248	HTT nuclear localization	4.00312	1.52872	0.00731367	0.000753758	5.52377	6514		5.70797	6.11489	6.98278e-05	0.00665358	11.8161	8260		2.32133	6.95376	6.40916e-05	0.000466223	9.27457	8022		136	19	m19	mice	male	cerebellum; 16 months
GSE65770	HD_Q175_M_10m_cortex_na_na	11.9873	1.45896	0.000950524	0.0267646	13.4186	12313		5.07551	0	0.119658	0	4.95586	17362		9.49234	1.54108	0.116355	9.28824e-06	10.9171	15633		137	394	M73A	mice	male	HD_Q175_M_10m_cortex_na_na
GSE31458	MPTP treatment	0.240067	0.9389	0.333373	7.38502e-06	0.845587	6075		3.47711	7.19279	3.41436e-05	1.70204e-12	10.6699	7647		2.164	5.734	0.0163171	1.09583e-10	7.88168	7392		138	257	m257	mice		prefrontal cortex; three strains/transgenics
GSE84547	other-neurodevelopment_Uhrf1 loss_na_E16_cortex_na_na	6.66483	1.46773	0.000903156	0.00037491	8.13128	12467		11.9929	0	0.000181645	0.0315853	11.9611	17599		9.24102	0	0.000298759	0.000298759	9.24042	15861		139	463	M190A	mice		other-neurodevelopment_Uhrf1 loss_na_E16_cortex_na_na
GSE100070	AD_APP/PS1 FMN2+/+_na_3m_hippocampus_na_APP	0.884495	0.969931	0.655914	0.0545182	1.14399	12467		3.92847	0.000181645	0.948444	5.83418e-15	2.98021	17599		2.39694	13.2747	0.717429	3.76504e-09	14.9542	15861		140	346	M11A	mice		AD_APP/PS1 FMN2+/+_na_3m_hippocampus_na_APP
GSE61915	aging	11.437	0.174117	0.0151755	0.0545182	11.5415	12467		11.6367	1.44649e-16	3.31544	1.52316e-13	8.32128	17599		12.5572	0.113636	1.54196	9.82691e-05	11.1288	15861		141	379	M55A	mice		other-aging_24vs3m_na_24m_hippocampus_na_na
GSE37056	FOSB KO	0.737623	0.737623	0.37184	0.000662625	1.10274	12339		0.000561905	6.479	4.46758e-12	0.0411379	6.43842	17244		0.00800928	6.71875	2.37784e-12	0.00554056	6.72122	15706		142	149	m149	mice	female	hippocampus; saline both groups
GSE77817	PUS1 KO	4.25846	2.38394	0.106713	0.00905114	6.52663	12347		3.22253	1.23953	0.000213351	0.112471	4.34938	16967		6.47307	1.8552	0.0025393	0.0293351	8.2964	15719		143	274	m274	mice		brain
GSE62122	other_antiCamta1-shRNAA_M_11w_whole brain_na_na	2.81956	0.526155	0.0263239	0.276728	3.04266	12467		10.5969	0	1.27411	0	9.32281	17599		10.1876	0.0340207	0.800924	0.000820224	9.41987	15861		144	381	M57A	mice	male	other_antiCamta1-shRNAA_M_11w_whole brain_na_na
GSE74973	expressing a human C9ORF72 BAC including 500 G4C2 repeats	2.26991	0.293102	0.186344	0.00110167	2.37557	12375		2.81969	1.47583	8.2465e-07	0.00053395	4.29498	16206		4.99697	2.80983	5.80937e-06	4.05271e-05	7.80675	15124		145	319	m332	mice		brain
GSE51685	FTD-ALS_mouseC9orf72ASOoverNoASO_F_10w_spinal cord_na_na	0.0432997	0.969931	1.15486	0.467878	-0.609512	12467		0.342236	0.459225	5.29424e-05	3.75004e-08	0.801408	17599		0.0188756	8.04507	1.78443e-06	0.0188756	8.04507	15861		146	378	M43A	mice		FTD-ALS_mouseC9orf72ASOoverNoASO_F_10w_spinal cord_na_na
GSE75778	SCA_ATXN130Q-D776_na_28w_cerebellum_na_na	4.84708	0.803707	0.00058736	0.083546	5.56666	12467		9.27871	0	0.246655	0	9.03205	17599		8.33689	1.3884e-11	0.717429	2.66926e-13	7.61946	15861		147	434	M150A	mice		SCA_ATXN130Q-D776_na_28w_cerebellum_na_na
GSE40296	ESET KO	1.53351	0.0331049	2.15702	0.168423	-0.758828	12128		1.39578	4.02686	0.0410258	0.699049	4.68256	16049		1.91173	5.04232	0.0961809	0.17341	6.68445	15162		148	48	m48	mice	male	dorsal telencephalon; embryo 14
GSE76567	DBA/1J v C57	0.000449592	0.484459	0.484459	2.85474	-2.85429	12360		0.131269	11.5045	0.0857391	0.422449	11.1276	16047		0.0327278	6.60644	1.12318	1.33987	4.17612	15052		149	193	m193	mice	female	hippocampus
GSE41608	BRG1 conditional KO	5.13538	0.374293	0.00071621	4.02426	1.4847	9364		22.5389	0.116085	5.23115e-06	0.693896	21.961	12108		9.14135	0.117547	2.24864e-05	2.09514	7.16373	11681		150	91	m91	mice		eyeball
GSE70133	other-neurodevelopment_Satb1-KD_na_na_midbrain_dopaminergic neurons_na	6.42222	2.08431	0.0112788	5.12014e-05	8.4952	12467		8.96154	0	0.00150764	6.92773e-13	8.96003	17599		7.1987	0.113636	0.00204521	1.43685e-14	7.31029	15861		151	428	M119A	mice		other-neurodevelopment_Satb1-KD_na_na_midbrain_dopaminergic neurons_na
GSE13120	aging	1.9142	4.74194	0.0022867	0.0161619	6.63769	12016		4.9173	3.83772	0.563957	0.0909604	8.10011	15851		4.01331	2.88705	0.460246	0.0410293	6.39909	15015		152	359	M23A	mice	male	other-aging_30m-B6xC3F1hybrid_M_30mvs5m_cortex_na_na
GSE72343	susceptible; chronic social defeat stress	0.0886388	1.38156	0.182295	0.00231009	1.28559	12354		7.6064	2.97478	8.31092e-08	0.0625837	10.5186	15954		3.2453	1.68492	1.72332e-05	0.012841	4.91736	15019		153	122	m122	mice	male	amygdala; 28d post CSDS both groups
GSE79929	EIF2AK4 KO	0.60174	0.285628	0.00329248	0.60174	0.282335	12347		4.08821	3.10843	1.62879e-05	0.0945169	7.10211	15897		2.50845	3.18933	0.000453713	0.177304	5.52002	14959		154	328	m341	mice		cerebellum; 3-5 weeks
GSE100070	FMN2 KO	3.76302	0.499453	0.00996902	5.96102e-08	4.25251	12399		0.857532	1.78766	0.254421	0.406138	1.98463	17049		1.70529	2.7671	0.588811	0.0015891	3.88199	15695		155	136	m136	mice	male	hippocampus; 8 months
GSE3583	HDH knockin HD: 111/111	3.17884	0.0957485	0.00359461	4.15583	-0.88483	8969		10.3981	3.04038	0.152643	5.08034	8.20552	11612		8.80728	1.43951	0.140341	4.41704	5.6894	11023		156	282	m282	0		striatal cells
GSE77703	FTD-ALS_TAF15KD_F_8w_striatum_na_na	2.08527	0.526553	0.000375864	0.00295376	2.60849	12468		8.65461	0	0.000930786	0	8.65368	17603		7.76381	1.30403	1.52404e-05	1.59361e-07	9.06782	15865		157	444	M165A	mice	female	FTD-ALS_TAF15KD_F_8w_striatum_na_na
GSE97198	BALB v C57	2.43907	2.29572	0.0809931	0.0529625	4.60084	12128		2.70025	8.02762	3.05188	0.316205	7.35978	16049		2.84213	7.02727	1.91173	0.14401	7.81366	15162		158	222	m222	mice	male	hippocampus; mix of PPI tested
GSE84548	other-neurodevelopment_Uhrf1 loss_na_P5_cortex_na_na	1.46773	0.969931	8.67982e-05	0.0339762	2.40359	12467		3.31544	0.291855	0.000925756	0.000321629	3.60605	17599		3.64693	2.39694	2.90176e-05	0.00465841	6.03918	15861		159	464	M191A	mice		other-neurodevelopment_Uhrf1 loss_na_P5_cortex_na_na
syn3157182	AD_TgCRND8_F_6m_forebrain_na_APP	0.204927	0.589239	1.25511	0.101926	-0.562867	12468		6.07573	3.5171	0.206915	3.07047e-06	9.38591	17603		0.640659	5.64426	0.0577029	0.00017487	6.22704	15865		160	496	M247A	mice	female	AD_TgCRND8_F_6m_forebrain_na_APP
GSE65770	HD_Q140_M_6m_cortex_na_na	0.102408	1.0545	0.586806	0.123422	0.446685	12313		4.37993	0	0.000225024	0	4.3797	17362		0.720612	9.49234	0.0354352	2.29666e-11	10.1775	15633		161	391	M70A	mice	male	HD_Q140_M_6m_cortex_na_na
GSE42777	SHN-2 mutant	2.29572	0.634528	0.000385991	0.307844	2.62202	12128		5.37332	3.05188	1.27923	0.367042	6.77892	16049		6.50162	2.6736	1.645	0.638261	6.89195	15162		162	225	m225	mice		dentate gyrus; 36 weeks
GSE60413	PINK1 KO	1.11871	0.0421215	0.267536	0.569509	0.323787	12128		1.77961	6.37476	0.00598281	0.869914	7.27848	16049		1.51983	4.81656	0.003747	1.28591	5.04673	15162		163	25	m25	mice	both	cerebellum; 6 weeks
GSE19534	SNCA KO	7.49155	0.00589593	0.00294424	0.0658467	7.42865	12128		6.63781	0.367042	0.00110444	2.53276	4.47098	16049		7.29733	0.383948	0.003747	0.79644	6.88109	15162		164	39	m39	mice		striatum; 6 months
GSE40630	FMR1 KO	1.59323	0.814107	0.0278939	0.59821	1.78123	12339		0.659502	6.479	1.08969e-14	0.0411379	7.09736	17244		0.66631	8.10562	2.37784e-12	0.347631	8.4243	15706		165	23	m23	mice	female	cerebellum
GSE43366	FTD-ALS_SOD1-G93A-B6/SJL_na_End-stage_spinal cord_microglia_na	10.2064	0.276728	0.00058736	0.101804	10.3807	12467		10.9387	2.72683e-05	1.15946	0.170966	9.6083	17599		11.8575	0.00204521	1.30206	0.43756	10.12	15861		166	366	M31A	mice		FTD-ALS_SOD1-G93A-B6/SJL_na_End-stage_spinal cord_microglia_na
GSE3343	SOD1 mutation	2.75975	0.0262989	0.124729	0.985293	1.67603	9364		2.41716	5.53889	0.926994	0.393301	6.63575	12108		0.832975	6.55621	1.71832	0.832975	4.83789	11681		167	61	m61	mice		oculomotor nucleus; 10 weeks
GSE97198	BALB v C57	1.64886	2.58707	0.00419998	0.168423	4.06331	12128		1.16839	8.61779	2.53276	0.0311166	7.22229	16049		1.91173	9.01709	1.28591	0.0479039	9.59501	15162		168	223	m223	mice	male	striatum; mix of PPI tested
GSE100070	FMN2 KO	1.52535	1.41411	0.161631	0.390597	2.38723	12397		3.47978	4.76939	1.78658	0.0257054	6.43689	17047		3.12687	5.94194	1.33797	0.063416	7.66742	15703		169	135	m135	mice	male	hippocampus; 3 months
GSE86043	FTD-ALS_ASO Hnrnpa2/b1_F_8w_spinal cord_na_na	4.64143	0.00295376	0.364425	0.318714	3.96125	12468		6.61216	0	2.41286	3.14371e-14	4.19931	17603		7.48155	0.00313846	1.42126	7.71044e-06	6.06342	15865		170	466	M193A	mice		FTD-ALS_ASO Hnrnpa2/b1_F_8w_spinal cord_na_na
GSE20547	SNCA overexpress TgB	1.61926	2.69311	0.00786492	0.00176347	4.30274	8455		2.10446	5.75013	9.59543e-05	0.0805072	7.77399	10767		1.73647	4.4623	2.1714e-05	0.0884737	6.11028	10253		171	253	m253	mice	both	striatum/brainstem/cerebellum; 20-28 months
GSE164798	5XFAD, 5 mutations in APP/PS1	0.954242	0.0199025	2.18891	0.100176	-1.31494	12295		2.56495	1.1003	0.000656004	0.0988899	3.5657	15438		2.74538	1.46454	0.00376252	0.0593233	4.14684	14660		172	332	m345	mice		brain; 30 days running; C57 control
syn7123287	AD_TyrobpKO;KO/KO_M_na_DG_na_other	0.204927	0.0836507	0.318714	0.0201591	-0.0502947	12468		5.31143	2.93851	0.527045	1.6164e-09	7.7229	17603		3.08173	5.64426	0.640659	6.62704e-08	8.08533	15865		173	503	M254A	mice	male	AD_TyrobpKO;KO/KO_M_na_DG_na_other
GSE84185	chronic variable stress	0.0633887	1.11039	0.193285	0.0038812	0.976611	12256		0.152049	8.50604	3.68433	0.000493738	4.97326	16809		0.0921961	4.00962	2.21755	1.71776e-05	1.88425	15608		174	52	m52	mice	male	dentate gyrus
syn3157182	MAPT mutation P301L	4.04693	10.5104	5.13498e-05	3.55292e-08	14.5573	12468		2.58214	0.0316965	0.0168732	1.54183e-10	2.59696	17603		2.39981	4.0568	0.00979936	3.80704e-09	6.44681	15865		175	483	M234A	mice	female	AD_MAPT P301L_F_2m_spinal cord_na_Tau
GSE9444	sleep deprivation; AKR strain	2.02298	3.39623	0.0020302	0.0529625	5.36422	12128		2.06394	3.62058	1.27923	0.159834	4.24545	16049		0.883515	6.24608	0.500981	0.0772365	6.55137	15162		176	220	m220	mice	male	whole brain
GSE164798	5XFAD, 5 mutations in APP/PS1	3.11314	0.649218	0.00300331	0.360764	3.39859	12304		8.36376	0.000720692	3.35756e-06	0.52991	7.83457	15493		5.16123	0.00116203	9.84056e-07	0.558559	4.60384	14702		177	333	m346	mice		brain; one day running; C57 control
GSE84055	HD_Q7Q111_na_na_strIatum_neurons_na	8.48563	0.0433619	0.147049	0.885055	7.49688	12468		6.07573	0	1.65662	9.88509e-08	4.41911	17603		7.20418	3.69917e-07	2.562	0.0137591	4.62842	15865		178	461	M188A	mice		HD_Q7Q111_na_na_strIatum_neurons_na
GSE54418	TIA1 KO	3.21132	0.0635838	0.00437377	2.03546	1.23507	11382		9.72229	0.130154	0.000109045	2.57319	7.27915	15039		8.28291	0.232008	0.000748704	3.1926	5.32157	14222		179	101	m101	mice		spinal cord; 6 months
GSE164798	5XFAD, 5 mutations in APP/PS1	1.34482	0.00604278	0.463713	0.795855	0.0912979	12305		6.19656	0.307521	0.0310129	0.187592	6.28548	15507		4.97236	0.0638871	0.0390033	0.335923	4.66132	14732		180	331	m344	mice		brain; sedentary; C57 control
GSE54418	TIA1 KO	1.24094	0.113703	0.014893	4.87005	-3.5303	11382		7.9424	0.068705	0.0094479	3.4499	4.55176	15039		9.15261	0.0746842	0.0155495	3.1926	6.01914	14222		181	99	m99	mice		cerebellum; 6 months
GSE61499	IFNAR KO	4.74966	0.0329721	0.14617	0.10568	4.53078	9364		6.9461	0.0788769	0.0190201	0.625144	6.38082	12108		5.63858	0.117547	0.0114324	0.165776	5.57892	11681		182	171	m171	mice		total brain lysate
GSE5458	TOP2B KO	1.12018	0.04571	0.0755106	0.0111396	1.07924	6168		1.34365	1.34365	0.000326664	0.307488	2.37949	7496		1.37939	3.38952	2.75682e-06	0.177655	4.59125	7307		183	45	m45	mice	both	whole brain; embryo 14-18 days
GSE134151	5XFAD, 5 mutations in APP/PS1	7.55031	1.12573	0.0417002	0.0525231	8.58182	12279		7.6872	0.09283	1.00433e-06	0.329162	7.45087	15616		6.35019	0.240712	9.58255e-07	0.281646	6.30926	14692		184	336	m349	mice		thalamus; vehicle both groups
GSE79020	other_Rbm17-KO_na_4w_cerebellum_purkinje neurons_na	2.81956	0.803707	0.364115	9.26316e-06	3.25914	12467		3.12267	0	0.0232635	1.44649e-16	3.09941	17599		4.70158	0.0917259	0.0136941	4.66917e-11	4.77961	15861		185	449	M176A	mice		other_Rbm17-KO_na_4w_cerebellum_purkinje neurons_na
GSE8555	PHGDH KO	1.02661	2.43907	0.508827	0.0658467	2.89101	12128		1.51802	2.37087	0.00598281	0.192266	3.69064	16049		2.6736	2.84213	0.0772365	0.0479039	5.39058	15162		186	92	m92	mice		head; embryo 13.5
GSE65770	HD_Q111_F_6m_cortex_na_na	0.0155071	4.01606	0.102408	0.0344689	3.89469	12313		0.96564	0	0.179118	0	0.786521	17362		0.046228	11.1043	0.720612	2.29666e-11	10.4299	15633		187	387	M66A	mice	female	HD_Q111_F_6m_cortex_na_na
GSE41307	SHN2 KO	0.856199	0.939118	0.118931	3.57181	-1.89542	12128		10.1768	1.64597	1.16839	1.16839	9.48595	16049		8.42507	1.51983	1.17715	3.56934	5.19842	15162		188	50	m50	mice	male	hippocampus
GSE2866	ALDH5A1 KO	0.768647	0.374595	0.830866	0.0945021	0.217874	6514		1.62436	1.07728	0.0639065	0.125121	2.51262	8260		0.61908	2.84374	0.0210632	0.179264	3.26249	8022		189	60	m60	mice		cerebellum; day 19
GSE87202	MEF2C conditional KO	1.89752	2.59794	0.00738644	0.0310625	4.45702	12408		1.45999	7.82148	0.905924	0.0392819	8.33626	17191		1.59679	6.49007	1.0288	0.0392157	7.01885	15732		190	166	m166	mice	male	cortex
syn7123287	AD_TyrobpKO;KO/KO_M_na_PC_na_other	0.656375	0.0679472	0.414234	0.239102	0.0709858	12468		2.93851	0.0168732	1.36887e-05	5.12573e-10	2.95537	17603		2.90299	0.986199	2.92527e-05	8.29812e-07	3.88916	15865		191	504	M255A	mice	male	AD_TyrobpKO;KO/KO_M_na_PC_na_other
GSE75431	AD_PS2APP_F_13m_na_astrocytes_APP	0.970525	0.147049	0.00596499	0.970525	0.141084	12468		5.56077	0	0.0316965	1.01254e-15	5.52907	17603		4.93271	4.72654e-11	0.139545	1.40584e-11	4.79316	15865		192	430	M145A	mice		AD_PS2APP_F_13m_na_astrocytes_APP
GSE65818	SRRM4 KO	4.32828	1.41183	0.000310736	0.0615773	5.67823	12394		6.95084	0.0836672	1.19208e-08	0.104458	6.93005	16292		4.48054	0.104169	3.91469e-06	0.154828	4.42988	15253		193	324	m337	mice		E18.5 dpc cortex
GSE62571	other_NONO-KO_na_na_hippocampus_na_na	6.18397	0.884495	0.000903156	0.174117	6.89344	12467		4.36574	0	0.0904118	0	4.27533	17599		7.75808	1.57778e-07	0.0731093	1.51138e-05	7.68495	15861		194	383	M59A	mice		other_NONO-KO_na_na_hippocampus_na_na
GSE154428	5XFAD, 5 mutations in APP/PS1	5.05772	0.203412	0.00408509	2.4588	2.79825	10942		7.83684	0.731804	0.00255478	1.16764	7.39845	12942		5.80853	0.220911	0.0176115	2.28214	3.72968	12387		195	337	m350	mice		hippocampus; germ free both
GSE2866	ALDH5A1 KO	4.48542	0.12676	0.241617	0.0227122	4.34785	6514		5.31521	2.1802	4.50691e-05	0.0112932	7.48407	8260		5.31276	0.463303	4.14981e-05	0.0984189	5.6776	8022		196	58	m58	mice		hippocampus; day 19
GSE3343	SOD1 mutation	0.985293	0.294	0.0162222	0.14617	1.1169	9364		4.6877	0.302126	0.00131212	0.625144	4.36337	12108		2.09514	0.226593	0.0114324	0.555043	1.75526	11681		197	62	m62	mice		spinal cord; 10 weeks
GSE5786	PPARGC1A KO	0.790714	1.44386	0.0177982	0.14481	2.07196	8471		3.42576	0.0327597	0.00867263	0.0773149	3.37253	10863		3.34668	0.0221497	0.0549246	0.0282438	3.28566	10314		198	269	m269	mice	female	striatum; 6 months
GSE75083	GRN KO	4.06874	0.136319	0.230628	0.052329	3.92211	6951		2.4216	0.0810243	0.493765	0.947452	1.0614	9408		4.00205	1.09286	0.215501	0.6016	4.27781	8834		199	297	m310	mice	both	cerebellum; 2 months
GSE43366	FTD-ALS_SOD1-G93AC57BL/6_na_End-stage_spinal cord_microglia_na	3.49229	0.0263239	0.0678582	0.318432	3.13233	12467		6.33693	0	1.79372	0.000181645	4.54303	17599		3.84723	0	2.55902	3.66343e-07	1.28821	15861		200	367	M32A	mice		FTD-ALS_SOD1-G93AC57BL/6_na_End-stage_spinal cord_microglia_na
GSE65770	HD_Q80_M_10m_cortex_na_na	4.60576	9.25674	0.00210944	9.06911e-11	13.8604	12313		7.16833	0	2.77308	0	4.39525	17362		5.60937	0.00223308	2.88988	6.72011e-12	2.72173	15633		201	399	M78A	mice	male	HD_Q80_M_10m_cortex_na_na
GSE78747	FTD-ALS_GRN-KO_na_24m_na_astrocytes_na	1.95147	0.174117	0.969931	0.00202233	1.15364	12467		1.52172	0	0.0232635	1.16478e-11	1.49845	17599		1.80446	1.80446	0.0445631	1.57778e-07	3.56436	15861		202	447	M174A	mice		FTD-ALS_GRN-KO_na_24m_na_astrocytes_na
GSE150939	PINK1 KO	0.180042	1.21945	0.365806	0.00191181	1.03177	11478		1.66446	1.4333	0.0172632	0.00017016	3.08033	12716		3.08925	1.32431	0.507624	0.000207291	3.90572	12420		203	165	m165	rats	female	periaqueductal gray
GSE109315	CSDS; susceptible	0.107227	1.3793	0.0580734	0.329195	1.09926	12351		0.11135	5.74554	0.00419614	0.0324263	5.82027	16375		0.0304214	1.96013	0.102467	0.458832	1.42926	15234		204	181	m181	mice	male	mPFC; DBA strain
GSE60414	PINK KO & SNCA overexpress	3.44546	1.82251	0.0238136	0.954111	4.29004	6948		1.33637	0.0148764	0.344469	1.33637	-0.329593	8891		4.10614	0.0627942	0.447734	1.54042	2.18077	8470		205	246	m246	mice	both	striatum; 6 weeks
GSE75083	GRN KO	1.4185	0.0507075	0.527073	0.132632	0.809499	6893		3.94269	0.136967	0.185312	0.315788	3.57856	9327		4.37707	0.0145412	0.229272	0.260903	3.90144	8639		206	304	m317	mice	both	microglia; 4 months
GSE2866	ALDH5A1 KO	0.896086	0.0809002	0.00932791	0.166451	0.801208	6514		7.64972	0.0144882	0.0050265	0.545482	7.1137	8260		4.40089	0.0131485	2.65235e-05	0.61908	3.79493	8022		207	59	m59	mice		cortex; day 19
GSE40377	PDE10A KO	0.703948	0.400168	0.0986178	0.400168	0.60533	12128		0.367042	3.23598	1.64597	1.39578	0.561271	16049		0.244336	7.02727	1.40014	3.01599	2.85548	15162		208	46	m46	mice	male	hippocampus; both with vehicle
GSE3595	KLF7 KO	0.190725	0.759088	0.136468	0.0943301	0.719015	12093		0.124253	3.36115	0.0497003	0.0156424	3.42006	15975		0.136466	4.09938	0.0260093	0.0573632	4.15247	15096		209	95	m95	mice		olfactory epithelium; day 1
GSE33457	MECP2 overexpress	3.18187	0.635883	1.75233	0.571625	1.4938	11717		4.39354	0.220126	3.66998e-08	0.409189	4.20448	15989		7.54653	0.0501267	3.41151e-08	1.91625	5.68041	14964		210	226	m226	mice	male	amygdala
GSE151807	chronic mild stress	1.8936	0.508827	0.168423	0.0331049	2.2009	12128		1.06323	10.5027	13.2745	0.42291	-2.13154	16049		2.35263	12.2504	14.402	0.0961809	0.104885	15162		211	56	m56	mice	male	cerebral cortex
GSE76567	female v male; PWD strain	0.974776	0.593811	0.15005	0.10442	1.31412	12329		1.08256	0.888021	0.00462674	0.00462674	1.96133	15856		0.961459	1.62058	0.117168	0.00556403	2.45931	14916		212	207	m207	mice	both	hippocampus
	PINK1 KO composite	0.506797	0.025486	0.0525816	0.93608	-0.456379	12123		3.80986	4.22619	0.000404043	0.364538	7.67111	16037		2.6736	1.40014	0.206781	0.567045	3.29991	15162		213	283	m283	0		11 datasets used
GSE154428	5XFAD, 5 mutations in APP/PS1	4.24069	0.000187696	0.00153198	3.02179	1.21756	11248		7.03228	0.0819419	0.100637	3.68574	3.32785	13504		5.72182	0.00015499	0.0372855	2.79416	2.89052	12873		214	339	m352	mice		hippocampus; spf both
GSE52584	LRRK2 human mutation	2.60114	1.66122	0.0142482	0.0259028	4.2222	5351		2.86421	5.28201e-06	1.4833	0.00269344	1.37822	7579		5.78313	0.0125174	0.0623337	1.70815e-05	5.73329	6853		215	242	m242	mice		striatum; 4 months; control has human LRRK2 normal
GSE29014	low anxiety LAB v NAB	0.0578721	0.178372	0.321394	0.178372	-0.263522	11886		0.398229	3.95734	1.12599	0.0270607	3.20252	16195		0.687675	1.47589	1.59883	0.0567911	0.507941	15086		216	151	m151	mice	male	basolateral amygdala
GSE4040	PPP1R1A KO	3.22522	0.0986178	0.142135	0.0986178	3.08309	12128		3.62058	0.00174329	0.000683152	0.0532482	3.56839	16049		3.76429	0.00789573	0.000239627	0.14401	3.62793	15162		217	49	m49	mice		hippocampus
GSE17542	MPTP treatment	0.187017	0.00830417	0.348743	1.90894	-2.06237	8175		3.50807	0.185028	0.00267688	1.36706	2.32335	10408		2.54178	0.0238277	0.00454537	2.54178	0.0192823	9912		218	260	m260	mice		VTA; dopamine neurons; 10 day treat
GSE65770	HD_Q175_F_6m_cortex_na_na	0.00437116	1.57184	0.068461	0.466701	1.04105	12313		0.613571	0	0.410489	0	0.203081	17362		0.0753033	8.58085	0.892482	1.04613e-06	7.76367	15633		219	393	M72A	mice	female	HD_Q175_F_6m_cortex_na_na
GSE75083	GRN KO	2.67596	0.332704	0.0754298	0.905722	2.02751	7058		3.07021	0.194122	0.0154519	0.167558	3.08132	9536		4.07887	0.459409	0.00167235	0.509859	4.02675	8937		220	295	m308	mice	both	hippocampus; 2 months
GSE60413	PINK1 KO	2.29572	0.00419998	0.00294424	0.569509	1.72747	12128		4.02686	3.23598	1.13745e-05	2.06394	5.19889	16049		2.20024	3.19516	0.003747	1.28591	4.10575	15162		221	32	m32	mice	both	striatum; 24 weeks
GSE67541	other_Atp6ap2Camk2aCre/0_na_P30_hippocampus_na_na	0.276983	0.054593	0.0433619	0.0263653	0.261849	12468		4.82923	0	5.56077	0	-0.731541	17603		4.26788	1.59361e-07	5.16474	3.78476e-06	-0.896862	15865		222	426	M106A	mice		other_Atp6ap2Camk2aCre/0_na_P30_hippocampus_na_na
GSE89562	maneb & paraquat	0.340868	0.0656779	0.266547	0.382735	-0.242737	9044		2.94264	2.198	0.179071	0.591472	4.37009	12035		1.78866	0.737468	0.191235	1.05832	1.27658	11266		223	276	m276	mice	male	nigrostriatal tissue
GSE74630	SMCX KO	0.415136	0.468949	0.278263	0.468949	0.136873	12319		1.10102	3.48504	0.0353256	0.577473	3.97326	15898		0.495556	2.0273	0.172222	0.872926	1.47771	14922		224	240	m240	mice	male	amygdala
GSE8870	social defeat, susceptible	0.628037	0.923331	0.767073	0.309588	0.474708	11441		1.34017	1.98489	0.0226188	0.258896	3.04354	15483		0.62818	1.48369	0.00424792	0.244101	1.86352	14496		225	74	m74	mice	male	ventral tegmental area
GSE9444	sleep deprivation; DBA strain	3.57181	1.42282	0.000600413	0.0658467	4.92818	12128		3.62058	0.869914	1.06323	0.42291	3.00435	16049		2.6736	0.500981	1.07384	0.0479039	2.05283	15162		226	219	m219	mice	male	whole brain
GSE7191	S1P2 KO	1.18749	0.145626	0.000388081	0.12676	1.20597	6514		1.15947	1.42755	0.00104515	0.193418	2.39256	8260		1.85654	1.35629	0.13446	0.115405	2.96297	8022		227	35	m35	mice	male	hippocampus
GSE75778	SCA_ATXN130Q_na_5w_cerebellum_na_na	1.35869	1.35869	0.00037491	0.00294752	2.71406	12467		3.51402	0	0.761653	0	2.75237	17599		4.26384	0.139123	1.41918	8.2202e-07	2.98378	15861		228	436	M152A	mice		SCA_ATXN130Q_na_5w_cerebellum_na_na
GSE8307	PSAP deficiency	1.06345	0.00855743	0.00855743	1.65371	-0.590258	6368		3.54332	0.0677309	0.291718	0.258415	3.06092	8009		3.77186	0.0486604	0.0214869	1.14422	2.65481	7642		229	309	m322	mice		cerebrum; 12/18 weeks
GSE5581	RS1H KO	2.00528	0.359162	0.00364841	1.01419	1.3466	6714		5.34874	0.057763	1.12927e-05	0.057763	5.34873	8587		2.25992	0.100131	1.63333e-08	0.306202	2.05385	8302		230	280	m280	mice		retina; p7
GSE75431	AD_PS2APP_F_13m_na_microglia_APP	2.98192	0.239102	0.00136671	0.054593	3.16507	12468		6.61216	0	1.39661	0.00151549	5.21404	17603		4.0568	0	2.24318	1.59361e-07	1.81362	15865		231	431	M146A	mice		AD_PS2APP_F_13m_na_microglia_APP
GSE72343	resistant; chronic social defeat stress	0.437537	2.27807	0.686642	0.0298852	1.99907	12383		0.0954485	2.30164	0.292465	0.0598464	2.04478	16178		0.565815	2.83872	0.206174	0.0279287	3.17043	15158		232	123	m123	mice	male	amygdala; 28 d post CSDS both groups
GSE54418	TIA1 KO	0.884797	0.291226	0.0253386	1.90854	-0.757854	11382		2.73794	1.22213	0.466779	3.83731	-0.344021	15039		3.1926	1.5501	0.601835	3.55788	0.582985	14222		233	96	m96	mice		cerebellum; 3 months
GSE26822	DICER1 KO	2.02298	1.53351	0.0256971	0.00814874	3.52264	12128		0.621922	1.39578	0.000412267	0.0532482	1.96404	16049		1.28591	1.28591	0.000139636	0.0612396	2.51044	15162		234	117	m117	mice		cochlea; P16
GSE109315	DBA/2 v C57	2.35033	1.24876	0.525397	0.0116	3.06209	12315		0.796244	0.00669408	0.326292	0.0335706	0.443075	15848		2.4234	0.162982	0.162982	0.00345476	2.41995	14853		235	190	m190	mice	male	bnst
GSE90696	MAPT mutation (PS19)	1.24755	0.675324	0.144404	1.5571	0.221368	10921		1.24947	0.467824	0.0553264	0.588116	1.07385	12316		1.50003	0.342255	0.0407566	2.24946	-0.44793	11953		236	208	m208	mice	male	hippocampus; 3 months; mice overexpress the TauP301S (4R2N isoform) under the control of mouse prion promoter
GSE60413	PINK1 KO	0.452407	0.118931	0.0110936	3.39623	-2.83599	12128		4.02686	0.00598281	0.131467	1.39578	2.5056	16049		3.37962	0.00163814	0.244336	2.05327	1.08365	15162		237	30	m30	mice	both	striatum; 6 weeks
GSE4550	MPTP treatment	0.816851	0.230689	0.0436764	1.63786	-0.633998	5262		0.544445	2.65159	1.92865e-16	1.84276	1.35328	6957		0.0248011	3.17617	3.36511e-11	2.17798	1.02299	6489		238	264	m264	macaque		prefrontal cortex; 25 days
GSE1947	PMP22 KO	0.947525	0.0662666	0.235004	0.640011	0.138777	6504		0.213591	1.80522	0.00468332	2.5204	-0.506277	8242		0.28956	1.82612	0.00232758	2.41065	-0.297293	8005		239	65	m65	mice		sciatic nerve; day 60
GSE2867	ATXN1 knockin	0.907566	0.575277	0.0054013	1.53285	-0.0554063	9364		1.40705	2.0034	5.23115e-06	0.693896	2.71655	12108		1.38249	1.38249	0.000277275	0.998204	1.7665	11681		240	12	m12	mice		cerebellum
GSE75083	GRN KO	0.978361	1.96467	0.2682	0.0131719	2.66166	6964		3.79797	0.00606903	0.313221	0.241993	3.24883	9498		2.07601	0.132387	0.641499	0.132387	1.43451	8886		241	298	m311	mice	both	hippocampus; 6/9 months
GSE102014	AD_APOE4+/+ vs APO3+/+ Sham brain_F_3m_cortices and hippocampi_na_other	6.42222	2.81956	5.12014e-05	1.57684e-08	9.24172	12467		2.4104	0	0.677247	5.83418e-15	1.73316	17599		3.452	1.78443e-06	0.281877	1.3884e-11	3.17013	15861		242	352	M17A	mice	female	AD_APOE4+/+ vs APO3+/+ Sham brain_F_3m_cortices and hippocampi_na_other
GSE113368	SHANK3 overexpress	2.52894	0.180576	0.152727	1.48412	1.07267	12345		1.72181	1.28841e-08	0.000348556	0.214467	1.50699	15950		2.89403	8.80208e-10	0.00200523	0.915699	1.97633	15023		243	177	m177	mice	male	mPFC
GSE19534	SNCA KO	1.7689	0.0331049	0.0331049	2.29572	-0.526823	12128		1.64597	0.699049	1.64597	0.621922	0.0771276	16049		4.38026	1.28591	1.40014	1.40014	2.86589	15162		244	40	m40	mice		striatum; 21 months
GSE26024	female v male: DBA	0.49809	0.686776	0.0118638	0.49809	0.674912	11553		2.63291	0.0135662	3.30461e-05	1.25436	1.39209	15316		3.26239	0.0375791	8.98139e-06	1.24303	2.05693	14471		245	217	m217	mice	both	striatum
GSE3248	HTT nuclear localization	1.71831	0.109753	0.214357	0.337614	1.2761	6514		1.72822	0.284523	0.000161165	0.0906873	1.9219	8260		2.44653	0.155706	2.31739e-06	0.375098	2.22714	8022		246	17	m17	mice	both	cerebellum; 3 months
GSE109315	CSDS; susceptible	0.87974	0.466327	0.0344162	1.84278e-05	1.31163	12312		0.492483	0.235385	0.492483	0.000284932	0.2351	15834		1.46195	1.46195	0.0572348	0.00731829	2.85934	14856		247	182	m182	mice	male	bnst; c57 strain
GSE17542	MPTP treatment	0.172453	0.503084	0.172453	0.149303	0.353781	8272		1.39904	0.42346	0.017068	0.292039	1.5134	10544		1.01857	0.297805	0.0870329	0.337748	0.89159	10031		248	259	m259	mice		SN; dopamine neurons; 10 day treat
GSE35396	NEUROD1 KO tissue specific	2.43907	0.0331049	5.45823e-05	2.89693	-0.424812	12128		2.06394	0.0410258	0.550246	3.05188	-1.49717	16049		3.19516	0.00549338	0.79644	2.6736	-0.269382	15162		249	93	m93	mice	both	pineal gland; zt6, 2 months
GSE26025	5HTT +/-	1.7689	0.508827	0.0196896	0.142135	2.1159	12128		0.621922	0.699049	2.27021e-09	0.781695	0.539276	16049		0.383948	1.77564	3.20983e-07	0.28627	1.87331	15162		250	88	m88	mice	female	left hippocampus
GSE56028	unpredictable chronic mild stress	2.09143	0.0225129	0.27901	0.158264	1.67667	9785		2.32173	2.89298e-16	0.246608	0.125552	1.94957	13163		3.6146	2.20831e-14	2.04333	0.636241	0.935028	12424		251	167	m167	rats	male	dentate gyrus
GSE1947	PMP22 point mutation	0.694224	0.0389454	0.0660131	1.0163	-0.349146	6503		3.22167	0.276511	0.0417479	0.835166	2.62127	8244		1.82791	0.173245	0.00964148	2.05106	-0.0595513	8006		252	66	m66	mice		sciatic nerve; day 4
GSE65774	HD_Q175_F_10m_striatum_na_na	1.68944	0.276699	0.147403	0.363594	1.45514	12313		2.26621	0	1.29249	0	0.973721	17362		3.06723	0.0009105	1.80197	9.28824e-06	1.26616	15633		253	413	M92A	mice	female	HD_Q175_F_10m_striatum_na_na
GSE79929	other_nmf205-/-;Gcn2-/-_na_3w_cerebellum_na_na	1.70008	2.98074	0.0339762	2.95827e-05	4.64681	12467		1.15946	9.80099e-08	0.291855	5.83418e-15	0.867605	17599		0.639416	3.84723	0.00975078	3.75128e-06	4.47689	15861		254	454	M181A	mice		other_nmf205-/-;Gcn2-/-_na_3w_cerebellum_na_na
GSE7191	S1P2 KO	0.964335	0.549125	0.0688396	0.374595	1.07003	6514		1.15947	0.49418	0.000161165	1.24523	0.408257	8260		1.64571	0.417677	0.000147142	0.264915	1.79833	8022		255	36	m36	mice	female	hippocampus
GSE96096	other_G392E-NS_na_E13.5_ cortex_NPC_na	2.2219	0.0432997	0.0263239	1.25441	0.984465	12467		8.34229	0	5.06375	0.246655	3.03189	17599		7.47594	0	3.26248	0.00312062	4.21034	15861		256	477	M205A	mice		other_G392E-NS_na_E13.5_ cortex_NPC_na
GSE93918	HDAC2 KO in forebrain neurons	0.481792	0.00915348	3.88463	0.744722	-4.13841	12353		0.0293039	0.926365	0.926365	0.0386644	-0.00936048	15718		0.0729389	2.13024	1.23973	0.112037	0.851412	14865		257	142	m142	mice	male	pfc; both vehicle chronic; 8-20 weeks
GSE67294	MECP2 KO	1.81087	0.204824	0.00094824	0.276439	1.73831	12312		1.48706	1.36707	0.309259	1.36707	1.1778	15760		2.91088	0.757882	0.415832	1.70466	1.54826	14847		258	228	m228	mice	male	visual cortex
GSE9134	HDAC5 KO	1.28861	0.172253	1.19064	0.309588	-0.0393567	11441		0.749587	4.68892e-05	0.351738	0.924629	-0.526733	15484		1.3682	0.00288822	0.435494	1.25739	-0.321798	14497		259	163	m163	mice		nucleus accumbens
GSE29014	low anxiety LAB v NAB	1.04732	0.178372	0.415409	0.525622	0.284659	11886		3.55339	0.00329632	3.17129	0.925153	-0.539755	16195		2.94915	0.0140022	3.68801	0.613195	-1.33805	15086		260	153	m153	mice	male	central amygdala
GSE16974	EGR1 KO	0.118931	0.000243595	0.569509	2.43907	-2.88941	12128		0.483941	5.86383	2.21458	1.64597	2.48721	16049		0.500981	3.01599	1.51983	1.40014	0.596998	15162		261	41	m41	mice	male	retina; 30 days
GSE71233	MECP2 overexpress	3.0995	0.0535717	0.271523	1.13512	1.74643	12293		1.42144	0.0110562	0.145566	0.647737	0.639192	15416		1.69289	0.0264349	0.0725632	0.60389	1.04288	14631		262	230	m230	mice		hippocampus; 8 weeks
GSE65770	HD_Q111_M_6m_cortex_na_na	0.000250988	1.35079	0.147403	0.239032	0.964609	12313		1.41352	0	0.179118	0	1.2344	17362		0.0941864	3.24999	1.08639	4.74358e-07	2.25779	15633		263	388	M67A	mice	male	HD_Q111_M_6m_cortex_na_na
GSE11276	RTN4 KO	1.11871	0.142135	0.0110936	1.42282	-0.173069	12128		3.23598	0.00268856	0.270247	0.131467	2.83695	16049		4.81656	0.028056	1.28591	0.439983	3.11872	15162		264	118	m118	mice		spinal cord
GSE29014	high anxiety HAB v NAB	0.876064	0.0715072	0.79718	0.587019	-0.436628	11886		0.295465	1.12599	0.146454	1.3497	-0.0747053	16195		1.03858	0.543898	0.479705	0.479705	0.623067	15086		265	150	m150	mice	male	basolateral amygdala
GSE8870	social defeat, not susceptible	0.923331	1.72529	0.35284	0.146139	2.14964	11441		1.58141	1.58141	2.94038	0.463504	-0.241063	15483		1.36761	1.60505	2.60242	0.380582	-0.0103371	14496		266	73	m73	mice	male	nucleus accumbens
GSE26025	prenatal stress	0.939118	0.142135	0.0658467	0.197975	0.817431	12128		2.06394	0.0410258	1.91894	1.06323	-0.877209	16049		1.645	0.332755	0.975972	0.567045	0.434741	15162		267	87	m87	mice	female	left hippocampus; in 5HTT+/- mice
GSE43879	FTD-ALS_SOD1-G93A MTN;WTG-WTN;WTG_na_14d_na_neurons_na	0.884495	0.00595338	0.146888	3.49229	-2.74873	12467		4.36574	1.44649e-16	1.52172	3.10513e-14	2.84402	17599		2.55902	0.00465841	1.41918	1.30206	-0.15756	15861		268	374	M39A	mice		FTD-ALS_SOD1-G93A MTN;WTG-WTN;WTG_na_14d_na_neurons_na
GSE18326	FOX03 KO	3.75192	0.307844	0.00294424	0.703948	3.35287	12128		0.781695	3.82102	0.0410258	5.1358	-0.574107	16049		1.77564	4.59586	0.0209717	4.38026	1.97027	15162		269	106	m106	mice	both	forebrain
GSE58261	DNMT3a cKO	0.438958	0.554985	0.00169215	0.438958	0.553293	12387		2.64552	0.0362875	0.0272843	0.83613	1.81839	16203		2.69084	0.0625098	0.0377856	1.41175	1.30382	15183		270	238	m238	mice		cortex
GSE77569	other_APP/PS1 Bex_na_na_cortex_na_APP	0.276728	1.25441	0.204722	0.146888	1.17953	12467		5.81141	0	1.65467	0	4.15673	17599		3.0784	0.0340207	0.639416	1.49644e-10	2.473	15861		271	443	M163A	mice		other_APP/PS1 Bex_na_na_cortex_na_APP
GSE60413	PINK1 KO	0.23096	0.0986178	0.0529625	1.02661	-0.749997	12128		0.228998	1.91894	0.0532482	0.869914	1.22478	16049		1.40014	0.79644	0.244336	1.28591	0.666331	15162		272	27	m27	mice	both	cerebellum; 24 weeks
GSE140595	low responders (v high)	2.36891	1.09565	0.012288	0.161878	3.2904	8912		3.04143	0.0818893	0.0995581	0.400427	2.62334	11985		2.08722	0.0854084	0.0128987	0.201747	1.95799	11311		273	76	m76	rats	male	hippocampus; generation 15; age 14 days
GSE109315	CSDS; susceptible	0.0478035	1.50627	0.0478035	1.29027	0.215993	12373		0.0447459	2.63707	0.825052	0.583296	1.27347	16424		0.0172276	1.70026	1.45016	1.9723	-1.70497	15252		274	184	m184	mice	male	ventral hippo; c57
GSE8720	MECP2 KO	0.267536	0.168423	0.777822	0.777822	-1.11969	12128		0.00598281	1.64597	6.63781	0.159834	-5.14569	16049		0.0111341	2.84213	2.6736	0.244336	-0.0646734	15162		275	213	m213	mice	male	purkinje neurons
syn10378730	AD_Tyrobp-KO/KO;AppPS1vsTyrobp-KO/KO;WT_M_na_na_na_APP	1.06005	0.0263239	1.70008	0.00595338	-0.61966	12467		4.82551	0.113245	7.1651	1.52645e-10	-2.22634	17599		2.39694	3.26248	2.72664	5.41453e-05	2.93273	15861		276	340	M3A	mice	male	AD_Tyrobp-KO/KO;AppPS1vsTyrobp-KO/KO;WT_M_na_na_na_APP
GSE65831	Neurofibromatosis_Nf1 cKO_F/M_3m_optic nerve_astrocytes_na	1.70008	0.467878	0.0339762	0.00825811	2.12572	12467		0.852036	0.00824689	0.00150764	0.000925756	0.85785	17599		0.43756	0.0136941	0.00975078	0.00465841	0.436845	15861		277	423	M102A	mice		Neurofibromatosis_Nf1 cKO_F/M_3m_optic nerve_astrocytes_na
GSE43879	FTD-ALS_SOD1-G93A WTN;MTG-WTN;WTG_na_7d_na_neurons_na	6.42222	0.083546	9.26316e-06	1.95147	4.55428	12467		3.71838	2.93609e-12	0.000321629	4.14427	-0.426218	17599		5.16022	1.51138e-05	0.000173605	6.39657	-1.23651	15861		278	376	M41A	mice		FTD-ALS_SOD1-G93A WTN;MTG-WTN;WTG_na_7d_na_neurons_na
GSE72262	stress	0.89919	0.817888	0.0010286	0.128232	1.58782	12346		3.2264	0.0239074	0.000215071	0.0427278	3.20736	16972		1.02408	0.0503726	0.00065148	0.0503726	1.02343	15721		279	70	m70	mice	female	medial prefrontal cortex; age 17 wks
GSE65774	HD_Q175_M_10m_striatum_na_na	1.35079	0.239032	0.318177	0.147403	1.12425	12313		1.67369	0	2.95379	0	-1.2801	17362		2.88988	1.19169	2.55151	1.97476e-09	1.53005	15633		280	416	M95A	mice	male	HD_Q175_M_10m_striatum_na_na
GSE29014	low anxiety LAB v NAB	0.0366722	0.722742	0.280202	1.13975	-0.660534	11886		1.23498	0.0270607	0.521557	0.212056	0.528424	16195		0.543898	0.00144487	0.687675	0.543898	-0.68623	15086		281	159	m159	mice	male	paraventricular nucleus
GSE90736	Rett_Mecp2-KO_F_5w_na_microglia_na	0.884495	0.0678582	0.020126	3.31712	-2.3849	12467		0.526117	0	0.526117	5.90886e-07	-5.90886e-07	17599		0.800924	6.38385e-14	0.499565	0.00465841	0.2967	15861		282	470	M198A	mice	female	Rett_Mecp2-KO_F_5w_na_microglia_na
GSE3248	HTT nuclear exclusion	2.48275	0.599676	0.109753	0.0147936	2.95788	6514		1.24523	0.145542	2.30234	0.125121	-1.03669	8260		2.57534	0.0485265	1.01997	0.00339811	1.60049	8022		283	18	m18	mice	both	cerebellum; 8 months
GSE75778	SCA_ATXN182Q_na_5w_cerebellum_na_na	2.51129	0.00825811	5.12014e-05	0.364115	2.15538	12467		2.4104	0	1.05091	0	1.35949	17599		2.55902	0.239613	0.56682	0.000820224	2.23099	15861		284	439	M155A	mice		SCA_ATXN182Q_na_5w_cerebellum_na_na
GSE65774	HD_Q111_F_10m_striatum_na_na	0.413068	0.318177	1.35079	0.724522	-1.34407	12313		0.540203	0	0.540203	0	0	17362		0.720612	0.142087	1.54108	1.42374e-08	-0.678386	15633		285	404	M83A	mice	female	HD_Q111_F_10m_striatum_na_na
GSE75778	SCA_ATXN182Q_na_12w_cerebellum_na_na	2.2219	0.884495	0.000903156	0.146888	2.9586	12467		5.81141	0	0.948444	1.44649e-16	4.86296	17599		2.72664	0.0445631	0.88995	1.05261e-12	1.88125	15861		286	437	M153A	mice		SCA_ATXN182Q_na_12w_cerebellum_na_na
GSE65770	HD_Q175_M_6m_cortex_na_na	0.000398588	0.174547	0.276699	2.20705	-2.30881	12313		0.777764	0	0.353912	0	0.423851	17362		0.0594166	4.03461	0.503282	1.04613e-06	3.59074	15633		287	395	M74A	mice	male	HD_Q175_M_6m_cortex_na_na
GSE84545	other-neurodevelopment_Uhrf1 loss_na_E16_whole cortex_na_na	1.25441	4.6399	0.00058736	2.95827e-05	5.89369	12467		1.79372	0	1.65467	3.10513e-14	0.139044	17599		2.08949	0.00312062	1.67039	1.01464e-08	0.422228	15861		288	462	M189A	mice		other-neurodevelopment_Uhrf1 loss_na_E16_whole cortex_na_na
GSE20547	SNCA overexpress TgA	0.849189	2.52005	0.0269863	0.0516393	3.29062	9468		1.68258	1.93135	0.00429948	0.521352	3.08829	12305		0.618568	0.833572	0.00218433	0.914001	0.535955	11682		289	252	m252	mice	both	striatum/brainstem/cerebellum; 20-28 months
GSE2502	DBA v C57	0.239076	0.124985	0.00904514	0.334621	0.0203942	6553		0.0980487	0.525255	0.0123415	1.05303	-0.442072	8510		0.186599	0.186599	0.162113	0.70227	-0.491184	8242		290	221	m221	mice	male	whole brain
GSE33618	CAMKII-Cre	1.55471	0.0245288	0.0314887	0.424115	1.12364	11504		1.11617	0.00159899	0.0213869	1.22325	-0.126873	15699		1.97065	0.0107798	0.0148726	0.477598	1.48896	14646		291	85	m85	mice	male	hippocampus; 6 months
GSE85512	other-neurodevelopment_Tshz3-KO_na_E18.5_cortex_na_na	0.58881	0.969931	2.65534e-06	0.00037491	1.55836	12467		0.291855	0	0.139996	0	0.151859	17599		0.239613	0.0340207	0.113636	1.57778e-07	0.159998	15861		292	465	M192A	mice		other-neurodevelopment_Tshz3-KO_na_E18.5_cortex_na_na
GSE8641	C10 congenic v AJ	0.0125364	0.124729	0.258604	0.0409358	-0.162274	9364		0.560778	0.0320727	0.625144	0.00281647	-0.0351099	12108		0.344124	0.065624	0.913368	0.00616363	-0.509783	11681		293	161	m161	mice	male	hippocampus
GSE29417	MSN strain	0.535169	3.50161	0.283513	0.325693	3.42758	12339		1.36069	0.582942	0.239963	1.02438	0.679286	17244		1.3395	0.255208	0.123367	0.921549	0.549791	15706		294	175	m175	mice	male	hippocampus
GSE18308	FOXO KO	1.64886	0.0658467	0.0331049	0.703948	0.977659	12128		1.51802	1.06323	0.483941	0.550246	1.54707	16049		1.645	0.332755	0.439983	0.638261	0.899512	15162		295	13	m13	mice		neural stem cells
GSE7707	MPTP treatment	0.985162	0.0666204	0.0666204	1.73057	-0.745411	8884		3.41703	0.0833108	3.24957	0.828711	-0.577935	11294		3.73978	0.0773343	1.1892	0.637857	1.99005	10742		296	263	m263	mice		midbrain
GSE4866	POLG mutation	1.11871	0.508827	0.0110936	1.02661	0.589831	12128		1.06323	0.270247	0.228998	1.06323	0.0412487	16049		1.17715	0.714706	0.0961809	1.28591	0.509763	15162		297	116	m116	mice		cochlea
GSE44331	SARM1 KO	0.197975	0.00589593	0.197975	3.57181	-3.56591	12128		2.8733	0.0532482	0.00405434	1.77961	1.14288	16049		1.40014	0.00549338	0.00163814	2.20024	-0.796249	15162		298	15	m15	mice		whole brain
GSE10953	SOD1 mutation	2.90412	0.374293	0.124729	0.467849	2.68583	9364		3.19934	0.000570316	5.76264	0.226304	-2.78903	12108		2.09514	0.020049	3.82505	0.344124	-2.05399	11681		299	111	m111	mice	male	motor neurons; 60 days
GSE6614	CHRNA7 KO	0.0945021	0.456427	0.41418	3.84878	-3.71204	6514		0.783864	3.88719	0.000106775	1.42755	3.24339	8260		0.298797	2.57534	0.00183484	2.44653	0.425763	8022		300	107	m107	mice	both	whole brain
GSE8307	PSAP KO	0.222799	0.00675456	0.448852	3.26938	-3.48868	8264		1.06702	0.000144497	0.399629	1.44847	-0.780936	10490		0.694816	0.000215352	0.0556543	1.66197	-1.0226	9998		301	311	m324	mice		cerebellum; 10/20 days
GSE20547	SNCA overexpress TgA	0.633741	0.0903568	0.00112376	0.46835	0.254624	9195		0.350757	0.00011422	0.020791	0.350757	-0.0206768	11701		0.0938425	9.00532e-06	0.0512539	0.134162	-0.0915646	11115		302	250	m250	mice	both	striatum/brainstem/cerebellum; 6 months
GSE26024	DBA/2 v C57	0.303342	0.0267771	1.83575	0.0992498	-1.60488	11553		0.366491	1.48612	0.770919	0.316666	0.765027	15316		0.170867	0.771694	1.84603	0.619375	-1.52284	14471		303	215	m215	mice	female	striatum
GSE10953	SOD1 mutation	1.85949	0.0503471	0.0329721	0.196793	1.68008	9364		0.926994	0.0190201	0.926994	0.302126	-0.283106	12108		0.441501	0.301258	0.262124	0.998204	-0.517568	11681		304	112	m112	mice	male	motor neurons; 90 days
GSE22137	RSK2 KO	1.63779	0.258604	1.15227	0.763492	-0.0193622	9364		1.20115	0.0143556	0.226304	0.926994	0.0622051	12108		1.38249	0.0333763	0.0977107	0.998204	0.31995	11681		305	63	m63	mice	male	hippocampus; 2 months
GSE81672	chronic stress; resilient	4.08817	0.000453032	0.545032	0.608832	2.93476	12363		4.0568	3.80704e-09	0.00131857	2.562	1.49348	15865		4.80916	3.97808e-06	0.000277263	2.35693	2.45196	14966		306	126	m126	mice		ventral hippo; both saline treated
GSE33457	MECP2 KO	0.778456	0.456518	0.312801	0.123375	0.798799	11719		0.606736	0.0390322	0.00037829	0.536263	0.109128	15998		2.36081	0.00118917	0.000751242	0.391944	1.96931	14971		307	227	m227	mice	male	amygdala
GSE39811	DHCR7 KO	0.369334	0.026262	0.170087	0.740354	-0.514845	5632		0.109654	0.223198	4.8795e-14	0.595546	-0.262695	7872		0.0493237	0.0335133	8.08004e-09	0.49263	-0.409793	7412		308	114	m114	mice		brain; embryo 18
GSE40630	TSC2 +/-	0.325693	0.325693	1.07118	0.00646243	-0.426256	12339		0.0117139	0.000328883	1.52471e-06	0.283939	-0.271898	17244		0.0024909	0.0024909	0.000130368	0.299052	-0.294201	15706		309	24	m24	mice	female	cerebellum
GSE7191	S1P2 KO	1.03564	0.166451	0.00731367	0.768647	0.426128	6514		1.15947	0.00665358	1.15947	0.923561	-0.916907	8260		1.26693	0.000946798	0.563948	0.0833711	0.620553	8022		310	34	m34	mice	female	neocortex
GSE17735	Disc1-L100P	0.718109	0.251614	0.0423733	1.40927	-0.481919	10878		1.01036	1.3235e-06	0.0248572	0.745598	0.239908	14815		0.763144	4.43084e-05	0.00665977	1.55991	-0.803385	13874		311	174	m174	mice	both	frontal cortex
GSE83636	miR17-92 KO	0.141797	0.0979528	0.052162	0.711821	-0.524233	12435		0.957165	0.0017141	0.467276	2.25175	-1.76014	17338		1.506	0.0689465	0.777291	1.05598	-0.258318	15795		312	128	m128	mice		hippocampus
GSE75431	AD_PS2APP_F_13m_na_neurons_APP	0.0112991	0.147049	0.364425	0.414234	-0.62031	12468		0.171384	0	0.00828249	0.206915	-0.0438131	17603		0.20243	0.0447367	0.438522	0.018961	-0.210316	15865		313	432	M147A	mice		AD_PS2APP_F_13m_na_neurons_APP
GSE72262	stress	0.285363	0.374078	1.07569	0.246841	-0.663088	12346		0.450138	0.336351	0.0557002	0.24326	0.487529	16972		0.463387	0.101414	0.257724	0.751164	-0.444086	15721		314	71	m71	mice	female; ovx	medial prefrontal cortex; age 17 wks
GSE109315	CSDS; susceptible	0.00876611	0.733075	0.809257	0.243036	-0.310452	12330		0.0531501	1.39477	0.000680953	0.315828	1.13141	16047		0.0171836	0.905456	0.0308283	2.38258	-1.49077	14999		315	183	m183	mice	male	bnst; DBA strain
GSE20547	SNCA overexpress TgB	0.033731	1.56738	0.00121087	0.405536	1.19436	8770		0.508947	0.000442412	0.695752	0.404253	-0.590616	10956		0.38331	0.000125859	0.121786	0.952408	-0.690758	10452		316	251	m251	mice	both	striatum/brainstem/cerebellum; 6 months
GSE126996	STAU2 KO	0.599091	0.152055	1.71352	0.599091	-1.56147	12341		0.383189	1.95582e-09	2.85577	0.73556	-3.20814	17223		0.739988	1.65909e-08	0.824618	0.587019	-0.671649	15689		317	234	m234	mice		purkinje neurons
GSE7707	MPTP treatment	1.87214	0.0181727	0.43205	2.23241	-0.774156	9133		2.23867	0.000110093	1.00358	0.837758	0.397451	11689		3.32944	2.48119e-08	2.00742	1.0414	0.280625	11124		318	261	m261	mice		frontal cortex
GSE38359	AJ v C57	0.422069	0.016223	0.89517	0.535169	-0.992047	12339		0.000845773	5.61853e-05	0.115364	1.81593	-1.93039	15880		0.0846931	3.2493e-05	0.155333	0.826639	-0.897247	15022		319	232	m232	mice		whole eye
GSE29014	high anxiety HAB v NAB	0.321394	0.280202	0.587019	2.60715	-2.59257	11886		0.25143	0.398229	0.0103261	0.925153	-0.28582	16195		1.3584	0.0339902	0.0191345	1.47589	-0.102636	15086		320	156	m156	mice	male	dentate gyrus
GSE8870	social defeat, susceptible	1.84467	0.922672	0.145955	0.627525	1.99386	11440		2.93954	0.0655884	2.93954	0.40479	-0.339201	15482		3.28624	0.0497255	3.47026	0.284958	-0.419259	14495		321	72	m72	mice	male	nucleus accumbens
GSE60414	PINK KO & SNCA overexpress	2.97852	0.831699	0.00102113	2.0559	1.75329	8729		0.898511	1.57099	9.50523e-06	0.436974	2.03252	11280		0.904598	0.827195	0.00153678	1.25621	0.474049	10710		322	245	m245	mice	both	midbrain; 6 weeks
GSE43051	CBP+/-	0.003237	0.00042614	4.2466	2.37552	-6.61846	12339		0.110266	4.46758e-12	0.00368013	1.02438	-0.917795	17244		0.00800928	3.74159e-14	0.0113512	1.22662	-1.22996	15706		323	210	m210	mice	female	hippo; both with vehicle
GSE8641	C10 congenic v AJ	0.541935	0.116352	0.337018	0.116352	0.204916	11267		0.222177	0.462156	1.20771	1.31697	-1.84034	14804		0.156734	0.396918	0.973403	0.576554	-0.996306	13958		324	162	m162	mice	male	whole brain
GSE85136	stress in WT	0.00744644	0.0396379	2.72108	1.19939	-3.87339	12245		0.0161619	0.0116999	0.0635512	0.992727	-1.02842	15200		0.0113855	0.06027	0.115251	0.935326	-0.978921	14451		325	129	m129	mice	female	brain
GSE38359	BALB v C57	0.0223532	1.61473	1.85854	0.333306	-0.554763	12365		0.556331	0.0237646	1.28976	1.17833	-1.888	16071		0.203606	0.00363031	0.707189	0.495057	-0.995009	15141		326	231	m231	mice		whole eye
GSE77572	R521C knock-in	0.000749386	0.209205	0.0402567	1.93121	-1.76152	10727		0.373914	0.0835051	0.0539079	1.64263	-1.23912	13150		0.0669091	0.0825257	0.14575	1.47374	-1.47005	12621		327	138	m138	rats	male	cortex; various times of day
GSE65774	HD_Q92_M_10m_striatum_na_na	0.205033	0.084159	0.65343	0.318177	-0.682415	12313		0.96564	0	3.73454	0	-2.7689	17362		0.570416	0.046228	2.39055	4.62481e-06	-1.77391	15633		328	422	M101A	mice	male	HD_Q92_M_10m_striatum_na_na
	maternal composite (ICR related)	0.926767	0.260333	0.00539993	1.87941	-0.697714	12249		0.644637	0.378475	0.903751	1.21555	-1.09619	16911		0.274536	0.196589	0.55259	1.05916	-1.14062	15572		329	285	m285	mice		4 datasets; four regions; GSE62258; GSE54426; GSE43627
GSE65774	HD_Q111_F_6m_striatum_na_na	0.102408	0.724522	0.880309	0.0115579	-0.0649372	12313		0.119658	2.81426e-10	1.41352	0	-1.29386	17362		0.171641	3.43814	2.88988	4.74358e-07	0.719903	15633		330	405	M84A	mice	female	HD_Q111_F_6m_striatum_na_na
GSE99250	other_Kmt2a-cKO_F_4,5,6m_hippocampus_na_na	0.276728	0.467878	0.655914	0.467878	-0.379186	12467		0.761653	1.01254e-15	1.27411	6.92773e-13	-0.512454	17599		0.43756	0.0068086	1.94417	0.00312062	-1.50292	15861		331	479	M207A	mice	female	other_Kmt2a-cKO_F_4,5,6m_hippocampus_na_na
syn3157182	AD_rTG4510_M_2.5m_forebrain_na_Tau	0.000588803	0.0201591	5.95186	1.35943	-7.29054	12468		0.000930786	1.36887e-05	1.16102	0.206915	-1.36699	17603		5.45692e-05	0.0256672	1.67269	0.640659	-2.28762	15865		332	491	M242A	mice	male	AD_rTG4510_M_2.5m_forebrain_na_Tau
GSE7191	S1P2 KO	0.337614	0.337614	0.0489027	0.599676	0.0266483	6514		0.851974	0.10688	0.923561	0.359294	-0.324001	8260		1.4492	0.13446	1.74934	0.739203	-0.904879	8022		333	33	m33	mice	male	neocortex
GSE29014	high anxiety HAB v NAB	0.208834	2.45958	0.321394	0.468445	1.87858	11886		0.0199919	0.146454	0.925153	1.3497	-2.10841	16195		0.0339902	0.0339902	1.03858	0.767404	-1.738	15086		334	158	m158	mice	male	paraventricular nucleus
GSE150939	PINK1 KO	0.051446	0.378282	0.00832042	1.34189	-0.920477	11383		0.0186491	0.268105	0.0642719	0.514206	-0.291724	12590		0.0426971	0.0335304	0.100176	2.18891	-2.21286	12295		335	164	m164	rats	male	periaqueductal gray
GSE3583	HDH knockin HD	0.878921	0.149361	0.172833	0.741915	0.113534	8560		0.777483	1.6057	2.49162	4.12321	-4.23164	10859		1.2991	1.83646	0.865783	1.39819	0.87158	10338		336	281	m281	0		striatal cells
GSE28643	APOD KO	1.11574	0.0309855	0.424446	2.12761	-1.40532	6203		0.20255	0.667649	0.728461	0.860058	-0.71832	7888		0.76673	0.284934	1.12695	3.89533	-3.97062	7630		337	279	m279	mice	male	cerebellum
GSE75083	GRN KO	0.308013	0.944158	0.546187	0.220962	0.485023	5802		0.199572	0.00997338	2.39752	1.32623	-3.51421	7881		0.464906	0.00962239	1.32727	0.930928	-1.78367	7380		338	300	m313	mice	both	cerebellum; 6/9 months
GSE65770	HD_Q140_F_6m_cortex_na_na	0.00210944	1.81177	0.800133	0.123422	0.890322	12313		0.410489	0	1.29249	0	-0.882002	17362		0.00727942	4.90352	5.60937	1.81135e-05	-0.69859	15633		339	389	M68A	mice	female	HD_Q140_F_6m_cortex_na_na
GSE43879	FTD-ALS_SOD1-G93A MTN;MTG-WTN;MTG_na_14d_na_neurons_na	0.276728	1.67338e-05	0.020126	3.31712	-3.0605	12467		0.761653	1.44649e-16	1.79372	4.80263e-09	-1.03206	17599		0.380697	3.75128e-06	2.39694	3.64693	-5.66317	15861		340	372	M37A	mice		FTD-ALS_SOD1-G93A MTN;MTG-WTN;MTG_na_14d_na_neurons_na
GSE6614	CHRNA4 KO	0.0688396	0.145626	0.549125	0.241617	-0.576277	6514		0.359294	0.401151	0.545482	0.284523	-0.0695603	8260		0.0833711	0.0325246	2.57534	0.155706	-2.61515	8022		341	108	m108	mice	both	whole brain
GSE1482	NF1 Heterozygotic knockout (NF1+/-)	0.109753	0.166451	0.0147936	3.84878	-3.58737	6514		0.998656	0.221107	0.0288641	2.30234	-1.11144	8260		0.205247	0.0262905	0.0398927	2.32133	-2.12969	8022		342	68	m68	mice		hippocampus; d15
GSE75778	SCA_ATXN130Q-D776_na_12w_cerebellum_na_na	1.25441	0.803707	0.00595338	0.204722	1.84744	12467		4.82551	0	1.65467	0	3.17084	17599		2.55902	0.000298759	1.67039	1.05261e-12	0.888933	15861		343	433	M149A	mice		SCA_ATXN130Q-D776_na_12w_cerebellum_na_na
GSE65770	HD_Q92_M_6m_cortex_na_na	0.000621208	0.65343	0.413068	2.07058	-1.82959	12313		0.777764	0	0.410489	0	0.367275	17362		0.0144708	1.19169	2.55151	0.000337915	-1.34569	15633		344	403	M82A	mice	male	HD_Q92_M_6m_cortex_na_na
GSE53061	Sp4neo KO	0.200399	0.310526	0.310526	0.636966	-0.436567	11992		0.139561	3.1537	4.36824	0.508253	-1.58323	16402		0.352259	1.22204	4.26614	0.526768	-3.21861	15252		345	178	m178	mice	male	cerebellum
GSE65770	HD_Q20_M_6m_cortex_na_na	0.0155071	2.07058	0.276699	0.413068	1.39632	12313		0.692734	0	2.10911	0	-1.41637	17362		0.0753033	4.24401	3.43814	3.43288e-05	0.881135	15633		346	397	M76A	mice	male	HD_Q20_M_6m_cortex_na_na
GSE33372	WFS1 KO	1.16618	0.325693	0.283513	0.016223	1.19214	12339		0.582686	1.09808e-12	4.27365	0.283783	-3.97474	17243		1.22614	1.08586e-05	2.13383	0.347423	-1.25511	15705		347	179	m179	mice		hypothalamus
GSE65337	NFIX KO	3.62127	0.0188996	0.117579	1.55093	1.97166	12429		2.42479	0.00687558	4.14209	3.32175	-5.03217	17095		4.14591	0.0396928	3.34799	1.60359	-0.765984	15744		348	314	m327	mice		subventricular zone-derived primary monolayer cultured neural stem cells day 10
GSE84175	CTCF cKO	0.00159155	0.00106334	1.72993	3.70966	-5.43694	12360		0.0824906	0.0824906	0.126758	3.77642	-3.73819	16001		0.0177942	0.0092948	0.405731	3.07252	-3.45116	15027		349	139	m139	mice	male	hippocampus
GSE65774	HD_Q92_F_10m_striatum_na_na	0.123422	0.00848827	0.800133	0.724522	-1.39274	12313		0.410489	0	4.60626	0	-4.19577	17362		0.441343	2.08081e-07	3.83048	0.010362	-3.39949	15633		350	420	M99A	mice	female	HD_Q92_F_10m_striatum_na_na
GSE25926	APP KO	0.000243595	0.0110936	3.57181	4.51747	-8.07794	12128		0.00268856	0.131467	1.64597	1.06323	-2.57505	16049		0.00163814	0.0612396	3.01599	1.07384	-4.02695	15162		351	1	m1	mice	male	pfc; 24-28 weeks
GSE43879	FTD-ALS_SOD1-G93A MTN;MTG-MTN;WTG_na_7d_na_neurons_na	0.00058736	5.12014e-05	1.58152	1.82339	-3.40428	12467		0.206434	1.60107e-09	4.14427	0.00824689	-3.94608	17599		0.139123	0.00975078	0.98455	0.239613	-1.07529	15861		352	371	M36A	mice		FTD-ALS_SOD1-G93A MTN;MTG-MTN;WTG_na_7d_na_neurons_na
GSE75431	PS2/APP mutation	0.367096	0.106181	0.209284	0.960706	-0.696713	11888		0.229476	0.020147	0.671966	2.37697	-2.79932	14415		0.344498	0.005519	0.449284	2.42259	-2.52186	13760		353	318	m331	mice		microglia from 7 months
GSE60414	PINK KO & SNCA overexpress	0.32634	0.203703	0.590377	2.2773	-2.33763	7000		0.139526	0.0393461	0.40005	1.37119	-1.59237	8995		0.236885	0.0053876	0.304268	2.41555	-2.47755	8583		354	249	m249	mice	both	striatum; 6 months
GSE9788	reserpine single dose	3.46247	0.794883	0.0035414	0.531808	3.722	10886		1.95183	0.0337326	0.497252	1.81981	-0.331503	13544		1.14839	0.0611882	0.715784	1.82857	-1.33478	13070		355	168	m168	rats		cortex
syn3157182	AD_PS1APP_F_12m_forebrain_na_APP	0.728022	0.00827356	0.414234	0.147049	0.175013	12468		3.5171	1.54183e-10	5.31143	0.0168732	-1.81121	17603		3.08173	8.29812e-07	2.90299	0.0577029	0.121039	15865		356	485	M236A	mice	female	AD_PS1APP_F_12m_forebrain_na_APP
GSE109315	DBA/2 v C57	0.00101159	0.00461093	1.26587	1.96313	-3.22338	12339		0.0181751	0.436628	0.566638	2.57581	-2.68764	16108		0.00952518	0.308296	1.57411	1.97194	-3.22823	15045		357	191	m191	mice	male	ventral hippo
GSE38820	FTD-ALS_SOD1 G85R YFP (737) transgenic mice_na_3m_motor neurons_na_na	0.969931	1.70008	0.276728	0.083546	2.30973	12467		2.4104	0	3.71838	2.93609e-12	-1.30797	17599		0.98455	6.55939e-08	3.452	7.64432e-06	-2.46746	15861		358	361	M25A	mice		FTD-ALS_SOD1 G85R YFP (737) transgenic mice_na_3m_motor neurons_na_na
GSE58261	DNMT1 cKO	0.839099	8.3118e-10	0.839099	9.71443	-9.71443	12385		6.07598	0.000107417	8.20585e-06	5.57502	0.501065	16226		3.81264	8.00834e-07	0.000153487	9.40184	-5.58936	15210		359	237	m237	mice		cortex
GSE79702	other_Trim25-KO-brain-d5-PbA_na_na_whole brain_na_na	0.146888	0.238873	0.0151755	1.25441	-0.883823	12467		0.246655	5.07585e-10	3.31544	0.00150764	-3.07029	17599		0.499565	0.168453	3.26248	2.08949	-4.68396	15861		360	450	M177A	mice		other_Trim25-KO-brain-d5-PbA_na_na_whole brain_na_na
GSE90977	CJD_PrP M129 +sCJD MM1 120dp1_na_na_na_na_na	3.31712	2.81956	0.00294752	5.01575e-06	6.13373	12467		1.39486	0	2.75471	0	-1.35985	17599		2.39694	0.0731093	6.13916	1.57778e-07	-3.66911	15861		361	472	M200A	mice		CJD_PrP M129 +sCJD MM1 120dp1_na_na_na_na_na
GSE26024	DBA/2 v C57	1.48799	0.0118638	4.76928	0.228616	-3.49805	11553		0.366491	0.421155	1.61027	0.770919	-1.59354	15316		0.428351	0.280055	3.08426	1.35306	-3.72891	14471		362	214	m214	mice	male	striatum
GSE78747	FTD-ALS_GRN-KO_na_24m_na_microglia_na	0.318432	0.00825811	0.238873	1.70008	-1.61226	12467		1.52172	0	4.82551	1.35921e-05	-3.30381	17599		1.41918	0	6.39657	6.55939e-08	-4.97739	15861		363	448	M175A	mice		FTD-ALS_GRN-KO_na_24m_na_microglia_na
GSE54418	TIA1 KO	0.0513634	0.0253386	1.05406	0.967238	-1.9446	11382		2.25973	0.0421004	1.82994	2.908	-2.43611	15039		1.43195	0.0746842	0.601835	3.37272	-2.46791	14222		364	97	m97	mice		midbrain; 3 months
GSE76567	DBA/2J v C57	0.209467	0.126469	0.663311	0.892304	-1.21968	12334		0.0288324	0.599946	3.36115	1.60475	-4.33713	15975		0.0518723	0.346083	3.40932	1.42502	-4.43638	14997		365	194	m194	mice	male	hippocampus
GSE77471	5XFAD, 5 mutations in APP/PS1 ChR2 (GAMMA)	0.00827356	0.364425	0.0679472	1.06067	-0.755923	12468		2.24955	0	0.949814	7.00391e-13	1.29974	17603		0.381571	1.59361e-07	2.72974	4.63381e-10	-2.34817	15865		366	442	M162A	mice		AD_5X FAD ChR2(GAMMA)_na_2,3,4m_hippocampus_neurons_APP
GSE109315	CSDS; susceptible	6.29502e-06	0.00027471	3.51221	2.24145	-5.75338	12347		0.0262887	2.7899	11.0344	0.914449	-9.1327	16167		0.0100937	4.51229	5.89779	1.24739	-2.6228	15088		367	185	m185	mice	male	ventral hippo; DBA
	female (v male) composite	1.60314	0.153738	0.37568	0.153738	1.22746	12351		0.937957	0.152473	5.78614	1.8791	-6.57482	15984		0.840301	0.0328745	4.26398	1.12512	-4.51593	15056		368	289	m289	0		8 datasets
GSE74382	6-OHDA lesion	0.282552	0.171541	0.479757	0.749633	-0.775297	7187		0.252665	0.00238205	1.78195	1.28082	-2.80771	8772		0.0439569	0.00196586	3.48113	1.10024	-4.53545	8481		369	255	m255	rats	male	dorsal striatum; both saline; both ppx conditioned
GSE84208	high run v control; both running	0.911298	1.08926	0.00682543	0.00939586	1.98434	12367		0.541999	7.33123e-05	3.02748	0.951809	-3.43722	16019		0.750438	0.000320071	1.69877	0.750438	-1.69845	15041		370	236	m236	mice	male	cerebellum
GSE1947	Trembler	0.207088	0.0387794	0.584859	0.637413	-0.976404	6502		0.185851	0.00464642	2.78368	2.78368	-5.37686	8240		0.224658	0.0196891	1.82078	2.16013	-3.73656	8002		371	67	m67	mice		sciatic nerve; day 4
GSE29014	low anxiety LAB v NAB	0.0011356	0.0366722	0.366425	3.76734	-4.09596	11886		0.0471313	0.00492665	0.591226	1.59637	-2.13554	16195		0.0898253	6.78003e-05	0.479705	4.51004	-4.89985	15086		372	157	m157	mice	male	dentate gyrus
GSE8972	NRL KO	1.03564	0.145626	0.456427	0.501391	0.223446	6514		1.94689	0.7192	3.41121	1.24523	-1.99035	8260		2.32133	0.0398927	4.40089	0.944632	-2.98429	8022		373	110	m110	mice	both	whole retina; 2 months
GSE102849	BPA maternal exposure	0.021347	0.0453953	0.813028	4.05063	-4.79692	12337		0.13484	6.99564e-06	3.41547	0.555125	-3.83575	15820		0.0213255	0.000258051	1.89235	1.06402	-2.93479	14929		374	119	m119	mice	male	hippocampus
GSE114062	high v control runner	1.61224	1.08602	0.00106838	0.0126264	2.68457	12362		0.944279	0.000127175	3.77549	0.76471	-3.59579	16000		1.5627	0.0129587	2.40363	0.666672	-1.49464	15026		375	273	m273	mice	male	cerebellum
GSE9038	HTT knockin	0.0196896	0.0421215	0.939118	2.43907	-3.31638	12128		0.699049	0.781695	4.45458	2.21458	-5.18842	16049		0.638261	0.14401	6.24608	1.51983	-6.98364	15162		376	105	m105	mice	both	cerebellum
GSE78748	GRN KO	0.0362392	1.75943e-06	0.071522	6.19865	-6.23393	12346		4.94811	0.115272	3.27802	0.723476	1.06189	15879		0.799609	0.71812	2.83398	1.28702	-2.60327	14954		377	306	m319	mice		cortex; 1 year
GSE81672	chronic stress; resilient	0.00160978	0.251403	1.38986	6.71507	-7.85191	12365		0.00330281	2.268	0.447232	2.11593	-0.291855	15901		0.000460524	0.984337	0.804746	3.56925	-3.3892	14967		378	124	m124	mice		pfc; both saline treated
GSE65774	HD_Q140_F_10m_striatum_na_na	0.318177	0.0550952	0.466701	1.35079	-1.44422	12313		0.179118	0	4.15917	0	-3.98005	17362		0.503282	0.0144708	5.1337	2.08081e-07	-4.61594	15633		379	409	M88A	mice	female	HD_Q140_F_10m_striatum_na_na
GSE76567	PWD v C57	0.479133	0.045989	0.180767	2.38288	-2.03853	12346		0.0103463	0.0466782	0.247237	4.10001	-4.29022	15909		0.00410619	0.00853469	0.390481	5.03251	-5.41035	14965		380	201	m201	mice	female	hippocampus
GSE85136	stress in WT	0.0315122	0.00387303	2.57966	1.63995	-4.18423	12255		0.107904	9.88664e-07	2.00077	2.14624	-4.0391	15294		0.0648658	3.54511e-05	1.38223	2.95776	-4.27509	14521		381	130	m130	mice	male	brain
GSE30880	cbp+/-	0.00222503	0.00010054	2.6717	5.72034	-8.38971	12337		0.658945	0.0692776	5.5341e-05	1.3598	-0.63163	17242		0.215627	0.0381185	0.00552553	3.89946	-3.65124	15704		382	21	m21	mice	female	hippocampus; no enrichment
GSE103435	chronic restrained stress	0.128823	0.18153	0.743198	2.2445	-2.67734	12350		0.0747293	0.171511	2.106	0.386178	-2.24594	15886		0.376731	0.376731	2.9654	1.49251	-3.70445	14908		383	121	m121	mice	male	ventral dentate gyrus
GSE16974	EGR1 KO	0.00814874	0.000917179	1.21543	1.3168	-2.52317	12128		0.0311166	2.06394	5.37332	3.42555	-6.70382	16049		0.00789573	0.975972	2.84213	4.38026	-6.23852	15162		384	42	m42	mice	male	retina; 42 days
GSE76567	female v male; DBA1 strain	0.0294236	0.185956	0.0478035	3.19906	-3.03149	12373		0.286167	2.94655	6.88694e-06	8.16115	-4.92843	16142		0.276765	0.486932	0.000600245	3.91266	-3.14956	15112		385	205	m205	mice	both	hippocampus
GSE60414	PINK KO & SNCA overexpress	0.0517267	0.153127	0.174872	3.49903	-3.46905	6662		0.842551	0.0862662	0.139816	3.11557	-2.32657	8454		0.999755	0.0456608	0.225118	4.53838	-3.71809	8068		386	248	m248	mice	both	midbrain; 6 months
GSE43366	FTD-ALS_SOD1-G93A-B6/SJL_na_100d_spinal cord_microglia_na	1.25441	0.0432997	0.00202233	4.23909	-2.9434	12467		2.75471	3.04733e-06	6.6077	1.15946	-5.01245	17599		3.26248	0.0340207	4.70158	3.0784	-4.48348	15861		387	364	M29A	mice		FTD-ALS_SOD1-G93A-B6/SJL_na_100d_spinal cord_microglia_na
GSE65770	HD_Q175_F_10m_cortex_na_na	3.46724	0.147403	0.0344689	0.800133	2.78004	12313		0.472545	0	3.73454	0	-3.262	17362		1.30256	1.19169	7.15683	0.0354352	-4.69802	15633		388	392	M71A	mice	female	HD_Q175_F_10m_cortex_na_na
GSE5320	CHRNB4 deficiency	0.00568472	0.0809002	2.48275	0.896086	-3.29225	6514		0.0231556	1.33459	2.82754	0.359294	-1.82909	8260		0.000147142	0.804278	5.90205	0.944632	-6.04225	8022		389	109	m109	mice	both	whole brain
GSE19780	HDH knockin HD	0.267536	0.569509	0.142135	0.168423	0.526487	12128		0.42291	14.0123	4.90348	0.0311166	9.5006	16049		0.244336	10.5776	10.9032	0.0209717	-0.10231	15162		390	10	m10	mice		striatum
syn10378730	other-inflammation-immunity_Tyrobp KO/KO; APPPS1 v Tyrobp WT/WT; APPPS1_M_na_na_na_na	0.655914	0.00202233	0.083546	5.49556	-4.92117	12467		3.12267	4.80263e-09	2.2472	1.27411	-0.398638	17599		1.94417	0.00204521	1.30206	5.63949	-4.99534	15861		391	341	M4A	mice	male	other-inflammation-immunity_Tyrobp KO/KO; APPPS1 v Tyrobp WT/WT; APPPS1_M_na_na_na_na
GSE60413	PINK1 KO	3.05878	0.197975	0.000917179	0.569509	2.68633	12128		0.699049	0.159834	1.06323	1.91894	-2.12329	16049		0.28627	0.0961809	2.84213	2.05327	-4.51294	15162		392	29	m29	mice	both	midbrain 24 weeks
GSE85136	stress in WT	0.00370463	0.007288	4.68538	1.86559	-6.53997	12234		0.00745052	0.00516976	1.49549	3.72209	-5.20496	15120		0.0105733	0.0145654	1.54296	5.00014	-6.51796	14399		393	131	m131	mice	both	brain
syn3157182	AD_TgCRND8_M_3m_forebrain_na_APP	1.06067	0.0112991	0.101926	1.70092	-0.730873	12468		1.16102	1.1771e-11	0.76284	3.5171	-3.11892	17603		0.32964	1.5144e-10	0.438522	4.70586	-4.81475	15865		394	499	M250A	mice	male	AD_TgCRND8_M_3m_forebrain_na_APP
GSE65770	HD_Q20_F_6m_cortex_na_na	5.57639e-05	0.800133	0.65343	2.4941	-2.34735	12313		0.302668	0	1.95797	0	-1.6553	17362		0.0009105	0.332609	6.10528	0.00501315	-5.77677	15633		395	396	M75A	mice	female	HD_Q20_F_6m_cortex_na_na
GSE25926	APPsa knock-in	0.00137645	0.0020302	2.58707	3.57181	-6.15547	12128		0.0858822	0.699049	2.06394	4.45458	-5.73358	16049		0.0154155	0.332755	3.19516	3.76429	-6.61128	15162		396	2	m2	mice	male	pfc; 24-28 weeks
GSE43879	FTD-ALS_SOD1-G93A MTG;MTN-WTG;MTN_na_7d_na_glia_na	0.00825811	1.37374e-06	0.0545182	5.05877	-5.10503	12467		2.2472	1.52645e-10	2.93575	0.00824689	-0.696795	17599		0.281877	2.6291e-08	4.48008	5.39729	-9.5955	15861		397	368	M33A	mice		FTD-ALS_SOD1-G93A MTG;MTN-WTG;MTN_na_7d_na_glia_na
GSE43879	FTD-ALS_SOD1-G93A MTG;WTN-WTG;WTN_na_14d_na_glia_na	0.00825811	1.37374e-06	0.0545182	5.05877	-5.10503	12467		2.2472	1.52645e-10	2.93575	0.00824689	-0.696795	17599		0.281877	2.6291e-08	4.48008	5.39729	-9.5955	15861		398	369	M34A	mice		FTD-ALS_SOD1-G93A MTG;WTN-WTG;WTN_na_14d_na_glia_na
GSE25926	APLP2 KO	0.0331049	0.0986178	0.508827	4.31936	-4.69646	12128		0.106908	1.64597	4.23806	1.77961	-4.26479	16049		0.0154155	1.17715	5.04232	3.01599	-6.86574	15162		399	3	m3	mice	male	pfc; 24-28 weeks
GSE25926	APLP2 KO mixed genetic background	0.569509	0.0529625	0.400168	2.73969	-2.51739	12128		0.192266	0.00268856	2.37087	2.8733	-5.04921	16049		0.383948	0.00250391	4.59586	3.76429	-7.9737	15162		400	4	m4	mice	male	pfc; 24-28 weeks
GSE151807	chronic mild stress	0.267536	0.634528	0.197975	0.777822	-0.0737326	12128		0.621922	2.21458	3.82102	0.869914	-1.85443	16049		0.883515	0.383948	7.57216	0.500981	-6.80568	15162		401	54	m54	mice	male	hippocampus
GSE3248	HTT nuclear exclusion	0.00140757	0.0945021	2.60483	0.768647	-3.27757	6514		0.125121	0.0112932	4.75278	0.49418	-5.11055	8260		0.0984189	0.0131485	4.93743	0.463303	-5.28917	8022		402	16	m16	mice	both	cerebellum; 4 months
	C57 composite	0.012072	0.597329	1.16482	1.47781	-2.03323	12337		0.0193271	0.808508	3.47075	1.55346	-4.19637	15882		0.00293541	0.299764	4.85304	1.80623	-6.35656	15003		403	287	m287	mice		21 datasets; compared with various other strains
GSE40393	5-HTT KO	0.0089161	0.15172	0.0455268	0.37184	-0.256731	12339		0.00151108	5.44845e-14	5.44419	0.239825	-5.6825	17243		0.000383578	2.37003e-12	4.53512	0.123269	-4.65801	15705		404	148	m148	mice	male	amygadala; 7 months
GSE77005	other_Satb2-KO_na_na_hippocampus_na_na	1.25441	6.66483	0.00037491	0.0042237	7.91464	12467		0.291855	1.52645e-10	4.14427	1.44649e-16	-3.85242	17599		0.43756	0.0340207	4.05288	3.76504e-09	-3.5813	15861		405	441	M161A	mice		other_Satb2-KO_na_na_hippocampus_na_na
GSE109315	DBA/2 v C57	0.0283375	0.10697	0.153401	0.900916	-0.919009	12349		0.0229564	0.272405	1.4136	3.09201	-4.21024	16325		0.00394242	0.0383164	3.22623	1.93454	-5.11851	15196		406	189	m189	mice	male	mPFC
GSE60414	PINK KO & SNCA overexpress	0.369053	0.025552	0.140431	1.35857	-1.10439	6817		0.187058	0.00414907	4.86871	2.2196	-6.8971	8754		0.318472	0.000226418	4.40398	2.69357	-6.77885	8325		407	244	m244	mice	both	cerebellum; 6 weeks
GSE109315	CSDS; resilient	4.61501e-07	0.0124245	0.672312	6.93867	-7.59856	12353		7.5939e-05	0.00273054	0.198383	3.7017	-3.89728	16363		2.92372e-08	0.00600926	0.298501	5.11764	-5.41013	15225		408	186	m186	mice	male	mPFC; C57 strain
GSE29014	low anxiety LAB v NAB	0.0463317	0.0874501	0.468445	0.959433	-1.2941	11886		0.666353	0.17714	4.3829	0.344344	-3.88375	16195		1.03858	0.195429	5.18009	0.420525	-4.3666	15086		409	155	m155	mice	male	cingulate cortex
GSE13984	L1CAM KO	0.653087	6.18062e-05	1.26809	3.54977	-4.16471	6514		0.193418	6.83597e-06	9.35424	1.24523	-10.406	8260		1.54567	2.65235e-05	6.52269	0.563948	-5.54094	8022		410	44	m44	mice	male	cerebellum; 11 days
GSE36237	Tg2576; overexpress mutant APP	0.0658467	0.267536	1.11871	1.11871	-1.90404	12128		0.00598281	0.00174329	3.62058	1.06323	-4.67608	16049		0.00549338	0.000239627	3.96444	2.35263	-6.31134	15162		411	172	m172	mice		prefrontal cortex; both with vehicle
GSE74630	SMCX KO	0.000387408	0.315027	0.582014	4.79375	-5.06035	12302		0.155158	0.00398973	3.54403	0.356645	-3.74153	15749		0.024708	0.0183963	4.8445	1.10676	-5.90816	14810		412	239	m239	mice	male	pfc
GSE8870	social defeat, not susceptible	0.0452633	0.0452633	1.00802	2.2338	-3.15129	11441		0.0226188	0.527072	1.45801	3.68557	-4.59389	15483		0.0223846	0.494933	1.4843	5.58935	-6.55633	14497		413	75	m75	mice	male	ventral tegmental area
GSE75431	PS2/APP mutation	0.102783	0.00460853	2.31068	5.58469	-7.78798	12010		0.0415624	2.26506e-06	1.21597	5.10804	-6.28245	15027		0.0565719	8.17828e-06	0.520005	3.50859	-3.97201	14176		414	316	m329	mice		neuron from 7 months
GSE76567	AJ v C57	6.35966e-05	0.108131	1.49439	1.98096	-3.36715	12358		0.0580557	0.0342384	3.50862	2.2786	-5.69492	16144		0.00231753	0.0350176	4.32643	1.74437	-6.03347	15113		415	198	m198	mice	male	hippocampus
GSE65770	HD_Q80_M_6m_cortex_na_na	0.000621208	1.14858	1.35079	1.35079	-1.55239	12313		0.410489	0	1.81283	0	-1.40234	17362		0.00727942	1.54108	7.15683	6.32766e-05	-5.60853	15633		416	400	M79A	mice	male	HD_Q80_M_6m_cortex_na_na
GSE84055	other-neurodevelopment_Q111Q111-Sp1-OE_na_na_striatum_neurons_na	0.00827356	0.00596499	1.15553	7.42062	-8.56191	12468		0.171384	0	6.07573	9.88509e-08	-5.90435	17603		0.03416	0.00313846	4.70586	5.45692e-05	-4.66862	15865		417	460	M187A	mice		other-neurodevelopment_Q111Q111-Sp1-OE_na_na_striatum_neurons_na
GSE65774	HD_Q111_M_10m_striatum_na_na	0.0550952	0.363594	1.35079	0.147403	-1.07951	12313		0.179118	0	5.82031	0	-5.64119	17362		0.116355	0.285553	7.99683	1.42374e-08	-7.59492	15633		418	406	M85A	mice	male	HD_Q111_M_10m_striatum_na_na
syn3157182	AD_PS1APP_F_9m_forebrain_na_APP	0.0679472	2.66424e-06	6.42407	5.06039	-11.4165	12468		0.0168732	5.12573e-10	1.65662	4.36924	-6.00899	17603		0.03416	1.02567e-08	2.09213	6.93173	-8.9897	15865		419	487	M238A	mice	female	AD_PS1APP_F_9m_forebrain_na_APP
GSE151807	chronic mild stress	0.168423	0.0196896	1.11871	1.02661	-1.95721	12128		0.42291	2.06394	15.9331	1.27923	-14.7255	16049		0.11835	6.76203	10.2564	1.91173	-5.28772	15162		420	55	m55	mice	male	prefrontal cortex
GSE60413	PINK1 KO	0.777822	0.0020302	0.23096	6.02798	-5.47909	12128		1.06323	0.0532482	0.0170159	5.1358	-4.03634	16049		1.07384	0.00789573	0.003747	8.42507	-7.34708	15162		421	28	m28	mice	both	midbrain; 6 weeks
GSE3075	IGHMBP2 mutation	0.294	0.0262989	0.226239	3.36076	-3.2667	9364		0.625144	3.76189e-07	4.28864	2.56436	-6.22786	12108		0.756991	2.11399e-06	7.54093	2.3691	-9.15303	11681		422	115	m115	mice	male	spinal cord
GSE52584	LRRK2 human mutation	0.270276	0.301409	0.190302	0.409204	-0.0278214	6040		0.0417347	0.000904341	6.42007	1.85494	-8.23238	8537		0.211947	0.120859	5.25	1.95787	-6.87506	7725		423	243	m243	mice		striatum; 4 months; control has no human version
GSE29014	high anxiety HAB v NAB	0.0168895	0.321394	2.17819	0.722742	-2.56265	11886		0.0199919	0.0771945	6.82573	0.666353	-7.3949	16195		0.0191345	0.0257091	6.91731	0.420525	-7.29299	15086		424	154	m154	mice	male	cingulate cortex
GSE28643	paraquat in ApoD KO	0.14269	2.84522e-06	0.355702	11.0874	-11.3004	5620		2.43596	0.119225	7.73893e-09	6.344	-3.78882	7157		0.78654	0.464185	8.22404e-08	12.5935	-11.3428	6924		425	278	m278	mice	male	cerebellum
GSE43879	FTD-ALS_SOD1-G93A MTG;WTN-WTG;WTN_na_7d_na_glia_na	0.238873	0.00058736	0.526155	3.1466	-3.43329	12467		0.526117	6.92773e-13	3.92847	0.00370113	-3.40606	17599		0.43756	2.6291e-08	5.88679	4.05288	-9.50211	15861		426	370	M35A	mice		FTD-ALS_SOD1-G93A MTG;WTN-WTG;WTN_na_7d_na_glia_na
GSE102014	AD_APOE4+/+ vs APO3+/+ TBI brain_M_3m_cortices and hippocampi_na_other	0.0339762	1.35869	0.020126	4.04551	-2.67297	12467		0.170966	0	6.33693	0	-6.16596	17599		0.32885	0.000173605	6.92636	0.0917259	-6.68907	15861		427	353	M18A	mice	male	AD_APOE4+/+ vs APO3+/+ TBI brain_M_3m_cortices and hippocampi_na_other
GSE28643	paraquat	0.18102	1.42477e-08	4.64867	11.5855	-16.0532	7156		2.07393	0.000108612	1.32302	8.89309	-8.14208	9111		1.72115	5.91083e-05	2.30701	8.03167	-8.61747	8804		428	277	m277	mice	male	cerebellum
GSE71233	MECP2 overexpress	0.0332217	0.0110611	0.200035	2.93095	-3.0867	12289		0.121699	1.11374e-09	1.43341	3.26178	-4.57349	15438		0.138776	8.01992e-08	1.13342	6.55814	-7.55278	14660		429	229	m229	mice		hippocampus; 4 weeks
GSE41608	SMARCA5 conditional KO	2.90412	0.0409358	0.00957978	2.61931	0.316163	9364		1.01378	0.000230548	6.22313	2.27459	-7.48371	12108		0.913368	0.00442641	5.86164	1.71832	-6.66216	11681		430	90	m90	mice		eyeball
GSE65770	HD_Q92_F_6m_cortex_na_na	3.00545e-06	0.205033	1.0545	3.82855	-4.67802	12313		0.0454911	0	3.73454	0	-3.68905	17362		2.23413e-06	0.142087	8.28646	0.0198426	-8.16421	15633		431	401	M80A	mice	female	HD_Q92_F_6m_cortex_na_na
GSE31458	ACHE-S	1.43184	0.170146	0.258604	0.196793	1.14658	9364		0.00565925	2.99379e-05	8.23574	7.70729	-15.9373	12108		0.0804701	0.00217905	6.32047	2.22985	-8.46767	11681		432	6	m6	mice	both	pfc; 4 months
GSE76567	DBA/1J v C57	0.00237176	0.184602	0.546271	2.12226	-2.48155	12366		0.811191	0.573653	4.10763	0.726471	-3.44926	16133		0.137593	0.549944	5.67757	2.1595	-7.14954	15106		433	192	m192	mice	male	hippocampus
	stress composite	0.151552	0.00889934	0.53476	1.8342	-2.20851	12338		1.51469	0.486489	3.03681	3.60091	-4.63654	15811		0.748188	0.262477	4.45261	3.83318	-7.27513	15035		434	284	m284	0		29 datasets used
GSE26024	female v male; C57 strain	1.83575	0.0157682	0.228616	3.12261	-1.4997	11553		0.615364	0.000319917	2.31344	4.33492	-6.03268	15316		0.487136	4.60432e-06	2.91128	4.65119	-7.07533	14471		435	216	m216	mice	both	striatum
GSE90962	subchronic stress	0.331247	0.747266	0.483696	0.0368992	0.557918	12358		0.459964	6.46747e-05	5.50418	2.0025	-7.04665	15953		0.522993	0.000104035	6.29987	1.10573	-6.88251	15016		436	132	m132	mice	female	nucleus accumbens
GSE97198	BALB v C57	0.23096	0.400168	0.400168	0.777822	-0.546862	12128		0.270247	3.62058	9.85553	1.27923	-7.24393	16049		0.500981	1.91173	9.01709	1.51983	-8.12422	15162		437	224	m224	mice	male	brainstem; mix of PPI tested
GSE30880	cbp+/-	1.11356e-05	0.012072	2.37342	3.49897	-5.8603	12337		0.0308433	2.07103e-10	6.21037	0.332627	-6.51216	17242		0.000633178	2.87279e-11	6.71607	1.98673	-8.70217	15704		438	22	m22	mice	female	hippocampus; enrichment 2 weeks
GSE65774	HD_Q111_M_6m_striatum_na_na	0.0267646	0.00613948	5.23585	1.14858	-6.35153	12313		0.000666059	2.89298e-15	7.74406	4.82164e-16	-7.7434	17362		0.00223308	0.116355	9.18382	0.0354352	-9.10066	15633		439	408	M87A	mice	male	HD_Q111_M_6m_striatum_na_na
GSE151807	chronic mild stress	0.118931	0.0020302	0.777822	1.53351	-2.19037	12128		0.192266	6.11676	12.2011	0.42291	-6.31502	16049		0.439983	5.04232	13.6676	2.6736	-10.8589	15162		440	53	m53	mice	male	amygdala
GSE79702	other_USP15L749R-spinalcord-d7-EAE_na_na_spinal cord_na_na	1.95147	0.00058736	0.020126	7.67845	-5.74651	12467		2.57958	1.01254e-15	4.82551	2.09	-4.33593	17599		1.54196	3.76504e-09	2.72664	9.8674	-11.0521	15861		441	453	M180A	mice		other_USP15L749R-spinalcord-d7-EAE_na_na_spinal cord_na_na
GSE4623	NFIA deficient	0.830866	0.214357	0.145626	0.41418	0.485417	6514		0.168268	2.64782e-07	11.7902	0.7192	-12.3411	8260		0.298797	1.55753e-09	10.8925	0.375098	-10.9688	8022		442	64	m64	mice		brain; embryo 18
GSE42912	NR4A2 cKO	0.150625	0.00668713	2.3312	0.208457	-2.38235	12029		0.0154078	0.142096	9.19564	1.88145	-10.9196	14913		0.00226833	0.103211	8.67789	1.48625	-10.0587	14123		443	326	m339	mice		substantia nigra TH1+ neurons
GSE102965	learned helplessness	2.51586	0.0212061	0.243747	0.0119851	2.28133	12333		0.0271298	1.69752e-05	15.263	0.582981	-15.8188	15917		0.204264	0.00556403	10.4446	0.0766285	-10.3114	14916		444	120	m120	mice		hippocampus
GSE65774	HD_Q175_M_2m_striatum_na_na	0.000155042	0.0014285	1.14858	1.14858	-2.29558	12313		0.96564	0	10.9243	0	-9.95865	17362		0.0594166	0.205259	7.712	9.28824e-06	-7.44733	15633		445	417	M96A	mice	male	HD_Q175_M_2m_striatum_na_na
GSE40377	PDE10A KO	0.0110936	0.00814874	0.703948	2.89693	-3.58164	12128		0.0532482	0.00268856	1.91894	6.63781	-8.50081	16049		0.0961809	0.00250391	3.96444	5.04232	-8.90808	15162		446	47	m47	mice	male	striatum; both with vehicle
GSE8307	PSAP KO	0.00817753	1.11474e-05	1.25057	1.86482	-3.1072	9128		0.00102395	8.0868e-11	6.10284	5.65189	-11.7537	11688		7.26244e-05	6.26741e-11	5.81497	4.9654	-10.7803	11105		447	308	m321	mice		cerebrum; 10/20 days
GSE86350	rotenone	0.00263984	8.14887e-05	2.64494	3.63368	-6.2759	11918		1.56426e-06	2.66634e-05	2.12479e-08	8.45513	-8.4551	16141		0.000324345	6.91444e-09	1.13955e-06	7.39997	-7.39965	15048		448	275	m275	rats	male	brainstem; 14 days treatment
GSE84185	chronic variable stress	0.000215243	0.00082762	1.30848	2.43243	-3.73987	12256		0.000793372	0.537657	3.0834	1.64839	-4.19334	16786		9.343e-07	0.0904677	6.55843	2.85139	-9.31935	15586		449	51	m51	mice	male	cingulate gyrus
GSE65774	HD_Q140_F_6m_striatum_na_na	0.102408	0.0267646	2.95978	0.318177	-3.14878	12313		0.00277377	2.89298e-15	8.34025	9.64327e-17	-8.33747	17362		0.0354352	0.243162	11.1043	0.0009105	-10.8266	15633		450	410	M89A	mice	female	HD_Q140_F_6m_striatum_na_na
GSE79702	other_USP15L749R-brain-d3-PbA_na_na_whole brain_na_na	0.00136359	0.00595338	1.82339	3.49229	-5.30837	12467		0.00558943	0	9.92797	4.80263e-09	-9.92238	17599		0.000298759	7.64432e-06	10.5124	0.499565	-11.0117	15861		451	451	M178A	mice		other_USP15L749R-brain-d3-PbA_na_na_whole brain_na_na
GSE65774	HD_Q175_F_6m_striatum_na_na	0.0267646	0.239032	1.45896	0.239032	-1.43219	12313		0.00277377	7.72426e-14	7.16833	0	-7.16556	17362		0.0354352	1.08639	10.4457	1.81135e-05	-9.32393	15633		452	415	M94A	mice	female	HD_Q175_F_6m_striatum_na_na
GSE65770	HD_Q80_F_6m_cortex_na_na	0.000250988	1.35079	0.363594	1.45896	-0.471508	12313		0.302668	0	4.15917	0	-3.8565	17362		0.0144708	0.384493	11.1043	0.0198426	-10.7251	15633		453	398	M77A	mice	female	HD_Q80_F_6m_cortex_na_na
GSE65774	HD_Q140_M_10m_striatum_na_na	0.00306202	0.205033	0.724522	1.0545	-1.57093	12313		0.034353	0	12.6962	0	-12.6619	17362		0.0354352	0.285553	11.7809	1.04613e-06	-11.4599	15633		454	411	M90A	mice	male	HD_Q140_M_10m_striatum_na_na
GSE43879	FTD-ALS_SOD1-G93A MTN;WTG-WTN;WTG_na_7d_na_neurons_na	0.0263239	0.00202233	0.0432997	4.23909	-4.25404	12467		0.00370113	1.60107e-09	4.59283	2.57958	-7.16871	17599		0.000820224	9.82691e-05	6.65898	9.8674	-16.5255	15861		455	375	M40A	mice		FTD-ALS_SOD1-G93A MTN;WTG-WTN;WTG_na_7d_na_neurons_na
GSE154428	5XFAD, 5 mutations in APP/PS1	2.29865	1.3259e-05	0.145191	7.02795	-4.87448	10925		2.9587	1.60351e-07	5.27458	7.97284	-10.2887	12875		1.47939	6.1321e-06	4.05352	9.89776	-12.4719	12339		456	338	m351	mice		hippocampus; antiobiotics both
GSE9797	cort. treatment 14 days	0.0342048	0.0035414	1.12457	1.03578	-2.1226	10886		0.000467738	0.00768441	14.2102	1.69284	-15.8949	13544		0.00472866	0.0382139	7.55182	2.8454	-10.3543	13070		457	82	m82	rats		frontoparietal cortex; age 2 months
GSE43879	FTD-ALS_SOD1-G93A MTN;MTG-WTN;MTG_na_7d_na_neurons_na	1.37374e-06	2.47852e-11	1.46773	14.0901	-15.5579	12467		0.00370113	6.92773e-13	7.74339	0.677247	-8.41693	17599		0.00204521	1.01464e-08	6.13916	11.8575	-17.9946	15861		458	373	M38A	mice		FTD-ALS_SOD1-G93A MTN;MTG-WTN;MTG_na_7d_na_neurons_na
GSE43294	FTD-ALS_TAF15 siRNAs_na_na_na_neurons_na	1.25441	0.0339762	0.803707	0.318432	0.166245	12467		0.0118994	0	11.6367	0.00370113	-11.6285	17599		0.139123	0	9.24102	1.78443e-06	-9.1019	15861		459	363	M28A	mice		FTD-ALS_TAF15 siRNAs_na_na_na_neurons_na
GSE19780	HDH knockin HD	8.09133e-07	0.0020302	1.53351	3.75192	-5.2834	12128		0.0680967	0.621922	9.85553	1.77961	-10.9451	16049		0.0209717	0.638261	13.6676	1.40014	-14.4085	15162		460	11	m11	mice		cerebellum
GSE76567	female v male; C57 strain	0.213958	0.673263	0.904371	0.287752	-0.304902	12355		0.0653877	2.45951e-06	16.6307	1.89072	-18.456	16003		0.155209	0.00301928	10.9659	1.81807	-12.6258	15021		461	204	m204	mice	both	hippocampus
GSE65774	HD_Q175_M_6m_striatum_na_na	0.0550952	0.084159	2.07058	0.466701	-2.39802	12313		0.00109976	4.82164e-16	10.2489	2.89298e-15	-10.2478	17362		0.00223308	1.41903	12.1259	0.0009105	-10.7056	15633		462	418	M97A	mice	male	HD_Q175_M_6m_striatum_na_na
GSE87675	Kmt2a/Mll1 KO	0.0121156	0.0358583	1.8351	0.15172	-1.93884	12339		0.00814164	2.82962e-07	11.7836	0.000328883	-11.7757	17244		0.123367	0.000226695	12.2641	0.0024909	-12.143	15706		463	169	m169	mice	male	prefrontal cortex
GSE100070	FMN2 KO & APP/PS1 transgenic	0.342811	7.11668e-05	0.00993241	7.53495	-7.202	12397		0.962397	0.14907	0.14907	12.2184	-11.256	17075		0.592104	0.0496485	0.523226	14.8186	-14.7001	15706		464	137	m137	mice	male	hippocampus; 3 months
GSE44402	other-neurodevelopment_PQBP1-KD_na_E16.5_na_neurons_na	0.0339762	0.00058736	1.06005	5.05877	-6.08425	12467		1.39486	0	6.88377	2.93609e-12	-5.48891	17599		0.56682	2.90176e-05	11.8575	0.139123	-11.4298	15861		465	377	M42A	mice		other-neurodevelopment_PQBP1-KD_na_E16.5_na_neurons_na
GSE70732	maternal composite (C57)	2.10888	0.438774	8.94801e-05	0.616463	1.9311	11949		2.45723	0.0234946	3.3502	15.1866	-16.0561	16645		1.67132	0.0220682	3.23447	9.70225	-11.2433	15205		466	286	m286	mice		4 regions; 8 datasets; 2 timepoints
GSE65774	HD_Q111_M_2m_striatum_na_na	0.205033	0.800133	0.318177	0.0267646	0.660224	12313		1.17751	0	19.5714	0	-18.3939	17362		1.80197	0.00727942	13.5504	5.40757e-09	-11.7411	15633		467	407	M86A	mice	male	HD_Q111_M_2m_striatum_na_na
GSE76567	female v male; 129 strain	0.0170514	4.87313e-07	2.55406	9.09951	-11.6365	12368		0.0062116	4.4526e-05	1.29312	12.967	-14.2538	16078		0.0100397	1.13836e-07	2.77593	14.9776	-17.7435	15084		468	202	m202	mice	both	hippocampus
GSE74382	6-OHDA lesion	0.0957006	0.0348617	1.09477	2.10053	-3.06474	6268		0.000498556	2.42558e-09	13.4135	5.14888	-18.5619	7696		0.00688426	2.6547e-05	10.1756	4.55238	-14.7211	7420		469	254	m254	rats	male	dorsal striatum; both saline; both saline conditioned
GSE76567	female v male; AJ strain	1.38986	0.828191	0.184409	0.0290582	2.00458	12365		0.0561491	3.072e-10	18.0929	2.74422	-20.7809	16107		0.319667	0.000123382	13.1772	1.73611	-14.5935	15100		470	203	m203	mice	both	hippocampus
GSE75878	other_Gnasxlm+/p-_na_na_hypothalamus_na_na	0.000234777	0.318432	1.58152	0.276728	-1.53958	12467		0.00150764	0	20.526	1.52316e-13	-20.5245	17599		0.00131041	0.139123	12.9137	3.66343e-07	-12.7733	15861		471	440	M156A	mice		other_Gnasxlm+/p-_na_na_hypothalamus_na_na
GSE80312	other-neurodevelopment_PTCHD1-KO_na_P30_hippocampus_na_na	0.00136359	1.58152	0.020126	0.276728	1.28603	12467		0.0232635	0	7.1651	0	-7.14183	17599		0.000820224	0.00465841	14.3839	9.82691e-05	-14.3786	15861		472	456	M183A	mice		other-neurodevelopment_PTCHD1-KO_na_P30_hippocampus_na_na
GSE76567	AJ v C57	6.58966e-06	0.332129	0.994275	2.69882	-3.36096	12361		0.00104271	0.00164974	8.56247	5.09486	-13.6546	16012		0.000841575	0.00456194	9.10375	5.58631	-14.6847	15035		473	199	m199	mice	female	hippocampus
GSE75431	PS2/APP mutation	0.0107845	0.139688	0.847626	0.627484	-1.32464	12113		0.457538	1.02112e-06	7.33511	0.300167	-7.17774	15005		0.193991	3.06412e-05	10.3405	0.267917	-10.4144	14205		474	317	m330	mice		astrocyte from 7 months
GSE76567	PWD v C57	0.599091	0.0279822	0.535987	4.44725	-4.35617	12341		4.10464e-05	0.000403365	8.90026	10.811	-19.7108	16036		0.000106623	0.000106623	7.64509	7.64509	-15.29	15028		475	200	m200	mice	male	hippocampus
GSE68890	other_Mbnl-DKO_na_na_cortex_na_na	0.0263239	0.020126	0.122849	2.81956	-2.89595	12467		0.0232635	0	14.2285	1.36734e-06	-14.2052	17599		0.0188756	0	13.6401	1.01464e-08	-13.6212	15861		476	427	M107A	mice		other_Mbnl-DKO_na_na_cortex_na_na
GSE109315	CSDS; resilient	1.53634e-06	0.00606684	3.11686	6.8484	-9.95919	12307		0.0173278	6.87831e-07	9.12221	4.18817	-13.2931	15786		0.00480627	1.33383e-06	8.44286	7.59528	-16.0333	14818		477	187	m187	mice	male	bnst; c57 strain
syn3157182	AD_TgCRND8_M_6m_forebrain_na_APP	0.364425	1.82897e-10	0.885055	14.093	-14.6137	12468		8.04528	1.1771e-11	4.14767	5.31143	-1.41381	17603		3.26593	4.72654e-11	4.48424	14.7707	-15.989	15865		478	500	M251A	mice	male	AD_TgCRND8_M_6m_forebrain_na_APP
GSE65774	HD_Q80_M_10m_striatum_na_na	3.00545e-06	0.724522	0.965089	0.276699	-0.517264	12313		0.0254881	0	16.1766	0	-16.1511	17362		0.000561435	0.116355	16.2101	0.000113523	-16.0933	15633		479	419	M98A	mice	male	HD_Q80_M_10m_striatum_na_na
GSE75083	GRN KO	0.00278222	1.872e-08	3.41704	6.81022	-10.2245	7123		0.0678107	0.00168505	5.74061	13.0635	-18.7346	9599		0.00556571	0.00111623	4.75879	11.4045	-16.1566	8922		480	305	m318	mice	both	microglia; 16 months
GSE76567	129S1/Sv v C57	5.12264e-08	0.0728486	2.11638	7.45923	-9.50277	12360		8.35779e-05	0.000440732	8.9811	4.49535	-13.4759	16089		1.12286e-07	0.0138772	9.17866	6.13394	-15.2987	15079		481	196	m196	mice	male	hippocampus
GSE79702	other_USP15L749R-brain-d5-PbA_na_na_whole brain_na_na	0.0678582	0.000234777	0.238873	10.508	-10.6787	12467		0.00370113	0	20.0759	0.139996	-20.2122	17599		0.00465841	5.78596e-16	17.9435	8.93489	-26.8737	15861		482	452	M179A	mice		other_USP15L749R-brain-d5-PbA_na_na_whole brain_na_na
GSE77971	prenatal infection	4.32293e-08	0.0525057	3.38822	4.9171	-8.25282	12122		1.60979e-05	0.0408749	6.64431	5.11562	-11.719	16922		2.20655e-05	0.00102517	11.0539	11.0539	-22.1068	15422		483	89	m89	mice		nucleus accumbens; 12 weeks
GSE9038	HTT knockin	0.0421215	0.118931	0.197975	1.7689	-1.80582	12128		0.621922	1.51802	11.1683	2.21458	-11.243	16049		0.206781	0.714706	17.9143	1.91173	-18.9046	15162		484	104	m104	mice	both	striatum
GSE65774	HD_Q92_F_6m_striatum_na_na	9.06911e-11	5.57639e-05	5.9058	3.6456	-9.55135	12313		0.000125302	9.00933e-10	18.6968	0	-18.6967	17362		2.08081e-07	1.54108	18.6541	0.0354352	-17.1485	15633		485	421	M100A	mice	female	HD_Q92_F_6m_striatum_na_na
GSE76567	129S1/Sv v C57	1.03206e-08	1.11061e-07	7.98732	15.1892	-23.1765	12362		0.000397969	7.45661e-05	5.11256	7.71031	-12.8224	16028		2.34492e-06	0.000189509	9.72583	15.641	-25.3667	15041		486	197	m197	mice	female	hippocampus
GSE81672	chronic stress; resilient	0.184409	0.216117	0.380187	0.333306	-0.312968	12365		0.010772	4.45311e-07	20.7066	1.58649	-22.2823	15942		0.103737	0.000178255	20.4627	1.94781	-22.3066	15010		487	125	m125	mice		nac; both saline treated
GSE65774	HD_Q140_M_6m_striatum_na_na	8.003e-07	0.00437116	8.14956	2.4941	-10.6393	12313		8.52745e-07	2.89298e-15	20.9149	9.64327e-17	-20.9149	17362		3.60918e-08	0.0267377	23.9791	0.332609	-24.285	15633		488	412	M91A	mice	male	HD_Q140_M_6m_striatum_na_na
GSE43366	FTD-ALS_SOD1-G93A-B6/SJL_na_65d_spinal cord_microglia_na	1.82339	0.00294752	0.0545182	2.51129	-0.739462	12467		0.59876	0.000181645	14.6173	0.170966	-14.1893	17599		1.80446	0.00312062	19.2053	1.08475	-18.4825	15861		489	365	M30A	mice		FTD-ALS_SOD1-G93A-B6/SJL_na_65d_spinal cord_microglia_na
GSE109445	chronic stress	0.13859	0.0274287	1.41208	0.13859	-1.38465	10771		0.000139265	0.0382817	21.3834	1.27994	-22.6249	13446		0.00437792	0.83938	20.2071	0.215108	-19.5784	12842		490	173	m173	rats		hippocampus
GSE29014	high anxiety HAB v NAB	0.000122061	0.242728	1.04732	0.959433	-1.7639	11886		0.0967588	0.833263	26.0263	0.925153	-26.0214	16195		0.0140022	0.420525	24.7348	1.03858	-25.3389	15086		491	152	m152	mice	male	central amygdala
GSE94144	other-inflammation-immunity_EZHi-LPS-4hrs_na_na__BV2 microglia CL_na	3.1466	0	0.000144181	16.2436	-13.0971	12467		17.0445	0	0.0232635	41.7876	-24.7664	17599		10.8418	0	0.00975078	44.6929	-33.8608	15861		492	475	M203A	mice		other-inflammation-immunity_EZHi-LPS-4hrs_na_na__BV2 microglia CL_na
GSE40652	FTD-ALS_Fus;Tls_na_8,9,10w_striatum_na_other	0.00136359	0.122849	4.6399	1.46773	-5.98341	12467		1.35921e-05	1.16478e-11	33.0985	1.01254e-15	-33.0985	17599		0.000173605	2.90176e-05	29.5504	0.00975078	-29.56	15861		493	362	M26A	mice		FTD-ALS_Fus;Tls_na_8,9,10w_striatum_na_other
GSE20388	Flinders depression sensitive line	0.188881	0.188881	2.24646	0.530318	-2.39902	10883		0.000453622	0.000717927	31.9992	7.60356	-39.6016	13530		0.00656187	0.0480247	26.247	5.56717	-31.7595	13060		494	81	m81	rats	male	hippocampus; cohort 2
GSE10784	Df(16)A/+	1.02661	0.00294424	0.0110936	1.42282	-0.404358	12128		0.000683152	0.699049	21.871	10.8332	-32.0045	16049		0.0111341	0.17341	28.8547	9.93971	-38.6099	15162		495	103	m103	mice	male	hippocampus
GSE20388	Flinders depression sensitive line	0.000143532	0.137067	4.1659	2.1145	-6.14319	10883		2.75064e-06	0.00538027	35.6755	6.08982	-41.7599	13537		6.36922e-07	0.048276	27.6685	7.27905	-34.8992	13064		496	80	m80	rats	male	hippocampus; cohort 1
GSE64526	other-cell types_DatbackTRAP_na_na_midbrain_dopaminergic neurons _na	5.01575e-06	1.18284e-09	5.95009	17.7553	-23.7053	12467		9.80099e-08	0	32.5488	1.37315e-08	-32.5488	17599		1.01464e-08	3.76504e-09	32.6908	6.92636	-39.6171	15861		497	384	M63A	mice		other-cell types_DatbackTRAP_na_na_midbrain_dopaminergic neurons _na
syn5987310	other_HDAC1_na_na_na_na_na	1.57684e-08	0.0432997	1.25441	9.32627	-10.5374	12467		0.000321629	0	21.439	4.3422e-11	-21.4387	17599		8.2202e-07	0	31.6293	0	-31.6293	15861		498	345	M9A	mice		other_HDAC1_na_na_na_na_na
GSE81587	other_wt chronic unpredictable mild stress_na_na_ cortex_na_na	9.72524e-13	2.65534e-06	5.95009	17.7553	-23.7053	12467		2.72683e-05	0	42.3958	1.44649e-16	-42.3957	17599		4.66917e-11	2.98942e-15	28.5332	0.113636	-28.6468	15861		499	459	M186A	mice		other_wt chronic unpredictable mild stress_na_na_ cortex_na_na
GSE66092	other_ wild type adult_na_na_cortex_na_na	0.0112788	0.00825811	0.727528	5.49556	-6.20355	12467		0.0904118	0	36.4754	6.92773e-13	-36.385	17599		0.0255571	2.98942e-15	34.8571	3.66343e-07	-34.8316	15861		500	425	M104A	mice		other_ wild type adult_na_na_cortex_na_na
GSE20388	Flinders depression sensitive line	0.000352804	0.0655636	5.14775	1.74573	-6.82757	10884		3.1846e-07	0.084695	41.158	9.89393	-50.9672	13534		6.32762e-07	0.0926481	40.5738	6.03506	-46.5162	13062		501	78	m78	rats	male	frontal cortex; cohort 1
syn7123287	TYROBP KO in APP/PS1 compared with APP/PS1 only	3.55292e-08	7.76614e-08	11.4396	5.95186	-17.3915	12468		1.6164e-09	3.14371e-14	59.4322	0.292471	-59.7247	17603		1.40584e-11	6.62704e-08	50.9553	5.40193	-56.3572	15865		502	502	M253A	mice	female	AD_TyrobpKO;KO/KO_F_na_PC_na_other
GSE100888	ATG7 cKO in SOD1G93A mice compared with SOD mice controls	9.77298e-13	2.97591e-12	2.98192	39.2343	-42.2162	12468		3.14371e-14	0	41.1959	0.000323528	-41.1962	17603		1.45613e-14	0	49.6794	33.7801	-83.4595	15865		503	350	M15A	mice		other_Atg7 cKO; SOD1G93A /cWT; SOD1G93A_na_150d_spinal cord_na_na
GSE78748	GRN hetero KO	2.77331e-10	2.2031e-07	2.38394	7.95544	-10.3394	12347		8.25908e-07	1.34895e-09	47.7822	10.5158	-58.298	15863		6.66005e-10	7.70277e-11	43.3342	15.0162	-58.3503	14935		504	307	m320	mice		cortex; 1 year
GSE20388	Flinders depression sensitive line	7.13161e-08	0.00351406	6.22893	8.43299	-14.6584	10883		1.20883e-12	1.45087e-07	52.467	18.736	-71.203	13529		4.95708e-12	8.99595e-06	42.8117	20.1068	-62.9185	13058		505	79	m79	rats	male	frontal cortex; cohort 2

## Sheet: G3 v mod
		ADfemale;AD female portrait updated with 3 datasets							ADmale;AD male portrait updated with 3 datasets							ad11h;GSE33000;females;prefrontal cortex							AD portrait
GEO/syn #	genotype or treatment	A	D	B	C	score	universe		A	D	B	C	score	universe		A	D	B	C	score	universe		rank		file name	species	sex	source; notes
GSE63943	APP/PS1 mutation	58.5349	107.612	0	7.71462e-16	166.147	15082		93.395	63.2923	0	7.71462e-16	156.687	15079		77.9395	71.3069	0	0	149.246	14729		1	315	m328	mice		CA1 hippocampus; 10 months; both groups treated with 18g cyclodextrin/L water
GSE85162	APP/PS1 mutation	63.9313	85.0928	0	0	149.024	14176		94.52	57.1861	0	0	151.706	14170		65.7619	70.6778	9.64327e-17	0	136.44	13897		2	145	m145	mice	female	frontal cortex; 8 months
GSE85162	APP/PS1 mutation	67.402	92.1568	0	1.83222e-15	159.559	14176		92.1149	49.5425	0	3.09067e-14	141.657	14170		69.9666	59.6577	0	2.31439e-15	129.624	13897		3	143	m143	mice	male	frontal cortex; 8 months
GSE197044	GFAP mutation	62.1504	76.0701	0	3.4102e-12	138.22	12974		107.321	45.8428	0	4.82164e-16	153.164	12973		76.5186	54.8935	0	0	131.412	12539		4	291	m292	mice	male	hippocampus; day 56; FVB/N Taconic background
GSE197044	GFAP mutation	68.6239	44.4517	0	0	113.076	12821		123.151	33.5405	0	0	156.692	12820		93.3687	35.6221	0	0	128.991	12386		5	290	m290	mice	male	corp collosum; day 56; FVB/N Taconic background
	5XFAD, 5 mutations in APP/PS1	33.3556	65.9244	0	7.01741e-13	99.28	15738		69.4742	32.7931	0	9.18088e-12	102.267	15730		60.4579	43.7692	0	7.10709e-14	104.227	15476		6	505	m353	mice	both	hippocampus; multiple BxD strains; from Neuner et al 2018 (Neuron)
GSE102014	APOE3+/+ with TBI	77.7946	2.05879	0	1.92865e-16	79.8534	16041		126.807	0.956577	0	0	127.764	16031		106.546	4.79738e-09	0	0	106.546	15949		7	354	M19A	mice	female	other_APOE3+/+ TBI brain_F_3m_cortices and hippocampi_na_other
GSE83336	Flinders sensitive line; compared to resistant	42.3288	52.4685	0	4.5909e-08	94.7974	13189		54.3403	34.1471	0	3.48828e-09	88.4874	13187		60.3787	23.4008	0	6.20784e-11	83.7795	12903		8	133	m133	rats	male	ventral dentate gyrus
GSE85162	APP/PS1 mutation	48.3419	32.5034	4.3954e-13	4.3954e-13	80.8453	14176		68.07	24.1885	0	4.95153e-12	92.2585	14170		56.3733	23.7469	3.76088e-14	1.68603e-12	80.1202	13897		9	146	m146	mice	female	hippocampus; 8 months
GSE100888	SOD1G93A strain compared with cWT (SOD strain also had ATG7 cKO)	61.7783	20.9637	0	4.23652e-08	82.742	16045		98.575	12.5285	0	6.05777e-09	111.103	16035		85.0709	1.8602	8.19678e-16	8.7127e-14	86.9311	15953		10	349	M14A	mice		FTD-ALS_Atg7 cKO; SOD1G93A / cKO_na_150d_spinal cord_na_na
GSE85162	APP/PS1 mutation	45.9205	35.6751	3.17264e-14	4.09026e-10	81.5956	14176		75.2633	18.5682	3.09067e-14	4.00466e-10	93.8315	14170		63.6999	25.1163	9.64327e-17	1.71478e-11	88.8162	13897		11	144	m144	mice	male	hippocampus; 8 months
GSE100888	SOD1G93A strain compared with cWT control	62.4748	9.53264	0	4.88721e-13	72.0074	16045		115.011	10.8093	0	1.10898e-15	125.82	16035		93.1103	0.298406	8.19678e-16	1.44649e-16	93.4087	15953		12	351	M16A	mice		FTD-ALS_Atg7 cWT; SOD1G93A_na_150d_spinal cord_na_na
GSE65159	CK-p25 model	74.7692	7.16815	0	0	81.9374	16041		103.63	4.22026	0	0	107.85	16031		76.5459	0.0280597	0	0	76.574	15949		13	386	M65A	mice	female	AD_CK-6wk-p25_F_3m_hippocampus_na_other
GSE977	GFAP overexpression	36.3963	37.2961	0	2.03473e-14	73.6924	4835		41.9784	28.8015	0	3.58796e-11	70.7799	4836		57.2133	29.3719	0	0	86.5851	4782		14	267	m267	mice	both	olfactory bulb 4 months
GSE27218	TDP-43 antisense	50.41	28.5681	1.16828e-13	5.68953e-15	78.9781	16041		76.9808	16.692	1.13019e-13	1.06076e-15	93.6729	16031		51.9552	10.0122	1.44649e-16	1.94312e-14	61.9674	15949		15	360	M24A	mice		FTD-ALS_Tdp-43 anti-sense oligo_na_8,9,10w_striatum_na_na
GSE102014	APOE4+/+ with TBI	65.2729	4.23014	0	0	69.5031	16041		109.685	1.90788	0	0	111.593	16031		91.4556	8.20667e-08	0	0	91.4556	15949		16	358	M22A	mice	male	other_APOE4+/+ TBI brain_M_3m_cortices and hippocampi_na_other
syn3157182	MAPT mutation	51.7134	23.2364	5.73775e-15	1.18419e-13	74.9499	16045		65.9559	11.144	1.14562e-13	7.88392e-11	77.0999	16035		60.6589	10.6694	1.41819e-12	5.25491e-12	71.3283	15953		17	492	M243A	mice	male	AD_rTG4510_M_4.5m_forebrain_na_Tau
GSE102014	APOE3+/+ with TBI	53.6512	2.52694	1.92865e-16	0	56.1781	16041		101.078	0.479399	0	1.92865e-16	101.557	16031		82.6939	3.46006e-05	5.18914e-12	0	82.6939	15949		18	355	M20A	mice	male	other_APOE3+/+ TBI brain_M_3m_cortices and hippocampi_na_other
GSE65159	CK-p25 model	31.148	38.2825	0	0	69.4304	16041		68.0903	24.6092	0	0	92.6995	16031		53.2559	3.53069	0	0	56.7866	15949		19	385	M64A	mice	female	AD_CK-2wk-p25_F_3m_hippocampus_na_other
syn3157182	MAPT mutation	52.3618	8.31443	0	1.65585e-08	60.6762	16045		83.1709	2.52258	4.73195e-13	1.61301e-08	85.6935	16035		84.283	7.04986	4.14661e-15	1.96503e-10	91.3329	15953		20	489	M240A	mice	female	AD_rTG4510_F_4.5m_forebrain_na_Tau
syn5714308	MAPT D35 mutation	53.0134	0.48293	0	1.65585e-08	53.4964	16045		84.7428	0.54639	0	1.23101e-06	85.2892	16035		78.0865	0.0373314	0	1.41819e-12	78.1239	15953		21	501	M252A	mice		AD_TauD35_na_Aged_Hippocampus_na_Tau
GSE90977	infection with sporadic creutzfeldt-Jakob disease	51.0517	0.421068	1.03337e-07	1.63859e-08	51.4728	16041		57.6031	0.105389	1.00799e-07	1.00799e-07	57.7085	16031		52.604	0.00762546	4.55384e-06	5.90774e-10	52.6116	15949		22	471	M199A	mice		CJD_PrP M129 +scJD MM 180dp1_na_na_na_na_na
GSE9789	bulbectomized	68.7597	0.327208	7.46109e-09	0.000308964	69.0866	13153		81.0157	0.102332	3.04302e-09	3.81716e-05	81.118	13151		59.9576	0.0708515	1.39687e-07	0.00300794	60.0255	12836		23	83	m83	rats		frontoparietal cortex; age 2 months
GSE102014	APOE4+/+ with TBI	44.1762	0.365372	0	2.66154e-14	44.5416	16041		77.7414	0.0119881	0	1.13019e-13	77.7534	16031		85.839	8.59698e-14	0	0	85.839	15949		24	357	M21A	mice	female	other_APOE4+/+ TBI brain_F_3m_cortices and hippocampi_na_other
syn3157182	MAPT mutation	41.7921	8.31443	1.15719e-15	1.65585e-08	50.1066	16045		67.3889	6.61981	6.79065e-12	4.12973e-08	74.0087	16035		56.5822	5.26435	1.96723e-14	3.62009e-13	61.8466	15953		25	490	M241A	mice	female	AD_rTG4510_F_6m_forebrain_na_Tau
syn3157182	APP/PS1 mutation	32.7531	17.1281	0	2.47894e-07	49.8812	16045		47.8523	7.43765	5.54488e-15	2.15889e-05	55.2899	16035		56.5822	8.77371	8.19678e-16	5.97596e-10	65.3559	15953		26	486	M237A	mice	female	AD_PS1APP_F_20m_forebrain_na_APP
GSE98875	LSD1 deficient	29.601	2.2119	1.18419e-13	7.00473e-12	31.8129	16045		71.7618	3.41335	1.14562e-13	2.60368e-14	75.1751	16035		51.3267	0.00527321	1.96723e-14	0	51.3319	15953		27	478	M206A	mice	female	other_Cre-ER(TM)Lsd1(fl/fl)_F_na_hippocampus_na_na
GSE139524	PWScrm+/- with SNORD116 KO	38.1565	0.0115383	0	1.86205e-09	38.1681	14938		67.4433	0.00572992	0	1.26829e-08	67.449	14936		52.7673	0.0134823	0	7.15129e-05	52.7808	14573		28	141	m141	mice		hypothalamus
GSE93678	APP/PS1 mutation	39.4335	0.365372	6.91833e-12	1.15719e-15	39.7989	16041		73.9687	0.41877	1.92865e-16	1.81988e-12	74.3875	16031		51.9552	3.3094e-08	1.8241e-11	4.14661e-15	51.9552	15949		29	474	M202A	mice		AD_APP/swePS1<delta>E9-Vehicle_na_na_hippocampus_na_APP
syn3157182	MAPT mutation	34.3785	6.36974	1.15719e-15	7.76543e-10	40.7482	16045		74.738	7.43765	0	6.79065e-12	82.1757	16035		59.2873	3.15528	8.7127e-14	1.96723e-14	62.4426	15953		30	484	M235A	mice	female	AD_MAPT P301L_F_6m_spinal cord_na_Tau
GSE60415	GNAS cKO mediated by Olig1Cre	8.98293	38.5075	2.20374e-09	0.00211999	47.4883	15323		8.97472	31.4158	6.08534e-05	4.80529e-07	40.3904	15318		4.84592	22.1843	0.000100051	4.61792e-07	27.0301	14997		31	321	m334	mice		medulloblastoma from cerebella
GSE55314	GRID2 KO	19.9568	26.8015	9.39848e-09	0.00377891	46.7545	11763		19.5588	16.5052	9.56672e-08	8.40743e-05	36.064	11763		19.317	12.843	4.96025e-05	4.07877e-07	32.16	11597		32	102	m102	mice	female	cerebellum; 12 weeks
GSE60415	GNAS cKO mediated by hGFAPCre	11.2891	27.0324	9.75822e-12	6.75201e-05	38.3214	15369		27.5051	14.0937	6.66025e-09	2.3961e-07	41.5988	15363		18.455	14.901	4.36141e-08	1.84821e-05	33.356	15050		33	320	m333	mice		medulloblastoma from cerebella
GSE87550	APP/PS1 mutation	38.2966	5.85904	1.15719e-15	2.44598e-11	44.1556	16045		51.6715	3.04049	6.79065e-12	4.73195e-13	54.712	16035		28.3055	0.179871	8.7127e-14	8.19678e-16	28.4854	15953		34	469	M197A	mice		AD_APP/PS1_na_12m_cortex_na_APP
syn3157182	APP mutation TgCRND8	22.3154	9.53264	2.6953e-14	0.191739	31.6563	16045		58.2982	3.60796	2.49638e-10	0.190427	61.7157	16035		54.5871	4.80021	3.62009e-13	0.0209141	59.3664	15953		35	494	M245A	mice	female	AD_TgCRND8_F_12m_forebrain_na_APP
syn10378730	APP/PS1 mutation	29.5889	0.696463	0	4.14475e-05	30.2853	16041		53.6083	1.27064	0	5.49982e-07	54.879	16031		35.7088	0.297677	8.19678e-16	4.55384e-06	36.0065	15949		36	344	M8A	mice	male	AD_Tyrobp-WT/WT;AppPS1_M_na_na_na_APP
syn3157182	APP mutation TgCRND8	33.8331	0.366206	2.69984e-06	5.68373e-07	34.1993	16045		69.5615	0.617736	5.5518e-07	5.48615e-06	70.1792	16035		49.4097	0.925759	8.28997e-08	0.00150929	50.3339	15953		37	495	M246A	mice	female	AD_TgCRND8_F_20m_forebrain_na_APP
GSE46139	INSM1 KO	14.5753	17.5741	2.92574e-07	3.00358e-05	32.1493	13274		13.153	16.0236	0.000249121	8.9515e-05	29.1762	13267		16.5387	10.0513	0.000204208	4.1709e-05	26.5898	13184		38	57	m57	mice		pituitary; embryo 17
GSE11322	XBP1 KO	37.6226	1.6764	1.76514e-09	1.24316	38.0558	11763		40.8455	0.882595	2.12451e-12	0.154763	41.5733	11763		36.7071	1.63991	8.02012e-10	0.0368717	38.3101	11597		39	233	m233	mice		primary culture; telencephalon E12.5
syn3157182	APP mutation TgCRND8	25.6076	0.159375	0	0.00403234	25.763	16045		57.621	0.0404715	1.92865e-16	0.00397777	57.6575	16035		53.2731	0.0791889	0	4.59378e-06	53.3523	15953		40	498	M249A	mice	male	AD_TgCRND8_M_20m_forebrain_na_APP
GSE142633	5XFAD, 5 mutations in APP/PS1	24.3627	1.49434	0	2.15121e-05	25.857	15118		62.0862	0.954541	0	5.20787e-08	63.0407	15113		51.1364	0.151395	1.06076e-15	0.00018546	51.2876	14763		41	330	m343	mice		frontal cortex; 11 months
syn3157182	MAPT mutation	30.1171	1.77727	5.60512e-06	1.25941e-06	31.8944	16045		49.747	1.27255	0.0002367	1.10485e-05	51.0193	16035		36.2795	1.02275	0.000116658	9.30275e-06	37.3021	15953		42	493	M244A	mice	male	AD_rTG4510_M_6m_forebrain_na_Tau
GSE31458	MPTP treatment	11.11	16.2552	1.24591e-13	0.021135	27.344	7956		22.7069	11.6719	1.3085e-08	0.0400572	34.3387	7957		22.1771	18.5264	3.23532e-14	0.000168121	40.7033	7836		43	258	m258	mice		caudate putamen; three strains/transgenics
syn3157182	MAPT mutation	28.58	8.31443	6.22294e-09	7.00473e-12	36.8944	16045		29.0585	5.84708	1.01807e-07	7.54893e-10	34.9056	16035		27.8034	3.93493	3.34392e-08	3.34392e-08	31.7383	15953		44	488	M239A	mice	female	AD_rTG4510_F_2.5m_forebrain_na_Tau
GSE47516	CSTB KO	37.7101	0.0689885	2.36624e-05	0.00116189	37.7779	9803		44.0015	0.16231	4.81983e-06	0.00607901	44.1577	9801		36.8832	0.024456	0.00254128	0.00867566	36.8965	9620		45	270	m270	mice	male	cerebellum; day 30
GSE65818	SRRM4 KO	0.584493	24.3852	7.88186e-05	0.000665091	24.969	15446		0.65628	21.1852	6.56472e-07	7.81927e-05	21.8414	15442		2.48991	12.1986	6.63192e-07	2.23856e-05	14.6884	15136		46	323	m336	mice		E18.5 dpc hippocampus
	MPTP composite	7.79951	12.4141	1.27289e-06	0.0552549	20.1584	9226		10.111	9.57154	0.000118334	0.00248669	19.68	9225		10.1007	15.5445	9.99118e-06	0.005628	25.6396	9012		47	293	m297	0		10 datasets
GSE142633	5XFAD, 5 mutations in APP/PS1	21.7503	0.206477	4.82087e-12	1.23861e-05	21.9567	15160		48.5237	0.49872	4.7225e-12	6.23354e-06	49.0224	15154		36.0608	0.00220855	1.28849e-07	0.00220855	36.0608	14826		48	329	m342	mice		frontal cortex; 6 months
GSE198817	GFAP mutation	20.4675	3.877	1.60266e-06	0.596886	23.7476	13827		34.7708	1.52682	6.1936e-06	0.313923	35.9837	13825		25.3111	8.79493	7.94355e-12	0.00306584	34.103	13428		49	294	m304	mice	male	corpus callosum; p14
GSE100070	APP/PS1 mutation	17.9424	0.866929	2.45511e-07	1.24798e-06	18.8093	16041		54.266	0.956577	2.16023e-09	2.39645e-07	55.2226	16031		46.8841	0.0280597	3.46006e-05	6.09689e-11	46.9121	15949		50	347	M12A	mice		AD_APP/PS1_na_4m_hippocampus_na_APP
syn10378730	AD_Tyrobp-WT/KO;AppPS1vsTyrobp-WT/KO;WT_M_na_na_na_APP	18.7823	4.89486	0.696463	5.55726e-06	22.9807	16041		38.2472	4.00959	0.105389	1.21982e-06	42.1514	16031		25.3387	0.214323	0.34645	5.90774e-10	25.2066	15949		51	343	M7A	mice	male	AD_Tyrobp-WT/KO;AppPS1vsTyrobp-WT/KO;WT_M_na_na_na_APP
GSE75778	ATXN130Q-D776	37.7122	2.36527	0.000137023	2.2207e-09	40.0774	16041		30.0741	0.312825	0.00395611	2.34421e-11	30.383	16031		21.1677	0.010864	2.17924e-06	0	21.1786	15949		52	435	M151A	mice		SCA_ATXN130Q-D776_na_5w_cerebellum_na_na
GSE61499	USP18 KO	21.5841	0.593168	5.03213e-05	0.0481046	22.1292	11763		50.586	0.882595	2.08743e-08	0.0177709	51.4508	11763		33.143	2.13786	1.91691e-11	0.00708368	35.2738	11597		53	170	m170	mice		total brain lysate
GSE40852	CYFIP1 overexpression	17.2916	10.2418	1.05604e-06	0.000833147	27.5326	7021		23.3136	9.22462	1.725e-09	1.77356e-05	32.5382	7018		23.9573	6.87165	0.000168291	2.21488e-05	30.8288	7046		54	268	m268	mice	male	frontal cortex; e15
GSE80465	APP mutation APP23	22.7739	0.159375	7.76543e-10	5.68373e-07	22.9333	16045		43.5485	0.0672643	4.12973e-08	2.37287e-11	43.6158	16035		39.6952	1.29874e-08	4.85008e-09	1.44649e-16	39.6952	15953		55	457	M184A	mice		AD_APP23_na_18m_forebrain_na_APP
GSE33057	STAT1 KO	7.39059	16.1453	3.23436e-05	0.00137762	23.5344	15604		5.80758	13.8396	0.000855191	0.00475513	19.6416	15595		5.87644	4.48284	0.123198	0.0292464	10.2068	15453		56	14	m14	mice		primary hippocampal neurons; e15-16
GSE8307	GBA mutation and PSAP deficiency	17.4543	5.37014	3.70277e-07	0.00369338	22.8208	9535		23.9716	4.58488	3.64061e-07	0.00133392	28.5552	9532		22.7737	1.69836	0.000282596	0.000186414	24.4716	9328		57	313	m326	mice		cerebellum; 12/18 weeks
GSE77681	C9orf72 -/-	15.7222	0.000562531	3.6442e-10	1.35294	14.3698	15076		38.1181	0.00989245	1.02928e-09	0.0887666	38.0392	15073		28.3971	0.011985	3.5333e-12	0.00280764	28.4063	14723		58	327	m340	mice		spinal cord; mm10 assembly
GSE75083	GRN KO	15.9712	7.45638	8.43179e-06	2.25053e-05	23.4276	8709		20.9379	6.75998	8.59774e-05	1.67839e-06	27.6978	8704		19.5009	7.70441	5.73064e-07	1.41911e-05	27.2053	8713		59	301	m314	mice	both	hippocampus; 12/18 months
GSE977	GFAP overexpression	15.762	6.98285	2.39362e-09	7.43455e-07	22.7448	5422		14.5912	4.63987	4.31694e-09	3.42205e-05	19.231	5423		18.2617	5.67891	1.02757e-08	5.98627e-07	23.9406	5344		60	266	m266	mice	both	olfactory bulb day 23
GSE10784	Df(16)A/+	2.15191	26.3408	6.43575	3.6247e-08	22.057	15302		1.47429	23.029	5.67649	2.47237e-10	18.8268	15295		0.0122972	43.5482	2.22004	3.63417e-08	41.3404	14986		61	77	m77	mice	male	prefrontal cortex
GSE90696	MAPT mutation (PS19)	18.4933	1.90459	1.94982e-06	0.0063799	20.3916	12006		21.7169	1.54455	2.09263e-11	0.0686681	23.1928	12006		16.3836	3.56007	2.19679e-11	0.00748755	19.9362	11623		62	209	m209	mice	male	hippocampus; 6 months
GSE198817	GFAP mutation	14.5003	0.521599	2.05555e-09	2.16129	12.8606	13799		32.0609	0.265373	1.03034e-10	0.731182	31.5951	13799		24.7463	2.10424	3.95374e-15	0.0726978	26.7779	13398		63	292	m294	mice	male	hippocampus; p14; K146
GSE109315	chronic social defeat stress (CSDS); susceptible	3.96273	19.3226	3.8602e-13	3.96747e-07	23.2853	15561		5.04053	5.75419	1.77332e-11	7.13146e-08	10.7947	15552		9.56379	14.7144	2.62916e-11	8.82583e-08	24.2782	15305		64	180	m180	mice	male	mPFC; C57 strain
syn3157182	APP mutation CRND8	13.6334	0.191739	2.24533e-09	0.366206	13.4589	16045		41.755	0.0525639	1.01807e-07	0.54639	41.2612	16035		34.0731	0.00150929	2.19896e-06	0.668295	33.4063	15953		65	497	M248A	mice	male	AD_TgCRND8_M_12m_forebrain_na_APP
GSE61915	aging	17.1192	4.01918	2.2207e-09	2.45511e-07	21.1384	16041		29.5585	1.16028	2.34421e-11	1.59616e-08	30.7187	16031		27.7916	0.0789178	1.40006e-12	1.94312e-14	27.8705	15949		66	380	M56A	mice		other-aging_29vs3m_na_29m_hippocampus_na_na
GSE75083	GRN KO	10.0652	12.6551	0.0297207	1.97591e-05	22.6905	9142		6.15158	12.9291	0.00835719	4.95333e-05	19.0722	9135		8.67094	9.71132	0.00327279	6.37136e-06	18.379	9120		67	302	m315	mice	both	cortex; 12/18 months
GSE8307	PSAP deficiency	13.7187	0.00621212	8.31766e-07	0.00117386	13.7237	9914		28.3651	0.164411	6.08038e-08	0.00449246	28.525	9908		13.5191	0.0377236	5.32832e-06	0.000568976	13.5562	9709		68	312	m325	mice		cerebellum; 12/18 weeks
GSE134151	5XFAD, 5 mutations in APP/PS1	11.9797	3.8684	7.71462e-16	0.015783	15.8323	14691		31.8151	0.697371	0	0.0610075	32.4514	14687		26.1014	3.29873	5.89204e-14	1.56202e-06	29.4001	14327		69	334	m347	mice		cortex; vehicle both groups
GSE31458	ACHE-R	1.45064	15.7784	9.39848e-09	0.0299651	17.1991	11763		4.72642	11.7336	8.40743e-05	0.00733459	16.4526	11763		0.710546	8.38882	0.0171512	0.00365413	9.07856	11597		70	5	m5	mice	both	pfc; 4 months
GSE7707	MPTP treatment	21.3051	2.18732	0.0895849	0.00597539	23.3968	10835		17.7979	3.71406	0.0307661	0.00149527	21.4797	10830		6.44499	1.54306	0.0591482	0.232955	7.69595	10583		71	262	m262	mice		striatum
GSE87102	aging	11.6301	3.95376	2.90137e-08	2.90401e-05	15.5838	15552		25.6159	5.26273	5.29414e-10	6.96361e-08	30.8787	15543		21.9979	1.80063	1.97966e-08	2.72648e-07	23.7985	15413		72	468	M195A	mice	male	other-aging_BALB-hypothalamus-old_M_oldvsYoung_hypothalamus_na_na
GSE99622	other-inflammation-immunity_wt LPS_F_P60_na_microglia_na	7.16815	0	1.63859e-08	0	7.16815	16041		38.2472	0	7.46393e-10	1.92865e-16	38.2472	16031		22.5226	0	1.28498e-08	1.8241e-11	22.5226	15949		73	481	M209A	mice	female	other-inflammation-immunity_wt LPS_F_P60_na_microglia_na
syn10378730	other-inflammation-immunity_Tyrobp KO/KO; WT_M_na_na_na_na	15.1352	0.000239193	0	2.18511e-05	15.1355	16041		22.7373	0.0670278	5.49667e-15	0.000399985	22.8039	16031		16.9148	3.46006e-05	5.18914e-12	0.00150015	16.9133	15949		74	342	M5A	mice	male	other-inflammation-immunity_Tyrobp KO/KO; WT_M_na_na_na_na
syn3157182	MAPT mutation P301L	6.90061	3.04863	6.22294e-09	7.69866e-05	9.94916	16045		25.5796	0.958169	2.64075e-06	5.5518e-07	26.5378	16035		28.3055	0.593484	4.5717e-07	5.25491e-12	28.899	15953		75	482	M233A	mice	female	AD_MAPT P301L_F_12m_spinal cord_na_Tau
GSE134151	5XFAD, 5 mutations in APP/PS1	11.1613	3.3864	9.05503e-14	0.0129774	14.5348	14782		24.7317	1.30266	7.8758e-09	0.0527758	25.9816	14778		17.6277	2.53518	9.40637e-10	7.86761e-06	20.1628	14418		76	335	m348	mice		hippocampus; vehicle both groups
GSE114062	high v control runner	14.3641	6.45475	2.15827e-09	0.00135614	20.8175	15316		6.97335	4.9903	3.71616e-08	0.0185006	11.9451	15311		3.97941	7.57578	1.45739e-08	0.00875011	11.5464	14983		77	272	m272	mice	male	striatum
GSE42912	NR4A2 cKO	1.02426	16.5387	2.00057e-10	1.29463e-05	17.563	13184		3.48928	15.0528	1.00331e-07	3.65987e-06	18.5421	13184		6.54853	11.65	1.10439e-08	5.42503e-07	18.1985	12802		78	325	m338	mice		ventral tegmental area TH1+ neurons
GSE94144	other-inflammation-immunity_EZHi-LPS-4hrs_na_na__primary microglia cells_na	9.8426	5.68953e-15	0.00109084	2.2207e-09	9.84151	16041		36.548	1.81988e-12	7.49883e-05	4.08772e-08	36.5479	16031		27.2934	0	0.00232823	6.09689e-11	27.2911	15949		79	476	M204A	mice		other-inflammation-immunity_EZHi-LPS-4hrs_na_na__primary microglia cells_na
GSE76567	female v male; DBA/2 strain	11.8895	5.51704	2.6852e-10	0.0122164	17.3943	14981		10.8844	3.5802	2.10842e-09	0.000760699	14.4638	14978		8.43416	2.40824	7.18517e-10	0.000144219	10.8423	14641		80	206	m206	mice	both	hippocampus
GSE10535	prCAD mutant	12.1533	5.10319	3.87524e-05	0.23721	17.0193	11070		11.8289	1.17792	7.45338e-06	0.836528	12.1703	11066		13.9553	3.72749	1.16698e-07	0.00818081	17.6747	10838		81	271	m271	mice		retina; 4 weeks
GSE92718	sciatic nerve cuff	17.3049	4.88241	0.000382412	0.00244105	22.1845	15414		8.81619	5.57218	0.00533439	0.000222987	14.3828	15405		3.519	3.71326	0.000523519	0.0134475	7.21828	15309		82	69	m69	mice	male	anterior cingulate cortex
GSE79929	other_nmf205-/-_na_3w_cerebellum_na_na	13.9965	3.81358	0.00265813	5.55726e-06	17.8074	16041		28.0338	6.61467	0.0227678	2.16023e-09	34.6257	16031		14.9448	0.121778	0.0789178	1.94206e-10	14.9877	15949		83	455	M182A	mice		other_nmf205-/-_na_3w_cerebellum_na_na
GSE75083	GRN KO	14.3989	1.43792	0.0275359	0.00541183	15.8039	10082		24.5351	1.98859	0.00277732	0.000433575	26.5205	10074		18.7796	0.430899	0.0194806	0.048888	19.1422	10037		84	303	m316	mice	both	cerebellum; 12/18 months
GSE99622	other-inflammation-immunity_wt LPS_M_P60_na_microglia_na	6.89535	0	1.63859e-08	2.66154e-14	6.89535	16041		32.1739	0	4.06488e-05	4.67024e-13	32.1738	16031		23.9131	0	6.41816e-05	5.18914e-12	23.913	15949		85	356	M210A	mice	male	other-inflammation-immunity_wt LPS_M_P60_na_microglia_na
GSE19534	SNCA KO	14.334	3.51233	0.00460574	0.018302	17.8234	15302		20.7944	2.2979	0.000181004	0.00131017	23.0908	15295		6.00859	1.79506	0.0169057	0.00616211	7.78059	14986		86	37	m37	mice		cerebellum; 6 months
GSE52584	LRRK2 KO	0.0884018	15.0039	6.45016e-06	0.062857	15.0294	7606		0.208393	9.82603	8.8791e-05	0.236629	9.79771	7599		0.0277889	10.5772	7.6096e-07	0.505062	10.1	7593		87	241	m241	mice		striatum; 4 months
GSE65774	HD_Q175_F_2m_striatum_na_na	18.6257	0.0175284	0.0318132	3.24373e-06	18.6114	15796		7.93541	0.012518	0.00420137	5.40382e-08	7.94373	15786		3.12858	0.000226285	0.00553304	6.6146e-09	3.12327	15705		88	414	M93A	mice	female	HD_Q175_F_2m_striatum_na_na
GSE80633	CRTC1 KO	4.75469	12.1814	0.0327861	0.00460574	16.8987	15302		4.31233	11.8244	0.000103826	0.00455931	16.1321	15295		1.79506	8.1424	0.0818937	0.0122972	9.84327	14986		89	147	m147	mice	female	cortex; 2 months
GSE143650	PER3 KO	10.7214	2.36935	0.000107385	0.000868024	13.0898	15604		14.5843	6.57044	5.86741e-05	0.00210791	21.1526	15595		15.8071	1.00683	0.0025905	0.00107911	16.8103	15453		90	176	m176	mice	male	hypothalamus
GSE76567	DBA/2J v C57	0.30932	13.0726	0.00209499	0.042598	13.3372	15050		0.5325	10.0512	0.000324345	0.0182628	10.5651	15048		0.172932	11.3346	8.21112e-06	0.00027713	11.5073	14703		91	195	m195	mice	female	hippocampus
GSE54795	MPTP treatment	2.62178	15.2398	9.5605e-05	0.000743273	17.8608	14707		1.0554	7.69243	0.00586588	0.00272653	8.73923	14705		2.62951	9.98787	0.000222021	2.33163e-05	12.6171	14343		92	256	m256	mice	male	midbrain; 5 day treatment; 4 days later
GSE35396	NEUROD1 KO tissue specific	13.9645	0.000105282	0.0700494	0.00953405	13.885	15302		26.8047	0.000510638	0.00131017	0.00455931	26.7994	15295		12.9387	0.00878643	0.181069	0.00285798	12.7636	14986		93	94	m94	mice	both	retina, zt6 2 months
GSE78730	FTD-ALS_Fus-/-_na_E18.5_whole brain_na_na	1.6415	18.7823	0.00856064	0.000137023	20.4151	16041		0.545291	16.2913	0.00395611	7.49883e-05	16.8325	16031		0.522992	4.79592	9.22437e-06	8.20667e-08	5.3189	15949		94	445	M172A	mice		FTD-ALS_Fus-/-_na_E18.5_whole brain_na_na
GSE80465	AD_APP23_na_24m_forebrain_na_APP	12.9047	1.39376	2.47894e-07	2.24533e-09	14.2985	16045		21.385	0.313574	7.55545e-05	2.18423e-09	21.6985	16035		22.5331	1.01937e-06	1.73892e-09	0	22.5331	15953		95	458	M185A	mice		AD_APP23_na_24m_forebrain_na_APP
GSE93678	APP/PS1 mutation	11.4939	4.14475e-05	0.0308635	6.15637e-09	11.4631	16041		31.1166	0.000399985	0.0119881	2.46759e-10	31.105	16031		28.7992	5.90774e-10	6.41816e-05	1.44649e-16	28.7992	15949		96	473	M201A	mice		AD_APP/swePS1<delta>E9-CAD-31_na_na_hippocampus_na_APP
GSE10953	SOD1 mutation	3.0792	14.7161	0.00999173	0.0012412	17.7841	11763		4.93145	10.2122	0.00035025	0.0134178	15.1299	11763		3.69808	17.3995	0.00256473	0.00177172	21.0932	11597		97	113	m113	mice	male	motor neurons; 120 days
GSE62122	other_antiCamta1-shRNAB_M_11w_whole brain_na_na	10.4892	0.866929	2.41648e-11	0.00172269	11.3545	16041		22.2792	0.0845997	5.99286e-09	0.000663576	22.3631	16031		33.5173	0.000115799	1.94312e-14	1.40006e-12	33.5174	15949		98	382	M58A	mice	male	other_antiCamta1-shRNAB_M_11w_whole brain_na_na
GSE116752	high activity selection	4.7274	6.40319	1.91815e-07	3.39098e-08	11.1306	15278		1.71262	7.18671	4.27177e-07	0.0535518	8.84578	15272		1.51677	6.46112	5.06995e-05	0.00269528	7.97514	14949		99	288	m288	mice		striatum
GSE99112	UPF3B KO	0.337389	11.9362	0.00331682	0.906613	11.3636	15904		1.43584	5.6776	0.00326569	0.812493	6.29768	15893		0.532644	16.8494	0.000241047	0.185466	17.1963	15740		100	140	m140	mice		frontal cortex
GSE4788	MPTP treatment	0.78538	12.0315	2.39794e-05	0.209304	12.6076	4291		2.41234	10.3148	1.6615e-05	0.115381	12.6118	4291		4.44558	4.44558	0.000126735	0.0136117	8.87742	4250		101	265	m265	mice	male	pooled SN
GSE65770	HD_Q92_M_10m_cortex_na_na	16.9761	4.76561e-05	0.865011	7.04475e-07	16.1111	15796		13.8588	8.52265e-05	0.159477	2.15468e-08	13.6994	15786		9.30001	1.06268e-07	1.45745	2.37003e-12	7.84255	15705		102	402	M81A	mice	male	HD_Q92_M_10m_cortex_na_na
GSE65973	FTD-ALS_bigenic delta NLS-hTDP-43_na_na_cortex_na_na	0.00401044	17.1192	0.619528	2.67606e-06	16.5037	16041		0.0305493	10.8025	0.775437	5.43921e-06	10.0576	16031		0.000203377	8.46832	0.0208222	1.28498e-08	8.4477	15949		103	424	M103A	mice		FTD-ALS_bigenic delta NLS-hTDP-43_na_na_cortex_na_na
GSE84208	high run v control; both blocked	8.79256	4.86892	0.000152588	1.90169e-11	13.6613	15207		5.09012	5.32218	2.58685e-05	1.08716e-08	10.4123	15202		2.59401	5.84869	6.23903e-06	1.51331e-06	8.44269	14867		104	235	m235	mice	male	cerebellum
GSE60413	PINK1 KO	10.1873	0.942001	0.0327861	0.0551692	11.0413	15302		15.8387	0.683252	0.00944626	0.107996	16.4045	15295		9.62864	0.899928	0.030375	0.00285798	10.4953	14986		105	26	m26	mice	both	cerebellum; 12 weeks
GSE109315	CSDS; resilient	0.217883	13.0984	0.662441	0.183179	12.4707	15234		0.0302863	10.3788	4.45516	0.217258	5.73666	15230		1.06165	7.21307	1.88894	0.00258975	6.38318	14924		106	188	m188	mice	male	ventral hippo; c57
GSE3621	R6/1 HD	2.96193	9.87069	0.00205112	0.0246985	12.8059	15302		6.95063	8.34579	0.00202859	0.00944626	15.2849	15295		3.58816	6.51328	0.0122972	0.0228466	10.0663	14986		107	8	m8	mice	both	brain hemisphere; 27 weeks
GSE65770	HD_Q140_M_10m_cortex_na_na	16.5741	0.107851	0.107851	3.24373e-06	16.5741	15796		11.0433	0.159477	0.053596	1.29095e-05	11.1491	15786		3.12858	0.00374944	0.0635329	2.4943e-07	3.06879	15705		108	390	M69A	mice	male	HD_Q140_M_10m_cortex_na_na
GSE8307	GBA mutation and PSAP deficiency	7.63282	2.20942	6.50349e-05	0.0881809	9.754	11073		17.2668	0.69255	2.29688e-06	0.272401	17.687	11068		14.7556	0.786483	1.08247e-05	0.011863	15.5302	10873		109	310	m323	mice		cerebrum; 12/18 weeks
GSE3621	R6/1 HD	4.75469	8.35684	0.00205112	1.70063e-05	13.1095	15302		4.74673	6.1714	0.00131017	0.00131017	10.9155	15295		2.69336	4.61269	0.0228466	0.00122017	7.28199	14986		110	7	m7	mice	both	brain hemisphere; 18 weeks
GSE8720	MECP2 KO	0.76573	12.1814	4.31986	0.610894	8.0164	15302		0.608665	7.77342	3.89857	0.763142	3.72038	15295		0.215243	5.28828	8.1424	0.181069	-2.81994	14986		111	212	m212	mice	male	tufted pyramidal
GSE75000	other_Ercc1 delta/plus_na_na_midbrain_na_na	8.31443	2.87016	0.269574	6.22294e-09	10.915	16045		9.20539	1.63815	0.267894	2.49638e-10	10.5756	16035		6.25434	1.8602	1.82784e-05	1.96723e-14	8.11452	15953		112	429	M141A	mice		other_Ercc1 delta/plus_na_na_midbrain_na_na
GSE99307	other_dTgDox_M_na_cortex_na_na	8.90789	3.61337	0.0308635	1.03337e-07	12.4904	16041		4.65754	1.90788	0.0403141	5.99286e-09	6.52511	16031		2.97074	0.832912	0.0280597	3.57283e-13	3.77559	15949		113	480	M208A	mice	male	other_dTgDox_M_na_cortex_na_na
GSE60261	DICER1-ifKO	0.27888	12.8811	0.4951	0.00127619	12.6636	15844		0.089593	4.67163	1.92652	0.00125445	2.83345	15833		0.176349	12.9017	0.0615083	0.00764243	13.0089	15670		114	322	m335	mice		hippocampus; 3 months
GSE78730	FTD-ALS_FUSdeltaNLS/deltaNLS_na_E18.5_whole brain_na_na	10.4892	10.1636	0.0168632	2.45511e-07	20.636	16041		4.65754	5.35286	0.00584424	1.21982e-06	10.0046	16031		5.74436	2.30122	0.00150015	3.57283e-13	8.04408	15949		115	446	M173A	mice		FTD-ALS_FUSdeltaNLS/deltaNLS_na_E18.5_whole brain_na_na
GSE857	HD R6/2	1.63342	6.5102	0.0251444	0.555831	7.56264	8076		1.3447	9.30495	0.000872663	0.0159117	10.6329	8076		0.0425368	3.16099	0.0515869	0.0282145	3.12373	7977		116	20	m20	mice		whole brain hemispheres
GSE54418	TIA1 KO	7.66715	0.980488	0.298456	0.804153	7.54503	14351		12.9527	1.17382	0.153401	0.254905	13.7182	14344		5.92115	0.684335	0.54482	0.171088	5.88958	14057		117	98	m98	mice		spinal cord; 3 month
GSE104424	APPdelta9	8.9955	1.73857e-07	0.000319761	0.1172	8.87798	15900		21.9114	7.0468e-08	5.71753e-05	0.444319	21.467	15889		15.6504	2.24268e-05	0.0117639	0.065304	15.5733	15735		118	134	m134	mice	male	hippocampus; 6 months
GSE60414	PINK KO & SNCA overexpress	3.95259	7.41402	0.0027517	0.00910935	11.3547	9254		1.70102	3.28786	0.11882	0.047628	4.82243	9249		2.60972	4.52563	0.000286394	0.00128771	7.13377	9047		119	247	m247	mice	both	cerebellum; 6 months
GSE9444	sleep deprivation; C57 strain	8.65031	0.541368	0.685659	1.24726	7.25876	15302		15.8387	1.03513	0.0872303	0.361788	16.4248	15295		8.72307	0.899928	0.150881	0.729932	8.74218	14986		120	218	m218	mice	male	whole brain
GSE75778	SCA_ATXN182Q_na_28w_cerebellum_na_na	11.4939	1.24798e-06	0.0407084	1.15719e-15	11.4532	16041		10.1471	7.79084e-11	1.16028	4.67024e-13	8.98686	16031		10.3351	0	0.00762546	0	10.3274	15949		121	438	M154A	mice		SCA_ATXN182Q_na_28w_cerebellum_na_na
GSE26025	prenatal stress	3.90566	4.97977	0.000517044	0.0133295	8.87159	15302		5.4365	2.61612	0.000181004	0.0325367	8.0199	15295		3.21449	2.07299	0.00122017	0.000477057	5.28578	14986		122	86	m86	mice	female	left hippocampus; in wt mice
GSE60413	PINK1 KO	5.20993	9.25125	2.06995e-09	0.108642	14.3525	15302		7.77342	4.31233	8.59073e-08	0.0695896	12.0162	15295		4.39757	4.61269	7.83254e-10	9.72492e-07	9.01026	14986		123	31	m31	mice	both	striatum; 12 weeks
GSE24775	SD v long day 2 wks	9.25125	1.86597	0.417699	1.03828	9.66124	15302		6.42625	4.31233	0.107996	0.608665	10.0219	15295		1.09128	0.296348	0.150881	1.30419	-0.0674487	14986		124	160	m160	mice	male	pars tuberalis
GSE19534	SNCA KO	7.23025	2.45968	0.0700494	0.160853	9.45903	15302		14.319	0.939039	0.000827427	1.47429	13.7829	15295		10.8995	1.30419	0.0512858	0.150881	12.0016	14986		125	38	m38	mice		cerebellum; 21 months
GSE54418	TIA1 KO	9.09352	2.63659	0.000373714	2.32426	9.40547	14351		6.34541	3.13691	7.56782e-05	0.801199	8.68105	14344		9.4371	1.68573	0.000118966	0.118142	11.0046	14057		126	100	m100	mice		midbrain; 6 months
GSE100070	other_APP/PS1 FMN2+/+_na_8m_hippocampus_na_na	4.44643	0.106232	0.0121312	0.0407084	4.49982	16041		12.8783	0.105389	0.00584424	0.00395611	12.9739	16031		9.69399	0.00150015	0.121778	0.000347959	9.57336	15949		127	348	M13A	mice		other_APP/PS1 FMN2+/+_na_8m_hippocampus_na_na
GSE41821	PDE6B mutation	0.803659	14.3695	2.95398e-05	2.18283	12.9903	11763		3.0792	10.809	0.00377891	1.92047	11.9639	11763		1.02872	11.5692	0.00177172	0.10531	12.4908	11597		128	43	m43	mice		retina; 8 days
GSE75083	GRN KO	8.22336	4.11863	6.00287e-05	6.00287e-05	12.3419	9905		4.47359	5.87606	0.000346592	0.000147219	10.3492	9900		2.07427	2.60334	0.000300415	0.00535564	4.67196	9862		129	296	m309	mice	both	cortex; 2 months
GSE8720	MECP2 KO	9.87069	4.11017	1.47823	0.192701	12.3099	15302		4.74673	2.2979	0.267733	0.312422	6.46448	15295		1.79506	3.0355	0.452415	0.150881	4.22727	14986		130	211	m211	mice	male	fast spiking interneurons
GSE33618	BRAF conditional KO	1.94251	9.91812	0.260765	0.911138	10.6887	14802		2.86194	6.24032	0.0066712	0.458826	8.63676	14792		1.8776	9.44151	0.000462652	0.144694	11.1739	14709		131	84	m84	mice	male	hippocampus; 4 months
GSE87102	aging	4.16071	4.37289	0.00126781	9.71091e-05	8.53223	15552		2.17212	3.74339	0.00923669	9.54219e-05	5.90618	15543		4.88127	7.9523	0.000130903	4.05077e-05	12.8334	15413		132	467	M194A	mice	male	other-aging_BALB-cerebellum-old_M_oldvsYoung_cerebellum_na_na
GSE13033	HTRA2 KO	0.313833	11.4989	0.685659	0.417699	10.7093	15302		1.59783	4.97159	0.539312	0.312422	5.71769	15295		0.296348	10.5751	0.296348	0.00122017	10.5739	14986		133	9	m9	mice		cortex; day 10-17
GSE75083	GRN KO	2.73099	3.16586	0.113763	0.00666097	5.77642	8890		3.61684	3.14917	0.0947235	0.00648503	6.6648	8882		8.0376	3.282	0.00629166	0.0180486	11.2953	8873		134	299	m312	mice	both	cortex; 6/9 months
GSE81672	chronic stress; resilient	1.59724	3.89756	0.00010362	1.35572	4.13898	15294		1.59487	1.47148	0.00129942	0.607075	2.45798	15290		1.65171	4.80916	0.00117899	0.390725	6.06897	14966		135	127	m127	mice		basolateral amygdala; both saline treated
GSE3248	HTT nuclear localization	2.308	8.08067	5.73747e-05	0.0023394	10.3863	8076		1.84385	4.92381	0.00566724	0.0677899	6.6942	8076		3.01719	7.9031	3.14405e-05	0.00863025	10.9116	7977		136	19	m19	mice	male	cerebellum; 16 months
GSE65770	HD_Q175_M_10m_cortex_na_na	12.0842	1.27022	0.192958	1.53612e-06	13.1615	15796		7.09589	0.31424	0.00887442	1.3066e-07	7.40125	15786		1.98738	0.0289002	0.0381573	1.73273e-08	1.97812	15705		137	394	M73A	mice	male	HD_Q175_M_10m_cortex_na_na
GSE31458	MPTP treatment	2.16207	4.12369	0.0651468	4.29569e-12	6.22061	7443		2.52304	2.65101	0.384314	2.0278e-11	4.78974	7442		5.69805	8.02542	2.08749e-06	2.72892e-11	13.7235	7334		138	257	m257	mice		prefrontal cortex; three strains/transgenics
GSE84547	other-neurodevelopment_Uhrf1 loss_na_E16_cortex_na_na	8.60582	0	4.14475e-05	2.18511e-05	8.60576	16041		7.1547	0	0.000663576	0.00023505	7.1538	16031		10.0122	0	1.00996e-06	0.253694	9.7585	15949		139	463	M190A	mice		other-neurodevelopment_Uhrf1 loss_na_E16_cortex_na_na
GSE100070	AD_APP/PS1 FMN2+/+_na_3m_hippocampus_na_APP	2.36527	11.838	1.05983	7.67814e-10	13.1434	16041		2.68664	7.1547	1.63591	7.46393e-10	8.20543	16031		6.77444	1.1236	0.747207	1.94312e-14	7.15083	15949		140	346	M11A	mice		AD_APP/PS1 FMN2+/+_na_3m_hippocampus_na_APP
GSE61915	aging	12.1865	0.00265813	4.01918	0.000406769	8.16959	16041		25.0869	0.545291	0.105389	2.39645e-07	25.5268	16031		7.59938	2.17924e-06	0.667027	3.3094e-08	6.93236	15949		141	379	M55A	mice		other-aging_24vs3m_na_24m_hippocampus_na_na
GSE37056	FOSB KO	0.00476741	6.41834	4.14415e-12	0.0260272	6.39708	15878		0.0734959	5.167	1.46578e-14	0.0257223	5.21477	15867		0.0166007	5.50639	1.18937e-07	0.00398973	5.519	15749		142	149	m149	mice	female	hippocampus; saline both groups
GSE77817	PUS1 KO	7.79675	1.31537	0.000856732	0.00705143	9.10422	15888		6.16043	0.50405	0.00134539	0.0742083	6.58892	15878		2.03301	1.89013	0.00607926	0.00275681	3.9143	15775		143	274	m274	mice		brain
GSE62122	other_antiCamta1-shRNAA_M_11w_whole brain_na_na	8.01614	0.0230141	0.227804	2.18511e-05	7.81133	16041		10.4725	0.00845482	0.41877	7.49883e-05	10.0621	16031		7.59938	4.79738e-09	0.747207	5.90774e-10	6.85218	15949		144	381	M57A	mice	male	other_antiCamta1-shRNAA_M_11w_whole brain_na_na
GSE74973	expressing a human C9ORF72 BAC including 500 G4C2 repeats	3.10539	2.12429	4.00826e-06	9.7396e-05	5.22958	15263		4.92955	1.45408	1.92562e-06	0.000478763	6.38315	15259		2.49878	1.0726	7.55653e-06	0.00015718	3.57122	14947		145	319	m332	mice		brain
GSE51685	FTD-ALS_mouseC9orf72ASOoverNoASO_F_10w_spinal cord_na_na	0.268901	9.21472	1.11872e-05	0.0528564	9.43075	16041		0.0845997	5.59501	4.06488e-05	0.0119881	5.66758	16031		0.400171	2.14778	0.000115799	6.41816e-05	2.54777	15949		146	378	M43A	mice		FTD-ALS_mouseC9orf72ASOoverNoASO_F_10w_spinal cord_na_na
GSE75778	SCA_ATXN130Q-D776_na_28w_cerebellum_na_na	8.90789	1.15719e-15	0.3147	2.66154e-14	8.59319	16041		6.35216	0	1.50846	1.13019e-13	4.8437	16031		3.72821	0	0.0789178	0	3.64929	15949		147	434	M150A	mice		SCA_ATXN130Q-D776_na_28w_cerebellum_na_na
GSE40296	ESET KO	1.86597	4.75469	0.0246985	0.228681	6.36728	15302		1.35625	1.72688	0.0181486	0.361788	2.70319	15295		1.41877	4.39757	0.0228466	0.395612	5.39788	14986		148	48	m48	mice	male	dorsal telencephalon; embryo 14
GSE76567	DBA/1J v C57	0.0288615	8.17546	0.210597	1.41397	6.57975	15187		0.00812611	2.21558	1.78909	1.18757	-0.752952	15183		0.194973	8.50453	0.00346559	0.0571761	8.63886	14855		149	193	m193	mice	female	hippocampus
GSE41608	BRG1 conditional KO	2.18283	0.130352	5.03213e-05	2.04937	0.26377	11763		15.7784	0.0738422	2.95398e-05	2.91848	12.9338	11763		17.3995	0.23983	8.00014e-07	0.317035	17.3223	11597		150	91	m91	mice		eyeball
GSE70133	other-neurodevelopment_Satb1-KD_na_na_midbrain_dopaminergic neurons_na	13.2592	0.0168632	0.00109084	2.66154e-14	13.2749	16041		7.43215	0.0026205	0.000399985	4.67024e-13	7.43437	16031		6.77444	0	0.0371828	1.94312e-14	6.73726	15949		151	428	M119A	mice		other-neurodevelopment_Satb1-KD_na_na_midbrain_dopaminergic neurons_na
GSE13120	aging	5.25596	3.36641	1.17022	0.0206237	7.43152	15148		3.17692	2.82511	0.170753	0.116357	5.71492	15142		3.25294	3.43757	0.752881	0.0883439	5.84929	14834		152	359	M23A	mice	male	other-aging_30m-B6xC3F1hybrid_M_30mvs5m_cortex_na_na
GSE72343	susceptible; chronic social defeat stress	0.708261	1.16825	2.2784e-05	0.0362247	1.84026	15144		3.35887	1.06359	2.2584e-05	0.0943118	4.32812	15140		5.0678	4.84329	2.78399e-07	0.106571	9.80452	14809		153	122	m122	mice	male	amygdala; 28d post CSDS both groups
GSE79929	EIF2AK4 KO	2.78016	2.0024	2.01691e-05	0.23201	4.55054	15089		1.72722	0.420525	0.000119952	0.0898253	2.0578	15086		4.98969	2.65499	3.23953e-05	0.0648017	7.57984	14746		154	328	m341	mice		cerebellum; 3-5 weeks
GSE100070	FMN2 KO	2.73206	1.19384	1.19384	0.0068709	2.72519	15868		1.4171	3.07507	0.0443899	5.37243e-05	4.44773	15857		0.0288693	2.28514	0.254874	0.180743	1.87839	15704		155	136	m136	mice	male	hippocampus; 8 months
GSE3583	HDH knockin HD: 111/111	8.5254	2.40243	0.0943942	4.78959	6.04385	11119		7.99167	1.21795	0.0774517	4.58394	4.54823	11115		8.64072	1.60874	0.183868	1.19732	8.86827	10862		156	282	m282	0		striatal cells
GSE77703	FTD-ALS_TAF15KD_F_8w_striatum_na_na	6.11185	0.780303	2.69984e-06	1.25941e-06	6.89215	16045		9.83291	0.54639	0.0002367	2.37287e-11	10.3791	16035		6.51451	0.000584203	0.000116658	8.7127e-14	6.51498	15953		157	444	M165A	mice	female	FTD-ALS_TAF15KD_F_8w_striatum_na_na
GSE97198	BALB v C57	3.32356	7.78403	3.51233	0.610894	6.98436	15302		4.52697	5.4365	0.539312	0.0325367	9.39162	15295		0.899928	8.43041	2.37247	0.00188747	6.95598	14986		158	222	m222	mice	male	hippocampus; mix of PPI tested
GSE84548	other-neurodevelopment_Uhrf1 loss_na_P5_cortex_na_na	1.77492	1.77492	1.11872e-05	0.0121312	3.5377	16041		4.43625	0.775437	2.14157e-05	0.0166737	5.19499	16031		5.49952	0.253694	0.000115799	0.000580362	5.75252	15949		159	464	M191A	mice		other-neurodevelopment_Uhrf1 loss_na_P5_cortex_na_na
syn3157182	AD_TgCRND8_F_6m_forebrain_na_APP	0.131071	6.90061	0.10657	0.00173296	6.92338	16045		2.36108	1.63815	0.190427	2.15889e-05	3.80878	16035		7.04986	3.34206	0.834379	1.29874e-08	9.55754	15953		160	496	M247A	mice	female	AD_TgCRND8_F_6m_forebrain_na_APP
GSE65770	HD_Q140_M_6m_cortex_na_na	1.63316	10.7289	0.00898754	1.11375e-09	12.3531	15796		0.61631	2.50325	0.545516	1.08215e-09	2.57405	15786		3.31348	3.69944	1.24146e-06	3.37515e-16	7.01293	15705		161	391	M70A	mice	male	HD_Q140_M_6m_cortex_na_na
GSE42777	SHN-2 mutant	4.75469	4.53471	1.73122	0.685659	6.87252	15302		6.1714	2.4543	0.939039	0.227556	7.4591	15295		4.39757	6.00859	0.181069	0.124452	10.1006	14986		162	225	m225	mice		dentate gyrus; 36 weeks
GSE60413	PINK1 KO	1.03828	5.20993	0.00669188	1.47823	4.76329	15302		1.86142	1.59783	0.0245013	3.13385	0.300899	15295		0.452415	5.05808	0.00423883	0.580937	4.92532	14986		163	25	m25	mice	both	cerebellum; 6 weeks
GSE19534	SNCA KO	3.90566	0.108642	0.018302	2.0062	1.9898	15302		7.49437	0.475114	0.000510638	1.86142	6.10755	15295		1.19503	0.215243	0.00122017	0.729932	0.67912	14986		164	39	m39	mice		striatum; 6 months
GSE40630	FMR1 KO	0.242298	6.16043	6.26813e-16	0.441657	5.96107	15878		2.09345	3.26766	1.07339e-12	0.0448237	5.31629	15867		0.535151	3.16621	4.3443e-14	0.0166007	3.68476	15749		165	23	m23	mice	female	cerebellum
GSE43366	FTD-ALS_SOD1-G93A-B6/SJL_na_End-stage_spinal cord_microglia_na	10.8195	0.0059209	1.05983	0.158917	9.6067	16041		15.5025	0.0166737	0.312825	0.616542	14.5898	16031		3.72821	0.0151805	1.59036	1.1236	1.02944	15949		166	366	M31A	mice		FTD-ALS_SOD1-G93A-B6/SJL_na_End-stage_spinal cord_microglia_na
GSE3343	SOD1 mutation	1.56124	6.02136	0.882595	1.05386	5.64615	11763		1.34462	4.93145	0.803659	0.593168	4.87924	11763		0.517312	2.55884	0.860839	0.461254	1.75406	11597		167	61	m61	mice		oculomotor nucleus; 10 weeks
GSE97198	BALB v C57	2.30308	7.78403	2.78913	0.363352	6.93462	15302		2.2979	6.1714	0.763142	0.0872303	7.61893	15295		0.514157	6.00859	1.53878	0.00878643	4.97518	14986		168	223	m223	mice	male	striatum; mix of PPI tested
GSE100070	FMN2 KO	1.81351	4.71764	0.503521	0.644084	5.38355	15876		1.42178	4.05778	1.42178	0.0734314	3.98435	15866		2.94497	4.75168	1.8434	0.00549559	5.84776	15700		169	135	m135	mice	male	hippocampus; 3 months
GSE86043	FTD-ALS_ASO Hnrnpa2/b1_F_8w_spinal cord_na_na	8.31443	0.00109762	2.2119	7.69866e-05	6.10355	16045		9.20539	0.000667884	1.63815	7.54893e-10	7.56791	16035		3.34206	1.84671e-11	1.46726	1.96723e-14	1.8748	15953		170	466	M193A	mice		FTD-ALS_ASO Hnrnpa2/b1_F_8w_spinal cord_na_na
GSE20547	SNCA overexpress TgB	1.49937	5.64492	3.49816e-06	0.101508	7.04277	10336		2.47026	3.21582	0.000702007	0.939517	4.74586	10332		1.92638	3.83825	7.14375e-06	0.142153	5.62247	10120		171	253	m253	mice	both	striatum/brainstem/cerebellum; 20-28 months
GSE164798	5XFAD, 5 mutations in APP/PS1	1.65399	0.452201	0.000517493	0.12561	1.98007	14768		4.57088	3.18632	0.000312575	0.00199246	7.75489	14764		1.54423	0.666756	0.000413224	0.0106037	2.19997	14401		172	332	m345	mice		brain; 30 days running; C57 control
syn7123287	AD_TyrobpKO;KO/KO_M_na_DG_na_other	2.36807	4.02302	1.39376	2.69984e-06	4.99733	16045		1.7714	2.68966	0.54639	5.5518e-07	3.91467	16035		2.97397	3.53428	1.34762	1.73892e-09	5.16063	15953		173	503	M254A	mice	male	AD_TyrobpKO;KO/KO_M_na_DG_na_other
GSE84185	chronic variable stress	0.10559	6.28013	1.61835	8.26515e-05	4.76728	15770		0.187988	8.77644	0.942897	2.35672e-05	8.0215	15759		0.0206039	5.17173	4.71452	0.000960975	0.476853	15666		174	52	m52	mice	male	dentate gyrus
syn3157182	MAPT mutation P301L	1.91648	2.69722	0.00860327	1.04368e-07	4.6051	16045		2.86231	2.05494	4.09666e-05	1.61301e-08	4.91721	16035		0.524069	0.668295	0.0486781	5.97596e-10	1.14369	15953		175	483	M234A	mice	female	AD_MAPT P301L_F_2m_spinal cord_na_Tau
GSE9444	sleep deprivation; AKR strain	0.610894	7.50475	0.76573	0.132914	7.217	15302		3.6995	7.22009	0.683252	0.0325367	10.2038	15295		0.514157	2.07299	1.19503	0.0169057	1.37521	14986		176	220	m220	mice	male	whole brain
GSE164798	5XFAD, 5 mutations in APP/PS1	2.71144	0.0247676	2.80699e-07	0.594244	2.14196	14812		8.71765	0.0013987	2.6889e-06	1.10577	7.61327	14808		10.1903	0.0113374	2.16138e-06	0.167618	10.034	14448		177	333	m346	mice		brain; one day running; C57 control
GSE84055	HD_Q7Q111_na_na_strIatum_neurons_na	9.22094	1.25941e-06	2.87016	2.20275e-05	6.35077	16045		5.84708	1.01807e-07	1.51058	0.00397777	4.33252	16035		4.80021	3.34392e-08	1.12538	1.29874e-08	3.67484	15953		178	461	M188A	mice		HD_Q7Q111_na_na_strIatum_neurons_na
GSE54418	TIA1 KO	6.35581	0.396174	0.00013331	3.3231	3.42875	14351		8.78665	0.08458	0.000945339	4.08288	4.7874	14344		8.27361	0.761512	0.000333157	1.81424	7.22054	14057		179	101	m101	mice		spinal cord; 6 months
GSE164798	5XFAD, 5 mutations in APP/PS1	1.83336	0.0440309	0.0338771	1.02297	0.820541	14842		12.6288	0.0886759	0.00713144	0.0255524	12.6848	14838		6.28793	0.552081	0.00184985	0.0217668	6.8164	14475		180	331	m344	mice		brain; sedentary; C57 control
GSE54418	TIA1 KO	8.22406	0.154333	0.00225478	5.62553	2.75061	14351		7.65556	0.08458	0.000945339	3.88362	3.85558	14344		6.41154	0.0385458	0.000539276	4.35461	2.09494	14057		181	99	m99	mice		cerebellum; 6 months
GSE61499	IFNAR KO	6.9699	0.00733459	0.0481046	0.108857	6.82028	11763		8.24947	0.18227	0.0738422	0.18227	8.17563	11763		4.25274	0.149878	0.0171512	0.276616	4.10885	11597		182	171	m171	mice		total brain lysate
GSE5458	TOP2B KO	1.64478	1.84966	1.58247e-05	0.130048	3.36437	7349		1.4535	2.67454	8.45208e-07	0.0815909	4.04645	7349		1.96579	1.04328	0.000100553	0.36288	2.64609	7252		183	45	m45	mice	both	whole brain; embryo 14-18 days
GSE134151	5XFAD, 5 mutations in APP/PS1	2.23833	0.157639	2.71614e-06	0.827348	1.56862	14812		11.5462	0.305504	3.33623e-09	0.0862878	11.7655	14809		7.03272	0.140729	1.07536e-06	0.322007	6.85144	14458		184	336	m349	mice		thalamus; vehicle both groups
GSE79020	other_Rbm17-KO_na_4w_cerebellum_purkinje neurons_na	2.05879	0.227804	0.00265813	2.41648e-11	2.28394	16041		4.00959	0.0026205	0.226316	2.34421e-11	3.7859	16031		4.13936	9.22437e-06	0.00762546	1.94312e-14	4.13175	15949		185	449	M176A	mice		other_Rbm17-KO_na_4w_cerebellum_purkinje neurons_na
GSE8555	PHGDH KO	2.62171	1.73122	0.108642	0.00953405	4.23476	15302		1.24372	1.72688	0.0181486	0.0695896	2.88285	15295		0.580937	1.66421	0.00285798	0.0512858	2.191	14986		186	92	m92	mice		head; embryo 13.5
GSE65770	HD_Q111_F_6m_cortex_na_na	0.0318132	13.1478	0.270513	5.54612e-08	12.9091	15796		0.00116508	3.97944	3.01606	8.27217e-09	0.964548	15786		1.11889	4.75715	0.00553304	1.73579e-15	5.87051	15705		187	387	M66A	mice	female	HD_Q111_F_6m_cortex_na_na
GSE41307	SHN2 KO	3.90566	1.14003	1.03828	2.62171	1.3857	15302		9.85853	1.47429	0.763142	2.00145	8.56823	15295		7.5804	2.22004	0.343633	0.343633	9.11317	14986		188	50	m50	mice	male	hippocampus
GSE2866	ALDH5A1 KO	0.730017	2.82999	0.0383287	0.292958	3.22872	8076		0.455932	4.56241	0.0807359	0.0677899	4.86982	8076		0.694445	0.430592	0.140768	0.430592	0.553677	7977		189	60	m60	mice		cerebellum; day 19
GSE87202	MEF2C conditional KO	2.27353	4.753	0.580659	0.0600819	6.38579	15909		0.446746	4.97014	1.20831	0.173115	4.03546	15899		1.13985	6.51492	0.357067	0.00848729	7.28922	15751		190	166	m166	mice	male	cortex
syn7123287	AD_TyrobpKO;KO/KO_M_na_PC_na_other	2.87016	1.06153	2.20275e-05	2.47894e-07	3.93167	16045		3.41335	0.105726	0.00397777	5.48615e-06	3.51509	16035		6.51451	0.0625273	9.30275e-06	1.73892e-09	6.57703	15953		191	504	M255A	mice	male	AD_TyrobpKO;KO/KO_M_na_PC_na_other
GSE75431	AD_PS2APP_F_13m_na_astrocytes_APP	3.42206	2.44598e-11	0.131071	6.22294e-09	3.29099	16045		4.66173	2.37287e-11	0.54639	7.88392e-11	4.11534	16035		4.1433	0	0.00766436	4.14661e-15	4.13564	15953		192	430	M145A	mice		AD_PS2APP_F_13m_na_astrocytes_APP
GSE65818	SRRM4 KO	3.60399	0.0955317	5.48745e-06	0.0955317	3.60398	15398		3.22318	0.0362326	1.8827e-08	0.0952829	3.16413	15395		4.08129	0.315299	1.23261e-06	0.134564	4.26202	15079		193	324	m337	mice		E18.5 dpc cortex
GSE62571	other_NONO-KO_na_na_hippocampus_na_na	7.16815	1.03337e-07	0.106232	5.55726e-06	7.06191	16041		4.88409	1.59616e-08	0.00395611	1.09569e-05	4.88013	16031		4.79592	8.19678e-16	0.00762546	1.94206e-10	4.78829	15949		194	383	M59A	mice		other_NONO-KO_na_na_hippocampus_na_na
GSE154428	5XFAD, 5 mutations in APP/PS1	4.84708	0.884495	0.0042237	2.51129	3.21607	12467		10.8086	0.173753	0.0431755	3.48969	7.44951	12465		6.23074	0.562519	0.000576229	0.394669	6.39802	12112		195	337	m350	mice		hippocampus; germ free both
GSE2866	ALDH5A1 KO	3.25939	0.86289	0.000198465	0.36849	3.75359	8076		3.88229	0.794753	0.0002927	0.0124787	4.66427	8076		5.1642	1.38042	1.99553e-05	0.00205036	6.54254	7977		196	58	m58	mice		hippocampus; day 19
GSE3343	SOD1 mutation	2.32087	0.0900864	0.0134178	0.0232245	2.37431	11763		3.0792	0.18227	0.0599182	0.326472	2.87508	11763		2.70818	0.10531	0.0289244	0.461254	2.32331	11597		197	62	m62	mice		spinal cord; 10 weeks
GSE5786	PPARGC1A KO	2.57187	0.0123591	0.112922	0.0268126	2.4445	10403		1.26061	0.0207737	0.0522278	0.0050407	1.22411	10399		2.66569	0.00190874	0.000176329	0.24145	2.42597	10177		198	269	m269	mice	female	striatum; 6 months
GSE75083	GRN KO	2.11851	0.279191	0.493419	0.725134	1.17915	8912		2.76168	0.541953	0.243247	0.185134	2.87526	8906		4.62786	0.22989	0.334821	0.375899	4.14703	8872		199	297	m310	mice	both	cerebellum; 2 months
GSE43366	FTD-ALS_SOD1-G93AC57BL/6_na_End-stage_spinal cord_microglia_na	5.85426	0	1.77492	2.45511e-07	4.07934	16041		4.65754	0	0.479399	1.59616e-08	4.17814	16031		3.33859	0	1.23178	0.000115799	2.10669	15949		200	367	M32A	mice		FTD-ALS_SOD1-G93AC57BL/6_na_End-stage_spinal cord_microglia_na
GSE65770	HD_Q80_M_10m_cortex_na_na	5.80753	0.000737739	3.58713	3.18604e-12	2.22114	15796		7.65071	0.0683916	0.61631	3.08479e-12	7.10279	15786		3.31348	0.000383578	1.8465	8.47547e-12	1.46737	15705		201	399	M78A	mice	male	HD_Q80_M_10m_cortex_na_na
GSE78747	FTD-ALS_GRN-KO_na_24m_na_astrocytes_na	1.77492	1.27541	0.0407084	4.1935e-08	3.00962	16041		2.51967	0.956577	0.00845482	1.59616e-08	3.46779	16031		0.747207	0.253694	0.0371828	1.28498e-08	0.963718	15949		202	447	M174A	mice		FTD-ALS_GRN-KO_na_24m_na_astrocytes_na
GSE150939	PINK1 KO	3.15272	1.47159	0.65822	0.000913904	3.96517	12472		0.887298	1.15819	0.729997	0.000594606	1.31489	12472		3.17093	2.11435	0.0026813	8.09733e-05	5.28252	12086		203	165	m165	rats	female	periaqueductal gray
GSE109315	CSDS; susceptible	0.00515682	4.40499	0.0941274	1.17806	3.13796	15381		0.0461319	1.28392	0.282202	0.093553	0.954293	15374		0.368783	6.41171	0.000211427	0.000937779	6.77935	15097		204	181	m181	mice	male	mPFC; DBA strain
GSE60414	PINK KO & SNCA overexpress	4.83359	0.0888491	0.219786	1.25996	3.4427	8541		4.10525	0.041512	0.217408	1.74252	2.18683	8535		0.510467	0.0459336	0.618903	2.61141	-2.67392	8350		205	246	m246	mice	both	striatum; 6 weeks
GSE75083	GRN KO	3.47565	0.0318847	0.185363	0.393339	2.92883	8749		2.71954	0.00930065	0.116097	0.272576	2.34016	8741		3.67961	0.034539	0.454598	0.803426	2.45612	8699		206	304	m317	mice	both	microglia; 4 months
GSE2866	ALDH5A1 KO	2.0687	0.00566724	0.00426603	1.08801	0.982094	8076		4.38704	0.0200955	0.0004264	0.730017	3.67669	8076		4.97782	0.186903	0.00279293	0.694445	4.46749	7977		207	59	m59	mice		cortex; day 19
GSE40377	PDE10A KO	0.192701	8.06807	2.15191	3.14008	2.96877	15302		0.361788	3.89857	0.227556	1.59783	2.43497	15295		0.81228	1.41877	1.93133	0.81228	-0.512551	14986		208	46	m46	mice	male	hippocampus; both with vehicle
GSE3595	KLF7 KO	0.348311	5.12841	0.00280022	0.0122249	5.4617	15234		0.182352	1.68546	0.00603477	0.022672	1.83911	15228		0.143043	1.50019	0.0957509	0.00802575	1.53945	14921		209	95	m95	mice		olfactory epithelium; day 1
GSE33457	MECP2 overexpress	5.20454	0.370863	8.21188e-09	1.61094	3.96447	15106		4.09938	0.0141822	3.81614e-05	1.25153	2.86199	15096		2.76663	0.133897	1.89517e-08	0.314057	2.58647	15073		210	226	m226	mice	male	amygdala
GSE151807	chronic mild stress	2.96193	13.2382	15.8547	0.0551692	0.290308	15302		2.61612	7.49437	6.68601	0.475114	2.94936	15295		0.124452	3.58816	10.2551	0.0652348	-6.60772	14986		211	56	m56	mice	male	cerebral cortex
GSE76567	female v male; PWD strain	1.57351	1.97125	0.00207476	0.00312931	3.53956	15044		0.35575	0.188743	0.530115	0.0542101	-0.0398331	15040		2.01543	0.495697	0.00273991	0.00839471	2.5	14708		212	207	m207	mice	both	hippocampus
	PINK1 KO composite	2.30308	2.78913	0.0551692	0.268997	4.76805	15302		1.47429	0.608665	1.03513	2.2979	-1.25008	15295		2.21556	5.05077	2.01483e-06	0.0648496	7.20148	14980		213	283	m283	0		11 datasets used
GSE154428	5XFAD, 5 mutations in APP/PS1	2.88679	0.00545067	0.0191011	2.41939	0.453756	12958		10.1492	0.001784	0.0251284	2.8857	7.24019	12957		4.23937	0.271309	0.0105814	3.14305	1.35705	12603		214	339	m352	mice		hippocampus; spf both
GSE52584	LRRK2 human mutation	4.33927	5.07505e-05	0.351127	8.0235e-07	3.98819	6936		8.03556	0.0483052	0.168677	0.000227051	7.91496	6929		1.05937	4.55354e-05	0.664733	0.00218994	0.392497	6922		215	242	m242	mice		striatum; 4 months; control has human LRRK2 normal
GSE29014	low anxiety LAB v NAB	0.667531	2.419	2.419	0.259503	0.408028	15249		0.218667	1.32646	0.742574	0.0305909	0.771965	15239		0.17168	2.83107	2.04418	0.0950735	0.863491	15149		216	151	m151	mice	male	basolateral amygdala
GSE4040	PPP1R1A KO	3.70638	0.00310611	5.88862e-05	0.132914	3.57651	15302		4.10286	0.0872303	0.000181004	0.191707	3.9982	15295		3.78279	0.00423883	9.78067e-05	0.253607	3.53332	14986		217	49	m49	mice		hippocampus
GSE17542	MPTP treatment	1.44097	0.136314	0.00214571	2.38586	-0.810714	9990		1.43665	0.00562091	0.00562091	2.95015	-1.5135	9986		4.01814	0.0938521	0.000711027	1.30446	2.80682	9770		218	260	m260	mice		VTA; dopamine neurons; 10 day treat
GSE65770	HD_Q175_F_6m_cortex_na_na	0.160656	7.95003	0.4826	7.04475e-07	7.62808	15796		0.000151324	1.62746	3.01606	0.000261723	-1.38871	15786		0.830605	2.94909	0.00553304	2.37003e-12	3.77416	15705		219	393	M72A	mice	female	HD_Q175_F_6m_cortex_na_na
GSE75083	GRN KO	2.31358	0.5182	0.0134995	0.692608	2.12568	9029		3.45376	0.373164	0.00589573	0.0519824	3.76905	9026		5.78474	0.286508	0.0097702	0.0875355	5.97394	9009		220	295	m308	mice	both	hippocampus; 2 months
GSE60413	PINK1 KO	2.96193	1.60197	0.00205112	1.03828	3.52358	15302		2.2979	2.00145	0.000103826	2.78333	1.51592	15295		1.41877	1.41877	2.0453e-06	2.07299	0.764557	14986		221	32	m32	mice	both	striatum; 24 weeks
GSE67541	other_Atp6ap2Camk2aCre/0_na_P30_hippocampus_na_na	3.04863	2.47894e-07	5.13137	1.25941e-06	-2.08275	16045		4.44032	5.48615e-06	1.51058	0.000135541	2.92961	16035		0.748573	8.28997e-08	2.79816	5.97596e-10	-2.04959	15953		222	426	M106A	mice		other_Atp6ap2Camk2aCre/0_na_P30_hippocampus_na_na
GSE89562	maneb & paraquat	1.23374	2.87867	0.0506244	1.54633	2.51546	11373		1.88975	1.32593	0.722656	0.954946	1.53808	11364		0.810598	1.44818	0.191005	0.430829	1.63695	11265		223	276	m276	mice	male	nigrostriatal tissue
GSE74630	SMCX KO	0.836675	3.45764	0.0692395	0.410715	3.81436	15047		0.924701	0.924701	0.599545	0.409965	0.839891	15044		1.16003	2.46617	0.436934	0.381828	2.80744	14712		224	240	m240	mice	male	amygdala
GSE8870	social defeat, susceptible	0.316461	2.11107	0.00162424	0.608308	1.8176	14644		0.604908	0.839099	0.0727814	0.0265313	1.34469	14634		0.449683	2.18355	0.0833872	0.125825	2.42402	14548		225	74	m74	mice	male	ventral tegmental area
GSE9444	sleep deprivation; DBA strain	3.14008	1.03828	0.685659	0.108642	3.38406	15302		5.20153	1.59783	0.267733	0.191707	6.33992	15295		1.30419	0.452415	0.395612	0.215243	1.14575	14986		226	219	m219	mice	male	whole brain
GSE7191	S1P2 KO	1.95447	0.410686	0.15174	0.0954718	2.11795	8076		0.934459	0.410686	0.730017	1.00949	-0.394363	8076		1.29028	1.47409	0.00376273	0.103511	2.6571	7977		227	35	m35	mice	male	hippocampus
GSE75778	SCA_ATXN130Q_na_5w_cerebellum_na_na	5.12694	0.0528564	0.619528	5.63062e-07	4.56027	16041		1.3867	0.0026205	2.51967	5.49982e-07	-1.13035	16031		1.72123	0.000115799	0.253694	1.40006e-12	1.46765	15949		228	436	M152A	mice		SCA_ATXN130Q_na_5w_cerebellum_na_na
GSE8307	PSAP deficiency	2.25688	0.0583927	0.0400138	1.149	1.12625	7702		3.02987	0.0103617	0.0818192	0.449188	2.50922	7698		5.28527	0.0489605	0.290738	0.495084	4.54841	7525		229	309	m322	mice		cerebrum; 12/18 weeks
GSE5581	RS1H KO	2.00356	0.0468147	2.9592e-07	0.419571	1.63081	8357		1.6744	0.00161181	1.60579e-06	0.232831	1.44318	8357		2.62271	0.0324532	0.000135696	0.0704868	2.58454	8228		230	280	m280	mice		retina; p7
GSE75431	AD_PS2APP_F_13m_na_microglia_APP	5.13137	0	1.06153	4.23652e-08	4.06984	16045		6.61981	0	1.51058	2.41975e-07	5.10923	16035		3.34206	0	0.748573	0.000350353	2.59313	15953		231	431	M146A	mice		AD_PS2APP_F_13m_na_microglia_APP
GSE72343	resistant; chronic social defeat stress	0.267372	3.31527	0.159736	0.0546804	3.36822	15293		0.36045	1.13381	0.107444	0.042271	1.34455	15289		0.122553	5.26579	0.0999165	0.508891	4.77953	14968		232	123	m123	mice	male	amygdala; 28 d post CSDS both groups
GSE54418	TIA1 KO	2.47783	1.51256	0.648306	2.32426	1.01783	14351		0.801199	0.296949	0.217086	5.61585	-4.73478	14344		2.6936	1.56239	0.424607	3.02761	0.803765	14057		233	96	m96	mice		cerebellum; 3 months
GSE26822	DICER1 KO	1.14003	1.60197	0.0133295	0.0428461	2.68582	15302		0.848389	0.848389	0.00662737	0.475114	1.21504	15295		0.296348	0.296348	0.000477057	0.0228466	0.569372	14986		234	117	m117	mice		cochlea; P16
GSE109315	DBA/2 v C57	1.92995	0.12424	0.295948	0.00188127	1.75637	14984		2.21556	0.100999	0.00420058	0.000471782	2.31189	14980		0.137469	0.0919169	1.02841	0.0270177	-0.826042	14649		235	190	m190	mice	male	bnst
GSE90696	MAPT mutation (PS19)	2.90669	0.578351	0.0554059	1.43381	1.99582	12006		1.0371	0.713448	0.0271746	1.12937	0.594003	12006		1.04677	0.419093	0.0602098	0.876948	0.528703	11623		236	208	m208	mice	male	hippocampus; 3 months; mice overexpress the TauP301S (4R2N isoform) under the control of mouse prion promoter
GSE60413	PINK1 KO	3.14008	0.00310611	0.417699	0.851163	1.87433	15302		2.2979	0.0547888	0.107996	2.2979	-0.0532071	15295		0.652838	0.0652348	0.124452	0.296348	0.297272	14986		237	30	m30	mice	both	striatum; 6 weeks
GSE4550	MPTP treatment	0.0244666	4.89341	3.24303e-13	2.41069	2.50718	6530		0.0244666	2.41069	5.01206e-07	2.53091	-0.0957508	6530		0.258274	3.16345	3.33368e-13	1.85472	1.56701	6331		238	264	m264	macaque		prefrontal cortex; 25 days
GSE1947	PMP22 KO	0.491186	1.06637	0.0117352	3.21737	-1.67155	8059		0.541839	1.81388	0.0189807	1.41162	0.925119	8059		0.156315	1.96196	0.00615063	2.97382	-0.861696	7959		239	65	m65	mice		sciatic nerve; day 60
GSE2867	ATXN1 knockin	0.371762	0.965983	2.95398e-05	0.803659	0.534056	11763		1.24316	1.79615	9.589e-06	1.34462	1.69467	11763		0.40925	2.00658	5.30446e-06	0.710546	1.70528	11597		240	12	m12	mice		cerebellum
GSE75083	GRN KO	1.44388	0.308203	0.591737	0.272189	0.888161	8976		1.64214	0.345268	0.180323	0.0188272	1.78826	8972		2.37901	0.00147136	0.355457	0.24544	1.77958	8992		241	298	m311	mice	both	hippocampus; 6/9 months
GSE102014	AD_APOE4+/+ vs APO3+/+ Sham brain_F_3m_cortices and hippocampi_na_other	3.04537	2.45511e-07	0.960558	6.91833e-12	2.08481	16041		4.22026	1.00799e-07	0.0305493	7.79084e-11	4.18971	16031		0.179365	0	1.72123	0	-1.54186	15949		242	352	M17A	mice	female	AD_APOE4+/+ vs APO3+/+ Sham brain_F_3m_cortices and hippocampi_na_other
GSE113368	SHANK3 overexpress	2.19004	1.29808e-09	0.0109311	1.63646	0.542642	15148		3.74619	6.76943e-07	0.00038818	0.435334	3.31047	15144		4.20093	2.70249e-06	0.000341858	0.0545747	4.14601	14810		243	177	m177	mice	male	mPFC
GSE19534	SNCA KO	3.32356	2.0062	0.851163	2.96193	1.51666	15302		5.20153	0.848389	0.939039	1.59783	3.51305	15295		2.37247	0.296348	1.53878	0.150881	0.979154	14986		244	40	m40	mice		striatum; 21 months
GSE26024	female v male: DBA	1.00741	0.00231043	0.000378165	1.43176	-0.422425	14605		1.80108	0.0334525	0.00096376	1.54678	0.286791	14598		0.630461	0.0173456	5.85506e-06	2.28414	-1.63634	14302		245	217	m217	mice	both	striatum
GSE3248	HTT nuclear localization	2.308	0.25946	9.14567e-06	0.0954718	2.47198	8076		0.86289	0.0467232	2.35211e-05	0.610599	0.298991	8076		2.47783	0.242828	0.00148843	0.274721	2.44445	7977		246	17	m17	mice	both	cerebellum; 3 months
GSE109315	CSDS; susceptible	0.899928	1.19503	0.0512858	0.000771631	2.0429	14986		1.41651	1.30204	0.0168208	0.00028595	2.70144	14982		0.166164	0.233998	0.685176	0.0109004	-0.295915	14654		247	182	m182	mice	male	bnst; c57 strain
GSE17542	MPTP treatment	1.1058	0.477856	0.0383361	0.59016	0.955162	10130		1.38113	0.783024	0.0578842	0.528789	1.57748	10124		0.694943	0.325309	0.0107016	0.286565	0.722985	9902		248	259	m259	mice		SN; dopamine neurons; 10 day treat
GSE35396	NEUROD1 KO tissue specific	5.44512	0.00953405	0.610894	2.78913	2.05463	15302		1.47429	0.00662737	0.539312	4.10286	-3.16125	15295		0.296348	0.0122972	0.580937	0.580937	-0.853228	14986		249	93	m93	mice	both	pineal gland; zt6, 2 months
GSE26025	5HTT +/-	0.228681	3.32356	4.61311e-07	0.363352	3.18889	15302		1.72688	0.763142	4.53129e-07	0.848389	1.64163	15295		0.580937	0.215243	1.47031e-08	0.729932	0.0662471	14986		250	88	m88	mice	female	left hippocampus
GSE56028	unpredictable chronic mild stress	3.76077	4.27679e-13	1.19903	0.012676	2.54907	12533		1.51117	3.69337e-14	1.09551	0.291227	0.124427	12523		1.61803	2.22186e-10	0.676809	0.107387	0.833831	12512		251	167	m167	rats	male	dentate gyrus
GSE1947	PMP22 point mutation	1.41313	0.320063	0.00217891	1.92525	-0.194237	8060		1.92525	0.0917685	0.0540443	0.714246	1.24873	8060		2.5719	0.26645	0.0405444	0.376702	2.4211	7961		252	66	m66	mice		sciatic nerve; day 4
GSE65774	HD_Q175_F_10m_striatum_na_na	3.78551	0.00185509	2.04676	1.53612e-06	1.7406	15796		1.62746	0.000151324	1.38042	4.67219e-05	0.247149	15786		0.665986	2.63805e-06	1.58153	2.42785e-09	-0.915541	15705		253	413	M92A	mice	female	HD_Q175_F_10m_striatum_na_na
GSE79929	other_nmf205-/-;Gcn2-/-_na_3w_cerebellum_na_na	0.365372	2.86702	0.0121312	5.55726e-06	3.22025	16041		3.22081	4.22026	0.0305493	2.46759e-10	7.41052	16031		1.34563	0.000944344	0.0986451	8.20667e-08	1.24793	15949		254	454	M181A	mice		other_nmf205-/-;Gcn2-/-_na_3w_cerebellum_na_na
GSE7191	S1P2 KO	2.56177	0.329273	0.00317662	0.610599	2.27727	8076		0.934459	0.410686	0.00170355	0.36849	0.974952	8076		1.20368	0.635228	0.000252023	0.822865	1.01579	7977		255	36	m36	mice	female	hippocampus
GSE96096	other_G392E-NS_na_E13.5_ cortex_NPC_na	9.5263	0	2.20922	4.14475e-05	7.31704	16041		7.1547	0	3.03724	0.0227678	4.09469	16031		3.15193	0	2.30122	0.121778	0.728929	15949		256	477	M205A	mice		other_G392E-NS_na_E13.5_ cortex_NPC_na
GSE93918	HDAC2 KO in forebrain neurons	0.0227101	2.52621	1.3015	0.214448	1.03297	14981		0.149658	0.449731	1.41311	0.341414	-1.15513	14976		0.193294	0.751558	0.601179	0.000635606	0.343038	14623		257	142	m142	mice	male	pfc; both vehicle chronic; 8-20 weeks
GSE67294	MECP2 KO	4.59654	0.510059	0.806725	0.806725	3.49315	14972		0.723277	0.178554	0.212388	2.51571	-1.82627	14968		0.473558	1.33295	0.135463	0.194674	1.47637	14632		258	228	m228	mice	male	visual cortex
GSE9134	HDAC5 KO	1.7021	0.000408922	0.136995	0.932485	0.633024	14645		0.756273	0.0198928	0.195136	0.678201	-0.0971706	14635		1.17922	0.000202814	0.296164	1.76764	-0.884381	14549		259	163	m163	mice		nucleus accumbens
GSE29014	low anxiety LAB v NAB	3.46195	0.0171647	5.37991	0.525898	-2.42669	15249		3.26563	0.00876658	4.6831	1.11005	-2.51875	15239		3.00453	0.00367441	1.27911	0.142504	1.58659	15149		260	153	m153	mice	male	central amygdala
GSE16974	EGR1 KO	1.24726	2.96193	2.0062	1.03828	1.16471	15302		0.13216	0.939039	2.95591	3.13385	-5.01856	15295		0.215243	2.37247	2.53025	0.101543	-0.0440788	14986		261	41	m41	mice	male	retina; 30 days
GSE71233	MECP2 overexpress	1.76632	0.0394425	0.148767	1.39575	0.261244	14742		3.52999	0.0167788	0.0122315	0.504576	3.02996	14738		0.806688	0.00995112	0.219324	0.397752	0.199563	14357		262	230	m230	mice		hippocampus; 8 weeks
GSE65770	HD_Q111_M_6m_cortex_na_na	0.132371	4.85687	0.865011	2.54276e-05	4.12421	15796		0.00420137	0.364499	3.97944	6.87831e-07	-3.61074	15786		2.13383	2.28585	0.0289002	2.37003e-12	4.39078	15705		263	388	M67A	mice	male	HD_Q111_M_6m_cortex_na_na
GSE11276	RTN4 KO	2.62171	0.0327861	0.477001	0.268997	1.9085	15302		2.95591	0.0181486	1.86142	0.267733	0.844911	15295		2.86179	0.0122972	0.181069	0.296348	2.39667	14986		264	118	m118	mice		spinal cord
GSE29014	high anxiety HAB v NAB	0.525898	0.746228	0.667531	1.22053	-0.615938	15249		0.218667	1.32646	0.153132	0.402328	0.98967	15239		0.142504	0.970267	0.0763028	1.06778	-0.0313083	15149		265	150	m150	mice	male	basolateral amygdala
GSE8870	social defeat, not susceptible	0.759818	1.57554	1.57554	0.316461	0.443357	14644		1.69486	0.677834	1.44901	0.362876	0.560809	14634		0.215847	0.980466	2.48762	0.342576	-1.63389	14548		266	73	m73	mice	male	nucleus accumbens
GSE26025	prenatal stress	1.03828	0.541368	1.03828	0.942001	-0.400633	15302		2.4543	0.415976	0.312422	0.608665	1.94919	15295		1.09128	8.28635e-06	1.19503	1.93133	-2.03507	14986		267	87	m87	mice	female	left hippocampus; in 5HTT+/- mice
GSE43879	FTD-ALS_SOD1-G93A MTN;WTG-WTN;WTG_na_14d_na_neurons_na	3.22923	0.0059209	0.48192	0.696463	2.05677	16041		2.20252	7.49883e-05	1.05559	0.956577	0.19042	16031		4.79592	1.81292e-05	1.46515	6.41816e-05	3.33072	15949		268	374	M39A	mice		FTD-ALS_SOD1-G93A MTN;WTG-WTN;WTG_na_14d_na_neurons_na
GSE18326	FOX03 KO	1.35999	4.75469	0.0327861	3.90566	2.17623	15302		1.59783	3.6995	0.0132124	4.97159	0.312522	15295		0.343633	2.37247	0.253607	4.18752	-1.72503	14986		269	106	m106	mice	both	forebrain
GSE58261	DNMT3a cKO	2.63451	0.0251538	0.00684121	1.36856	1.28427	15318		1.48556	0.0135492	0.00681301	1.14625	0.346042	15315		0.585403	0.0062877	0.0172052	0.735128	-0.160642	15000		270	238	m238	mice		cortex
GSE77569	other_APP/PS1 Bex_na_na_cortex_na_APP	0.619528	0.158917	0.130675	6.15637e-09	0.64777	16041		3.60436	4.06488e-05	0.267224	7.49883e-05	3.3371	16031		5.74436	0.000203377	2.14778	1.94206e-10	3.59679	15949		271	443	M163A	mice		other_APP/PS1 Bex_na_na_cortex_na_APP
GSE60413	PINK1 KO	0.942001	2.45968	0.0877788	1.60197	1.71193	15302		0.848389	0.0695896	1.24372	3.6995	-4.02523	15295		0.343633	1.53878	0.00188747	0.181069	1.69946	14986		272	27	m27	mice	both	cerebellum; 24 weeks
GSE140595	low responders (v high)	2.07254	0.0159292	0.034418	0.440658	1.61339	11416		2.19401	0.54825	0.0807001	0.0977893	2.56377	11406		2.04961	0.0259471	0.0115018	0.432181	1.63187	11395		273	76	m76	rats	male	hippocampus; generation 15; age 14 days
GSE109315	CSDS; susceptible	0.0361942	1.4095	1.29417	2.53076	-2.37923	15394		0.000971901	1.07824	3.2187	2.52766	-4.66715	15390		0.0102297	2.46	0.0727133	0.483034	1.91449	15098		274	184	m184	mice	male	ventral hippo; c57
GSE8720	MECP2 KO	0.0877788	1.35999	4.11017	0.228681	-2.89108	15302		0.267733	2.95591	3.50567	0.539312	-0.821334	15295		0.000477057	0.296348	7.30647	0.580937	-7.59058	14986		275	213	m213	mice	male	purkinje neurons
syn10378730	AD_Tyrobp-KO/KO;AppPS1vsTyrobp-KO/KO;WT_M_na_na_na_APP	3.81358	1.77492	3.61337	1.24798e-06	1.97513	16041		4.88409	2.20252	1.50846	1.21982e-06	5.57815	16031		1.99995	0.0208222	4.79592	4.52825e-07	-2.77514	15949		276	340	M3A	mice	male	AD_Tyrobp-KO/KO;AppPS1vsTyrobp-KO/KO;WT_M_na_na_na_APP
GSE65831	Neurofibromatosis_Nf1 cKO_F/M_3m_optic nerve_astrocytes_na	0.268901	0.0059209	0.00856064	0.00109084	0.265171	16041		2.05237	0.0166737	0.00845482	4.06488e-05	2.06055	16031		0.522992	0.00524518	0.00524518	0.000203377	0.522788	15949		277	423	M102A	mice		Neurofibromatosis_Nf1 cKO_F/M_3m_optic nerve_astrocytes_na
GSE43879	FTD-ALS_SOD1-G93A WTN;MTG-WTN;WTG_na_7d_na_neurons_na	5.36422	5.55726e-06	0.00401044	0.548041	4.81218	16041		4.22026	0.00023505	7.49883e-05	13.6061	-9.38572	16031		1.1236	4.55384e-06	6.41816e-05	10.0122	-8.88866	15949		278	376	M41A	mice		FTD-ALS_SOD1-G93A WTN;MTG-WTN;WTG_na_7d_na_neurons_na
GSE72262	stress	0.508023	0.0459655	0.0264473	0.0942041	0.433337	15893		1.09398	0.0586143	0.0347569	0.0586143	1.05922	15882		2.33836	0.0312534	0.00277291	0.0124123	2.35443	15779		279	70	m70	mice	female	medial prefrontal cortex; age 17 wks
GSE65774	HD_Q175_M_10m_striatum_na_na	4.41255	1.27022	3.39413	2.21295e-08	2.28863	15796		1.75943	0.545516	1.50112	5.40382e-08	0.803821	15786		1.11889	0.0215316	1.8465	2.88955e-10	-0.706078	15705		280	416	M95A	mice	male	HD_Q175_M_10m_striatum_na_na
GSE29014	low anxiety LAB v NAB	0.3516	0.00621574	0.667531	0.404748	-0.714464	15249		0.590969	0.00046181	1.01005	0.590969	-1.00958	15239		1.76732	0.0109455	0.878165	0.329988	0.570115	15149		281	159	m159	mice	male	paraventricular nucleus
GSE90736	Rett_Mecp2-KO_F_5w_na_microglia_na	0.778911	1.87861e-12	0.421068	0.00265813	0.355185	16041		1.27064	6.7068e-12	0.0403141	0.000399985	1.22993	16031		0.458979	0	0.253694	1.96208e-07	0.205285	15949		282	470	M198A	mice	female	Rett_Mecp2-KO_F_5w_na_microglia_na
GSE3248	HTT nuclear exclusion	2.43308	0.112132	1.25559	0.0002927	1.28932	8076		1.95447	0.329273	0.292958	0.0159117	1.97487	8076		0.346834	0.387219	1.04097	0.346834	-0.65375	7977		283	18	m18	mice	both	cerebellum; 8 months
GSE75778	SCA_ATXN182Q_na_5w_cerebellum_na_na	3.81358	0.0676202	0.866929	7.64109e-05	3.0142	16041		0.775437	0.0227678	0.545291	2.61744e-06	0.252911	16031		2.30122	0.000203377	0.179365	1.8241e-11	2.12206	15949		284	439	M155A	mice		SCA_ATXN182Q_na_5w_cerebellum_na_na
GSE65774	HD_Q111_F_10m_striatum_na_na	0.957921	0.366637	1.50654	5.54612e-08	-0.181986	15796		0.106978	0.0235578	1.62746	3.17146e-06	-1.49693	15786		0.215776	0.000226285	0.745567	6.6146e-09	-0.529565	15705		285	404	M83A	mice	female	HD_Q111_F_10m_striatum_na_na
GSE75778	SCA_ATXN182Q_na_12w_cerebellum_na_na	4.44643	0.0059209	0.619528	4.82453e-13	3.83283	16041		1.16028	1.09569e-05	2.85917	1.81988e-12	-1.69888	16031		1.59036	8.19678e-16	0.832912	0	0.757444	15949		286	437	M153A	mice		SCA_ATXN182Q_na_12w_cerebellum_na_na
GSE65770	HD_Q175_M_6m_cortex_na_na	0.132371	5.80753	0.366637	4.76561e-05	5.57322	15796		0.0235578	0.31424	3.19794	2.49123e-05	-2.86017	15786		0.665986	0.830605	0.0289002	9.33793e-11	1.46769	15705		287	395	M74A	mice	male	HD_Q175_M_6m_cortex_na_na
GSE84545	other-neurodevelopment_Uhrf1 loss_na_E16_whole cortex_na_na	2.05879	0.00172269	1.91402	2.45511e-07	0.146494	16041		1.90788	0.000663576	1.3867	2.61744e-06	0.521841	16031		1.02108	1.94312e-14	0.832912	1.94312e-14	0.188164	15949		288	462	M189A	mice		other-neurodevelopment_Uhrf1 loss_na_E16_whole cortex_na_na
GSE20547	SNCA overexpress TgA	0.669167	0.894894	0.000234936	0.669167	0.894659	11783		1.25461	0.812336	0.000861523	0.891812	1.17427	11778		2.20854	1.94621	0.000112807	0.164861	3.98978	11539		289	252	m252	mice	both	striatum/brainstem/cerebellum; 20-28 months
GSE2502	DBA v C57	0.20832	0.237502	0.0484981	0.822333	-0.425008	8298		0.267951	0.267951	0.135088	0.752697	-0.351882	8295		0.18969	0.352902	0.00271796	0.438407	0.101467	8182		290	221	m221	mice	male	whole brain
GSE33618	CAMKII-Cre	2.23069	0.0323614	0.0001168	0.663219	1.59972	14802		1.66933	0.0131517	0.0416917	0.349553	1.29124	14792		1.6165	0.00274438	0.00406414	0.705555	0.909624	14709		291	85	m85	mice	male	hippocampus; 6 months
GSE85512	other-neurodevelopment_Tshz3-KO_na_E18.5_cortex_na_na	0.421068	0.00172269	0.268901	2.45511e-07	0.153889	16041		0.479399	0.00395611	0.312825	2.61744e-06	0.170528	16031		1.02108	4.79738e-09	0.400171	1.28498e-08	0.620905	15949		292	465	M192A	mice		other-neurodevelopment_Tshz3-KO_na_E18.5_cortex_na_na
GSE8641	C10 congenic v AJ	1.05386	0.0134178	0.420984	0.00035025	0.64594	11763		0.658994	0.154763	0.420984	0.0232245	0.369548	11763		0.317035	0.0464575	0.461254	0.00080487	-0.0985667	11597		293	161	m161	mice	male	hippocampus
GSE29417	MSN strain	2.25213	0.332212	0.170529	1.68017	0.733648	15878		0.803087	0.803087	0.11418	1.08739	0.404609	15867		2.64022	0.938854	0.411051	0.470514	2.69751	15749		294	175	m175	mice	male	hippocampus
GSE18308	FOXO KO	1.03828	1.14003	0.313833	1.14003	0.724447	15302		2.78333	0.608665	0.415976	0.475114	2.5009	15295		1.53878	0.215243	0.124452	0.452415	1.17716	14986		295	13	m13	mice		neural stem cells
GSE7707	MPTP treatment	3.04203	0.0727407	1.92061	1.46364	-0.269477	10825		4.0576	0.351546	1.07333	0.905226	2.43059	10822		1.65095	0.147253	2.68404	0.548953	-1.43479	10581		296	263	m263	mice		midbrain
GSE4866	POLG mutation	1.24726	0.192701	0.192701	0.942001	0.305258	15302		2.00145	0.475114	0.0325367	1.03513	1.4089	15295		0.215243	0.296348	0.181069	0.296348	0.0341735	14986		297	116	m116	mice		cochlea
GSE44331	SARM1 KO	1.60197	0.0327861	0.00460574	2.0062	-0.37605	15302		0.939039	0.000510638	0.0132124	1.86142	-0.935081	15295		1.79506	0.030375	0.0512858	0.580937	1.19322	14986		298	15	m15	mice		whole brain
GSE10953	SOD1 mutation	4.32944	0.0232245	5.35452	0.213043	-1.2149	11763		4.13753	0.0299651	0.965983	0.0481046	3.1534	11763		0.860839	0.00365413	5.26417	0.641893	-5.04157	11597		299	111	m111	mice	male	motor neurons; 60 days
GSE6614	CHRNA7 KO	0.174936	2.43308	0.00566724	4.21522	-1.61287	8076		0.200549	0.730017	0.00426603	3.11265	-2.18635	8076		0.477019	3.16099	0.00376273	1.20368	2.43057	7977		300	107	m107	mice	both	whole brain
GSE8307	PSAP KO	0.622345	0.000980826	0.134185	0.4538	0.0353411	10083		0.682792	0.00065619	0.0944409	1.23845	-0.649442	10078		0.54464	3.02094e-05	1.11823	1.39857	-1.97213	9858		301	311	m324	mice		cerebellum; 10/20 days
GSE20547	SNCA overexpress TgA	0.363145	0.000632418	0.129252	0.0740223	0.160503	11215		0.277456	7.27273e-06	0.241076	0.208107	-0.17172	11209		0.4591	0.000690794	0.0189979	0.179924	0.260869	10966		302	250	m250	mice	both	striatum/brainstem/cerebellum; 6 months
GSE26024	DBA/2 v C57	0.0559925	1.67585	2.53549	0.5951	-1.39875	14605		0.189491	1.00408	1.42761	0.592744	-0.826782	14598		0.17701	1.48175	0.437983	0.783577	0.437201	14302		303	215	m215	mice	female	striatum
GSE10953	SOD1 mutation	0.72914	0.371762	0.72914	0.882595	-0.510833	11763		0.154763	0.154763	0.285005	0.882595	-0.858074	11763		0.40925	0.0289244	1.52676	0.276616	-1.3652	11597		304	112	m112	mice	male	motor neurons; 90 days
GSE22137	RSK2 KO	1.34462	0.00733459	0.371762	1.14624	-0.166049	11763		3.58831	0.0599182	0.108857	0.803659	2.73571	11763		0.206545	0.00964635	0.206545	1.52676	-1.51711	11597		305	63	m63	mice	male	hippocampus; 2 months
GSE81672	chronic stress; resilient	1.60125	5.3605e-06	0.000120923	2.95266	-1.35152	15090		10.1214	1.04832e-05	0.000349081	0.852842	9.26819	15087		2.64476	4.50333e-06	0.000174816	1.63235	1.01224	14734		306	126	m126	mice		ventral hippo; both saline treated
GSE33457	MECP2 KO	3.5197	0.00150621	0.00231017	0.321969	3.19693	15111		2.15588	0.00725579	0.00148141	1.25412	0.907527	15101		0.849598	0.162547	0.000343878	0.418755	0.593046	15079		307	227	m227	mice	male	amygdala
GSE39811	DHCR7 KO	0.0494505	0.0335673	2.77031e-11	0.980308	-0.897291	7470		0.0269355	0.0586066	1.32523e-06	0.541407	-0.455866	7466		0.165843	0.14404	3.09909e-10	0.951723	-0.641839	7558		308	114	m114	mice		brain; embryo 18
GSE40630	TSC2 +/-	0.000179039	0.0139721	1.56584e-05	0.204245	-0.19011	15878		0.00314741	0.0578096	3.71716e-07	0.202709	-0.141752	15867		0.0302832	0.0119673	0.00172702	1.60642	-1.5659	15749		309	24	m24	mice	female	cerebellum
GSE7191	S1P2 KO	1.3447	0.0159117	0.25946	0.0807359	1.02041	8076		1.17004	0.00317662	0.730017	0.0954718	0.347724	8076		1.77646	0.12109	1.29028	0.162667	0.444596	7977		310	34	m34	mice	female	neocortex
GSE17735	Disc1-L100P	0.746008	5.42854e-06	0.00838928	0.82713	-0.0895056	14020		0.909496	0.000781855	0.000491824	1.30428	-0.394495	14012		0.224488	2.73318e-07	0.0202382	2.16741	-1.96316	13980		311	174	m174	mice	both	frontal cortex
GSE83636	miR17-92 KO	1.47936	0.00098549	1.3591	0.675606	-0.554359	15976		2.15843	0.3006	0.403766	1.02777	1.02749	15965		0.235697	0.000285937	0.974273	1.28978	-2.02807	15836		312	128	m128	mice		hippocampus
GSE75431	AD_PS2APP_F_13m_na_neurons_APP	0.131071	0.0169394	0.366206	0.00860327	-0.226799	16045		0.0404715	0.000135541	1.16208	0.0848836	-1.20635	16035		0.0989674	1.41819e-12	0.000116658	0.0625273	0.0363234	15953		313	432	M147A	mice		AD_PS2APP_F_13m_na_neurons_APP
GSE72262	stress	0.0942041	0.116556	0.649394	0.576028	-1.01466	15893		0.505108	0.17102	0.385298	0.505108	-0.214279	15882		0.363006	0.158654	0.690172	0.0411079	-0.209619	15779		314	71	m71	mice	female; ovx	medial prefrontal cortex; age 17 wks
GSE109315	CSDS; susceptible	0.0107453	1.2718	0.00760717	1.2718	0.00313809	15135		0.020207	0.11527	0.0750226	1.26972	-1.20927	15131		0.0695778	1.95304	0.00326438	0.224343	1.79501	14817		315	183	m183	mice	male	bnst; DBA strain
GSE20547	SNCA overexpress TgB	0.327001	0.000259929	0.580443	0.25083	-0.504011	10530		0.467818	0.000601995	0.327001	1.70847	-1.56705	10530		0.24199	0.000598522	0.0264999	0.685807	-0.469718	10284		316	251	m251	mice	both	striatum/brainstem/cerebellum; 6 months
GSE126996	STAU2 KO	0.717094	1.33749e-09	2.55827	0.073045	-1.91423	15860		1.18501	6.36025e-08	0.563385	0.27976	0.341864	15849		0.219798	4.69235e-08	6.23157	0.931997	-6.94377	15732		317	234	m234	mice		purkinje neurons
GSE7707	MPTP treatment	2.96446	3.66516e-08	1.50285	0.636035	0.825582	11207		2.96168	1.26461e-05	0.929445	0.571841	1.4604	11205		0.456879	0.000186352	1.2821	0.923197	-1.74823	10961		318	261	m261	mice		frontal cortex
GSE38359	AJ v C57	0.0604027	4.26584e-05	0.329775	0.329775	-0.599105	15148		0.379482	7.63115e-05	0.00243022	0.435076	-0.0579488	15143		0.00210167	0.000115347	0.0418755	1.9383	-1.97796	14796		319	232	m232	mice		whole eye
GSE29014	high anxiety HAB v NAB	0.46281	0.0405361	0.0124622	2.74524	-2.25436	15249		0.402328	0.0829237	0.0518111	1.32646	-0.893023	15239		0.142504	0.329988	0.0206484	1.39296	-0.941121	15149		320	156	m156	mice	male	dentate gyrus
GSE8870	social defeat, susceptible	2.89862	0.0352482	3.62304	0.316244	-1.00542	14643		2.24964	0.314073	0.604568	0.362637	1.59651	14633		0.342344	0.0833054	2.03866	0.575714	-2.18872	14547		321	72	m72	mice	male	nucleus accumbens
GSE60414	PINK KO & SNCA overexpress	1.66047	2.14819	0.000943225	1.05832	2.7494	10803		1.23664	0.262812	0.00999099	2.41013	-0.920673	10797		1.42154	0.879712	0.000677735	0.262513	2.03806	10567		322	245	m245	mice	both	midbrain; 6 weeks
GSE43051	CBP+/-	0.00319701	6.75994e-14	0.00134539	0.332212	-0.33036	15878		0.0257223	3.08585e-15	0.0257223	0.641281	-0.641281	15867		0.0302832	7.47189e-09	0.00846557	0.938854	-0.917036	15749		323	210	m210	mice	female	hippo; both with vehicle
GSE8641	C10 congenic v AJ	0.023239	0.207435	1.03662	0.329097	-1.13504	14083		0.487948	0.618703	0.93962	0.206069	-0.0390381	14075		0.01396	0.388992	0.566329	0.293593	-0.45697	13929		324	162	m162	mice	male	whole brain
GSE85136	stress in WT	0.00213398	0.0132095	0.00952097	0.344905	-0.339082	14558		0.0671823	0.00948019	0.21702	0.806118	-0.946475	14555		0.019632	0.00530897	0.40227	0.584616	-0.961945	14173		325	129	m129	mice	female	brain
GSE38359	BALB v C57	0.2636	0.00440943	0.754664	0.532585	-1.01924	15272		0.306812	0.00910142	0.752827	0.673663	-1.11058	15267		0.0622593	0.0159292	1.1712	0.566063	-1.65907	14939		326	231	m231	mice		whole eye
GSE77572	R521C knock-in	0.157812	0.012447	0.0903884	1.53105	-1.45118	12696		0.0287519	0.620336	0.0591201	1.41712	-0.827153	12694		1.30399	0.55707	0.00716326	1.52137	0.33253	12392		327	138	m138	rats	male	cortex; various times of day
GSE65774	HD_Q92_M_10m_striatum_na_na	1.27022	0.0690084	1.38556	1.34007e-07	-0.0463375	15796		0.227973	0.0235578	2.50325	1.50087e-06	-2.25172	15786		0.100074	0.000130123	2.13383	4.37027e-08	-2.03363	15705		328	422	M101A	mice	male	HD_Q92_M_10m_striatum_na_na
	maternal composite (ICR related)	0.602034	0.0655427	0.757482	1.86765	-1.95756	15739		1.12981	1.59509	0.259072	2.46109	0.00473329	15729		0.568357	0.382919	0.382919	0.568357	-1.11022e-16	15626		329	285	m285	mice		4 datasets; four regions; GSE62258; GSE54426; GSE43627
GSE65774	HD_Q111_F_6m_striatum_na_na	0.957921	3.20653	2.6764	8.50184e-09	1.48805	15796		0.0413952	1.62746	3.77603	1.3066e-07	-2.10717	15786		0.123269	0.665986	1.45745	4.37027e-08	-0.668199	15705		330	405	M84A	mice	female	HD_Q111_F_6m_striatum_na_na
GSE99250	other_Kmt2a-cKO_F_4,5,6m_hippocampus_na_na	0.106232	0.000239193	2.20922	0.00109084	-2.10384	16041		0.545291	0.00023505	1.90788	0.00395611	-1.36631	16031		1.02108	0.000203377	0.400171	1.28498e-08	0.621108	15949		331	479	M207A	mice	female	other_Kmt2a-cKO_F_4,5,6m_hippocampus_na_na
syn3157182	AD_rTG4510_M_2.5m_forebrain_na_Tau	0.00403234	0.0408669	1.27732	0.962153	-2.19457	16045		0.00587481	0.0525639	4.01343	2.05494	-6.00993	16035		0.00527321	0.00355261	1.34762	0.668295	-2.00709	15953		332	491	M242A	mice	male	AD_rTG4510_M_2.5m_forebrain_na_Tau
GSE7191	S1P2 KO	0.555831	0.0311797	0.934459	1.25559	-1.60304	8076		0.410686	0.174936	2.18655	0.610599	-2.21152	8076		1.04097	0.309361	0.12109	1.04097	0.188271	7977		333	33	m33	mice	male	neocortex
GSE29014	high anxiety HAB v NAB	0.0836821	0.0523343	0.746228	0.919674	-1.52989	15249		0.0401104	0.257734	1.56482	0.664136	-1.93112	15239		0.0151663	0.0950735	0.79144	0.329988	-1.01119	15149		334	158	m158	mice	male	paraventricular nucleus
GSE150939	PINK1 KO	0.0875317	0.106329	0.0122252	1.48333	-1.30169	12344		0.00652608	0.0215952	0.0713339	2.38078	-2.42399	12344		0.0147545	0.692913	0.0649263	0.560493	0.0822486	11966		335	164	m164	rats	male	periaqueductal gray
GSE3583	HDH knockin HD	1.01207	1.09826	1.01207	3.20622	-2.10797	10423		1.09399	0.286457	1.09399	2.59351	-2.30706	10418		0.635846	1.26709	1.68095	1.00004	-0.778063	10205		336	281	m281	0		striatal cells
GSE28643	APOD KO	0.189858	0.526258	0.526258	4.03139	-3.84154	7675		1.03384	0.166054	0.144116	4.54135	-3.48558	7676		0.330492	0.203786	0.501628	1.23128	-1.19863	7589		337	279	m279	mice	male	cerebellum
GSE75083	GRN KO	0.219963	0.0206155	2.30041	0.580119	-2.63995	7452		0.575266	0.348497	0.523961	1.09997	-0.700172	7447		0.0102569	0.00142108	3.83305	1.36118	-5.18256	7453		338	300	m313	mice	both	cerebellum; 6/9 months
GSE65770	HD_Q140_F_6m_cortex_na_na	0.00898754	3.58713	3.20653	2.54276e-05	0.389567	15796		0.000441254	1.26534	7.37085	0.00280129	-6.10787	15786		0.150117	1.58153	0.0289002	6.6146e-09	1.70275	15705		339	389	M68A	mice	female	HD_Q140_F_6m_cortex_na_na
GSE43879	FTD-ALS_SOD1-G93A MTN;MTG-WTN;MTG_na_14d_na_neurons_na	0.548041	5.55726e-06	1.39174	2.20922	-3.05291	16041		0.479399	0.000134561	1.63591	2.05237	-3.20875	16031		0.458979	4.79738e-09	2.62488	0.0789178	-2.24482	15949		340	372	M37A	mice		FTD-ALS_SOD1-G93A MTN;MTG-WTN;MTG_na_14d_na_neurons_na
GSE6614	CHRNA4 KO	0.25946	0.0467232	2.43308	0.200549	-2.32744	8076		0.0383287	0.292958	2.18655	0.329273	-2.18453	8076		0.430592	0.387219	0.756978	0.0515869	0.00924599	7977		341	108	m108	mice	both	whole brain
GSE1482	NF1 Heterozygotic knockout (NF1+/-)	0.292958	0.0251444	0.174936	2.0687	-1.92554	8076		1.25559	0.15174	0.00566724	3.40973	-2.00806	8076		0.309361	0.274721	0.0741346	1.6721	-1.16215	7977		342	68	m68	mice		hippocampus; d15
GSE75778	SCA_ATXN130Q-D776_na_12w_cerebellum_na_na	2.52694	0.000239193	1.77492	2.66154e-14	0.752263	16041		1.27064	5.49982e-07	4.22026	1.81988e-12	-2.94962	16031		1.59036	3.57283e-13	1.59036	0	3.5727e-13	15949		343	433	M149A	mice		SCA_ATXN130Q-D776_na_12w_cerebellum_na_na
GSE65770	HD_Q92_M_6m_cortex_na_na	0.0175284	1.63316	1.90328	0.0238174	-0.276405	15796		0.00887442	0.053596	6.30058	0.00182719	-6.23994	15786		1.33899	1.8465	0.0215316	8.55526e-10	3.16396	15705		344	403	M82A	mice	male	HD_Q92_M_6m_cortex_na_na
GSE53061	Sp4neo KO	0.289691	0.807674	3.61931	1.54179	-4.06374	15414		0.096114	1.29982	4.21803	1.18971	-4.01181	15405		0.193697	2.01097	3.33001	0.944967	-2.07031	15309		345	178	m178	mice	male	cerebellum
GSE65770	HD_Q20_M_6m_cortex_na_na	0.0690084	5.32195	2.6764	0.00625129	2.70831	15796		0.00616889	0.364499	4.8459	0.000261723	-4.47549	15786		1.22614	1.01723	0.400869	8.55526e-10	1.84251	15705		346	397	M76A	mice	male	HD_Q20_M_6m_cortex_na_na
GSE33372	WFS1 KO	1.55072	8.53596e-07	1.30994	0.0452604	0.195519	15877		1.54469	6.64406e-08	1.67326	0.438763	-0.56733	15866		0.679992	1.06473e-10	4.80423	0.410818	-4.53506	15748		347	179	m179	mice		hypothalamus
GSE65337	NFIX KO	6.46833	0.0360095	3.12514	0.911676	2.46752	15917		2.59339	0.00333087	1.21205	2.76234	-1.37767	15907		0.940066	0.0120112	2.31916	1.60813	-2.97521	15752		348	314	m327	mice		subventricular zone-derived primary monolayer cultured neural stem cells day 10
GSE84175	CTCF cKO	0.0110758	0.0208718	0.243651	1.90905	-2.12075	15158		0.0476085	0.000396879	0.11775	1.07104	-1.14079	15156		0.00329029	0.225179	0.0250673	2.0986	-1.89519	14822		349	139	m139	mice	male	hippocampus
GSE65774	HD_Q92_F_10m_striatum_na_na	0.229506	5.54612e-08	3.78551	0.0175284	-3.57353	15796		0.131351	2.15468e-08	3.77603	0.012518	-3.6572	15786		0.0635329	6.6146e-09	5.69679	0.000226285	-5.63349	15705		350	420	M99A	mice	female	HD_Q92_F_10m_striatum_na_na
GSE25926	APP KO	0.0133295	0.132914	3.70638	0.610894	-4.17103	15302		0.0325367	0.00662737	4.74673	3.50567	-8.21323	15295		0.000477057	0.0652348	1.30419	0.81228	-2.05076	14986		351	1	m1	mice	male	pfc; 24-28 weeks
GSE43879	FTD-ALS_SOD1-G93A MTN;MTG-MTN;WTG_na_7d_na_neurons_na	0.0853106	0.0308635	0.365372	0.0059209	-0.255118	16041		0.105389	1.21982e-06	1.76906	3.60436	-5.26803	16031		0.0280597	1.81292e-05	4.35294	0.592312	-4.91717	15949		352	371	M36A	mice		FTD-ALS_SOD1-G93A MTN;MTG-MTN;WTG_na_7d_na_neurons_na
GSE75431	PS2/APP mutation	0.322033	0.0228497	0.143149	1.79912	-1.59739	13859		1.7969	0.00209532	0.421991	1.66975	-0.292749	13856		0.051735	0.00345065	0.541137	2.04526	-2.53121	13492		353	318	m331	mice		microglia from 7 months
GSE60414	PINK KO & SNCA overexpress	0.300728	0.0302124	0.265786	2.04178	-1.97662	8650		0.202234	0.000488955	1.21228	2.53144	-3.541	8644		0.127219	0.0359238	0.256471	1.02104	-1.11437	8482		354	249	m249	mice	both	striatum; 6 months
GSE9788	reserpine single dose	1.76853	0.0194096	0.327208	1.64491	-0.184178	13153		1.09971	0.0255248	0.283334	2.45867	-1.61677	13151		0.613472	0.00205453	0.919946	1.88961	-2.19403	12836		355	168	m168	rats		cortex
syn3157182	AD_PS1APP_F_12m_forebrain_na_APP	0.868421	1.04368e-07	2.06136	0.159375	-1.35232	16045		5.84708	2.15889e-05	1.38872	0.00587481	4.45252	16035		5.50418	1.84671e-11	6.77969	0.0281776	-1.3037	15953		356	485	M236A	mice	female	AD_PS1APP_F_12m_forebrain_na_APP
GSE109315	DBA/2 v C57	0.00167328	0.24657	0.981691	3.58202	-4.31546	15175		0.0016624	0.0778873	1.52507	1.6505	-3.09602	15171		0.00346017	0.760582	0.270562	2.4242	-1.93072	14854		357	191	m191	mice	male	ventral hippo
GSE38820	FTD-ALS_SOD1 G85R YFP (737) transgenic mice_na_3m_motor neurons_na_na	1.16478	2.67606e-06	2.20922	2.18511e-05	-1.04446	16041		2.51967	4.06488e-05	4.43625	4.08772e-08	-1.91654	16031		1.1236	5.18914e-12	2.79504	1.94206e-10	-1.67144	15949		358	361	M25A	mice		FTD-ALS_SOD1 G85R YFP (737) transgenic mice_na_3m_motor neurons_na_na
GSE58261	DNMT1 cKO	1.26961	1.12442e-06	6.44371e-05	15.1833	-13.9138	15346		6.49006	1.1134e-06	0.0258484	7.28834	-0.824124	15342		4.02074	5.92596e-05	5.92596e-05	1.21341	2.80733	15022		359	237	m237	mice		cortex
GSE79702	other_Trim25-KO-brain-d5-PbA_na_na_whole brain_na_na	0.778911	0.106232	2.05879	0.866929	-2.04058	16041		1.05559	0.105389	2.05237	2.68664	-3.57803	16031		0.400171	1.00996e-06	3.33859	0.0986451	-3.03706	15949		360	450	M177A	mice		other_Trim25-KO-brain-d5-PbA_na_na_whole brain_na_na
GSE90977	CJD_PrP M129 +sCJD MM1 120dp1_na_na_na_na_na	2.20922	0.00401044	5.60667	2.67606e-06	-3.39345	16041		1.50846	0.105389	2.68664	2.39645e-07	-1.07279	16031		0.0789178	0.000347959	0.747207	4.79738e-09	-0.667941	15949		361	472	M200A	mice		CJD_PrP M129 +sCJD MM1 120dp1_na_na_na_na_na
GSE26024	DBA/2 v C57	0.465816	0.355961	3.39607	0.74451	-3.3188	14605		1.10201	0.354302	1.10201	1.10201	-0.747711	14598		0.17701	0.704495	1.2562	1.05158	-1.42628	14302		362	214	m214	mice	male	striatum
GSE78747	FTD-ALS_GRN-KO_na_24m_na_microglia_na	1.91402	0	4.89486	4.1935e-08	-2.98084	16041		1.50846	0	2.51967	2.61744e-06	-1.01122	16031		1.59036	0	3.33859	4.55384e-06	-1.74824	15949		363	448	M175A	mice		FTD-ALS_GRN-KO_na_24m_na_microglia_na
GSE54418	TIA1 KO	0.723691	0.0541023	1.76215	3.3231	-4.30746	14351		1.63009	0.08458	1.39145	2.47186	-2.14864	14344		1.22346	0.203017	1.68573	0.424607	-0.683861	14057		364	97	m97	mice		midbrain; 3 months
GSE76567	DBA/2J v C57	0.0106603	0.325754	5.00294	1.6249	-6.29142	15129		0.0461503	1.05708	1.05708	0.782627	-0.736476	15126		0.000116556	0.221679	1.20614	0.461322	-1.44567	14801		365	194	m194	mice	male	hippocampus
GSE77471	5XFAD, 5 mutations in APP/PS1 ChR2 (GAMMA)	0.0408669	8.12122e-11	2.36807	2.24533e-09	-2.3272	16045		0.419688	1.61301e-08	4.8884	2.18423e-09	-4.46871	16035		0.668295	0	0.834379	4.14661e-15	-0.166084	15953		366	442	M162A	mice		AD_5X FAD ChR2(GAMMA)_na_2,3,4m_hippocampus_neurons_APP
GSE109315	CSDS; susceptible	0.000727992	4.02573	3.82373	3.24913	-3.0464	15221		0.0119756	4.65928	5.10926	0.516952	-0.954954	15218		0.20257	1.05263	11.7378	0.239324	-10.7219	14905		367	185	m185	mice	male	ventral hippo; DBA
	female (v male) composite	1.66151	0.0985078	5.07458	0.724423	-4.03898	15189		0.507511	0.0490486	2.86172	1.08461	-3.38977	15185		0.0441264	0.109967	3.08273	1.3391	-4.26774	14844		368	289	m289	0		8 datasets
GSE74382	6-OHDA lesion	0.164962	0.00335762	4.63602	1.00339	-5.47109	8536		0.121466	0.00449637	1.96293	1.25102	-3.08798	8534		0.0280091	0.00048013	2.68724	1.07227	-3.73102	8322		369	255	m255	rats	male	dorsal striatum; both saline; both ppx conditioned
GSE84208	high run v control; both running	1.40843	0.00167874	1.29377	0.643264	-0.526928	15177		0.979489	0.00798287	0.640927	1.07758	-0.731036	15170		0.0888422	3.99659e-05	2.90464	2.25976	-5.07551	14840		370	236	m236	mice	male	cerebellum
GSE1947	Trembler	0.282376	0.00155403	1.22777	1.70286	-2.64669	8056		1.31566	0.0052291	1.80861	1.06257	-1.5503	8056		0.134442	0.0587151	2.31037	2.96901	-5.08622	7957		371	67	m67	mice		sciatic nerve; day 4
GSE29014	low anxiety LAB v NAB	0.0666191	7.76924e-06	0.746228	5.37991	-6.05951	15249		0.153132	0.00119398	0.257734	3.26563	-3.36904	15239		0.117052	0.00160362	0.563052	3.95097	-4.39536	15149		372	157	m157	mice	male	dentate gyrus
GSE8972	NRL KO	2.56177	0.0677899	3.56366	1.95447	-2.88857	8076		2.69407	0.25946	3.25939	0.36849	-0.674348	8076		1.20368	0.387219	2.87697	0.892139	-2.17821	7977		373	110	m110	mice	both	whole retina; 2 months
GSE102849	BPA maternal exposure	0.0067915	0.00136946	2.12188	1.45752	-3.57124	15054		0.0326546	3.45423e-05	1.70445	1.97539	-3.64715	15050		0.0382217	0.00183134	4.30081	0.331891	-4.59265	14714		374	119	m119	mice	male	hippocampus
GSE114062	high v control runner	2.05397	0.00375263	2.35339	0.440243	-0.735916	15163		1.28277	0.0366999	0.973337	0.712555	-0.366421	15156		0.189905	0.000914148	4.00839	2.39789	-6.21547	14821		375	273	m273	mice	male	cerebellum
GSE9038	HTT knockin	0.313833	0.228681	4.75469	3.32356	-7.53574	15302		1.35625	0.312422	3.50567	2.14695	-3.98394	15295		0.81228	1.53878	1.66421	0.652838	0.0340111	14986		376	105	m105	mice	both	cerebellum
GSE78748	GRN KO	0.418503	0.230185	1.0349	3.87752	-4.26373	15078		2.60084	0.0188328	2.60084	1.71899	-1.70015	15073		3.3315	0.0387415	3.1503	0.00186898	0.218071	14726		377	306	m319	mice		cortex; 1 year
GSE81672	chronic stress; resilient	0.000928076	1.47877	0.689438	6.92454	-6.13428	15091		0.000921656	0.231678	1.86172	4.0898	-5.71892	15087		0.213637	1.77298	0.340434	0.981197	0.664988	14752		378	124	m124	mice		pfc; both saline treated
GSE65774	HD_Q140_F_10m_striatum_na_na	0.548334	0.0238174	4.85687	5.54612e-08	-4.28472	15796		0.159477	0.00116508	3.57795	3.04956e-07	-3.41731	15786		0.123269	1.24146e-06	3.50378	8.47547e-12	-3.38051	15705		379	409	M88A	mice	female	HD_Q140_F_10m_striatum_na_na
GSE76567	PWD v C57	0.00337992	0.0141461	0.232843	2.7844	-2.99971	15094		0.0258289	0.00714493	0.0721608	2.95266	-2.99184	15090		0.00899972	0.0307159	0.214449	3.36186	-3.5366	14757		380	201	m201	mice	female	hippocampus
GSE85136	stress in WT	0.195598	1.72705e-07	2.25354	2.89408	-4.95202	14638		0.135698	1.33625e-05	1.96202	1.69486	-3.52118	14634		0.0778378	3.9054e-09	4.60826	3.79239	-8.32281	14262		381	130	m130	mice	male	brain
GSE30880	cbp+/-	0.441174	0.0345454	0.000840339	4.279	-3.80412	15876		0.240244	0.000504581	0.00979936	1.67269	-1.44174	15865		0.938046	0.12742	0.0225652	0.306785	0.736116	15747		382	21	m21	mice	female	hippocampus; no enrichment
GSE103435	chronic restrained stress	0.407721	0.465687	2.73456	0.831851	-2.69301	15035		0.156835	0.596317	1.44609	1.82664	-2.51958	15034		0.281049	0.326334	1.04766	0.862401	-1.30268	14689		383	121	m121	mice	male	ventral dentate gyrus
GSE16974	EGR1 KO	0.0700494	0.541368	3.51233	4.31986	-7.22077	15302		0.00455931	0.475114	4.52697	5.67649	-9.72379	15295		5.48893e-05	0.899928	3.78279	2.69336	-5.57617	14986		384	42	m42	mice	male	retina; 42 days
GSE76567	female v male; DBA1 strain	0.220554	0.831045	0.000166263	2.91814	-1.86671	15251		0.0308293	0.30264	0.017102	12.4178	-12.1014	15246		0.244207	2.64899	3.11928e-08	5.93731	-3.04411	14933		385	205	m205	mice	both	hippocampus
GSE60414	PINK KO & SNCA overexpress	0.449506	0.0928621	0.722104	4.55248	-4.73222	8132		0.65826	0.00216058	1.24191	4.36825	-4.94974	8129		1.62308	0.0317707	0.0474248	3.69246	-2.08503	7948		386	248	m248	mice	both	midbrain; 6 months
GSE43366	FTD-ALS_SOD1-G93A-B6/SJL_na_100d_spinal cord_microglia_na	2.05879	0.0059209	7.4459	1.91402	-7.29521	16041		5.35286	0.00395611	2.35829	4.22026	-1.22173	16031		1.72123	0.00232823	5.02527	0.832912	-4.13462	15949		387	364	M29A	mice		FTD-ALS_SOD1-G93A-B6/SJL_na_100d_spinal cord_microglia_na
GSE65770	HD_Q175_F_10m_cortex_na_na	3.39413	0.957921	7.38486	0.0318132	-3.06462	15796		0.69248	0.61631	2.66869	0.00616889	-1.36607	15786		0.0113371	0.180873	1.58153	4.37027e-08	-1.38932	15705		388	392	M71A	mice	female	HD_Q175_F_10m_cortex_na_na
GSE5320	CHRNB4 deficiency	0.000872663	0.794753	5.4924	0.794753	-5.49153	8076		0.000613669	0.794753	4.74134	0.329273	-4.27525	8076		0.00279293	1.12058	3.30837	0.0515869	-2.23659	7977		389	109	m109	mice	both	whole brain
GSE19780	HDH knockin HD	0.363352	11.8379	9.55867	0.228681	2.41392	15302		0.267733	5.67649	6.1714	0.0245013	-0.251672	15295		0.00616211	9.62864	2.69336	0.00122017	6.94022	14986		390	10	m10	mice		striatum
syn10378730	other-inflammation-immunity_Tyrobp KO/KO; APPPS1 v Tyrobp WT/WT; APPPS1_M_na_na_na_na	1.91402	0.000406769	1.77492	1.77492	-1.63541	16041		2.68664	0.000399985	0.863203	9.19917	-7.37533	16031		1.46515	1.96208e-07	2.14778	4.35294	-5.03556	15949		391	341	M4A	mice	male	other-inflammation-immunity_Tyrobp KO/KO; APPPS1 v Tyrobp WT/WT; APPPS1_M_na_na_na_na
GSE60413	PINK1 KO	0.851163	0.108642	2.45968	1.24726	-2.74714	15302		0.608665	0.0245013	3.50567	3.31711	-6.18961	15295		0.030375	0.124452	0.0652348	1.41877	-1.32918	14986		392	29	m29	mice	both	midbrain 24 weeks
GSE85136	stress in WT	0.0168245	0.00431598	1.48983	4.47945	-5.94814	14506		0.0636618	0.00429547	2.1488	2.77215	-4.85299	14503		0.0180242	1.75884e-06	2.42564	3.62457	-6.03219	14110		393	131	m131	mice	both	brain
syn3157182	AD_TgCRND8_M_3m_forebrain_na_APP	0.00173296	7.00473e-12	1.5159	7.7342	-9.24836	16045		1.7714	2.64075e-06	0.0525639	2.68966	-0.970823	16035		0.122157	1.84671e-11	0.459964	2.97397	-3.31178	15953		394	499	M250A	mice	male	AD_TgCRND8_M_3m_forebrain_na_APP
GSE65770	HD_Q20_F_6m_cortex_na_na	0.000266417	0.619368	3.58713	0.0238174	-2.99132	15796		0.000151324	0.012518	8.81837	0.0860863	-8.89179	15786		0.298865	0.0381573	0.255041	6.6146e-09	0.0819813	15705		395	396	M75A	mice	female	HD_Q20_F_6m_cortex_na_na
GSE25926	APPsa knock-in	0.268997	1.14003	3.14008	2.62171	-4.35277	15302		0.191707	0.0872303	4.52697	5.20153	-9.44956	15295		0.030375	0.514157	1.93133	1.79506	-3.18186	14986		396	2	m2	mice	male	pfc; 24-28 weeks
GSE43879	FTD-ALS_SOD1-G93A MTG;MTN-WTG;MTN_na_7d_na_glia_na	0.191214	5.63062e-07	3.81358	1.39174	-5.01411	16041		0.0845997	2.16023e-09	4.88409	6.8822	-11.6817	16031		1.23178	8.20667e-08	1.46515	2.97074	-3.20411	15949		397	368	M33A	mice		FTD-ALS_SOD1-G93A MTG;MTN-WTG;MTN_na_7d_na_glia_na
GSE43879	FTD-ALS_SOD1-G93A MTG;WTN-WTG;WTN_na_14d_na_glia_na	0.191214	5.63062e-07	3.81358	1.39174	-5.01411	16041		0.0845997	2.16023e-09	4.88409	6.8822	-11.6817	16031		1.23178	8.20667e-08	1.46515	2.97074	-3.20411	15949		398	369	M34A	mice		FTD-ALS_SOD1-G93A MTG;WTN-WTG;WTN_na_14d_na_glia_na
GSE25926	APLP2 KO	0.228681	1.73122	5.68533	1.47823	-5.20366	15302		0.0325367	0.312422	6.68601	4.74673	-11.0878	15295		5.48893e-05	0.580937	3.98259	1.79506	-5.19666	14986		399	3	m3	mice	male	pfc; 24-28 weeks
GSE25926	APLP2 KO mixed genetic background	1.24726	0.000837406	5.20993	3.51233	-7.47416	15302		0.267733	0.00202859	4.52697	1.47429	-5.73149	15295		0.00285798	0.0122972	0.81228	1.93133	-2.72845	14986		400	4	m4	mice	male	pfc; 24-28 weeks
GSE151807	chronic mild stress	0.851163	1.03828	6.18068	1.47823	-5.76946	15302		0.415976	0.267733	2.78333	1.35625	-3.45587	15295		0.253607	2.37247	1.41877	0.580937	0.626364	14986		401	54	m54	mice	male	hippocampus
GSE3248	HTT nuclear exclusion	0.130846	0.0251444	5.88904	0.410686	-6.14374	8076		0.174936	0.00969032	4.92381	0.36849	-5.10767	8076		0.0142628	0.0142628	4.4398	0.892139	-5.30341	7977		402	16	m16	mice	both	cerebellum; 4 months
	C57 composite	0.00238461	0.169302	4.13668	2.64819	-6.61319	15131		0.000376839	0.325543	2.98604	1.16036	-3.82048	15128		0.0176184	1.41537	1.6591	0.39776	-0.623869	14776		403	287	m287	mice		21 datasets; compared with various other strains
GSE40393	5-HTT KO	0.000307225	4.90266e-11	3.86245	0.0139557	-3.8761	15877		0.00314293	1.06992e-12	5.64545	0.20257	-5.84487	15866		0.000141027	9.72283e-12	3.54312	1.13848	-4.68145	15748		404	148	m148	mice	male	amygadala; 7 months
GSE77005	other_Satb2-KO_na_na_hippocampus_na_na	0.0676202	0.0528564	3.61337	1.03337e-07	-3.49289	16041		0.267224	0.0403141	6.8822	5.49982e-07	-6.57466	16031		0.592312	0.000580362	3.15193	1.94206e-10	-2.55903	15949		405	441	M161A	mice		other_Satb2-KO_na_na_hippocampus_na_na
GSE109315	DBA/2 v C57	0.00217374	0.112101	3.5476	3.94321	-7.37653	15339		0.00215345	0.164738	3.73687	2.17395	-5.74392	15333		0.000865556	0.470062	1.0225	1.33933	-1.89091	15051		406	189	m189	mice	male	mPFC
GSE60414	PINK KO & SNCA overexpress	0.443276	0.00188063	3.42619	2.56654	-5.54757	8393		0.189646	0.00185686	1.72682	1.94654	-3.48185	8390		0.0450908	0.000554267	5.51444	3.73205	-9.20084	8201		407	244	m244	mice	both	cerebellum; 6 weeks
GSE109315	CSDS; resilient	6.77641e-09	0.00058195	0.281274	5.77003	-6.05072	15369		3.64154e-05	0.0103131	0.201342	6.00824	-6.19924	15362		5.29722e-06	0.0139843	0.271706	2.94827	-3.20599	15085		408	186	m186	mice	male	mPFC; C57 strain
GSE29014	low anxiety LAB v NAB	0.525898	0.185254	6.88534	0.404748	-6.57894	15249		1.21552	0.0518111	2.10735	0.523004	-1.36302	15239		0.970267	0.0364222	4.15589	0.204812	-3.35401	15149		409	155	m155	mice	male	cingulate cortex
GSE13984	L1CAM KO	1.17004	0.0002927	7.61477	1.43736	-7.88181	8076		0.86289	8.78819e-05	4.92381	0.610599	-4.67143	8076		0.140768	2.83605e-06	8.6174	0.477019	-8.95365	7977		410	44	m44	mice	male	cerebellum; 11 days
GSE36237	Tg2576; overexpress mutant APP	0.0551692	0.000837406	5.93053	2.0062	-7.88073	15302		0.00944626	0.000103826	1.47429	2.61612	-4.08085	15295		0.000288159	3.00188e-05	2.69336	0.253607	-2.94665	14986		411	172	m172	mice		prefrontal cortex; both with vehicle
GSE74630	SMCX KO	0.0114614	0.0081621	2.81576	1.89507	-4.69122	14933		0.00568807	0.00110974	4.99117	1.06498	-6.04935	14931		0.521781	0.0548142	1.53869	0.106609	-1.0687	14585		412	239	m239	mice	male	pfc
GSE8870	social defeat, not susceptible	0.0457424	0.681868	0.477309	5.31804	-5.06774	14645		0.034924	0.230682	2.56078	3.61474	-5.90992	14635		0.0526801	0.576046	1.90054	1.76696	-3.03877	14548		413	75	m75	mice	male	ventral tegmental area
GSE75431	PS2/APP mutation	0.0395321	3.16578e-07	2.13029	2.58536	-4.67612	14293		0.0639064	0.000197618	0.777742	8.11557	-8.82921	14288		0.000260384	1.1013e-07	1.60626	6.48291	-8.0889	13942		414	316	m329	mice		neuron from 7 months
GSE76567	AJ v C57	0.00288306	0.0172486	2.26693	2.58261	-4.82941	15253		0.00188559	0.00047022	6.88534	4.47613	-11.3591	15249		0.0115383	0.0487806	1.76367	0.333053	-2.0364	14938		415	198	m198	mice	male	hippocampus
GSE65770	HD_Q80_M_6m_cortex_na_na	0.0126701	1.38556	3.58713	0.00426011	-2.19316	15796		0.00616889	0.227973	10.3844	0.000441254	-10.1507	15786		0.921149	0.665986	0.180873	2.37003e-12	1.40626	15705		416	400	M79A	mice	male	HD_Q80_M_6m_cortex_na_na
GSE84055	other-neurodevelopment_Q111Q111-Sp1-OE_na_na_striatum_neurons_na	0.0121887	0.000138019	3.42206	1.04368e-07	-3.40974	16045		0.22691	0.00170738	3.60796	1.01807e-07	-3.37935	16035		0.00355261	0	3.93493	1.98145e-07	-3.93138	15953		417	460	M187A	mice		other-neurodevelopment_Q111Q111-Sp1-OE_na_na_striatum_neurons_na
GSE65774	HD_Q111_M_10m_striatum_na_na	0.4826	0.548334	5.08683	1.11375e-09	-4.0559	15796		0.053596	0.0235578	7.37085	1.3066e-07	-7.2937	15786		0.0289002	0.000130123	3.90044	1.57668e-13	-3.87141	15705		418	406	M85A	mice	male	HD_Q111_M_10m_striatum_na_na
syn3157182	AD_PS1APP_F_9m_forebrain_na_APP	0.0855961	2.44598e-11	2.06136	4.89917	-6.87494	16045		0.0848836	6.05777e-09	2.68966	7.16008	-9.76486	16035		0.0373314	3.34392e-08	1.72355	10.0188	-11.705	15953		419	487	M238A	mice	female	AD_PS1APP_F_9m_forebrain_na_APP
GSE151807	chronic mild stress	0.160853	7.50475	12.1814	2.0062	-6.52203	15302		1.86142	4.31233	5.20153	1.59783	-0.625607	15295		0.0652348	1.53878	14.3846	0.580937	-13.3615	14986		420	55	m55	mice	male	prefrontal cortex
GSE60413	PINK1 KO	0.76573	0.0700494	0.0133295	4.53471	-3.71226	15302		2.61612	0.0425358	0.00662737	7.49437	-4.84234	15295		1.30419	0.00188747	0.00878643	3.39871	-2.10142	14986		421	28	m28	mice	both	midbrain; 6 weeks
GSE3075	IGHMBP2 mutation	0.531605	9.56672e-08	4.93145	3.58831	-7.98815	11763		1.6764	0.000828383	4.32944	1.92047	-4.57267	11763		0.206545	2.03371e-07	3.52199	0.860839	-4.17628	11597		422	115	m115	mice	male	spinal cord
GSE52584	LRRK2 human mutation	0.172075	0.067251	5.36737	0.776296	-5.90434	7813		0.356951	0.441565	0.647558	0.591324	-0.440366	7807		0.0277977	0.0178624	6.02686	1.17523	-7.15643	7778		423	243	m243	mice		striatum; 4 months; control has no human version
GSE29014	high anxiety HAB v NAB	0.103809	0.0405361	7.98613	0.525898	-8.36768	15249		0.00876658	0.0829237	4.2522	0.460156	-4.62066	15239		0.0109455	0.117052	6.2285	1.63707	-7.73757	15149		424	154	m154	mice	male	cingulate cortex
GSE28643	paraquat in ApoD KO	0.724969	0.419857	1.30324e-10	8.02956	-6.88473	6971		0.989062	0.125198	0.000144883	13.2005	-12.0864	6971		1.9958	0.194901	4.97608e-07	2.45573	-0.265032	6886		425	278	m278	mice	male	cerebellum
GSE43879	FTD-ALS_SOD1-G93A MTG;WTN-WTG;WTN_na_7d_na_glia_na	0.0676202	4.1935e-08	4.89486	0.778911	-5.60615	16041		1.16028	5.99286e-09	2.35829	4.88409	-6.08211	16031		0.0280597	3.3094e-08	2.14778	3.72821	-5.84793	15949		426	370	M35A	mice		FTD-ALS_SOD1-G93A MTG;WTN-WTG;WTN_na_7d_na_glia_na
GSE102014	AD_APOE4+/+ vs APO3+/+ TBI brain_M_3m_cortices and hippocampi_na_other	0.421068	5.55726e-06	6.62753	0.0230141	-6.22947	16041		0.0166737	1.21982e-06	8.00179	0.0670278	-8.05214	16031		0.00524518	1.8241e-11	3.53069	5.90774e-10	-3.52545	15949		427	353	M18A	mice	male	AD_APOE4+/+ vs APO3+/+ TBI brain_M_3m_cortices and hippocampi_na_other
GSE28643	paraquat	1.92511	1.22821e-05	0.686144	8.25228	-7.01331	8865		1.12748	3.23283e-05	4.07716	11.445	-14.3946	8865		1.95856	1.65901e-05	2.85961	5.40995	-6.31098	8741		428	277	m277	mice	male	cerebellum
GSE71233	MECP2 overexpress	0.0311849	1.17717e-06	0.580493	5.96169	-6.511	14770		0.215917	2.47289e-07	0.579192	7.51378	-7.87706	14766		0.0707655	1.82711e-06	1.09382	3.35771	-4.38076	14385		429	229	m229	mice		hippocampus; 4 weeks
GSE41608	SMARCA5 conditional KO	1.56124	0.000828383	7.21753	1.56124	-7.2167	11763		1.56124	0.000543413	3.76694	2.18283	-4.388	11763		0.517312	0.0171512	3.02032	2.13786	-4.62372	11597		430	90	m90	mice		eyeball
GSE65770	HD_Q92_F_6m_cortex_na_na	1.53612e-06	0.0238174	6.31337	0.0541043	-6.34366	15796		1.50087e-06	0.00887442	10.7116	0.227973	-10.9307	15786		0.100074	0.180873	0.591804	5.43374e-06	-0.310862	15705		431	401	M80A	mice	female	HD_Q92_F_6m_cortex_na_na
GSE31458	ACHE-S	0.247239	0.00035025	8.51772	2.32087	-10.591	11763		0.154763	0.0381901	3.0792	3.24442	-6.13067	11763		0.00021673	0.00080487	5.6988	8.12367	-13.8214	11597		432	6	m6	mice	both	pfc; 4 months
GSE76567	DBA/1J v C57	0.218981	1.01094	2.57306	2.90958	-4.25272	15241		0.102913	0.0829237	4.2522	1.69224	-5.7586	15239		0.436958	0.633019	4.12438	0.0615766	-3.11598	14928		433	192	m192	mice	male	hippocampus
	stress composite	0.0478053	0.243994	2.67196	4.81423	-7.19439	15160		0.881456	0.095754	3.1906	3.01158	-5.22497	15157		0.403822	0.0684131	2.53853	1.9411	-4.0074	14800		434	284	m284	0		29 datasets used
GSE26024	female v male; C57 strain	1.10554	7.67129e-05	4.59776	2.08186	-5.57401	14605		0.592744	0.000131746	0.823997	3.02972	-3.26084	14598		0.00135848	0.000873182	2.13734	3.45615	-5.59126	14302		435	216	m216	mice	both	striatum
GSE90962	subchronic stress	0.436623	7.72604e-05	5.97826	1.76732	-7.30888	15149		0.875701	0.000231062	3.3617	1.89902	-4.38479	15143		0.304463	6.03427e-07	6.00829	2.70458	-8.40841	14804		436	132	m132	mice	female	nucleus accumbens
GSE97198	BALB v C57	0.477001	1.35999	11.4989	2.30308	-11.9649	15302		0.763142	2.00145	4.10286	1.35625	-2.69452	15295		0.452415	1.53878	7.5804	0.0512858	-5.64049	14986		437	224	m224	mice	male	brainstem; mix of PPI tested
GSE30880	cbp+/-	0.00209131	1.45492e-11	5.4147	0.895748	-6.30836	15876		0.00468388	1.40584e-11	9.24736	0.986199	-10.2289	15865		0.0119381	6.26316e-07	5.50402	0.84641	-6.33849	15747		438	22	m22	mice	female	hippocampus; enrichment 2 weeks
GSE65774	HD_Q111_M_6m_striatum_na_na	0.00426011	0.0690084	7.66502	0.00898754	-7.60073	15796		0.000441254	0.0235578	7.09589	0.00887442	-7.08076	15786		0.000226285	0.0157664	8.99394	0.0079989	-8.98595	15705		439	408	M87A	mice	male	HD_Q111_M_6m_striatum_na_na
GSE151807	chronic mild stress	0.610894	8.06807	11.8379	3.70638	-6.86534	15302		0.683252	1.72688	7.22009	2.4543	-7.26426	15295		0.729932	4.39757	7.85905	0.0228466	-2.7544	14986		440	53	m53	mice	male	amygdala
GSE79702	other_USP15L749R-spinalcord-d7-EAE_na_na_spinal cord_na_na	4.66802	2.2207e-09	2.6942	5.60667	-3.63286	16041		0.863203	1.00799e-07	3.22081	8.00179	-10.3594	16031		0.592312	1.71955e-09	2.79504	4.5718	-6.77453	15949		441	453	M180A	mice		other_USP15L749R-spinalcord-d7-EAE_na_na_spinal cord_na_na
GSE4623	NFIA deficient	0.794753	6.5475e-08	10.6135	0.200549	-10.0193	8076		0.455932	5.58869e-06	6.09261	0.200549	-5.83722	8076		0.0226823	2.83605e-06	9.36208	1.20368	-10.5431	7977		442	64	m64	mice		brain; embryo 18
GSE42912	NR4A2 cKO	0.0369501	0.00586927	7.20941	1.5592	-8.72579	14236		0.114931	1.21858	5.46535	0.925469	-5.05731	14235		0.00673556	0.121094	6.14117	1.22697	-7.24031	13881		443	326	m339	mice		substantia nigra TH1+ neurons
GSE102965	learned helplessness	0.600515	0.000859506	12.3652	0.0545975	-11.8184	15047		1.33499	0.0422809	2.26274	0.0863551	-0.971822	15043		0.000466204	2.11102e-06	11.0259	0.331667	-11.3571	14713		444	120	m120	mice		hippocampus
GSE65774	HD_Q175_M_2m_striatum_na_na	0.041808	0.107851	5.32195	0.000154142	-5.17245	15796		0.69248	0.106978	8.51927	2.49123e-05	-7.71984	15786		0.745567	7.28857e-05	8.99394	8.55526e-10	-8.2483	15705		445	417	M96A	mice	male	HD_Q175_M_2m_striatum_na_na
GSE40377	PDE10A KO	0.00669188	0.00953405	3.70638	7.23025	-10.9204	15302		0.267733	0.00455931	3.13385	4.97159	-7.83315	15295		0.0228466	0.0228466	1.30419	4.61269	-5.87119	14986		446	47	m47	mice	male	striatum; both with vehicle
GSE8307	PSAP KO	0.000101052	6.38301e-10	6.71457	6.24783	-12.9623	11203		0.00194917	5.86133e-07	4.15543	1.71971	-5.87319	11198		0.00308074	2.09535e-07	7.86744	2.63159	-10.496	10964		447	308	m321	mice		cerebrum; 10/20 days
GSE86350	rotenone	2.48733e-05	3.3215e-06	7.49729e-07	12.9956	-12.9956	15184		0.00107381	2.44422e-05	3.32989e-07	7.31805	-7.31695	15176		0.00562991	7.29138e-08	7.154e-06	4.12003	-4.11441	14924		448	275	m275	rats	male	brainstem; 14 days treatment
GSE84185	chronic variable stress	6.27828e-07	0.186525	4.14993	3.16536	-7.12876	15748		2.25199e-05	0.039414	6.49661	1.8664	-8.32357	15737		3.50382e-05	0.334646	1.67461	0.573365	-1.9133	15643		449	51	m51	mice	male	cingulate gyrus
GSE65774	HD_Q140_F_6m_striatum_na_na	0.132371	0.422072	12.4343	4.76561e-05	-11.8799	15796		0.00420137	0.159477	9.12221	0.00116508	-8.9597	15786		0.000130123	0.100074	7.81708	2.10712e-05	-7.7169	15705		450	410	M89A	mice	female	HD_Q140_F_6m_striatum_na_na
GSE79702	other_USP15L749R-brain-d3-PbA_na_na_whole brain_na_na	0.00109084	1.11872e-05	12.1865	0.365372	-12.5508	16041		0.00107403	2.14157e-05	8.89263	0.775437	-9.66698	16031		0.000347959	2.17924e-06	5.99431	0.000580362	-5.99454	15949		451	451	M178A	mice		other_USP15L749R-brain-d3-PbA_na_na_whole brain_na_na
GSE65774	HD_Q175_F_6m_striatum_na_na	0.0318132	1.38556	10.0787	1.53612e-06	-8.66128	15796		0.00420137	0.31424	6.82583	2.49123e-05	-6.50742	15786		0.000634243	0.180873	6.71741	2.63805e-06	-6.53591	15705		452	415	M94A	mice	female	HD_Q175_F_6m_striatum_na_na
GSE65770	HD_Q80_F_6m_cortex_na_na	0.00426011	0.229506	7.95003	0.0318132	-7.74807	15796		0.000725701	0.00616889	15.372	0.0860863	-15.4512	15786		0.123269	0.123269	0.830605	2.4943e-07	-0.584067	15705		453	398	M77A	mice	female	HD_Q80_F_6m_cortex_na_na
GSE65774	HD_Q140_M_10m_striatum_na_na	0.229506	0.229506	12.0842	7.04475e-07	-11.6252	15796		0.00616889	0.00887442	10.3844	1.50087e-06	-10.3694	15786		0.0113371	0.000634243	9.92616	2.37003e-12	-9.91419	15705		454	411	M90A	mice	male	HD_Q140_M_10m_striatum_na_na
GSE43879	FTD-ALS_SOD1-G93A MTN;WTG-WTN;WTG_na_7d_na_neurons_na	0.00172269	0.000406769	4.89486	7.72858	-12.6213	16041		0.00845482	4.06488e-05	5.8423	11.4762	-17.3101	16031		0.000944344	1.81292e-05	2.79504	8.17384	-10.9679	15949		455	375	M40A	mice		FTD-ALS_SOD1-G93A MTN;WTG-WTN;WTG_na_7d_na_neurons_na
GSE154428	5XFAD, 5 mutations in APP/PS1	1.77688	0.000124691	1.53892	4.55865	-4.32057	12414		4.55712	5.72998e-07	2.91696	9.48961	-7.84944	12413		1.26452	8.08705e-06	3.47584	5.67172	-7.88304	12058		456	338	m351	mice		hippocampus; antiobiotics both
GSE9797	cort. treatment 14 days	0.000773878	0.0541124	11.5422	2.31236	-13.7997	13153		0.00548495	0.0675618	6.18344	2.16721	-8.27761	13151		2.95394e-07	0.00612124	13.7411	2.44665	-16.1816	12836		457	82	m82	rats		frontoparietal cortex; age 2 months
GSE43879	FTD-ALS_SOD1-G93A MTN;MTG-WTN;MTG_na_7d_na_neurons_na	0.000239193	4.1935e-08	4.66802	8.90789	-13.5757	16041		0.000663576	4.67024e-13	6.0947	12.521	-18.6151	16031		0.000203377	6.09689e-11	11.3314	3.72821	-15.0594	15949		458	373	M38A	mice		FTD-ALS_SOD1-G93A MTN;MTG-WTN;MTG_na_7d_na_neurons_na
GSE43294	FTD-ALS_TAF15 siRNAs_na_na_na_neurons_na	0.268901	0	12.5396	2.54016e-10	-12.2707	16041		0.545291	0	1.90788	0.00107403	-1.36366	16031		0.000115799	0	5.74436	0.00524518	-5.74949	15949		459	363	M28A	mice		FTD-ALS_TAF15 siRNAs_na_na_na_neurons_na
GSE19780	HDH knockin HD	0.0133295	0.685659	13.2382	3.51233	-16.0516	15302		0.267733	0.939039	10.1749	1.86142	-10.8295	15295		0.0652348	0.452415	3.98259	0.81228	-4.27722	14986		460	11	m11	mice		cerebellum
GSE76567	female v male; C57 strain	0.330413	2.31378e-05	10.8827	1.90437	-12.4567	15151		0.142389	0.000391061	5.97694	1.63646	-7.47062	15148		0.0333028	2.82056e-06	14.7686	1.82325	-16.5586	14827		461	204	m204	mice	both	hippocampus
GSE65774	HD_Q175_M_6m_striatum_na_na	0.00426011	1.38556	13.5112	0.000154142	-12.1215	15796		4.67219e-05	0.364499	8.22494	0.00182719	-7.86222	15786		1.08586e-05	0.0381573	10.5708	0.000634243	-10.5333	15705		462	418	M97A	mice	male	HD_Q175_M_6m_striatum_na_na
GSE87675	Kmt2a/Mll1 KO	0.0453043	0.000179039	9.26796	3.89546e-06	-9.22248	15878		0.0578096	1.03123e-08	10.8523	0.00982372	-10.8043	15867		0.00109856	2.30859e-05	10.9779	0.00172702	-10.9785	15749		463	169	m169	mice	male	prefrontal cortex
GSE100070	FMN2 KO & APP/PS1 transgenic	0.572567	0.170897	0.204665	8.66397	-8.12518	15881		0.241033	0.00316087	0.501937	20.9677	-21.2254	15870		0.348673	0.593604	0.216666	12.2736	-11.5479	15711		464	137	m137	mice	male	hippocampus; 3 months
GSE44402	other-neurodevelopment_PQBP1-KD_na_E16.5_na_neurons_na	0.130675	0.000137023	13.2592	0.158917	-13.2873	16041		0.363289	2.14157e-05	10.1471	0.0119881	-9.79581	16031		1.85777	0.000203377	4.5718	8.20667e-08	-2.71383	15949		465	377	M42A	mice		other-neurodevelopment_PQBP1-KD_na_E16.5_na_neurons_na
GSE70732	maternal composite (C57)	2.19676	0.0457117	3.96963	6.52131	-8.24847	15365		1.63406	0.200468	1.06273	10.933	-10.1612	15356		1.59074	0.0688062	3.88641	8.61972	-10.8466	15283		466	286	m286	mice		4 regions; 8 datasets; 2 timepoints
GSE65774	HD_Q111_M_2m_striatum_na_na	2.04676	0.00118363	14.6275	3.14053e-09	-12.5796	15796		0.61631	0.012518	9.43076	1.1947e-10	-8.80193	15786		0.665986	4.37027e-08	12.6139	2.88181e-11	-11.9479	15705		467	407	M86A	mice	male	HD_Q111_M_2m_striatum_na_na
GSE76567	female v male; 129 strain	0.00593327	1.59766e-09	2.88819	14.1489	-17.0312	15216		0.0164235	2.64941e-05	0.998486	12.007	-12.989	15213		0.000643027	0.00102401	1.60139	15.66	-17.2597	14885		468	202	m202	mice	both	hippocampus
GSE74382	6-OHDA lesion	0.00280629	4.63879e-08	9.15217	2.71139	-11.8607	7466		0.0488154	0.00650075	5.07049	5.25515	-10.2703	7466		9.72593e-07	7.13696e-10	13.0748	8.11015	-21.185	7304		469	254	m254	rats	male	dorsal striatum; both saline; both saline conditioned
GSE76567	female v male; AJ strain	0.401845	2.79066e-05	14.5659	1.21451	-15.3785	15237		0.662103	0.00416446	7.40246	0.521271	-7.25746	15233		0.00377478	2.25791e-11	17.2886	3.70491	-20.9897	14910		470	203	m203	mice	both	hippocampus
GSE75878	other_Gnasxlm+/p-_na_na_hypothalamus_na_na	1.11872e-05	0.0676202	17.1192	5.55726e-06	-17.0516	16041		0.0166737	0.189904	5.35286	7.46393e-10	-5.14628	16031		0.00232823	3.46006e-05	10.9947	5.18914e-12	-10.9923	15949		471	440	M156A	mice		other_Gnasxlm+/p-_na_na_hypothalamus_na_na
GSE80312	other-neurodevelopment_PTCHD1-KO_na_P30_hippocampus_na_na	0.00109084	0.00401044	10.8195	0.000674391	-10.8151	16041		7.49883e-05	1.09569e-05	15.1146	0.00107403	-15.1155	16031		1.81292e-05	3.3094e-08	2.62488	5.90774e-10	-2.62486	15949		472	456	M183A	mice		other-neurodevelopment_PTCHD1-KO_na_P30_hippocampus_na_na
GSE76567	AJ v C57	0.00552504	0.00164888	8.14236	5.51395	-13.6491	15166		0.000656223	7.93524e-05	9.01709	6.24608	-15.2624	15162		0.000356687	0.0435558	7.3436	5.09636	-12.396	14832		473	199	m199	mice	female	hippocampus
GSE75431	PS2/APP mutation	0.0407045	1.17247e-05	9.03329	0.710737	-9.70332	14318		0.635535	6.07014e-06	7.60925	0.501613	-7.47532	14316		0.799237	9.45904e-05	5.30969	0.299882	-4.81024	13957		474	317	m330	mice		astrocyte from 7 months
GSE76567	PWD v C57	0.000658553	4.41344e-05	10.5812	5.99807	-16.5786	15164		0.0279923	0.00249607	1.77436	5.5064	-7.25027	15160		1.14502e-05	0.000126901	7.91158	9.07259	-16.984	14842		475	200	m200	mice	male	hippocampus
GSE68890	other_Mbnl-DKO_na_na_cortex_na_na	0.0121312	0	13.6256	6.91833e-12	-13.6135	16041		0.0026205	0	11.1371	5.49982e-07	-11.1345	16031		0.0208222	0	7.04448	8.20667e-08	-7.02366	15949		476	427	M107A	mice		other_Mbnl-DKO_na_na_cortex_na_na
GSE109315	CSDS; resilient	0.000156864	4.03324e-07	8.07823	6.7152	-14.7933	14946		0.00578891	5.00477e-05	4.14069	3.35732	-7.49217	14943		0.00720677	6.78983e-08	8.08507	3.03441	-11.1123	14603		477	187	m187	mice	male	bnst; c57 strain
syn3157182	AD_TgCRND8_M_6m_forebrain_na_APP	0.421988	8.12122e-11	4.67221	24.1732	-28.4234	16045		10.8093	2.37287e-11	2.36108	8.59685	-0.148639	16035		10.0188	3.34392e-08	1.23366	1.02275	7.76237	15953		478	500	M251A	mice	male	AD_TgCRND8_M_6m_forebrain_na_APP
GSE65774	HD_Q80_M_10m_striatum_na_na	0.00118363	0.0868247	13.1478	8.68718e-05	-13.0599	15796		0.00182719	0.053596	17.7694	1.50087e-06	-17.714	15786		0.00248721	0.000226285	10.9001	8.55526e-10	-10.8973	15705		479	419	M98A	mice	male	HD_Q80_M_10m_striatum_na_na
GSE75083	GRN KO	0.0895686	0.00163839	4.45832	11.5354	-15.9025	9020		0.0129122	0.0266978	4.62586	12.3922	-16.9785	9014		0.0225118	2.46777e-06	8.81679	16.5818	-25.3761	8951		480	305	m318	mice	both	microglia; 16 months
GSE76567	129S1/Sv v C57	3.68659e-07	0.016464	6.31781	7.65232	-13.9537	15215		1.58317e-09	0.00114307	10.671	7.64929	-18.3191	15213		0.000139181	0.00764922	8.26845	0.426197	-8.68686	14887		481	196	m196	mice	male	hippocampus
GSE79702	other_USP15L749R-brain-d5-PbA_na_na_whole brain_na_na	0.0308635	0	18.7823	3.61337	-22.3648	16041		0.0227678	1.13019e-13	14.7309	15.8948	-30.6029	16031		0.000944344	0	12.0184	2.79504	-14.8125	15949		482	452	M179A	mice		other_USP15L749R-brain-d5-PbA_na_na_whole brain_na_na
GSE77971	prenatal infection	8.45153e-06	0.000848131	6.05052	13.8294	-19.879	15590		7.65785e-08	0.00464976	10.3519	7.35491	-17.7022	15579		4.55641e-05	0.00839653	4.0767	1.83662	-5.90488	15470		483	89	m89	mice		nucleus accumbens; 12 weeks
GSE9038	HTT knockin	0.477001	1.60197	16.2454	3.32356	-17.4899	15302		1.24372	0.361788	12.1677	2.95591	-13.5181	15295		0.296348	1.93133	5.76357	0.296348	-3.83224	14986		484	104	m104	mice	both	striatum
GSE65774	HD_Q92_F_6m_striatum_na_na	3.24373e-06	1.63316	13.879	0.041808	-12.2876	15796		6.87831e-07	0.31424	19.4508	0.0683916	-19.2049	15786		0.000634243	0.591804	10.9001	1.24146e-06	-10.3076	15705		485	421	M100A	mice	female	HD_Q92_F_6m_striatum_na_na
GSE76567	129S1/Sv v C57	1.56304e-06	0.000670306	5.76517	13.3319	-19.0964	15174		2.50282e-08	3.21166e-06	9.03047	15.5536	-24.584	15170		0.0191042	0.00496863	1.45259	2.73549	-4.164	14840		486	197	m197	mice	female	hippocampus
GSE81672	chronic stress; resilient	0.0753058	1.17019e-05	17.0397	2.65147	-19.6159	15135		0.140207	0.00237708	10.197	0.627319	-10.6817	15129		0.000197066	5.21014e-06	16.6024	4.82395	-21.4262	14793		487	125	m125	mice		nac; both saline treated
GSE65774	HD_Q140_M_6m_striatum_na_na	1.53612e-06	0.0868247	26.8445	0.0541043	-26.8118	15796		1.3066e-07	0.00116508	20.7546	0.419714	-21.1731	15786		1.06268e-07	0.00161392	16.371	0.00374944	-16.3731	15705		488	412	M91A	mice	male	HD_Q140_M_6m_striatum_na_na
GSE43366	FTD-ALS_SOD1-G93A-B6/SJL_na_65d_spinal cord_microglia_na	2.86702	0.00172269	13.9965	0.548041	-11.6758	16041		1.90788	0.0119881	13.9767	0.956577	-13.0134	16031		0.0623023	0.00524518	9.38047	2.14778	-11.4607	15949		489	365	M30A	mice		FTD-ALS_SOD1-G93A-B6/SJL_na_65d_spinal cord_microglia_na
GSE109445	chronic stress	0.00513541	0.141259	19.6701	0.168199	-19.6919	12926		0.0399672	1.36254	18.8531	0.078777	-17.5294	12923		2.78729e-05	0.0434878	23.2874	1.60105	-24.845	12637		490	173	m173	rats		hippocampus
GSE29014	high anxiety HAB v NAB	0.00426359	0.3516	28.1365	1.22053	-29.0012	15249		0.102913	0.590969	16.0997	0.590969	-15.9968	15239		0.0763028	0.878165	19.1255	0.710048	-18.881	15149		491	152	m152	mice	male	central amygdala
GSE94144	other-inflammation-immunity_EZHi-LPS-4hrs_na_na__BV2 microglia CL_na	3.41858	0	0.00401044	49.1365	-45.722	16041		21.8251	0	0.0227678	30.0741	-8.27184	16031		14.1868	0	0.0484939	36.2657	-22.1273	15949		492	475	M203A	mice		other-inflammation-immunity_EZHi-LPS-4hrs_na_na__BV2 microglia CL_na
GSE40652	FTD-ALS_Fus;Tls_na_8,9,10w_striatum_na_other	0.000239193	1.11872e-05	41.1862	0.0230141	-41.2089	16041		0.0119881	0.000399985	16.692	0.00107403	-16.6807	16031		0.000347959	4.79738e-09	23.4457	4.55384e-06	-23.4453	15949		493	362	M26A	mice		FTD-ALS_Fus;Tls_na_8,9,10w_striatum_na_other
GSE20388	Flinders depression sensitive line	0.00174924	0.0327408	32.4055	4.59966	-36.9707	13141		0.01903	0.147144	9.65584	6.16507	-15.6547	13140		8.11805e-05	0.00199927	20.5551	6.58632	-27.1393	12823		494	81	m81	rats	male	hippocampus; cohort 2
GSE10784	Df(16)A/+	0.0133295	0.0551692	28.305	12.8816	-41.1181	15302		0.0695896	0.0547888	14.6926	6.95063	-21.5188	15295		8.28635e-06	0.81228	8.1424	6.77288	-14.103	14986		495	103	m103	mice	male	hippocampus
GSE20388	Flinders depression sensitive line	1.66722e-06	0.0671557	27.0452	8.79735	-35.7754	13146		1.15484e-05	0.00760807	16.8018	7.16743	-23.9616	13144		1.19587e-06	0.0115254	30.5652	2.90722	-33.4609	12829		496	80	m80	rats	male	hippocampus; cohort 1
GSE64526	other-cell types_DatbackTRAP_na_na_midbrain_dopaminergic neurons _na	4.1935e-08	2.54016e-10	32.7402	6.36472	-39.1049	16041		5.99286e-09	1.00799e-07	27.5331	4.43625	-31.9694	16031		4.79738e-09	3.57283e-13	30.3388	0.00762546	-30.3464	15949		497	384	M63A	mice		other-cell types_DatbackTRAP_na_na_midbrain_dopaminergic neurons _na
syn5987310	other_HDAC1_na_na_na_na_na	2.45511e-07	0	32.2058	0	-32.2058	16041		1.21982e-06	0	27.5331	5.49667e-15	-27.5331	16031		0.000347959	0	13.0827	1.8241e-11	-13.0823	15949		498	345	M9A	mice		other_HDAC1_na_na_na_na_na
GSE81587	other_wt chronic unpredictable mild stress_na_na_ cortex_na_na	1.63859e-08	0	35.4666	0.0853106	-35.5519	16041		5.49982e-07	6.7068e-12	15.1146	0.00169724	-15.1163	16031		1.96208e-07	0	27.2934	1.94312e-14	-27.2934	15949		499	459	M186A	mice		other_wt chronic unpredictable mild stress_na_na_ cortex_na_na
GSE66092	other_ wild type adult_na_na_cortex_na_na	0.227804	0	34.3652	1.03337e-07	-34.1374	16041		0.0670278	2.56993e-14	31.1166	2.14157e-05	-31.0496	16031		0.000347959	0	26.3084	0	-26.3081	15949		500	425	M104A	mice		other_ wild type adult_na_na_cortex_na_na
GSE20388	Flinders depression sensitive line	1.15484e-05	0.242531	38.2109	9.66448	-47.6328	13144		1.14822e-05	0.175401	28.4554	8.78917	-37.0691	13142		2.78947e-08	0.034936	35.6497	5.19912	-40.8139	12827		501	78	m78	rats	male	frontal cortex; cohort 1
syn7123287	TYROBP KO in APP/PS1 compared with APP/PS1 only	8.12122e-11	7.76543e-10	51.7134	6.63267	-58.3461	16045		2.18423e-09	2.15889e-05	37.1247	3.60796	-40.7326	16035		1.84671e-11	3.34392e-08	40.2768	0.668295	-40.9451	15953		502	502	M253A	mice	female	AD_TyrobpKO;KO/KO_F_na_PC_na_other
GSE100888	ATG7 cKO in SOD1G93A mice compared with SOD mice controls	4.88721e-13	0	43.5866	17.5377	-61.1243	16045		0	0	41.1641	45.3727	-86.5368	16035		0	0	27.8034	8.17969	-35.9831	15953		503	350	M15A	mice		other_Atg7 cKO; SOD1G93A /cWT; SOD1G93A_na_150d_spinal cord_na_na
GSE78748	GRN hetero KO	4.44869e-08	1.14593e-11	37.4963	13.4446	-50.941	15057		1.78841e-08	2.48893e-13	30.5197	12.7259	-43.2456	15053		9.29324e-08	3.2078e-10	40.0784	5.63996	-45.7183	14711		504	307	m320	mice		cortex; 1 year
GSE20388	Flinders depression sensitive line	2.09924e-11	2.0746e-05	42.0803	19.1445	-61.2247	13139		1.66848e-08	6.41992e-05	24.7096	17.5545	-42.2641	13138		1.33077e-14	2.69888e-05	35.6263	11.3802	-47.0065	12822		505	79	m79	rats	male	frontal cortex; cohort 2

## Sheet: G4 v mod
		ad12h;GSE33000;males;prefrontal cortex							ad66h;GSE44771;females;visual cortex							ad67h;GSE44771;males;visual cortex							AD portrait
GEO/syn #	genotype or treatment	A	D	B	C	score	universe		A	D	B	C	score	universe		A	D	B	C	score	universe		rank		file name	species	sex	source; notes
GSE63943	APP/PS1 mutation	82.4627	74.9326	0	0	157.395	14724		44.9536	28.5115	0	2.03473e-14	73.4651	14757		94.5309	40.9953	0	0	135.526	14519		1	315	m328	mice		CA1 hippocampus; 10 months; both groups treated with 18g cyclodextrin/L water
GSE85162	APP/PS1 mutation	79.3423	74.1828	0	0	153.525	13882		48.9226	32.0257	5.78596e-16	0	80.9483	13920		98.6214	42.1707	0	0	140.792	13628		2	145	m145	mice	female	frontal cortex; 8 months
GSE85162	APP/PS1 mutation	80.8426	58.9112	0	9.64327e-17	139.754	13882		53.9227	22.0458	5.78596e-16	1.54003e-13	75.9685	13920		97.8082	39.3477	0	0	137.156	13628		3	143	m143	mice	male	frontal cortex; 8 months
GSE197044	GFAP mutation	87.7205	56.1939	0	1.39538e-13	143.914	12545		49.4727	22.9893	0	1.51366e-12	72.462	12558		105.151	24.7518	0	4.82164e-16	129.902	12446		4	291	m292	mice	male	hippocampus; day 56; FVB/N Taconic background
GSE197044	GFAP mutation	108.777	38.8256	0	0	147.602	12389		65.0897	17.5538	0	0	82.6435	12406		122.477	19.1427	0	0	141.62	12300		5	290	m290	mice	male	corp collosum; day 56; FVB/N Taconic background
	5XFAD, 5 mutations in APP/PS1	64.5501	43.717	0	1.05604e-12	108.267	15463		35.8193	20.9105	4.05018e-15	1.4984e-07	56.7297	15505		82.2971	19.6913	2.89298e-16	2.6519e-14	101.988	15204		6	505	m353	mice	both	hippocampus; multiple BxD strains; from Neuner et al 2018 (Neuron)
GSE102014	APOE3+/+ with TBI	109.912	1.63945e-09	0	0	109.912	15932		68.586	5.81017e-12	4.62877e-15	0	68.586	15985		127.456	0.000537896	0	0	127.456	15608		7	354	M19A	mice	female	other_APOE3+/+ TBI brain_F_3m_cortices and hippocampi_na_other
GSE83336	Flinders sensitive line; compared to resistant	46.0605	26.5678	0	4.5114e-10	72.6283	12904		23.942	8.91664	3.85731e-16	4.08092e-08	32.8586	12930		47.4171	11.7674	0	7.77689e-11	59.1845	12721		8	133	m133	rats	male	ventral dentate gyrus
GSE85162	APP/PS1 mutation	57.5954	32.9063	2.21795e-15	9.01646e-15	90.5017	13882		37.8728	18.268	7.88037e-09	1.54003e-13	56.1408	13920		69.7105	22.8532	2.89298e-15	0	92.5637	13628		9	146	m146	mice	female	hippocampus; 8 months
GSE100888	SOD1G93A strain compared with cWT (SOD strain also had ATG7 cKO)	89.7604	1.71369	7.71462e-16	1.75245e-11	91.4741	15936		53.428	0.00100584	2.06241e-11	4.07332e-13	53.429	15989		98.4497	2.87266	1.14466e-13	7.00778e-11	101.322	15612		10	349	M14A	mice		FTD-ALS_Atg7 cKO; SOD1G93A / cKO_na_150d_spinal cord_na_na
GSE85162	APP/PS1 mutation	62.9319	35.0068	0	1.61756e-11	97.9387	13882		34.104	16.6896	1.54003e-13	5.62024e-11	50.7936	13920		71.1282	17.4352	4.37323e-14	4.17132e-10	88.5635	13628		11	144	m144	mice	male	hippocampus; 8 months
GSE100888	SOD1G93A strain compared with cWT control	97.9684	0.742774	7.71462e-16	3.42336e-13	98.7111	15936		61.5175	0.00246723	4.07332e-13	1.59182e-12	61.5199	15989		113.03	0.239758	2.41082e-16	1.7437e-12	113.27	15612		12	351	M16A	mice		FTD-ALS_Atg7 cWT; SOD1G93A_na_150d_spinal cord_na_na
GSE65159	CK-p25 model	88.9323	0.177225	0	0	89.1095	15932		58.7517	0.000123731	0	0	58.7518	15985		111.245	0.0140406	0	0	111.259	15608		13	386	M65A	mice	female	AD_CK-6wk-p25_F_3m_hippocampus_na_other
GSE977	GFAP overexpression	58.4713	29.8731	0	0	88.3444	4787		38.332	28.4997	0	1.45951e-11	66.8318	4799		50.9183	27.172	0	4.82164e-17	78.0903	4729		14	267	m267	mice	both	olfactory bulb 4 months
GSE27218	TDP-43 antisense	65.4566	14.529	0	8.11964e-14	79.9855	15932		43.3582	4.60941	2.03732e-11	5.81017e-12	47.9677	15985		80.7824	6.32813	4.53186e-13	1.20541e-15	87.1105	15608		15	360	M24A	mice		FTD-ALS_Tdp-43 anti-sense oligo_na_8,9,10w_striatum_na_na
GSE102014	APOE4+/+ with TBI	92.9852	2.09725e-06	0	0	92.9852	15932		49.5414	2.15824e-10	4.62877e-15	1.92865e-16	49.5414	15985		121.046	0.00326135	5.8824e-15	2.41082e-16	121.049	15608		16	358	M22A	mice	male	other_APOE4+/+ TBI brain_M_3m_cortices and hippocampi_na_other
syn3157182	MAPT mutation	64.0615	13.421	1.75245e-11	1.34263e-12	77.4825	15936		39.2467	5.30517	5.34947e-09	9.8265e-14	44.5519	15989		75.488	3.81012	6.50562e-10	6.277e-12	79.2981	15612		17	492	M243A	mice	male	AD_rTG4510_M_4.5m_forebrain_na_Tau
GSE102014	APOE3+/+ with TBI	93.8044	3.34526e-05	8.11964e-14	0	93.8045	15932		55.3895	1.09763e-06	9.69631e-14	0	55.3895	15985		111.245	0.00326135	1.72065e-12	0	111.249	15608		18	355	M20A	mice	male	other_APOE3+/+ TBI brain_M_3m_cortices and hippocampi_na_other
GSE65159	CK-p25 model	50.5965	5.47975	0	0	56.0763	15932		32.5595	0.35379	4.62877e-15	0	32.9133	15985		63.8703	4.21826	0	4.82164e-17	68.0886	15608		19	385	M64A	mice	female	AD_CK-2wk-p25_F_3m_hippocampus_na_other
syn3157182	MAPT mutation	81.8431	7.02702	1.86115e-14	1.65797e-09	88.8701	15936		39.2467	3.37331	2.2276e-14	2.18361e-10	42.62	15989		95.1377	4.22238	1.25363e-15	6.277e-12	99.3601	15612		20	489	M240A	mice	female	AD_rTG4510_F_4.5m_forebrain_na_Tau
syn5714308	MAPT D35 mutation	82.6216	0.078041	0	1.75245e-11	82.6996	15936		48.9244	0.000372553	1.59182e-12	5.88336e-12	48.9248	15989		89.4521	0.000879569	2.69047e-14	5.09647e-09	89.453	15612		21	501	M252A	mice		AD_TauD35_na_Aged_Hippocampus_na_Tau
GSE90977	infection with sporadic creutzfeldt-Jakob disease	65.4566	0.0972828	4.38758e-06	1.32537e-12	65.5539	15932		48.278	0.00245303	4.92498e-06	2.19867e-14	48.2805	15985		72.4943	0.00138639	8.79309e-06	4.53186e-13	72.4957	15608		22	471	M199A	mice		CJD_PrP M129 +scJD MM 180dp1_na_na_na_na_na
GSE9789	bulbectomized	68.0473	0.380589	6.48116e-08	0.000141605	68.4278	12838		54.3316	0.0898778	2.59956e-06	0.00145504	54.4201	12861		78.164	0.000606138	7.42589e-08	8.8623e-05	78.1645	12662		23	83	m83	rats		frontoparietal cortex; age 2 months
GSE102014	APOE4+/+ with TBI	93.8044	4.91826e-12	0	0	93.8044	15932		45.1779	4.62877e-15	9.69631e-14	0	45.1779	15985		102.628	2.10769e-06	0	0	102.628	15608		24	357	M21A	mice	female	other_APOE4+/+ TBI brain_F_3m_cortices and hippocampi_na_other
syn3157182	MAPT mutation	65.476	12.6989	1.44649e-16	1.75245e-11	78.1749	15936		34.1927	3.00313	9.8265e-14	9.07585e-08	37.1959	15989		76.2386	4.01362	4.59406e-13	1.7437e-12	80.2522	15612		25	490	M241A	mice	female	AD_rTG4510_F_6m_forebrain_na_Tau
syn3157182	APP/PS1 mutation	54.5128	11.3084	3.42336e-13	1.90032e-07	65.8213	15936		28.9199	6.82699	1.92274e-09	4.98048e-07	35.7469	15989		66.7161	8.54827	1.7437e-12	9.94725e-07	75.2644	15612		26	486	M237A	mice	female	AD_PS1APP_F_20m_forebrain_na_APP
GSE98875	LSD1 deficient	67.6211	0.212457	1.86115e-14	0	67.8335	15936		41.5842	0.00159374	3.66998e-08	1.92865e-16	41.5858	15989		76.2386	0.0048692	7.00778e-11	0	76.2435	15612		27	478	M206A	mice	female	other_Cre-ER(TM)Lsd1(fl/fl)_F_na_hippocampus_na_na
GSE139524	PWScrm+/- with SNORD116 KO	59.9521	0.032293	4.82164e-16	2.14899e-05	59.9844	14568		39.0398	0.00227574	6.30477e-13	1.21964e-05	39.0421	14596		55.5873	0.000232013	4.14661e-15	0.000232013	55.5873	14364		28	141	m141	mice		hypothalamus
GSE93678	APP/PS1 mutation	55.1566	0.0106416	1.32537e-12	1.83222e-14	55.1672	15932		30.4507	8.98523e-08	4.93345e-07	4.62877e-15	30.4507	15985		75.4663	6.02139e-05	2.12126e-11	5.8824e-15	75.4663	15608		29	474	M202A	mice		AD_APP/swePS1<delta>E9-Vehicle_na_na_hippocampus_na_APP
syn3157182	MAPT mutation	53.8548	4.12656	3.42336e-13	1.86115e-14	57.9813	15936		28.413	2.02547	6.87427e-11	1.59182e-12	30.4385	15989		61.803	6.59314	2.69047e-14	1.7437e-12	68.3962	15612		30	484	M235A	mice	female	AD_MAPT P301L_F_6m_spinal cord_na_Tau
GSE60415	GNAS cKO mediated by Olig1Cre	3.98365	25.3764	0.000773007	2.01067e-07	29.3593	14987		4.0218	6.56549	0.000182901	1.06924e-06	10.5871	15023		5.70541	10.1538	0.00439878	3.34343e-05	15.8548	14760		31	321	m334	mice		medulloblastoma from cerebella
GSE55314	GRID2 KO	20.0775	10.933	5.15129e-06	1.48858e-06	31.0106	11589		12.255	6.90017	8.62265e-07	3.09659e-06	19.1552	11616		20.9257	6.43988	7.05038e-07	7.05038e-07	27.3656	11401		32	102	m102	mice	female	cerebellum; 12 weeks
GSE60415	GNAS cKO mediated by hGFAPCre	20.5413	19.6837	1.80299e-05	1.71705e-08	40.225	15039		10.42	5.63899	2.55596e-06	4.69388e-08	16.059	15076		23.9213	7.05063	5.35463e-08	2.2138e-08	30.972	14816		33	320	m333	mice		medulloblastoma from cerebella
GSE87550	APP/PS1 mutation	39.6335	0.919097	1.86915e-10	8.22571e-14	40.5526	15936		31.5105	0.0158956	2.18361e-10	4.7252e-15	31.5263	15989		52.4394	0.0452756	7.00778e-11	5.93061e-15	52.4847	15612		34	469	M197A	mice		AD_APP/PS1_na_12m_cortex_na_APP
syn3157182	APP mutation TgCRND8	53.1999	4.33975	3.42336e-13	0.519498	57.0202	15936		20.3831	1.74451	2.38385e-06	0.76092	21.3667	15989		57.0432	2.07104	8.35021e-08	0.0582514	59.056	15612		35	494	M245A	mice	female	AD_TgCRND8_F_12m_forebrain_na_APP
syn10378730	APP/PS1 mutation	43.7576	1.01398	5.79235e-11	4.34777e-07	44.7716	15932		23.0776	0.532726	1.41387e-08	1.41387e-08	23.6103	15985		50.4976	0.0921961	4.53186e-13	8.2633e-08	50.5898	15608		36	344	M8A	mice	male	AD_Tyrobp-WT/WT;AppPS1_M_na_na_na_APP
syn3157182	APP mutation TgCRND8	61.9632	3.14104	1.65797e-09	0.0205255	65.0837	15936		27.4104	1.14143	5.34947e-09	0.0503585	28.5015	15989		70.3179	1.07698	3.28807e-05	0.0100903	71.3848	15612		37	495	M246A	mice	female	AD_TgCRND8_F_20m_forebrain_na_APP
GSE46139	INSM1 KO	17.6727	18.0652	0.00125091	0.000200769	35.7365	13177		11.6854	6.04685	7.58066e-06	5.02527e-07	17.7322	13213		17.3428	8.10668	2.02617e-07	3.35466e-06	25.4495	12942		38	57	m57	mice		pituitary; embryo 17
GSE11322	XBP1 KO	31.1373	2.54916	7.71429e-10	0.0363839	33.6501	11589		17.8458	0.794578	5.2768e-05	0.367799	18.2725	11616		25.5894	0.488226	4.20702e-08	0.0262316	26.0514	11401		39	233	m233	mice		primary culture; telencephalon E12.5
syn3157182	APP mutation TgCRND8	55.8387	0.455782	0	0.00092506	56.2935	15936		29.4306	0.0816567	2.2276e-14	0.0158956	29.4964	15989		68.1477	0.202249	1.7437e-12	0.000879569	68.349	15612		40	498	M249A	mice	male	AD_TgCRND8_M_20m_forebrain_na_APP
GSE142633	5XFAD, 5 mutations in APP/PS1	53.0128	2.66352	4.7252e-15	0.000106068	55.6762	14756		25.71	2.07515	3.56994e-13	0.0131167	27.772	14790		65.2429	0.445765	8.38965e-15	0.000196611	65.6885	14534		41	330	m343	mice		frontal cortex; 11 months
syn3157182	MAPT mutation	40.2145	2.78491	2.11629e-06	2.11629e-06	42.9994	15936		17.4116	0.153032	0.00100584	1.00358e-05	17.5637	15989		43.7117	0.169003	0.0193693	1.73243e-05	43.8614	15612		42	493	M244A	mice	male	AD_rTG4510_M_6m_forebrain_na_Tau
GSE31458	MPTP treatment	31.7735	17.1921	2.10031e-13	8.13659e-06	48.9656	7842		22.2833	13.1152	2.98006e-12	0.00079644	35.3977	7850		31.1073	15.7497	1.30232e-13	1.2344e-06	46.857	7722		43	258	m258	mice		caudate putamen; three strains/transgenics
syn3157182	MAPT mutation	23.8778	7.86554	2.11629e-06	7.94127e-08	31.7434	15936		17.0037	2.32901	3.66998e-08	4.98048e-07	19.3327	15989		24.8615	1.40789	2.12747e-06	8.35021e-08	26.2694	15612		44	488	M239A	mice	female	AD_rTG4510_F_2.5m_forebrain_na_Tau
GSE47516	CSTB KO	42.5479	0.0472669	0.00125882	0.0025164	42.5914	9617		27.131	0.0490144	0.000927619	0.00502481	27.1741	9634		46.6895	0.0162974	0.000709156	8.93726e-05	46.705	9460		45	270	m270	mice	male	cerebellum; day 30
GSE65818	SRRM4 KO	1.75328	26.7695	1.28011e-07	0.000224059	28.5225	15127		1.521	3.19699	0.0016435	0.000658553	4.71568	15164		2.60315	8.54288	6.40684e-06	4.34513e-05	11.146	14878		46	323	m336	mice		E18.5 dpc hippocampus
	MPTP composite	16.9081	11.7963	1.16118e-06	0.000541236	28.7038	9013		14.9737	5.63975	7.21375e-07	0.00597412	20.6074	9030		17.7471	11.9278	3.56933e-10	0.000231251	29.6746	8909		47	293	m297	0		10 datasets
GSE142633	5XFAD, 5 mutations in APP/PS1	42.2552	0.668903	1.25984e-07	0.00142299	42.9227	14818		24.9635	0.230404	3.82474e-09	0.000129811	25.1938	14853		52.2758	0.0190951	2.23084e-10	0.0101494	52.2847	14603		48	329	m342	mice		frontal cortex; 6 months
GSE198817	GFAP mutation	26.7016	5.45168	2.0053e-08	0.092663	32.0606	13427		11.9244	2.29474	4.18643e-06	0.232495	13.9867	13452		27.6127	6.42124	2.09042e-09	0.365286	33.6687	13293		49	294	m304	mice	male	corpus callosum; p14
GSE100070	APP/PS1 mutation	47.4378	0.294587	6.21229e-05	4.5793e-09	47.7323	15932		21.2587	0.00371387	9.95188e-06	2.15824e-10	21.2624	15985		51.1357	0.00215005	4.37067e-06	1.95277e-07	51.1379	15608		50	347	M12A	mice		AD_APP/PS1_na_4m_hippocampus_na_APP
syn10378730	AD_Tyrobp-WT/KO;AppPS1vsTyrobp-WT/KO;WT_M_na_na_na_APP	26.2597	1.45623	1.45623	1.73094e-11	26.2597	15932		17.4026	0.259585	0.938351	5.2917e-09	16.7239	15985		30.2958	0.37889	0.49654	4.4595e-07	30.1782	15608		51	343	M7A	mice	male	AD_Tyrobp-WT/KO;AppPS1vsTyrobp-WT/KO;WT_M_na_na_na_APP
GSE75778	ATXN130Q-D776	23.4001	0.0972828	0.00227116	1.73094e-11	23.4951	15932		18.2308	0.000123731	0.000370028	4.62877e-15	18.2305	15985		32.3873	0.00704201	0.000189426	4.53186e-13	32.3941	15608		52	435	M151A	mice		SCA_ATXN130Q-D776_na_5w_cerebellum_na_na
GSE61499	USP18 KO	42.5742	2.26465	7.71429e-10	0.00948855	44.8294	11589		21.4013	2.15856	4.8209e-09	0.0298903	23.53	11616		48.7982	1.35707	2.91227e-14	0.000118511	50.1552	11401		53	170	m170	mice		total brain lysate
GSE40852	CYFIP1 overexpression	25.0038	7.23559	3.07484e-05	1.28434e-05	32.2393	7033		15.6365	3.21632	0.000536891	0.00194572	18.8503	7058		18.9069	4.16483	0.00180553	2.29947e-05	23.0699	6889		54	268	m268	mice	male	frontal cortex; e15
GSE80465	APP mutation APP23	37.3443	1.90032e-07	4.38963e-07	7.71462e-16	37.3443	15936		13.1594	1.92274e-09	4.96787e-06	2.2276e-14	13.1594	15989		43.7117	9.94725e-07	1.97275e-07	4.59406e-13	43.7117	15612		55	457	M184A	mice		AD_APP23_na_18m_forebrain_na_APP
GSE33057	STAT1 KO	4.24745	7.98264	0.0489538	0.0489538	12.1322	15433		4.09307	2.76994	0.21991	0.0398504	6.60325	15486		5.24248	3.93853	0.0203533	0.0940588	9.06661	15137		56	14	m14	mice		primary hippocampal neurons; e15-16
GSE8307	GBA mutation and PSAP deficiency	27.318	3.92731	0.00178477	0.00178477	31.2417	9320		15.841	2.72788	2.47736e-06	0.00195761	18.567	9346		27.691	1.71427	2.382e-05	0.000733165	29.4045	9179		57	313	m326	mice		cerebellum; 12/18 weeks
GSE77681	C9orf72 -/-	42.4015	0.244649	3.62419e-11	0.011839	42.6343	14714		21.034	0.00125798	1.01551e-09	0.14939	20.8859	14747		47.4781	0.00196892	5.4702e-11	0.00435034	47.4757	14511		58	327	m340	mice		spinal cord; mm10 assembly
GSE75083	GRN KO	25.3396	9.95599	9.97156e-07	9.97156e-07	35.2956	8710		15.0921	9.77222	1.05028e-07	9.80411e-05	24.8642	8730		22.0886	7.03961	8.79607e-08	5.31781e-07	29.1282	8526		59	301	m314	mice	both	hippocampus; 12/18 months
GSE977	GFAP overexpression	18.6877	3.93141	1.59275e-07	1.68384e-06	22.6191	5352		17.2103	0.793284	5.06462e-05	1.13229e-07	18.0035	5362		15.1212	3.73891	1.28083e-08	7.07742e-07	18.8601	5263		60	266	m266	mice	both	olfactory bulb day 23
GSE10784	Df(16)A/+	0.0299266	27.2548	4.81746	1.93545e-07	22.4673	14973		1.10477	15.197	1.43468	4.46911e-06	14.8671	15014		0.962865	45.3562	0.381828	1.62139e-08	45.9373	14712		61	77	m77	mice	male	prefrontal cortex
GSE90696	MAPT mutation (PS19)	19.8167	3.22037	2.16606e-09	0.0054428	23.0316	11624		17.9268	2.46211	4.81165e-07	0.0495582	20.3393	11638		22.275	3.77062	9.17145e-11	0.0957801	25.9499	11527		62	209	m209	mice	male	hippocampus; 6 months
GSE198817	GFAP mutation	27.5424	3.03191	1.8176e-08	0.259284	30.3151	13399		11.206	1.60339	2.22311e-07	0.883365	11.926	13422		27.528	0.809528	1.03506e-10	0.892734	27.4448	13271		63	292	m294	mice	male	hippocampus; p14; K146
GSE109315	chronic social defeat stress (CSDS); susceptible	7.22009	17.0225	2.02708e-09	1.41997e-08	24.2426	15295		2.65054	7.55816	4.00358e-08	4.77764e-06	10.2087	15338		6.32885	7.11255	3.14583e-12	9.19758e-10	13.4414	15037		64	180	m180	mice	male	mPFC; C57 strain
syn3157182	APP mutation CRND8	42.5732	0.397262	3.37196e-05	0.295313	42.6751	15936		16.2005	0.0386877	0.00246723	1.48622	14.7505	15989		44.3135	0.00328039	0.00139521	0.884193	43.4312	15612		65	497	M248A	mice	male	AD_TgCRND8_M_12m_forebrain_na_APP
GSE61915	aging	28.2427	1.22378	1.63945e-09	3.37804e-13	29.4665	15932		18.2308	0.08138	1.09763e-06	2.19867e-14	18.3121	15985		35.6326	0.281008	1.72065e-12	1.12923e-13	35.9136	15608		66	380	M56A	mice		other-aging_29vs3m_na_29m_hippocampus_na_na
GSE75083	GRN KO	10.8003	9.17664	0.00235648	2.02264e-07	19.9746	9118		9.26503	5.9598	0.036987	8.07057e-05	15.1878	9142		8.49566	9.25862	0.00228669	1.61246e-08	17.752	8932		67	302	m315	mice	both	cortex; 12/18 months
GSE8307	PSAP deficiency	20.5483	0.0997189	1.44372e-07	0.00334793	20.6447	9706		10.8991	0.146273	1.74408e-05	1.74408e-05	11.0454	9736		22.0473	0.0260533	1.20279e-05	0.000459939	22.0728	9549		68	312	m325	mice		cerebellum; 12/18 weeks
GSE134151	5XFAD, 5 mutations in APP/PS1	25.6199	5.82593	5.81972e-14	0.000910368	31.4449	14324		10.9548	2.80143	7.52428e-10	0.0136504	13.7426	14352		32.3418	1.26771	2.66154e-14	1.39291e-05	33.6095	14134		69	334	m347	mice		cortex; vehicle both groups
GSE31458	ACHE-R	3.33896	14.4947	0.000333794	0.00696301	17.8263	11589		2.43626	4.47823	0.00126481	0.180572	6.73265	11616		3.07514	4.12077	0.000710051	0.00457218	7.19063	11401		70	5	m5	mice	both	pfc; 4 months
GSE7707	MPTP treatment	15.0024	5.12833	0.0583215	0.0182686	20.0541	10575		16.5099	0.987331	0.0249682	0.00456672	17.4677	10603		11.2181	1.00236	0.135427	0.000611273	12.0844	10411		71	262	m262	mice		striatum
GSE87102	aging	30.1143	5.80041	1.8722e-08	1.11681e-07	35.9147	15393		11.7699	0.516356	7.86617e-05	3.00211e-06	12.2862	15445		24.2944	1.14416	2.01947e-08	5.42447e-06	25.4386	15095		72	468	M195A	mice	male	other-aging_BALB-hypothalamus-old_M_oldvsYoung_hypothalamus_na_na
GSE99622	other-inflammation-immunity_wt LPS_F_P60_na_microglia_na	35.098	0	1.22801e-08	4.91826e-12	35.098	15932		24.9595	0	8.98523e-08	2.03732e-11	24.9595	15985		30.8132	0	6.4288e-10	6.1958e-12	30.8132	15608		73	481	M209A	mice	female	other-inflammation-immunity_wt LPS_F_P60_na_microglia_na
syn10378730	other-inflammation-immunity_Tyrobp KO/KO; WT_M_na_na_na_na	18.5267	0.0148842	5.62593e-10	0.000564282	18.541	15932		12.0842	0.0158229	8.98523e-08	0.000615719	12.0994	15985		26.2901	0.00326135	1.72065e-12	6.02139e-05	26.2933	15608		74	342	M5A	mice	male	other-inflammation-immunity_Tyrobp KO/KO; WT_M_na_na_na_na
syn3157182	MAPT mutation P301L	33.4745	0.828152	2.11629e-06	5.86269e-11	34.3026	15936		16.2005	0.354611	6.92667e-05	2.06241e-11	16.5551	15989		35.0967	0.497616	3.28807e-05	6.50562e-10	35.5943	15612		75	482	M233A	mice	female	AD_MAPT P301L_F_12m_spinal cord_na_Tau
GSE134151	5XFAD, 5 mutations in APP/PS1	20.5079	4.79554	2.46598e-09	7.74978e-06	25.3035	14412		8.37922	2.88348	2.20327e-07	0.00262978	11.2601	14441		28.6627	1.21579	1.7557e-10	5.69576e-07	29.8785	14230		76	335	m348	mice		hippocampus; vehicle both groups
GSE114062	high v control runner	8.70638	9.30487	8.44026e-08	0.100637	17.9106	14976		7.62044	4.64271	3.91478e-08	0.00127554	12.2619	15012		4.98226	2.81587	1.20808e-10	0.148518	7.64961	14740		77	272	m272	mice	male	striatum
GSE42912	NR4A2 cKO	3.38709	7.56672	1.42982e-05	2.16548e-06	10.9538	12804		1.75175	8.13868	2.82359e-07	1.17243e-06	9.89043	12823		4.13453	16.8707	6.13156e-11	9.44961e-06	21.0052	12667		78	325	m338	mice		ventral tegmental area TH1+ neurons
GSE94144	other-inflammation-immunity_EZHi-LPS-4hrs_na_na__primary microglia cells_na	29.2568	0	0.0106416	5.62593e-10	29.2462	15932		18.2308	0	0.0216604	6.7925e-11	18.2091	15985		30.2958	0	0.00326135	6.1958e-12	30.2926	15608		79	476	M204A	mice		other-inflammation-immunity_EZHi-LPS-4hrs_na_na__primary microglia cells_na
GSE76567	female v male; DBA/2 strain	11.1949	2.7217	1.90917e-09	6.91778e-06	13.9166	14633		6.0666	0.690338	1.87915e-06	1.44903e-05	6.75692	14668		7.52859	1.33104	4.08469e-08	0.00111521	8.85852	14433		80	206	m206	mice	both	hippocampus
GSE10535	prCAD mutant	17.4362	2.89694	5.20725e-06	0.00102783	20.3321	10832		13.0429	2.63413	1.02025e-05	0.365308	15.3117	10858		15.3337	2.36949	0.000167878	0.00723309	17.6958	10661		81	271	m271	mice		retina; 4 weeks
GSE92718	sciatic nerve cuff	7.22009	5.67649	0.00131017	0.00131017	12.894	15295		11.2406	2.82321	0.000555975	0.00218735	14.0611	15343		6.25851	3.78279	9.78067e-05	0.000771631	10.0404	14986		82	69	m69	mice	male	anterior cingulate cortex
GSE79929	other_nmf205-/-_na_3w_cerebellum_na_na	16.877	1.45623	0.294587	4.91826e-12	18.0386	15932		9.43753	0.0643479	0.0216604	1.90145e-09	9.48022	15985		19.0145	0.0580313	0.0100392	8.2633e-08	19.0625	15608		83	455	M182A	mice		other_nmf205-/-_na_3w_cerebellum_na_na
GSE75083	GRN KO	21.0749	0.593379	0.0114789	0.0728329	21.584	10036		20.4232	1.04554	0.0263459	0.27205	21.1704	10062		24.9577	0.201968	0.0204423	0.00924383	25.1299	9847		84	303	m316	mice	both	cerebellum; 12/18 months
GSE99622	other-inflammation-immunity_wt LPS_M_P60_na_microglia_na	33.4613	0	6.21229e-05	1.63945e-09	33.4612	15932		23.0776	0	6.87426e-05	6.549e-10	23.0775	15985		32.9192	0	0.00138639	6.1958e-12	32.9178	15608		85	356	M210A	mice	male	other-inflammation-immunity_wt LPS_M_P60_na_microglia_na
GSE19534	SNCA KO	8.12154	1.65608	0.179251	0.0392018	9.55917	14973		9.67811	2.24098	0.219729	0.154337	11.545	15014		10.3798	1.2666	0.00408323	0.0975183	11.5448	14712		86	37	m37	mice		cerebellum; 6 months
GSE52584	LRRK2 KO	0.155391	12.2052	4.27556e-07	0.059731	12.3009	7589		0.10601	4.00838	0.00318386	0.215425	3.89578	7614		0.160171	6.69987	2.74666e-06	0.0522897	6.80775	7430		87	241	m241	mice		striatum; 4 months
GSE65774	HD_Q175_F_2m_striatum_na_na	4.73965	0.000617398	0.252373	8.16404e-10	4.4879	15689		1.60189	4.80453e-08	0.126821	3.21711e-10	1.47507	15741		2.35948	1.07319e-07	0.00230952	5.59365e-07	2.35717	15378		88	414	M93A	mice	female	HD_Q175_F_2m_striatum_na_na
GSE80633	CRTC1 KO	4.38298	9.29966	0.123079	0.000281035	13.5593	14973		2.09308	5.32329	0.127444	0.000810962	7.28811	15014		1.87968	5.17392	0.00182513	0.00118279	7.0506	14712		89	147	m147	mice	female	cortex; 2 months
GSE143650	PER3 KO	18.584	1.81323	0.0377134	0.00377302	20.3557	15433		12.1925	0.750304	0.0120807	0.000434833	12.9303	15486		17.4464	1.75966	0.00240732	0.00360843	19.2001	15137		90	176	m176	mice	male	hypothalamus
GSE76567	DBA/2J v C57	0.327885	7.95656	2.8917e-05	0.00114971	8.28327	14696		0.502201	2.17593	0.00419932	0.0224097	2.65152	14730		0.556312	8.75027	2.40179e-06	0.0119925	9.29459	14488		91	195	m195	mice	female	hippocampus
GSE54795	MPTP treatment	4.70423	10.6079	0.0674531	7.48304e-05	15.2446	14339		4.5243	7.15403	4.49151e-05	0.00152826	11.6768	14367		6.29972	10.5387	1.94827e-06	8.45917e-05	16.8383	14147		92	256	m256	mice	male	midbrain; 5 day treatment; 4 days later
GSE35396	NEUROD1 KO tissue specific	16.6481	0.0392018	0.179251	0.0166311	16.4915	14973		7.90308	0.0236229	0.0840656	0.0313575	7.81127	15014		24.5273	0.0162222	0.00844286	0.00592763	24.5291	14712		93	94	m94	mice	both	retina, zt6 2 months
GSE78730	FTD-ALS_Fus-/-_na_E18.5_whole brain_na_na	0.454801	10.3066	8.89785e-06	6.21229e-05	10.7613	15932		3.36984	2.4863	0.0158229	1.90145e-09	5.84031	15985		0.794596	3.41541	6.02139e-05	4.4595e-07	4.20995	15608		94	445	M172A	mice		FTD-ALS_Fus-/-_na_E18.5_whole brain_na_na
GSE80465	AD_APP23_na_24m_forebrain_na_APP	27.2553	8.97372e-06	1.2412e-08	0	27.2553	15936		16.2005	1.42892e-08	4.96787e-06	0	16.2005	15989		36.2001	2.12747e-06	1.85838e-09	1.25363e-15	36.2001	15612		95	458	M185A	mice		AD_APP23_na_24m_forebrain_na_APP
GSE93678	APP/PS1 mutation	31.8571	1.88169e-07	0.00227116	3.85731e-15	31.8549	15932		13.8857	2.15824e-10	0.00550178	2.19867e-14	13.8802	15985		39.0053	3.37518e-08	0.000189426	1.32909e-08	39.0051	15608		96	473	M201A	mice		AD_APP/swePS1<delta>E9-CAD-31_na_na_hippocampus_na_APP
GSE10953	SOD1 mutation	5.03883	18.8958	0.00696301	0.0363839	23.8913	11589		2.15856	8.16867	0.0177765	0.0177765	10.2917	11616		3.93559	18.5593	0.00864961	0.000710051	22.4855	11401		97	113	m113	mice	male	motor neurons; 120 days
GSE62122	other_antiCamta1-shRNAB_M_11w_whole brain_na_na	26.2597	6.21229e-05	4.91826e-12	1.73094e-11	26.2597	15932		17.8146	3.7149e-05	2.14293e-07	1.90145e-09	17.8146	15985		33.9938	4.37067e-06	2.15647e-10	8.79309e-06	33.9938	15608		98	382	M58A	mice	male	other_antiCamta1-shRNAB_M_11w_whole brain_na_na
GSE116752	high activity selection	1.90121	7.24017	0.000439527	0.00826556	9.13268	14942		1.29828	3.57721	0.0299952	5.36126e-05	4.84544	14975		1.88246	1.74902	8.4742e-06	0.0118713	3.6196	14716		99	288	m288	mice		striatum
GSE99112	UPF3B KO	0.752215	15.6265	0.000654756	0.183358	16.1947	15724		0.857398	11.0256	0.00276083	0.949788	10.9304	15776		0.509922	16.921	7.51292e-05	0.649704	16.7812	15422		100	140	m140	mice		frontal cortex
GSE4788	MPTP treatment	1.69652	4.59818	0.000324748	0.0642523	6.23013	4250		0.84581	3.77124	0.000642389	0.288923	4.32749	4256		1.84863	3.6761	0.0012868	0.0621717	5.46128	4192		101	265	m265	mice	male	pooled SN
GSE65770	HD_Q92_M_10m_cortex_na_na	11.8851	2.03788e-05	1.11164	1.49278e-13	10.7735	15689		11.638	7.81596e-05	0.468472	1.78208e-13	11.1696	15741		13.3944	1.21626e-06	0.712041	9.30062e-10	12.6823	15378		102	402	M81A	mice	male	HD_Q92_M_10m_cortex_na_na
GSE65973	FTD-ALS_bigenic delta NLS-hTDP-43_na_na_cortex_na_na	0.00746189	13.4132	0.0275628	1.22801e-08	13.3931	15932		0.00245303	2.82315	0.152585	2.14293e-07	2.67302	15985		0.000537896	4.21826	0.139362	6.4288e-10	4.07944	15608		103	424	M103A	mice		FTD-ALS_bigenic delta NLS-hTDP-43_na_na_cortex_na_na
GSE84208	high run v control; both blocked	4.46886	19.2117	0.000131964	3.20849e-07	23.6805	14861		2.4578	4.72635	0.00247565	3.52711e-07	7.18167	14896		4.43271	2.90134	1.77451e-06	1.77451e-06	7.33405	14646		104	235	m235	mice	male	cerebellum
GSE60413	PINK1 KO	12.9115	0.894415	0.0505986	0.0299266	13.7254	14973		12.9973	0.911852	0.0127574	0.154337	13.7421	15014		17.5911	1.16003	0.00408323	0.00408323	18.743	14712		105	26	m26	mice	both	cerebellum; 12 weeks
GSE109315	CSDS; resilient	0.494404	7.47576	1.49841	0.0767757	6.39497	14918		0.289779	1.6436	1.51914	0.176474	0.237756	14953		0.282444	1.48614	2.45308	0.171955	-0.856451	14696		106	188	m188	mice	male	ventral hippo; c57
GSE3621	R6/1 HD	3.57522	15.4832	0.00862991	0.100367	18.9494	14973		3.42573	6.0463	0.127444	0.0236229	9.32096	15014		4.29853	3.69477	0.0219154	0.285648	7.68574	14712		107	8	m8	mice	both	brain hemisphere; 27 weeks
GSE65770	HD_Q140_M_10m_cortex_na_na	7.79372	0.00783434	0.587019	5.2436e-06	7.21453	15689		6.76558	0.00837916	0.0513496	4.80453e-08	6.72261	15741		5.53883	0.000122287	0.0355839	0.000952543	5.50242	15378		108	390	M69A	mice	male	HD_Q140_M_10m_cortex_na_na
GSE8307	GBA mutation and PSAP deficiency	18.2869	0.776842	0.000324604	0.0324517	19.031	10858		6.94913	1.22275	0.00254893	0.138783	8.03055	10892		19.4941	0.146732	0.00100405	0.0584105	19.5814	10694		109	310	m323	mice		cerebrum; 12/18 weeks
GSE3621	R6/1 HD	2.68246	11.8735	0.00415631	0.0060473	14.5458	14973		2.88618	3.61605	0.185024	0.00197604	6.31523	15014		2.31159	1.2666	0.145062	0.000465314	3.43267	14712		110	7	m7	mice	both	brain hemisphere; 18 weeks
GSE8720	MECP2 KO	0.29375	13.2661	7.28688	0.00279992	6.27022	14973		0.185024	4.21807	7.0786	0.349888	-3.02539	15014		0.119583	4.09221	11.3526	0.0219154	-7.16273	14712		111	212	m212	mice	male	tufted pyramidal
GSE75000	other_Ercc1 delta/plus_na_na_midbrain_na_na	6.75737	0.919097	0.343819	1.34263e-12	7.33265	15936		6.29947	0.101899	0.000372553	6.87427e-11	6.40099	15989		5.58391	6.85786	8.87067e-06	7.00778e-11	12.4418	15612		112	429	M141A	mice		other_Ercc1 delta/plus_na_na_midbrain_na_na
GSE99307	other_dTgDox_M_na_cortex_na_na	4.77767	2.95699	0.0777725	3.85731e-15	7.65689	15932		6.55559	1.6103	0.00245303	4.62877e-15	8.16343	15985		5.82373	1.65407	0.00704201	5.8824e-15	7.47076	15608		113	480	M208A	mice	male	other_dTgDox_M_na_cortex_na_na
GSE60261	DICER1-ifKO	0.728196	11.4806	0.576912	0.000351338	11.6315	15655		0.83098	2.60724	0.015785	0.0803284	3.34211	15706		1.16645	13.3512	0.00337319	6.58956e-05	14.5143	15357		114	322	m335	mice		hippocampus; 3 months
GSE78730	FTD-ALS_FUSdeltaNLS/deltaNLS_na_E18.5_whole brain_na_na	3.91488	2.28944	0.000919194	1.22801e-08	6.2034	15932		6.55559	0.467889	0.00158417	2.03732e-11	7.02189	15985		3.60817	1.52713	0.201679	1.32909e-08	4.93361	15608		115	446	M173A	mice		FTD-ALS_FUSdeltaNLS/deltaNLS_na_E18.5_whole brain_na_na
GSE857	HD R6/2	0.432731	6.57781	0.00207865	0.0182592	6.99021	7980		0.847072	2.03769	0.00413145	0.0302639	2.85037	7999		0.189163	3.00471	0.00219135	0.164844	3.02684	7856		116	20	m20	mice		whole brain hemispheres
GSE54418	TIA1 KO	13.6717	0.680025	0.608123	0.236769	13.5068	14046		9.49097	0.378819	1.13598	0.695365	8.03844	14085		15.6371	0.40905	0.194777	0.661194	15.1902	13811		117	98	m98	mice		spinal cord; 3 month
GSE104424	APPdelta9	15.6156	0.000232092	0.0387036	0.596007	14.9812	15719		11.3526	0.00274078	0.00070796	0.00870683	11.3459	15771		22.0006	4.92771e-08	0.0036696	0.0776869	21.9192	15414		118	134	m134	mice	male	hippocampus; 6 months
GSE60414	PINK KO & SNCA overexpress	2.47324	4.70744	0.00469339	0.00251551	7.17347	9046		3.23618	6.39211	0.0247083	0.0195162	9.58407	9071		2.59179	3.31628	0.0299663	0.00268941	5.87542	8889		119	247	m247	mice	both	cerebellum; 6 months
GSE9444	sleep deprivation; C57 strain	8.40913	1.92241	0.510351	1.41141	8.40978	14973		14.0781	2.88618	0.052788	1.10477	15.8067	15014		11.0239	0.706674	0.285648	1.16003	10.2849	14712		120	218	m218	mice	male	whole brain
GSE75778	SCA_ATXN182Q_na_28w_cerebellum_na_na	13.0501	0	0.0204349	0	13.0296	15932		9.75214	0	0.00798124	0	9.74416	15985		17.7639	4.82164e-17	0.00704201	4.82164e-17	17.7568	15608		121	438	M154A	mice		SCA_ATXN182Q_na_28w_cerebellum_na_na
GSE26025	prenatal stress	4.17335	2.36237	2.91678e-05	0.0060473	6.52964	14973		2.71689	2.55291	0.00197604	0.349888	4.91793	15014		3.50372	1.37852	0.00408323	0.00118279	4.87697	14712		122	86	m86	mice	female	left hippocampus; in wt mice
GSE60413	PINK1 KO	6.49495	3.76944	1.93545e-07	5.33833e-05	10.2643	14973		5.55936	1.55551	1.04493e-06	0.052788	7.06208	15014		5.17392	2.31159	2.12781e-07	0.00592763	7.47959	14712		123	31	m31	mice	both	striatum; 12 weeks
GSE24775	SD v long day 2 wks	1.53103	1.18842	0.0392018	0.894415	1.78584	14973		4.64502	0.402508	0.185024	0.823438	4.03907	15014		2.01833	0.062596	0.331444	0.561759	1.18773	14712		124	160	m160	mice	male	pars tuberalis
GSE19534	SNCA KO	9.91622	1.41141	0.0808981	0.510351	10.7364	14973		6.0463	1.43468	0.00913116	0.459975	7.01188	15014		11.6857	1.16003	0.00592763	0.145062	12.6947	14712		125	38	m38	mice		cerebellum; 21 months
GSE54418	TIA1 KO	7.42965	0.925701	0.000116036	0.608123	7.74711	14046		6.20618	2.25398	0.00211952	1.46201	6.99604	14085		8.96448	1.18642	3.52926e-07	0.136837	10.0141	13811		126	100	m100	mice		midbrain; 6 months
GSE100070	other_APP/PS1 FMN2+/+_na_8m_hippocampus_na_na	10.3066	6.21229e-05	0.0106416	0.000112212	10.2959	15932		4.17484	9.95188e-06	0.0291337	0.00158417	4.14413	15985		10.4023	0.00087378	0.0345236	0.00138639	10.3673	15608		127	348	M13A	mice		other_APP/PS1 FMN2+/+_na_8m_hippocampus_na_na
GSE41821	PDE6B mutation	0.85591	10.933	0.00503534	0.148416	11.6355	11589		0.794578	3.7267	0.0298903	1.0419	3.44949	11616		0.818322	4.90462	0.0529486	0.384921	5.28508	11401		128	43	m43	mice		retina; 8 days
GSE75083	GRN KO	3.4961	4.18428	0.000943354	0.000287007	7.67915	9850		3.22954	1.5251	0.000321564	0.000210685	4.75411	9880		3.96678	1.47988	0.00400289	5.42794e-05	5.4426	9661		129	296	m309	mice	both	cortex; 2 months
GSE8720	MECP2 KO	1.65608	3.38619	1.29721	0.213179	3.53188	14973		3.61605	3.42573	1.43468	0.154337	5.45276	15014		1.74637	2.16231	1.2666	0.2072	2.43488	14712		130	211	m211	mice	male	fast spiking interneurons
GSE33618	BRAF conditional KO	2.94688	15.2138	0.0158867	0.492168	17.6526	14696		1.07338	3.16545	0.00192016	0.122789	4.11413	14742		1.20361	3.94507	0.0075424	0.356604	4.78453	14399		131	84	m84	mice	male	hippocampus; 4 months
GSE87102	aging	3.99813	17.6611	0.0107347	3.88563e-05	21.6484	15393		3.26808	3.26808	0.00106497	0.000404268	6.53468	15445		5.42477	2.45765	0.000210607	0.000122147	7.88208	15095		132	467	M194A	mice	male	other-aging_BALB-cerebellum-old_M_oldvsYoung_cerebellum_na_na
[truncated: 373 more rows]

## Sheet: G5 v mod
		a78f;GSE29378;females;CA1/CA3 hippocampus							a78m;GSE29378;males;CA1/CA3 hippocampus							ad9h;GSE132903;females;medial temporal cortex							AD portrait
[truncated: 506 more rows]

## Sheet: G6 v mod
		ad10h;GSE132903;males;medial temporal cortex							ad51h;GSE1297;both;hippocampal CA1							ad2h;GSE118553;females;temporal cortex							AD portrait
[truncated: 506 more rows]

[truncated: 8 more sheets: G7 v mod, G8 v mod, G9 v mod, G10 v mod, G11 v mod, G12 v mod, G13 v mod, G14 v mod]
